# Supplementary material for: Comparative Proteome Signatures of Trace Samples by Multiplexed Data-Independent Acquisition
Source: Mol Cell Proteomics. 2021 Nov 15;21(1):100177. doi: 10.1016/j.mcpro.2021.100177 (PMC8717550; doi:10.1016/j.mcpro.2021.100177)
Supplement: Supplemental Data S1 [file mmc1.xlsx]

## Sheet: Spectromine_DDA_HeLaK562
R.FileName	PG.UniprotIds	PG.Coverage	PG.PSMs	PG.QValue	PG.Score	PG.TMT10_126	PG.TMT10_127N	PG.TMT10_127C	PG.TMT10_128N	PG.TMT10_128C	PG.TMT10_129N	PG.TMT10_129C	PG.TMT10_130N	PG.TMT10_130C	PG.TMT10_131N	PG.Peptides
20200316_Exploris_RSLC9_Waters_CC_DDA_M3_1ng.raw	P36578	0.155	8	0	5.84227	21544.9	13512.4	24831	15877.2	23001.7	13822.9	20154	14591.3	22098.1	14929.7	7
20200316_Exploris_RSLC9_Waters_CC_DDA_M3_1ng.raw	P20810-10;P20810-5;P20810-6;P20810-7;P20810-9	5.1%;5.2%;4.9%;5.1%;5.2%	4	0	4.61115217208862	9278.992	6695.05	11142.02	7321.846	12069.87	6980.955	11812.86	7791.291	10585.49	7053.154	4
20200316_Exploris_RSLC9_Waters_CC_DDA_M3_1ng.raw	P31350-1;P31350-2	5.4%;4.7%	3	0	4.4694356918335	4781.514	5946.106	3929.275	5717.637	5703.854	6067.688	5367.48	5398.667	6125.753	6631.568	2
20200316_Exploris_RSLC9_Waters_CC_DDA_M3_1ng.raw	P08559;P08559-2;P08559-3;P08559-4	7.9%;7.9%-2;7.9%-3;7.9%-4	4	0	5.32950162887573	13124.21	5477.577	10378.07	6880.421	10903.38	5544.593	7178.462	6987.489	10097.78	6849.767	3
20200316_Exploris_RSLC9_Waters_CC_DDA_M3_1ng.raw	Q99733;Q99733-2	5.6%;5.6%-2	2	0	5.12315940856934	1049.161	2562.26	2069.564	2943.162	1010.451	1998.651	2008.542	2641	1435.446	3332.023	2
20200316_Exploris_RSLC9_Waters_CC_DDA_M3_1ng.raw	P55060-1;P55060-3	4.3%;4.4%	4	0	5.30346250534058	9651.854	9456.127	10582.77	11648.38	9337.979	10807.27	9814.545	9564.189	8825.714	12522.37	4
20200316_Exploris_RSLC9_Waters_CC_DDA_M3_1ng.raw	P07954;P07954-2	11.6%;11.6%-2	6	0	5.86570835113525	16781.54	20087.47	14449.45	21630.09	12176.96	22141.71	14532.29	20357.69	13919.39	22718.45	5
20200316_Exploris_RSLC9_Waters_CC_DDA_M3_1ng.raw	Q86VP6-1	1.4%	2	0	5.0219259262085	7188.817	4038.007	8896.609	5230.285	9363.44	4860.203	7811.308	5658.79	11103.06	4911.79	2
20200316_Exploris_RSLC9_Waters_CC_DDA_M3_1ng.raw	P67809	0.29	8	0	5.28128528594971	3541.988	8362.685	3250.087	7738.665	2888.799	7549.082	3811.132	7501.531	3273.111	7994.53	6
20200316_Exploris_RSLC9_Waters_CC_DDA_M3_1ng.raw	P31327-1;P31327-3	11.1%;11%	20	0	5.9022045135498	54070.59	10158.1	49749.52	10461.35	51482.46	8672.541	47560.15	10145.36	45579.57	11373.13	17
20200316_Exploris_RSLC9_Waters_CC_DDA_M3_1ng.raw	P80723	31.7%	5	0	4.45601558685303	14028.04	3167.313	14150.7	2025.925	12439.93	2497.07	10929.56	2013.078	13225.92	2573.903	5
20200316_Exploris_RSLC9_Waters_CC_DDA_M3_1ng.raw	Q08211	6.5%	11	0	5.56198024749756	19219.43	24697.62	20163.05	23902.27	20792.59	22545.6	16973.71	24252.93	18962.71	25889.62	8
20200316_Exploris_RSLC9_Waters_CC_DDA_M3_1ng.raw	P11586	11.6%	10	0	5.83956718444824	13254.97	8622.755	13410.51	10601.96	14982.18	8825.255	14022.16	9610.19	15354.91	8560.203	10
20200316_Exploris_RSLC9_Waters_CC_DDA_M3_1ng.raw	P49327	7.5%	20	0	5.86788511276245	10406.38	19138.28	12461.56	19479.14	12262.64	18887.69	6825.704	19171.6	12642.56	19423.41	18
20200316_Exploris_RSLC9_Waters_CC_DDA_M3_1ng.raw	O76021	11.2%	7	0	4.25408887863159	12065.28	7546.719	11601.45	7308.1	12327.16	8517.461	11418.11	8269.942	9738.814	6910.988	6
20200316_Exploris_RSLC9_Waters_CC_DDA_M3_1ng.raw	P53985	1.6%	2	0	2.9002993106842	4024.822	2648.286	5751.529	2527.675	4424.302	3172.294	4284.953	3333.047	3744.568	3100.706	1
20200316_Exploris_RSLC9_Waters_CC_DDA_M3_1ng.raw	P52272;P52272-2	7.4%;7.4%-2	8	0	5.0187349319458	13944.58	32549.27	12800.83	30731.2	13165.7	31851.6	15336.68	30425.44	14829.1	32784.48	6
20200316_Exploris_RSLC9_Waters_CC_DDA_M3_1ng.raw	Q96CT7	5.8%	1	0	5.4553370475769	NA	NA	877.826	510.8941	NA	686.4401	NA	NA	NA	434.1618	1
20200316_Exploris_RSLC9_Waters_CC_DDA_M3_1ng.raw	Q9NSD9	6.3%	6	0	4.8983941078186	13206.26	19559.42	10403.63	18112.59	14335.53	15733.84	12239.6	18254.47	11493.01	17971.67	4
20200316_Exploris_RSLC9_Waters_CC_DDA_M3_1ng.raw	Q9BQ69	5.8%	2	0	5.1512656211853	3048.453	2296.914	3007.433	2643.384	1870.785	1173.598	2105.346	2177.473	2023.252	2845.833	2
20200316_Exploris_RSLC9_Waters_CC_DDA_M3_1ng.raw	Q9UQ80	15.2%	6	0	6.18621492385864	4821.891	15094.04	12518.71	14872.33	7338.744	16199.86	9076.211	16508.65	7930.355	13833.22	5
20200316_Exploris_RSLC9_Waters_CC_DDA_M3_1ng.raw	Q96PK6-1	0.12	10	0	5.30488348007202	12721.17	19778.06	15650.9	17152.48	13622.07	18048.57	15186.49	18347.38	12053.12	19929.04	8
20200316_Exploris_RSLC9_Waters_CC_DDA_M3_1ng.raw	P35232	0.39	13	0	6.0175461769104	28212.08	34724.44	30415.06	32935.4	33294.12	29674.63	31839.24	33069.41	29291.2	33497.27	10
20200316_Exploris_RSLC9_Waters_CC_DDA_M3_1ng.raw	P34897-1;P34897-3	8.9%;9.3%	4	0	6.1556830406189	3737.005	3856.066	5924.87	4923.193	3279.57	4464.375	3126.623	4667.48	4771.494	4290.722	4
20200316_Exploris_RSLC9_Waters_CC_DDA_M3_1ng.raw	P08727	3.2%	2	0	5.95594263076782	4268.559	4136.742	3910.622	4084.511	4255.406	4459.612	3985.833	3417.456	3759.381	3593.404	1
20200316_Exploris_RSLC9_Waters_CC_DDA_M3_1ng.raw	P62851	22.4%	3	0	5.81135320663452	7872.712	8326.198	8876.969	9483.979	8391.255	8202.124	7480.355	8370.785	8382.018	7824.418	3
20200316_Exploris_RSLC9_Waters_CC_DDA_M3_1ng.raw	O95831-1;O95831-3	3.6%;3.6%	2	0	5.30081701278687	2525.028	2492.303	2888.891	2328.823	2129.454	1731.879	1959.023	1824.979	1341.168	2046.822	2
20200316_Exploris_RSLC9_Waters_CC_DDA_M3_1ng.raw	Q04637;Q04637-3;Q04637-4;Q04637-5;Q04637-6;Q04637-7;Q04637-8;Q04637-9	3.8%;3.8%-3;3.8%-4;3.8%-5;3.8%-6;3.8%-7;3.8%-8;3.8%-9	8	0	5.93360042572021	13848.43	17591.85	14578.71	16331.09	14943.93	16348.4	9833.816	16724.16	14274.38	15945.9	6
20200316_Exploris_RSLC9_Waters_CC_DDA_M3_1ng.raw	P55084;P55084-2	5.5%;5.5%-2	4	0	5.11635255813599	11443.83	15409.81	11980.51	14612.41	15210.04	14200.35	14072.93	14729.94	12588.7	14305.54	3
20200316_Exploris_RSLC9_Waters_CC_DDA_M3_1ng.raw	P25787	13.7%	3	0	6.0141487121582	5233.728	6566.966	4685.913	8107.917	6075.402	5837.836	5975.731	8717.89	4418.47	7616.494	3
20200316_Exploris_RSLC9_Waters_CC_DDA_M3_1ng.raw	Q15233;Q15233-2	17%;17%-2	12	0	5.25074577331543	42333.13	55497.49	41895.03	51492.91	45959.36	51690.27	40428.05	54837.23	43288.67	55607.35	8
20200316_Exploris_RSLC9_Waters_CC_DDA_M3_1ng.raw	P55265-1;P55265-2;P55265-3;P55265-4;P55265-5	2%;2%;2%;1.9%;2.6%	3	0	3.07933187484741	6630.436	6382.144	5820.906	6737.429	5682.515	6696.208	4161.107	6980.758	6516.143	4895.823	3
20200316_Exploris_RSLC9_Waters_CC_DDA_M3_1ng.raw	P37837	13.6%	6	0	5.55535793304443	19470.84	42700.23	16941.69	47092.05	19960.84	40182.2	19769.15	42044.11	17451.65	38621.82	5
20200316_Exploris_RSLC9_Waters_CC_DDA_M3_1ng.raw	P06132	12.8%	4	0	5.64507007598877	4754.507	8520.985	5263.663	10705.79	4700.26	9091.773	5324.581	8562.458	3930.626	10982.76	4
20200316_Exploris_RSLC9_Waters_CC_DDA_M3_1ng.raw	P04075	27.2%	15	0	5.48761177062988	50666.67	96573.05	49536.09	92314.95	49808.16	89623.45	52378.9	92035.79	53950.16	94963.76	9
20200316_Exploris_RSLC9_Waters_CC_DDA_M3_1ng.raw	P35520-1;P35520-2	5.4%;5.3%	3	0	5.35289525985718	2703.214	11894.31	3918.43	9526.458	5533.7	11059.86	4685.688	9813.803	3948.075	10281.26	3
20200316_Exploris_RSLC9_Waters_CC_DDA_M3_1ng.raw	P62910	16.3%	4	0	4.96242713928223	21300.21	19657.29	20716.03	21206.67	22070.41	22533.85	20415.64	21491.88	20035.82	21692.61	3
20200316_Exploris_RSLC9_Waters_CC_DDA_M3_1ng.raw	Q99623	17.4%	5	0	5.12847232818604	11527.61	14493.5	13767.97	16374.36	13147.82	15174.03	12625.16	16113.89	9796.014	15401.46	5
20200316_Exploris_RSLC9_Waters_CC_DDA_M3_1ng.raw	O75367-1;O75367-3	18%;18.1%	7	0	5.88310050964355	17231.53	12075.33	19577.76	10351.31	21726.33	9426.617	18478.36	10089	14945.55	10963.73	6
20200316_Exploris_RSLC9_Waters_CC_DDA_M3_1ng.raw	Q9Y3F4;Q9Y3F4-2	8.6%;8.6%-2	3	0	5.86621475219727	15497.7	12480.65	16208.32	11256.04	15811	11883.12	14643.32	13290.01	16741.87	12809.74	3
20200316_Exploris_RSLC9_Waters_CC_DDA_M3_1ng.raw	P10644	1.8%	1	0.00228310502283105	0.928824365139008	2389.15	2866.97	2659.951	1872.963	4169.14	2741.54	2501.62	2797.928	4007.505	3485.663	1
20200316_Exploris_RSLC9_Waters_CC_DDA_M3_1ng.raw	Q86U90	2.5%	1	0	3.33727836608887	1711.057	3675.176	1369.154	2358.421	1523.748	3228.284	1700.479	2554.129	1690.232	2559.299	1
20200316_Exploris_RSLC9_Waters_CC_DDA_M3_1ng.raw	P13804-1	9.9%	3	0	3.9382963180542	4660.008	5540.762	5492.596	4719.694	7912.016	7410.807	6460.58	7616.502	7662.591	6401.043	3
20200316_Exploris_RSLC9_Waters_CC_DDA_M3_1ng.raw	P31153	5.6%	3	0	4.23552656173706	10049.18	4922.16	10356.75	6882.088	9515.198	7288.165	6487.279	6548.174	9717.838	7311.735	2
20200316_Exploris_RSLC9_Waters_CC_DDA_M3_1ng.raw	P49321	10.8%	9	0	5.42400121688843	12597.19	32489.53	13928.27	32889.36	10804.64	29901.12	9129.312	31021.58	10695.99	27091.25	8
20200316_Exploris_RSLC9_Waters_CC_DDA_M3_1ng.raw	O94906-1	1.3%	1	0	4.30274772644043	NA	728.9564	795.4949	1253.966	1218.757	896.4965	838.3611	932.4051	NA	1244.992	1
20200316_Exploris_RSLC9_Waters_CC_DDA_M3_1ng.raw	P00390;P00390-2;P00390-3	5.2%;5.2%-2;5.2%-3	3	0	4.43517780303955	5173.262	11120.32	5827.113	10611.18	6654.755	11945.93	4130.482	13320.47	4730.683	11830.63	3
20200316_Exploris_RSLC9_Waters_CC_DDA_M3_1ng.raw	P02545	28.5%	20	0	6.01099109649658	30053.46	27590.23	28859	26966.11	30892.13	23645.84	29603.66	23423.33	30343.28	25918.08	18
20200316_Exploris_RSLC9_Waters_CC_DDA_M3_1ng.raw	P05141	13.4%	4	0	5.70361995697021	8448.661	5969.917	8114.953	6850.301	10377.73	4245.884	8498.562	6644.261	9423.554	6553.991	4
20200316_Exploris_RSLC9_Waters_CC_DDA_M3_1ng.raw	P04083	22.3%	9	0	5.83938312530518	30129.78	27979.11	24839.85	29714.59	27580.92	27371.75	29892.24	27939.84	24350.96	26809.6	7
20200316_Exploris_RSLC9_Waters_CC_DDA_M3_1ng.raw	P22234;P22234-2	8.9%;8.9%-2	4	0	5.19899082183838	10566.18	19007.91	9032.24	18941.38	13153.31	18069.97	11250.37	18734.75	11533.33	20577.61	4
20200316_Exploris_RSLC9_Waters_CC_DDA_M3_1ng.raw	O43707	19.3%	15	0	6.10690832138062	11816.34	12375.31	9883.697	13863.28	13045.7	12141.05	13367.21	12205.71	9906.843	12664.72	15
20200316_Exploris_RSLC9_Waters_CC_DDA_M3_1ng.raw	P61247	25.8%	11	0	4.96258687973022	40125.23	36129.79	41808.21	33501.06	40950.82	34303.76	38145.16	35217.57	35666.45	35277.91	7
20200316_Exploris_RSLC9_Waters_CC_DDA_M3_1ng.raw	Q9Y490	5.4%	14	0	5.9346718788147	7058.788	11294.49	7585.314	10367.46	8209.121	12119.99	6616.359	11697.71	5991.777	9308.919	13
20200316_Exploris_RSLC9_Waters_CC_DDA_M3_1ng.raw	P08758	10.6%	6	0	3.90788912773132	16079.6	11566.93	15495.21	10961.4	17556.81	12350.45	16422.17	11043.95	18288.87	11238.78	5
20200316_Exploris_RSLC9_Waters_CC_DDA_M3_1ng.raw	Q7KZF4	14.8%	14	0	6.00317716598511	14201.98	30116.1	11810.73	29103.08	13239	28896.22	13637.41	30279.13	12335.9	31944.29	13
20200316_Exploris_RSLC9_Waters_CC_DDA_M3_1ng.raw	P26640	3.7%	5	0	5.61796140670776	5918.149	8957.943	6028.64	8197.753	6313.993	7928.149	4283.891	9445.78	5854.654	8242.272	4
20200316_Exploris_RSLC9_Waters_CC_DDA_M3_1ng.raw	P35579-1	6.4%	13	0	5.13057136535645	20196.38	15976.77	20735.19	16227.8	19942.63	15988.58	20517.77	17542.16	20317.23	15911.86	13
20200316_Exploris_RSLC9_Waters_CC_DDA_M3_1ng.raw	P09622	5.5%	3	0	5.03319549560547	9118.916	17944.04	9167.738	15154.5	8983.337	16729.73	10648.16	18673.03	8151.573	17817.25	3
20200316_Exploris_RSLC9_Waters_CC_DDA_M3_1ng.raw	O43390-1	0.1	9	0	5.48233795166016	21357.89	30046.25	20053.16	31334.27	21348.89	25428.65	21888.96	28386.89	22767.54	30664.14	6
20200316_Exploris_RSLC9_Waters_CC_DDA_M3_1ng.raw	P62241	21.2%	6	0	5.85754537582397	31693.17	30612.49	30958.08	29475.81	29062.77	30736.53	34335.23	30378.84	33163.05	27646.41	4
20200316_Exploris_RSLC9_Waters_CC_DDA_M3_1ng.raw	P08238	0.29	39	0	5.51747179031372	83153.79	167619.7	81411.35	172740	78574.98	159456.6	81174.19	178525.3	74957.16	176361.8	19
20200316_Exploris_RSLC9_Waters_CC_DDA_M3_1ng.raw	P68036;P68036-3	16.2%;16.2%-3	4	0	5.59149742126465	11407.97	39201.72	11541.26	40252.6	9313.364	38781.93	11262.42	41330.06	11324.47	39389.07	3
20200316_Exploris_RSLC9_Waters_CC_DDA_M3_1ng.raw	Q9BTY7	2.3%	1	0	3.33148431777954	845.2278	1764.108	1097.939	2023.122	838.5822	1624.194	912.9671	1934.801	934.6645	1606.434	1
20200316_Exploris_RSLC9_Waters_CC_DDA_M3_1ng.raw	Q92621	1.5%	3	0	5.53115224838257	2161.409	6688.859	2907.154	6471.991	2291.623	5716.846	2327.348	5567.83	3241.904	4921.603	3
20200316_Exploris_RSLC9_Waters_CC_DDA_M3_1ng.raw	Q9NX24	17.6%	3	0	4.5735068321228	7093.486	11607.35	8854.998	12022.02	7677.344	12658.86	7554.799	10777.39	8260.338	13452.85	2
20200316_Exploris_RSLC9_Waters_CC_DDA_M3_1ng.raw	P62263	29.1%	4	0	4.20545482635498	17301.83	18871.61	19556.93	18214.39	18562.77	15002.38	16119.32	14161.23	16466.04	17399.71	3
20200316_Exploris_RSLC9_Waters_CC_DDA_M3_1ng.raw	Q15424-1;Q15424-3;Q15424-4	4.9%;4.9%;4.9%	4	0	5.39487171173096	2022.624	4305.158	2303.034	3168.704	2739.153	2405.978	1027.373	4235.565	1149.728	4281.902	4
20200316_Exploris_RSLC9_Waters_CC_DDA_M3_1ng.raw	Q9Y4E8;Q9Y4E8-2;Q9Y4E8-3	1.7%;1.7%-2;1.7%-3	2	0	4.93605661392212	3743.492	5257.874	4483.014	5132.123	3610.887	5908.433	3853.701	6529.534	4346.21	6077.211	2
20200316_Exploris_RSLC9_Waters_CC_DDA_M3_1ng.raw	P84090	26.9%	2	0	4.14657020568848	NA	2064.715	NA	3071.594	1369.873	3440.753	2214.242	2671.084	3215.431	2689.822	2
20200316_Exploris_RSLC9_Waters_CC_DDA_M3_1ng.raw	P04040	9.7%	5	0	5.07503318786621	13041.55	12035.16	11661.94	12292.96	12094.27	12593.91	12992.15	11518.1	9883.767	11976.94	5
20200316_Exploris_RSLC9_Waters_CC_DDA_M3_1ng.raw	Q13263	11.7%	12	0	5.07242727279663	16604.15	32802.81	18682.43	31958.66	20504.47	30508.63	21777.77	32988.23	21007.86	31414.19	9
20200316_Exploris_RSLC9_Waters_CC_DDA_M3_1ng.raw	Q09666-1	4.1%	5	0	5.41008853912354	16536.73	8650.649	14401.97	5488.016	18106.74	6559.034	16728	7066.16	17432.18	7984.466	5
20200316_Exploris_RSLC9_Waters_CC_DDA_M3_1ng.raw	Q5T8P6;Q5T8P6-2;Q5T8P6-3;Q5T8P6-4;Q5T8P6-5	1.2%;1.2%-2;1.2%-3;1.2%-4;1.2%-5	1	0	3.0551905632019	NA	683.7872	1176.323	969.9909	NA	684.027	NA	1013.325	867.0416	487.4103	1
20200316_Exploris_RSLC9_Waters_CC_DDA_M3_1ng.raw	P08729	28.8%	21	0	5.75583553314209	84858.16	15229.7	89594.29	13995.43	79460.38	12790.84	80895.52	14749.34	88030.82	14250.73	14
20200316_Exploris_RSLC9_Waters_CC_DDA_M3_1ng.raw	P05787;P05787-2	30.8%;30.8%-2	21	0	5.90065240859985	87446.94	18285.6	85417.48	17726.34	89620.47	19130.67	83613.79	18956.55	82139.44	19088.01	14
20200316_Exploris_RSLC9_Waters_CC_DDA_M3_1ng.raw	P46783	13.9%	4	0	5.92005205154419	12012.03	12634.74	11226.02	11318.18	11981.84	13053.49	12402.15	13349.52	11945.5	13381.69	2
20200316_Exploris_RSLC9_Waters_CC_DDA_M3_1ng.raw	P49411	12.8%	8	0	6.02362537384033	27347.45	39769.18	31746.74	39380.79	29664.01	36884.04	28636.9	40330.3	28595.91	40725.05	6
20200316_Exploris_RSLC9_Waters_CC_DDA_M3_1ng.raw	P56182	2.6%	1	0	3.99450850486755	NA	1045.751	NA	989.1761	812.1278	NA	920.6959	698.2114	NA	878.3692	1
20200316_Exploris_RSLC9_Waters_CC_DDA_M3_1ng.raw	Q14566	7.8%	7	0	5.8625659942627	7946.901	17398.37	9925.931	15886.46	10139.95	16383.57	9656.013	16141.38	10291.58	15850.55	6
20200316_Exploris_RSLC9_Waters_CC_DDA_M3_1ng.raw	Q9BWF3-1	6.9%	2	0	5.28281927108765	3367.163	5122	4548.358	5626.355	6542.175	5279.726	4090.489	4826.018	2569.415	5321.991	2
20200316_Exploris_RSLC9_Waters_CC_DDA_M3_1ng.raw	P07355;P07355-2	32.2%;32.2%-2	13	0	6.45417928695679	52201.29	14672.64	47681.66	16202.9	55349.5	14977.3	48967.25	17509.46	44971.32	17826.01	11
20200316_Exploris_RSLC9_Waters_CC_DDA_M3_1ng.raw	P12004	27.2%	10	0	4.82162523269653	37679.58	50977.8	39074.5	52099.45	38310.4	53183.18	39578.44	53894.23	38585.5	52826.66	7
20200316_Exploris_RSLC9_Waters_CC_DDA_M3_1ng.raw	Q15149-1;Q15149-2;Q15149-3;Q15149-4;Q15149-5;Q15149-6;Q15149-7;Q15149-8;Q15149-9	4%;4.1%;4.1%;4.1%;4.1%;4.1%;4.1%;4.1%;4.1%	19	0	5.56592226028442	19508.82	11395.43	18467.94	10496.96	18076.43	12679.11	21261.36	9875.341	19801.72	11470.44	19
20200316_Exploris_RSLC9_Waters_CC_DDA_M3_1ng.raw	P62913;P62913-2	20.8%;20.8%-2	4	0	5.20578813552856	26140.97	24210.35	27015.81	28303.72	26120.99	31254.46	26589.46	28524.8	27621.09	28883.43	4
20200316_Exploris_RSLC9_Waters_CC_DDA_M3_1ng.raw	P52565-1	12.3%	2	0	5.13349914550781	2711.608	1418.616	3026.053	1122.345	3669.01	1293.138	4003.306	1857.163	2398.412	1140.596	2
20200316_Exploris_RSLC9_Waters_CC_DDA_M3_1ng.raw	Q8IWS0-1;Q8IWS0-2;Q8IWS0-3;Q8IWS0-4;Q8IWS0-5	2.5%;2.9%;2.5%;2.9%;2.7%	1	0	4.41575336456299	1237.562	2312.352	2247.323	2502.616	2232.101	2203.49	3788.023	3143.123	2677.998	2088.167	1
20200316_Exploris_RSLC9_Waters_CC_DDA_M3_1ng.raw	P14854	9.3%	1	0	5.0041036605835	2705.443	3126.11	2445.159	3033.682	2185.411	2517.924	2991.54	3975.186	3166.322	3504.259	1
20200316_Exploris_RSLC9_Waters_CC_DDA_M3_1ng.raw	Q9P2E9-1;Q9P2E9-2	1.9%;1.9%	1	0	3.57505416870117	795.6596	818.6019	NA	1146.233	1173.135	1004.532	1290.069	798.4059	1025.193	1274.247	1
20200316_Exploris_RSLC9_Waters_CC_DDA_M3_1ng.raw	P53041	2.2%	1	0	4.62543964385986	786.1414	1456.836	1016.633	NA	1603.997	600.1309	1955.807	688.0217	1387.267	731.4647	1
20200316_Exploris_RSLC9_Waters_CC_DDA_M3_1ng.raw	P49792	0.01	3	0	4.66813087463379	5530.47	7808.474	4548.559	8129.921	5997.419	7696.375	5862.656	9413.419	5907.282	8486.572	3
20200316_Exploris_RSLC9_Waters_CC_DDA_M3_1ng.raw	O75369-1;O75369-2;O75369-8;O75369-9	5.4%;5.5%;5.4%;5.4%	17	0	5.96001100540161	27077.75	14392.42	31753.82	13553.27	33587.54	16709.73	26532.04	13575.97	33533.02	13730.93	14
20200316_Exploris_RSLC9_Waters_CC_DDA_M3_1ng.raw	Q8WXF1;Q8WXF1-2	1.7%;1.7%-2	1	0	3.84389996528625	1125.49	4772.383	2052.614	4268.426	1162.227	3630.854	1130.24	3349.539	1336.488	3617.608	1
20200316_Exploris_RSLC9_Waters_CC_DDA_M3_1ng.raw	Q9HB71;Q9HB71-3	3.5%;3.5%-3	1	0	5.10446166992188	3694.801	2911.28	3450.093	4354.48	4126.536	2483.115	4102.989	2748.24	3493.295	2265.706	1
20200316_Exploris_RSLC9_Waters_CC_DDA_M3_1ng.raw	P05455	11.3%	6	0	5.45264959335327	15627.1	30726.54	17388.81	35615.61	16310.68	33285.32	14310.05	34933.82	15407.97	33189.96	5
20200316_Exploris_RSLC9_Waters_CC_DDA_M3_1ng.raw	P22314;P22314-2	9.3%;9.3%-2	10	0	5.30415439605713	33099.53	12479.44	31669.27	12929.1	34354.21	12237.97	29891.07	14767.59	28316.4	13623.03	9
20200316_Exploris_RSLC9_Waters_CC_DDA_M3_1ng.raw	O95777	9.4%	1	0	3.89981341362	851.5289	1433.246	912.2926	1629.667	947.1143	1303.778	NA	1177.422	768.4523	1335.804	1
20200316_Exploris_RSLC9_Waters_CC_DDA_M3_1ng.raw	P09874	8.2%	9	0	5.11922645568848	23037.99	30417.9	22116.18	28536.33	20869.15	24917.7	18915.1	27802.08	20413.48	28817.6	8
20200316_Exploris_RSLC9_Waters_CC_DDA_M3_1ng.raw	Q9H6F5	0.05	2	0	3.27121067047119	5250.525	3046.639	2773.428	2712.105	5167.872	3390.286	2868.371	1456.523	2612.556	2265.857	2
20200316_Exploris_RSLC9_Waters_CC_DDA_M3_1ng.raw	P30084	6.9%	2	0	4.53268337249756	8019.117	6634.364	9149.424	8142.751	10078.47	6212.604	11533.19	9059.164	11213.35	8958.285	2
20200316_Exploris_RSLC9_Waters_CC_DDA_M3_1ng.raw	P42704	7.2%	14	0	5.43356561660767	23240.09	32349.7	23002.77	32407.64	26486.4	33077.13	22333.33	34755.48	23553.54	34572.16	11
20200316_Exploris_RSLC9_Waters_CC_DDA_M3_1ng.raw	Q15366-1;Q15366-2;Q15366-3;Q15366-4;Q15366-5;Q15366-6;Q15366-7;Q15366-8	15.9%;15.8%;16%;17.5%;17.3%;16.1%;18.2%;18%	9	0	5.48986101150513	30237.59	46896.42	33782.39	42297.41	34115.36	38530.24	30299.06	37513.86	31372.56	42701.14	6
20200316_Exploris_RSLC9_Waters_CC_DDA_M3_1ng.raw	O14684	11.2%	2	0	3.79779529571533	10446.94	954.4155	10594.31	1512.505	9679.053	1277.796	9897.372	1165.072	9886.061	1205.22	2
20200316_Exploris_RSLC9_Waters_CC_DDA_M3_1ng.raw	P55072	10.2%	10	0	5.47462701797485	30152.97	34149.2	34800.8	35511.2	31512.43	32298.47	27251.27	33739.37	31345.57	32936.67	7
20200316_Exploris_RSLC9_Waters_CC_DDA_M3_1ng.raw	P21333;P21333-2	12.8%;12.8%-2	33	0	5.49182748794556	21655.21	12989.21	17717.91	15453.7	21191.9	14717.39	17765.77	14937.62	19838	13709.88	28
20200316_Exploris_RSLC9_Waters_CC_DDA_M3_1ng.raw	P49207	28.2%	5	0	4.95739221572876	23028.37	17770.79	29479.32	16780.53	27414.11	15797.42	23930.29	19262.62	22633.45	18382.29	4
20200316_Exploris_RSLC9_Waters_CC_DDA_M3_1ng.raw	P39023	12.2%	8	0	3.27556133270264	19594.83	28022.74	21370.02	28042.1	21820.36	27605.59	19105.55	27965.26	21654.92	28033.79	6
20200316_Exploris_RSLC9_Waters_CC_DDA_M3_1ng.raw	Q92598;Q92598-2	7.3%;7.3%-2	8	0	5.27309989929199	10708.34	21331.31	14502.89	23802.18	17276	20353.06	12353.45	21763.92	14123.07	21450.64	6
20200316_Exploris_RSLC9_Waters_CC_DDA_M3_1ng.raw	P34932	14.3%	14	0	5.83661651611328	25027.29	45402.43	27372.12	41970.81	28009.04	44937.39	27875.76	44770.84	23202.15	41103.05	11
20200316_Exploris_RSLC9_Waters_CC_DDA_M3_1ng.raw	O60506;O60506-2	2.4%;2.4%-2	3	0	5.42799377441406	9589.268	11125.48	12944.74	13612.16	11235.47	11707.71	11586.91	13565.91	9959.559	12255.74	2
20200316_Exploris_RSLC9_Waters_CC_DDA_M3_1ng.raw	P02786	19.9%	16	0	5.74410581588745	38730.59	41880.83	39877.52	44473.3	37066.57	43207.87	36681.02	43456.84	35058.42	41750.63	14
20200316_Exploris_RSLC9_Waters_CC_DDA_M3_1ng.raw	P0DMV8	26.2%	20	0	6.1405348777771	140380.9	215735	137989	211294.2	144591.9	213360.7	143096.8	208680.7	132320.4	215180.6	15
20200316_Exploris_RSLC9_Waters_CC_DDA_M3_1ng.raw	Q9BXP5;Q9BXP5-2;Q9BXP5-3;Q9BXP5-4;Q9BXP5-5	4.7%;4.7%-2;4.7%-3;4.7%-4;4.7%-5	4	0	5.44051933288574	2504.311	7368.356	795.5395	6964.296	3791.627	6487.453	4955.408	6858.566	2342.6	7174.704	4
20200316_Exploris_RSLC9_Waters_CC_DDA_M3_1ng.raw	P40926	31.4%	14	0	5.46186923980713	13978.3	30092.44	12864.47	32141.85	14071.27	30852.23	10869.61	31300.32	12097.96	32256.82	9
20200316_Exploris_RSLC9_Waters_CC_DDA_M3_1ng.raw	P04406-1;P04406-2	28.1%;32.1%	14	0	5.02556657791138	124191.8	87803.11	130828.6	89179.73	125801.4	86282.99	126356.4	95533.29	127070.5	92216.57	8
20200316_Exploris_RSLC9_Waters_CC_DDA_M3_1ng.raw	P05388	19.2%	6	0	5.81032228469849	15850.15	18649.27	14362.63	19843.38	14962.64	19635.14	15464.46	19777.4	13663.07	19513.88	5
20200316_Exploris_RSLC9_Waters_CC_DDA_M3_1ng.raw	Q9BQG0;Q9BQG0-2	0.8%;0.8%-2	1	0	4.90893173217773	3716.233	4475.591	3920.621	5689.337	4604.064	4097.75	3386.938	5450.393	6365.841	6209.431	1
20200316_Exploris_RSLC9_Waters_CC_DDA_M3_1ng.raw	P51858	31.2%	10	0	5.28016471862793	38494.37	34926.32	40027.93	37272.81	42941.15	32746.89	39696.64	35424.91	42295.31	32663.51	7
20200316_Exploris_RSLC9_Waters_CC_DDA_M3_1ng.raw	P62269	11.8%	2	0	5.64572763442993	9428.932	13741.71	9051.418	13225.79	9076.745	12522.73	10881.73	10997.38	11049.86	11222.18	2
20200316_Exploris_RSLC9_Waters_CC_DDA_M3_1ng.raw	P60709;P63261	34.4%;34.4%	23	0	5.63892030715942	150876	119760	151697.4	124420	155094.2	113416.8	153486.7	115876.4	136296.7	115201.3	10
20200316_Exploris_RSLC9_Waters_CC_DDA_M3_1ng.raw	Q9P258	15.5%	7	0	5.58574295043945	5014.216	9764.632	6176.236	8927.285	7748.934	12167.38	7109.633	8799.435	7061.748	11517.09	7
20200316_Exploris_RSLC9_Waters_CC_DDA_M3_1ng.raw	P00558	34.5%	21	0	5.26668405532837	104203.2	60547.77	107872.3	60267.77	110309.5	56610.12	99322.61	59040.58	94872.01	58018.36	14
20200316_Exploris_RSLC9_Waters_CC_DDA_M3_1ng.raw	Q03252	8.9%	6	0	5.68977975845337	6754.062	11120.21	6366.655	10049.84	7112.881	10847.34	3991.483	11943.94	7792.172	9833.275	5
20200316_Exploris_RSLC9_Waters_CC_DDA_M3_1ng.raw	P20700	22.7%	14	0	5.72158765792847	14884.79	27739.94	13805.18	28410.14	12400.37	29221.28	13408.72	29260	18051.71	31096.65	12
20200316_Exploris_RSLC9_Waters_CC_DDA_M3_1ng.raw	P16157;P16157-10;P16157-11;P16157-12;P16157-13;P16157-14;P16157-15;P16157-16;P16157-2;P16157-21;P16157-3;P16157-4;P16157-5;P16157-6;P16157-7;P16157-8;P16157-9	0.4%;0.4%-10;0.4%-11;0.4%-12;0.4%-13;0.4%-14;0.4%-15;0.4%-16;0.4%-2;0.4%-21;0.4%-3;0.4%-4;0.4%-5;0.4%-6;0.4%-7;0.4%-8;0.4%-9	1	0	3.27707958221436	2275.45	3466.637	1685.793	3271.803	1974.069	3392.105	1951.595	2341.82	1839.198	3369.552	1
20200316_Exploris_RSLC9_Waters_CC_DDA_M3_1ng.raw	P33993-1	6.3%	5	0	5.73703193664551	5882.876	13190.97	7529.155	12117.03	7563.257	9779.146	6589.432	12272.52	6557.076	11473.27	4
20200316_Exploris_RSLC9_Waters_CC_DDA_M3_1ng.raw	P16104	21.7%	9	0	3.43604373931885	137173.7	125912.3	150818.5	122081.6	141064.4	116398.2	135309.3	121089.2	135350.8	129607.4	4
20200316_Exploris_RSLC9_Waters_CC_DDA_M3_1ng.raw	P13987	6.2%	1	0	3.09772634506226	6473.905	4081.658	6515.507	3935.619	8011.353	4146.453	7624.771	4075.523	7735.472	3916.551	1
20200316_Exploris_RSLC9_Waters_CC_DDA_M3_1ng.raw	Q92900;Q92900-2	2.8%;2.8%-2	3	0	5.10309839248657	5569.029	9216.575	5218.564	8047.845	7594.529	7159.954	8126.475	8107.707	5814.016	9045.573	3
20200316_Exploris_RSLC9_Waters_CC_DDA_M3_1ng.raw	P18124	0.23	10	0	5.80324697494507	40327.84	37409.54	39902.38	36245.12	40477.29	35471.01	34468.79	37489.89	40331.07	36821.8	6
20200316_Exploris_RSLC9_Waters_CC_DDA_M3_1ng.raw	Q13428-1;Q13428-2;Q13428-3;Q13428-4;Q13428-6;Q13428-7;Q13428-8	1.7%;1.8%;1.7%;1.7%;1.8%;1.8%;1.8%	3	0	4.00212097167969	6779.721	9964.868	7728.761	8591.896	6730.486	9134.855	7204.255	10730.19	7024.376	9361.828	3
20200316_Exploris_RSLC9_Waters_CC_DDA_M3_1ng.raw	O43175	7.9%	4	0	5.75647640228271	24505.96	9809.018	26796.94	7493.499	25105.74	8466.627	21130.76	8694.274	24732.65	8637.849	4
20200316_Exploris_RSLC9_Waters_CC_DDA_M3_1ng.raw	P62879	5.9%	2	0	5.14552211761475	8516.664	9357.146	5779.787	10102.48	8089.756	10034.71	7301.604	10404.39	10478.32	10721.46	2
20200316_Exploris_RSLC9_Waters_CC_DDA_M3_1ng.raw	Q14697-1;Q14697-2	5.6%;5.5%	7	0	4.78850269317627	16977.83	7450.18	18047.29	7610.643	18743.99	7452.515	18128.25	5318.792	16311.09	5873.408	5
20200316_Exploris_RSLC9_Waters_CC_DDA_M3_1ng.raw	P18077	22.7%	7	0	4.95806121826172	21407.81	27096.84	25496.76	23868.7	25274.32	22623.69	22648.22	23272.47	23271.02	25617.71	3
20200316_Exploris_RSLC9_Waters_CC_DDA_M3_1ng.raw	Q9NVM9;Q9NVM9-2	1.1%;1.1%-2	1	0.000972289742343218	1.39686930179596	686.519	890.2408	NA	NA	696.1765	NA	727.4906	884.9821	NA	1080.144	1
20200316_Exploris_RSLC9_Waters_CC_DDA_M3_1ng.raw	P62266	5.6%	1	0	5.62097215652466	9072.592	6028.407	5499.246	6733.364	7940.995	5545.796	8182.087	5918.457	7374.76	6270.132	1
20200316_Exploris_RSLC9_Waters_CC_DDA_M3_1ng.raw	Q02543	24.4%	5	0	5.76997137069702	9740.94	10103.6	11634.26	9106.579	13038.97	8969.579	10578.54	10964	9632.863	10290.52	4
20200316_Exploris_RSLC9_Waters_CC_DDA_M3_1ng.raw	P50990	24.3%	18	0	5.80856370925903	12063.59	34080.41	15903.74	31690.68	16998.12	29855.49	16442.83	31148.46	17034.26	32592.46	13
20200316_Exploris_RSLC9_Waters_CC_DDA_M3_1ng.raw	P06576	22.3%	12	0	5.89419555664063	22931.94	27414.06	24835.01	30722.62	22967.33	25088.51	22701.28	26828.16	25633.69	29813.54	9
20200316_Exploris_RSLC9_Waters_CC_DDA_M3_1ng.raw	P50502	0.06	2	0	5.82750082015991	2022.689	2847.086	899.0729	1333.533	NA	1697.908	NA	1641.913	NA	1727.234	2
20200316_Exploris_RSLC9_Waters_CC_DDA_M3_1ng.raw	O95373	3.3%	4	0	5.67708206176758	9536.403	10549.82	10582.31	9972.842	9898.347	9409.461	9223.581	11669.94	9438.829	10353.97	3
20200316_Exploris_RSLC9_Waters_CC_DDA_M3_1ng.raw	Q01813	2.4%	1	0	5.09419107437134	998.7672	1262.102	1453.972	1153.198	959.4909	1008.47	NA	NA	NA	774.9132	1
20200316_Exploris_RSLC9_Waters_CC_DDA_M3_1ng.raw	P61923;P61923-4;P61923-5	6.2%;6.2%-4;6.2%-5	1	0	5.74337291717529	1057.448	2328.467	2184.465	2718.67	2412.035	3063.509	2280.973	3227.948	2513.834	3336.733	1
20200316_Exploris_RSLC9_Waters_CC_DDA_M3_1ng.raw	Q13509	3.3%	2	0	5.13273286819458	906.259	3834.799	NA	3517.961	NA	1231.472	2867.277	3743.707	NA	2952.24	1
20200316_Exploris_RSLC9_Waters_CC_DDA_M3_1ng.raw	P60900	19.9%	7	0	5.60268926620483	25596.48	32519.97	23013.76	32197.1	25310.94	32671.14	21268.81	32760.49	26779.86	34174.74	4
20200316_Exploris_RSLC9_Waters_CC_DDA_M3_1ng.raw	Q92945	11.3%	8	0	4.6512770652771	10684.47	24862.21	8911.932	24560.4	10885.5	23099.84	15656.44	25447.5	13341.87	23311.71	7
20200316_Exploris_RSLC9_Waters_CC_DDA_M3_1ng.raw	O60869-1;O60869-2;O60869-3	6.8%;7.2%;7.1%	1	0	3.52450823783875	1583.28	2206.108	1758.965	1935.889	1412.903	1706.229	870.4765	1545.793	1381.205	1796.781	1
20200316_Exploris_RSLC9_Waters_CC_DDA_M3_1ng.raw	Q7Z6Z7;Q7Z6Z7-2;Q7Z6Z7-3	0.4%;0.4%-2;0.4%-3	2	0	3.9419150352478	3146.271	3019.552	3234.758	1770.835	3227.665	1965.439	3321.328	1772.812	2782.781	2344.305	2
20200316_Exploris_RSLC9_Waters_CC_DDA_M3_1ng.raw	O43242	9.7%	5	0	5.9397144317627	2505.019	7383.779	4621.327	5565.549	5707.265	7795.201	2824.358	6668.176	6113.999	8418.62	5
20200316_Exploris_RSLC9_Waters_CC_DDA_M3_1ng.raw	P53396-1	6.4%	7	0	5.66413354873657	23858.36	35908.11	23327.12	35241.96	21783.27	32261.26	23646.38	33798.55	22423.18	33261.7	7
20200316_Exploris_RSLC9_Waters_CC_DDA_M3_1ng.raw	P41091	11.2%	6	0	5.11782789230347	18805.35	18322.19	18745.98	17440.62	18155.08	16799.9	18714.97	20121.19	23197.95	18231.4	6
20200316_Exploris_RSLC9_Waters_CC_DDA_M3_1ng.raw	Q15365	0.11	3	0	4.62105560302734	4276.903	5767.948	2556.592	6804.793	2683.745	5678.399	3947.344	5737.068	4228.83	7126.167	3
20200316_Exploris_RSLC9_Waters_CC_DDA_M3_1ng.raw	P08865	25.1%	10	0	5.42001819610596	33511.86	36316.9	33986.72	38311.87	32485.57	34410.35	33025.36	37904.25	33333.37	40934.7	6
20200316_Exploris_RSLC9_Waters_CC_DDA_M3_1ng.raw	Q15181	7.6%	1	0	3.91283202171326	NA	1045.075	NA	1095.204	977.2287	754.1855	868.5615	566.2977	NA	1559.733	1
20200316_Exploris_RSLC9_Waters_CC_DDA_M3_1ng.raw	P16401	4.9%	1	0	5.58051633834839	8944.875	1965.165	7086.207	981.6357	5903.339	2094.691	7663.488	1846.91	8236.332	2096.904	1
20200316_Exploris_RSLC9_Waters_CC_DDA_M3_1ng.raw	P23246-1	9.3%	10	0	5.89848566055298	16162.1	24330.38	17474.41	23942.01	16909.5	23398.93	14403.05	24032.57	16519.16	25913.45	7
20200316_Exploris_RSLC9_Waters_CC_DDA_M3_1ng.raw	P07237	16.1%	10	0	5.61668062210083	37171.2	24826.71	44663.34	22902.61	37354.93	23799.07	38851.52	23213.37	38205.52	24206.46	9
20200316_Exploris_RSLC9_Waters_CC_DDA_M3_1ng.raw	P49589-1;P49589-3	1.2%;1.1%	1	0	3.41728639602661	1529.489	2053.676	1578.438	2126.956	1309.157	1182.753	2422.779	2472.036	3023.168	2186.687	1
20200316_Exploris_RSLC9_Waters_CC_DDA_M3_1ng.raw	Q92616	1.2%	4	0	5.25420379638672	8396.234	11009.41	7853.211	9014.225	7117.228	9830.921	6951.334	10603.77	9128.549	11641.36	4
20200316_Exploris_RSLC9_Waters_CC_DDA_M3_1ng.raw	P36776;P36776-2;P36776-3	2.8%;2.8%-2;2.8%-3	4	0	4.55340385437012	7750.372	9341.025	7057.857	9254.184	8013.476	8028.355	6769.362	10668	7524.041	12878.18	3
20200316_Exploris_RSLC9_Waters_CC_DDA_M3_1ng.raw	P49368-1	25.3%	18	0	6.11719369888306	19374.55	42982.21	21588.25	39074.07	19522.05	35717.43	15588.98	40005.84	23122.41	39868.74	13
20200316_Exploris_RSLC9_Waters_CC_DDA_M3_1ng.raw	Q06210-1;Q06210-2	3.1%;3.2%	2	0	4.33438920974731	2433.411	6306.671	4279.314	6301.338	4845.196	7057.795	3925.802	6120.875	5206.39	5406.485	2
20200316_Exploris_RSLC9_Waters_CC_DDA_M3_1ng.raw	P38606;P38606-2	2.8%;2.8%-2	2	0	5.92226648330688	3447.556	7952.484	5633.907	7448.973	4409.556	7433.715	4052.597	7558.142	5137.537	7234.63	2
20200316_Exploris_RSLC9_Waters_CC_DDA_M3_1ng.raw	P23526-1	10.4%	4	0	5.29735231399536	7461.773	9681.709	8174.374	9482.776	6272.218	9240.447	7425.297	9839.578	10139.55	10394.26	4
20200316_Exploris_RSLC9_Waters_CC_DDA_M3_1ng.raw	P31948;P31948-2	14.2%;14.2%-2	11	0	5.38724708557129	32347.14	49736.86	30166.24	45531.56	29781.74	44750.85	31382.09	48289.77	29725.53	48016.18	10
20200316_Exploris_RSLC9_Waters_CC_DDA_M3_1ng.raw	P28482	1.9%	1	0	3.3670482635498	2006.183	4664.128	1186.204	3242.518	2775.606	4223.377	2065.474	3807.777	2206.682	3638.248	1
20200316_Exploris_RSLC9_Waters_CC_DDA_M3_1ng.raw	P11940-1;P11940-2	17.6%;20.5%	11	0	5.26844215393066	14819.31	22700.38	12072.68	17439.91	11727.7	17388.03	12813.68	15877.83	12060.76	17610.62	10
20200316_Exploris_RSLC9_Waters_CC_DDA_M3_1ng.raw	O75937	6.7%	2	0	5.0132884979248	6994.32	9888.03	7016.013	10344.68	5852.133	9229.352	5201.495	9286.519	6529.648	11329.84	2
20200316_Exploris_RSLC9_Waters_CC_DDA_M3_1ng.raw	P13798	1.8%	1	0	5.61620616912842	2489.52	1985.596	2080.829	1671.792	2463.34	2283.043	3104.903	2308.505	1135.212	1760.39	1
20200316_Exploris_RSLC9_Waters_CC_DDA_M3_1ng.raw	P19784	2.3%	1	0.000972289742343218	1.88136458396912	1078.205	2129.627	2377.59	1780.828	1701.859	1791.238	1095.343	1258.513	1546.857	1865.439	1
20200316_Exploris_RSLC9_Waters_CC_DDA_M3_1ng.raw	P38159-1	12.8%	7	0	4.88446855545044	9039.554	11294.22	8635.911	13821.7	8799.693	13419.87	9075.234	13657.32	8117.649	12129.39	6
20200316_Exploris_RSLC9_Waters_CC_DDA_M3_1ng.raw	P56192	5.4%	5	0	5.0315899848938	10226.95	15643.42	12726.11	16799.69	12867.06	15355.46	12834.91	15580.86	12468.26	14347.72	5
20200316_Exploris_RSLC9_Waters_CC_DDA_M3_1ng.raw	Q02790	17.6%	11	0	5.49842977523804	34221.47	41703.82	34885.73	41776.27	33333.13	39698.93	31579.46	47975.08	35732.5	41891.77	7
20200316_Exploris_RSLC9_Waters_CC_DDA_M3_1ng.raw	Q7L2E3-1;Q7L2E3-2;Q7L2E3-3	0.7%;0.7%;0.7%	1	0	4.79754257202148	2356.776	2649.169	3477.489	2774.104	2448.504	3495.594	2126.981	2843.318	2013.225	3340.648	1
20200316_Exploris_RSLC9_Waters_CC_DDA_M3_1ng.raw	Q13451-1	8.3%	4	0	6.00933647155762	6391.41	15340.41	7336.133	13506.13	7980.34	12945.8	6865.795	15025.39	7302.15	15359.27	4
20200316_Exploris_RSLC9_Waters_CC_DDA_M3_1ng.raw	P36915-1	1.5%	1	0	3.59345293045044	1370.662	1861.796	1126.309	1895.702	1273.95	1724.974	1139.112	1561.109	813.9778	1842.254	1
20200316_Exploris_RSLC9_Waters_CC_DDA_M3_1ng.raw	P12829	18.8%	3	0	4.63980102539063	821.1328	10196.97	NA	10799.22	795.8317	8705.072	1173.73	10734.35	911.4849	9776.373	3
20200316_Exploris_RSLC9_Waters_CC_DDA_M3_1ng.raw	P26641;P26641-2	9.8%;9.8%-2	6	0	5.68103742599487	23793.29	23221.85	24814.82	22484.81	22099.19	21006.4	17570.94	23688.42	23281.66	22773.76	4
20200316_Exploris_RSLC9_Waters_CC_DDA_M3_1ng.raw	O75608;O75608-2	3.5%;3.5%-2	1	0	4.12855100631714	5843.23	7601.829	5310.795	7297.443	5901.359	5771.423	7297.845	9079.612	7074.443	7841.207	1
20200316_Exploris_RSLC9_Waters_CC_DDA_M3_1ng.raw	P15559-1;P15559-2;P15559-3	6.9%;7.9%;8.1%	2	0	3.67834234237671	5889.68	3169.415	7412.753	2686.617	6737.105	3547.272	5820.847	3967.095	7090.897	4466.543	2
20200316_Exploris_RSLC9_Waters_CC_DDA_M3_1ng.raw	Q14258	1.9%	1	0	5.17133903503418	1188.674	1984.559	2188.334	2587.8	1356.569	2020.541	1644.954	2044.04	1749.556	2385.525	1
20200316_Exploris_RSLC9_Waters_CC_DDA_M3_1ng.raw	O14818-1	26.6%	9	0	6.05473470687866	20974.2	30855.5	21494.59	29464.43	21024.43	29150.67	19427.35	25756.24	20647.47	30100.36	6
20200316_Exploris_RSLC9_Waters_CC_DDA_M3_1ng.raw	Q01518-1;Q01518-2	10.5%;10.5%	7	0	4.65617513656616	24211.59	53600.74	24071.21	54237.21	27365.46	49199.86	28084.1	50803.88	26920.38	50166.87	5
20200316_Exploris_RSLC9_Waters_CC_DDA_M3_1ng.raw	Q9UQ35	0.03	6	0	4.66454410552979	8643.44	11405.62	8562.616	13912.81	7834.514	14911.12	10472.66	13315.63	8064.558	15279.79	6
20200316_Exploris_RSLC9_Waters_CC_DDA_M3_1ng.raw	P15311	11.9%	9	0	5.30611801147461	15302.24	17783.92	12728.84	19716.96	16238.23	16044.16	16211.25	18086.54	19668.81	17491.87	8
20200316_Exploris_RSLC9_Waters_CC_DDA_M3_1ng.raw	P52948-1;P52948-2;P52948-5;P52948-6	0.5%;0.5%;0.5%;0.5%	1	0	4.93540287017822	1306.018	5278.109	1864.69	5251.943	3197.013	3221.239	3129.867	4642.113	2386.622	5470.454	1
20200316_Exploris_RSLC9_Waters_CC_DDA_M3_1ng.raw	Q9UMX0-1;Q9UMX0-2	2.7%;2.9%	1	0	4.06411075592041	NA	865.0613	NA	1243.786	NA	NA	NA	784.1265	818.2167	532.0472	1
20200316_Exploris_RSLC9_Waters_CC_DDA_M3_1ng.raw	P62937	25.5%	9	0	5.50117254257202	62215.02	66222.16	58894.34	63998.85	66114.96	64681.24	59013.15	68039.48	60459.97	67613.68	5
20200316_Exploris_RSLC9_Waters_CC_DDA_M3_1ng.raw	P26038	15.4%	10	0	5.55475568771362	18011.63	18803.43	19095.98	17891	20589.78	18525.67	18204.29	15626.7	18117.24	16694.94	10
20200316_Exploris_RSLC9_Waters_CC_DDA_M3_1ng.raw	P07437	6.1%	2	0	4.49858283996582	6200.719	11762.99	5533.07	13136.49	6532.43	13457.83	7544.175	15232.54	6958.813	12185.54	2
20200316_Exploris_RSLC9_Waters_CC_DDA_M3_1ng.raw	P62249	11.6%	3	0	5.258864402771	15548.67	10969.21	15893.15	10387.08	17392.26	11614.63	13676.39	12782.45	16849.57	11848.59	2
20200316_Exploris_RSLC9_Waters_CC_DDA_M3_1ng.raw	P50914	10.7%	2	0	6.45417928695679	12959.7	4084.694	11684.58	3023.501	14268.28	3281.465	12004.37	3233.205	12305.82	2771.161	2
20200316_Exploris_RSLC9_Waters_CC_DDA_M3_1ng.raw	P18669	10.2%	2	0	5.15418434143066	4853.44	2857.548	3611.976	4043.457	4738.075	3886.105	4997.219	2864.607	6025.369	3345.125	2
20200316_Exploris_RSLC9_Waters_CC_DDA_M3_1ng.raw	O60814;P57053;P58876;P62807;Q5QNW6-1;Q5QNW6-2;Q93079;Q99877;Q99879;Q99880	52.4%;52.4%;52.4%;52.4%;52.4%;49.3%;52.4%;52.4%;52.4%;52.4%	15	0	5.26834154129028	205308.1	216402.5	205427.8	217219.7	203861.1	207713.3	193247	214249.4	181986	203061.1	7
20200316_Exploris_RSLC9_Waters_CC_DDA_M3_1ng.raw	P38646	33.4%	33	0	5.63680982589722	42020.64	51042.22	42680.74	53328.83	44207.47	49809.77	44827.89	55963.67	42050.72	53524.37	20
20200316_Exploris_RSLC9_Waters_CC_DDA_M3_1ng.raw	P08243-1;P08243-2	11.9%;12.4%	6	0	6.00513887405396	10975.82	15413.21	9963.951	17061.59	10765.29	13730.6	9686.641	16012.23	9436.244	13433.22	6
20200316_Exploris_RSLC9_Waters_CC_DDA_M3_1ng.raw	O75694;O75694-2	2.8%;2.8%-2	4	0	4.43466520309448	9764.741	9445.896	9839.483	11124.52	10392.75	11673.15	9079.305	13842.19	7066.849	13539.64	4
20200316_Exploris_RSLC9_Waters_CC_DDA_M3_1ng.raw	Q1KMD3	6.4%	7	0	4.64711570739746	17127.04	21460.21	16888.1	23569.37	17567.65	22418.99	19258.43	20961.98	18613.9	23939.38	5
20200316_Exploris_RSLC9_Waters_CC_DDA_M3_1ng.raw	P49006	46.2%	4	0	4.09412384033203	2699.341	8742.74	2271.878	8992.403	3260.691	8596.527	1903.238	9544.223	2368.388	8725.933	4
20200316_Exploris_RSLC9_Waters_CC_DDA_M3_1ng.raw	O75643-1	0.04	11	0	5.6843318939209	5888.258	12283.07	7144.227	11145.7	7545.764	10135.64	6241.698	12767.31	5207.762	10660.46	9
20200316_Exploris_RSLC9_Waters_CC_DDA_M3_1ng.raw	P35241-1;P35241-5	4.5%;4.3%	3	0	5.73910140991211	8378.577	4581.023	7844.346	4725.14	7058.459	4269.65	6201.122	5932.78	8895.597	5853.659	3
20200316_Exploris_RSLC9_Waters_CC_DDA_M3_1ng.raw	Q9BVJ6-1;Q9BVJ6-2;Q9BVJ6-3	0.9%;1.2%;1%	1	0	3.81187963485718	NA	747.2417	746.4704	666.7574	NA	1101.948	NA	654.5849	NA	657.3318	1
20200316_Exploris_RSLC9_Waters_CC_DDA_M3_1ng.raw	Q13485	1.4%	1	0.00861715223635618	-0.0527462884783745	2705.745	1501.091	1067.579	1909.656	1923.076	1837.702	2478.441	2255.205	2802.401	1465.984	1
20200316_Exploris_RSLC9_Waters_CC_DDA_M3_1ng.raw	P78527;P78527-2	5.6%;5.6%-2	25	0	5.65144538879395	15681.39	13837.14	18377.14	13170	17461.7	13466.13	16894.86	12894.49	17340.16	14794.46	24
20200316_Exploris_RSLC9_Waters_CC_DDA_M3_1ng.raw	Q9BPX3	1.6%	1	0	3.88362693786621	1116.318	763.5082	688.8187	NA	NA	770.2731	NA	569.6467	NA	610.0638	1
20200316_Exploris_RSLC9_Waters_CC_DDA_M3_1ng.raw	Q9NZZ3	7.3%	1	0	4.6900486946106	1447.346	1844.236	895.701	1960.36	NA	1909.403	NA	1369.262	986.3974	1827.672	1
20200316_Exploris_RSLC9_Waters_CC_DDA_M3_1ng.raw	P41250	4.9%	5	0	5.29679393768311	23011.58	21364.56	19143.63	19762.67	22902.57	19471.38	22077.85	22585.91	21294.31	19962.93	4
20200316_Exploris_RSLC9_Waters_CC_DDA_M3_1ng.raw	Q9NR30-1;Q9NR30-2	5.6%;6.2%	4	0	5.4378981590271	7075.81	8871.575	7265.87	8705.495	6000.536	9431.989	5929.243	10398.71	7299.983	10475.39	4
20200316_Exploris_RSLC9_Waters_CC_DDA_M3_1ng.raw	O60832-1	3.9%	2	0	5.12821388244629	1659.187	2217.853	2232.248	3246.581	3426.156	2723.469	1749.616	3245.298	2502.823	2677.004	2
20200316_Exploris_RSLC9_Waters_CC_DDA_M3_1ng.raw	O15479	7.8%	2	0.000972289742343218	1.9252268075943	795.413	750.4373	NA	2100.759	NA	1269.703	750.5309	870.6444	891.5069	2059.893	2
20200316_Exploris_RSLC9_Waters_CC_DDA_M3_1ng.raw	Q9UJZ1;Q9UJZ1-2	7.3%;7.3%-2	2	0	4.35679769515991	3238.791	2146.918	2098.347	2376.164	1352.418	1942.625	2698.174	2455.489	1904.783	2709.704	2
20200316_Exploris_RSLC9_Waters_CC_DDA_M3_1ng.raw	P27824;P27824-2	9.3%;9.3%-2	7	0	5.36213874816895	32127.77	9506.74	28145.03	8371.674	31283.49	8693.266	28709.49	9599.389	30867.91	8350.098	6
20200316_Exploris_RSLC9_Waters_CC_DDA_M3_1ng.raw	P47914	14.5%	3	0	5.19190406799316	21274.54	10717.59	21817.26	11909.73	25430.26	10108.51	23662.41	10701.87	23767.36	11240.28	2
20200316_Exploris_RSLC9_Waters_CC_DDA_M3_1ng.raw	P30049	13.7%	5	0	5.67632484436035	24447.01	28512.66	20183.42	28124.79	23062.85	23934.24	22486.97	28332.65	21827.95	30014.89	2
20200316_Exploris_RSLC9_Waters_CC_DDA_M3_1ng.raw	P55884;P55884-2	8.1%;8.1%-2	10	0	5.85497951507568	8678.896	13816.51	10073.59	12738.13	11110.04	13994.54	6365.762	13982.5	10358.34	16284.05	6
20200316_Exploris_RSLC9_Waters_CC_DDA_M3_1ng.raw	P14625	15.4%	19	0	5.25598907470703	29085.55	19912.46	30813.92	18760.56	29342.33	18394.95	25954.76	17373.86	33816.46	20287.55	12
20200316_Exploris_RSLC9_Waters_CC_DDA_M3_1ng.raw	P46782	19.6%	4	0	5.36958980560303	16088.76	12007.64	16035.81	10841.38	16122.37	10993.63	14331.74	14068.03	14337.58	12787.02	4
20200316_Exploris_RSLC9_Waters_CC_DDA_M3_1ng.raw	Q8WVJ2	12.7%	2	0	4.8160285949707	4830.208	3085.307	4698.862	3816.307	6438.078	3757.658	5639.754	3033.622	4397.031	3858.766	2
20200316_Exploris_RSLC9_Waters_CC_DDA_M3_1ng.raw	Q15459	6.7%	6	0	5.10203123092651	17005.06	28556.03	20215.21	30925.95	17386.46	25207.17	18649.2	26952.44	13549.84	26890.15	6
20200316_Exploris_RSLC9_Waters_CC_DDA_M3_1ng.raw	P05783	18.8%	11	0	5.0734281539917	68749.13	15225.32	73067.34	14932.95	75843.22	17506.63	63696.39	15519.01	65926.36	14501.92	8
20200316_Exploris_RSLC9_Waters_CC_DDA_M3_1ng.raw	P54578;P54578-2	10.1%;10.1%-2	5	0	5.85600423812866	1741.384	7841.92	3055.894	7832.325	6659.856	7877.331	2775.253	7544.902	3906.356	7953.69	4
20200316_Exploris_RSLC9_Waters_CC_DDA_M3_1ng.raw	P04792	22.4%	6	0	5.47251844406128	19649.77	37634.18	22068.6	32634.09	22447.4	29742.12	19122	35982.68	22320.04	31963.8	4
20200316_Exploris_RSLC9_Waters_CC_DDA_M3_1ng.raw	Q12931;Q12931-2	10.4%;10.4%-2	9	0	5.09213352203369	11884.03	17369.02	12421.89	17411.05	14388.88	18211.18	13448.31	19288.69	12676.2	20569.56	7
20200316_Exploris_RSLC9_Waters_CC_DDA_M3_1ng.raw	Q13951;Q13951-2	13.2%;13.2%-2	2	0	5.91191291809082	3491.683	4993.817	4980.806	4924.835	5121.485	5306.864	2269.47	4784.668	3116.698	5094.253	2
20200316_Exploris_RSLC9_Waters_CC_DDA_M3_1ng.raw	O14828;O14828-2	4.6%;4.6%-2	1	0	5.15524911880493	NA	1021.731	913.1064	1209.031	930.1668	892.3203	NA	900.3345	NA	461.6746	1
20200316_Exploris_RSLC9_Waters_CC_DDA_M3_1ng.raw	Q9ULW0;Q9ULW0-2	1.1%;1.1%-2	1	0	3.20628261566162	NA	2636.51	914.6489	1759.129	NA	1635.63	NA	2282.145	NA	2194.979	1
20200316_Exploris_RSLC9_Waters_CC_DDA_M3_1ng.raw	P00505	10.5%	6	0	4.76396322250366	12356.69	10799.59	18744.57	9251.483	17096.44	10303.54	12124.34	8361.111	16995.47	10679.7	4
20200316_Exploris_RSLC9_Waters_CC_DDA_M3_1ng.raw	P27708	1.8%	3	0	4.73901462554932	3989.049	2917.001	1142.886	2623.734	1534.471	3484.96	1801.686	2893.408	3523.501	2488.293	3
20200316_Exploris_RSLC9_Waters_CC_DDA_M3_1ng.raw	P14618	39.5%	25	0	5.60327053070068	105543.7	35507.8	93731.08	29878.26	104740.1	29263.04	97225.59	30644.22	99009.73	33356.25	17
20200316_Exploris_RSLC9_Waters_CC_DDA_M3_1ng.raw	P22392-2	0.21	6	0	3.39500761032104	51489.74	49246.41	48950.75	49496.04	51585.29	49580.01	52406.07	51395.24	48523.09	52081.3	4
20200316_Exploris_RSLC9_Waters_CC_DDA_M3_1ng.raw	P10412;P16403	9.6%;9.9%	2	0	4.81203508377075	10543.5	1573.744	10742.91	3414.856	10949.37	887.2068	10786.17	2485.969	10378.03	1817.281	2
20200316_Exploris_RSLC9_Waters_CC_DDA_M3_1ng.raw	P16949-1	40.9%	9	0	5.78391408920288	22522.54	56075.7	20025.51	56382.2	18400.99	51460.69	17182.71	55468.95	15283.43	54670.63	6
20200316_Exploris_RSLC9_Waters_CC_DDA_M3_1ng.raw	P04183	0.09	3	0	4.41370964050293	3231.562	9311.466	2860.429	8138.46	1918.145	7161.544	1974.49	8393.92	1761.722	8173.663	2
20200316_Exploris_RSLC9_Waters_CC_DDA_M3_1ng.raw	P30040-1	5.7%	2	0	4.67070341110229	3942.089	3194.466	3867.212	2876.296	5222.247	2507.114	4073.15	3013.886	5084.623	2750.235	2
20200316_Exploris_RSLC9_Waters_CC_DDA_M3_1ng.raw	Q04695	28.2%	19	0	5.70054817199707	118577.3	14460.6	122142.4	16256.06	121966.1	12940.94	120747.6	16144.36	120853	14498.51	13
20200316_Exploris_RSLC9_Waters_CC_DDA_M3_1ng.raw	P14866	10.9%	7	0	4.78914022445679	10578.91	14434.76	11550.13	13095.81	12063.73	13708.34	11344.2	13220.09	8446.397	14224.87	6
20200316_Exploris_RSLC9_Waters_CC_DDA_M3_1ng.raw	Q9UBT2	4.1%	3	0	5.00537729263306	5518.485	11255.53	6772.88	10615.33	6050.021	10365.72	3382.993	12722.64	6310.622	11787.53	3
20200316_Exploris_RSLC9_Waters_CC_DDA_M3_1ng.raw	P49748-1;P49748-2;P49748-3	6.9%;7.1%;6.6%	4	0	6.0147123336792	6850.924	6002.229	9956.52	6643.805	8910.582	5357.362	7372.707	6653.739	10532.98	6280.946	4
20200316_Exploris_RSLC9_Waters_CC_DDA_M3_1ng.raw	Q9Y2V2	5.4%	1	0	4.83378410339355	2782.892	3651.405	3178.673	3206.993	3346.623	2417.955	2009.342	1926.68	2956.657	2260.929	1
20200316_Exploris_RSLC9_Waters_CC_DDA_M3_1ng.raw	Q08945	4.9%	4	0	5.9435601234436	8133.568	7733.839	8467.923	7318.9	7889.103	6387.747	8180.646	7369.678	6644.163	7218.964	4
20200316_Exploris_RSLC9_Waters_CC_DDA_M3_1ng.raw	P12270	3.6%	10	0	6.22018384933472	9156.115	20531.36	8775.139	19927.01	12258.78	20903.36	10737.19	19076.64	13014.38	20119.81	9
20200316_Exploris_RSLC9_Waters_CC_DDA_M3_1ng.raw	P54725-1;P54725-2;P54725-3	4.7%;5.5%;4.7%	2	0	4.00294923782349	1165.694	2132.187	977.1385	1186.658	1475.53	1869.333	1889.287	2051.475	1916.554	1746.402	2
20200316_Exploris_RSLC9_Waters_CC_DDA_M3_1ng.raw	P62993;P62993-2	4.6%;4.6%-2	1	0	4.66176462173462	2054.803	4379.281	1298.614	3163.49	1169.443	3855.038	1173.257	4133.791	NA	3884.604	1
20200316_Exploris_RSLC9_Waters_CC_DDA_M3_1ng.raw	P32119	8.6%	4	0	5.90606641769409	32952.86	31402.6	33931.69	31708.18	34360.97	29421.93	27701.7	34942.95	31432.48	29604.33	2
20200316_Exploris_RSLC9_Waters_CC_DDA_M3_1ng.raw	P15880	21.8%	9	0	5.64999866485596	41039.69	46849.1	42099.82	45441	41883.98	51151.23	40829.07	47525.24	41747.17	49385.37	7
20200316_Exploris_RSLC9_Waters_CC_DDA_M3_1ng.raw	P0C0S5;Q71UI9-1	18.8%;18.8%	3	0	4.75126647949219	13369.85	11820.71	14228.31	11440.56	13361.21	12080.08	16235.51	11359.75	14550.6	10975.84	2
20200316_Exploris_RSLC9_Waters_CC_DDA_M3_1ng.raw	Q99832	9.9%	6	0	5.90811395645142	17306.33	30745.76	13754.37	28903.12	13564	28194.31	12202.23	34217.63	11668.07	32197.93	5
20200316_Exploris_RSLC9_Waters_CC_DDA_M3_1ng.raw	Q99873;Q99873-2;Q99873-3;Q99873-4	11.6%;11.6%-2;11.6%-3;11.6%-4	5	0	5.10316228866577	6578.627	13668.4	13509.36	11456.6	9218.615	11758.04	10840.45	12428.56	11440.18	12260.43	4
20200316_Exploris_RSLC9_Waters_CC_DDA_M3_1ng.raw	P54819;P54819-2;P54819-3;P54819-5	19.2%;19.2%-2;19.2%-3;19.2%-5	6	0	5.47450923919678	15521.01	25938.67	12908.45	22768.26	13697.93	21564.52	13027.66	21768.54	13923.27	20734.38	5
20200316_Exploris_RSLC9_Waters_CC_DDA_M3_1ng.raw	P33991	1.7%	3	0	5.07475757598877	6236.076	16500.74	8648.736	16977.49	7650.32	16592.68	8174.157	15521.15	8530.244	16007.06	2
20200316_Exploris_RSLC9_Waters_CC_DDA_M3_1ng.raw	Q8N684-1;Q8N684-2;Q8N684-3	2.8%;2.8%;2.5%	1	0	5.25672149658203	997.2134	2650.502	1607.395	1368.817	1586.86	1625.791	1978.598	1458.34	1724.158	2317.048	1
20200316_Exploris_RSLC9_Waters_CC_DDA_M3_1ng.raw	P60842	16.7%	8	0	5.9950909614563	38008.74	38268.25	35544.63	36894.7	33701.18	36823.8	36494.89	38382.87	33818.17	39253.91	7
20200316_Exploris_RSLC9_Waters_CC_DDA_M3_1ng.raw	Q9BT78	0.03	1	0	5.3143949508667	2869.217	2255.167	2362.878	3012.688	3098.168	3348.755	2610.392	4079.383	1968.778	2598.763	1
20200316_Exploris_RSLC9_Waters_CC_DDA_M3_1ng.raw	P61981	25.1%	6	0	5.84204006195068	15891.73	27519.7	13880.6	30282.65	13432.94	25107.71	14981.41	27234.85	16959.38	26443.81	5
20200316_Exploris_RSLC9_Waters_CC_DDA_M3_1ng.raw	P11387	7.2%	5	0	5.18823671340942	12785.71	8216.138	10667.28	9506.687	14385.75	8423.133	9900.875	9611.676	13188.26	8860.168	5
20200316_Exploris_RSLC9_Waters_CC_DDA_M3_1ng.raw	P62191	8.2%	4	0	4.29931783676147	12229.44	13194.26	12033.63	15966.94	13962.1	15965.73	12334.1	17016.96	9621.969	15566.94	4
20200316_Exploris_RSLC9_Waters_CC_DDA_M3_1ng.raw	O14545	2.2%	1	0	5.42806100845337	NA	NA	NA	NA	NA	NA	NA	NA	NA	463.623	1
20200316_Exploris_RSLC9_Waters_CC_DDA_M3_1ng.raw	Q16891-2	8.2%	7	0	5.63674020767212	12598.25	12391.07	13204.83	13492.72	15857.01	14567.08	12861.51	14427.57	11549.31	15410.97	6
20200316_Exploris_RSLC9_Waters_CC_DDA_M3_1ng.raw	Q99848	8.8%	4	0	5.72838020324707	13243.61	15801.36	15257.09	16716.1	12810.31	15148.35	13512.29	15761.36	12003.5	13030.29	3
20200316_Exploris_RSLC9_Waters_CC_DDA_M3_1ng.raw	Q02878	10.8%	4	0	4.36662197113037	39319.24	40848.2	34887.68	38828.11	38624.09	38429.33	36540.76	40044.25	34395.53	39572.81	3
20200316_Exploris_RSLC9_Waters_CC_DDA_M3_1ng.raw	O00487	2.3%	1	0	4.76666355133057	2511.21	2164.677	2326.689	2537.208	3230.363	2656.982	2690.968	1765.053	2938.221	2170.051	1
20200316_Exploris_RSLC9_Waters_CC_DDA_M3_1ng.raw	P29401;P29401-2	12.2%;12.2%-2	12	0	5.61575508117676	61573.82	39265.26	66683.39	37388.96	60436.84	35620.87	57713.52	35586.96	61713.01	40481.73	7
20200316_Exploris_RSLC9_Waters_CC_DDA_M3_1ng.raw	P49588;P49588-2	7.4%;7.4%-2	10	0	5.64061403274536	37502.46	34871.81	34525.23	35524.02	37200.05	34034.59	36710.63	35476.49	41519.79	37378.7	7
20200316_Exploris_RSLC9_Waters_CC_DDA_M3_1ng.raw	P68363	30.2%	19	0	5.33199071884155	56553.76	90819.05	60357.38	83748.45	61323.3	84052.95	61657.1	91064.42	61802	92174.23	10
20200316_Exploris_RSLC9_Waters_CC_DDA_M3_1ng.raw	P23528	0.5	10	0	4.8486795425415	36190.93	37649.63	37084.2	43139.33	41538.78	35787.63	38765.65	42370.11	35920.07	42938.96	7
20200316_Exploris_RSLC9_Waters_CC_DDA_M3_1ng.raw	Q9Y230	0.05	3	0	5.93945217132568	9944.293	12505.41	10110.96	11662.39	10030.21	10694.75	6105.014	11851.17	8445.979	12262.48	2
20200316_Exploris_RSLC9_Waters_CC_DDA_M3_1ng.raw	Q9Y265	9.6%	5	0	5.19509363174438	12823.17	17533.01	12621.53	17838.78	12352.91	16669.79	9391.973	17102.28	10190.96	15960.61	4
20200316_Exploris_RSLC9_Waters_CC_DDA_M3_1ng.raw	Q15436	1.6%	1	0	4.9081015586853	1639.666	1258.653	956.7634	1238.393	837.0107	1550.936	1459.453	1046.08	1163.661	1685.389	1
20200316_Exploris_RSLC9_Waters_CC_DDA_M3_1ng.raw	P84095	4.7%	1	0	3.73494338989258	1926.322	3137.308	2063.01	2259.138	1684.253	2357.591	1808.798	2717.606	1841.121	2129.012	1
20200316_Exploris_RSLC9_Waters_CC_DDA_M3_1ng.raw	P68371	26.5%	19	0	5.1114354133606	120841.3	184714.9	127316.1	187941.2	134315.1	180961.8	127140.9	195769	120913	189923.5	10
20200316_Exploris_RSLC9_Waters_CC_DDA_M3_1ng.raw	Q15257-1;Q15257-2;Q15257-3	2%;2.2%;2.4%	1	0.000972289742343218	2.35461235046387	2839.415	1044.765	3332.244	1186.909	3009.338	1722.806	2167.742	2104.888	2578.873	1738.529	1
20200316_Exploris_RSLC9_Waters_CC_DDA_M3_1ng.raw	O60749;O60749-2	2.7%;2.7%-2	1	0	5.09765958786011	917.3201	1072.706	743.5554	547.4194	1038.74	923.2048	NA	1334.612	NA	1046.284	1
20200316_Exploris_RSLC9_Waters_CC_DDA_M3_1ng.raw	Q9P0L0	3.2%	1	0	4.91463613510132	5892.167	2444.94	3763.066	1829.333	3886.087	1845.306	2776.576	2317.951	2796.567	1813.803	1
20200316_Exploris_RSLC9_Waters_CC_DDA_M3_1ng.raw	Q8WUM4	8.3%	9	0	5.80411291122437	12777.77	17017.63	9349.979	17775.34	11227.15	17864.76	10642.04	18809.87	10401.05	19937.06	7
20200316_Exploris_RSLC9_Waters_CC_DDA_M3_1ng.raw	Q14980-1;Q14980-2	2.9%;2.9%	6	0	5.24028444290161	3643.736	3870.616	4502.02	6056.778	5003.327	6260.486	4306.28	6098.923	4311.164	5708.059	6
20200316_Exploris_RSLC9_Waters_CC_DDA_M3_1ng.raw	Q9UNW9	1.6%	1	0.00228310502283105	1.0171902179718	2225.293	2736.529	2585.879	3338.212	2129.042	3289.816	2431.88	2863.691	1821.976	3706.745	1
20200316_Exploris_RSLC9_Waters_CC_DDA_M3_1ng.raw	Q04917	9.8%	3	0	5.43914747238159	4758.376	10734.09	5961.49	11426.76	5091.503	9497.473	4576.927	9472.121	8188.485	9452.092	2
20200316_Exploris_RSLC9_Waters_CC_DDA_M3_1ng.raw	P27348	10.2%	4	0	6.37980890274048	10777.13	16196.33	10774.13	16620.96	13796.83	14641	9370.043	17039.58	12572.77	16999.38	2
20200316_Exploris_RSLC9_Waters_CC_DDA_M3_1ng.raw	P48643	17.6%	14	0	5.17887163162231	29934.1	45515.74	29792.8	55192.56	31348.16	47686.96	30300.7	53813.14	31395.87	53507.79	11
20200316_Exploris_RSLC9_Waters_CC_DDA_M3_1ng.raw	Q7L014	6.6%	8	0	5.24151563644409	9055.514	12397.78	6984.743	12129.68	8926.074	11567.78	9390.899	11756.48	8527.646	13088.41	7
20200316_Exploris_RSLC9_Waters_CC_DDA_M3_1ng.raw	Q13423	0.01	1	0	5.46472835540771	2024.584	3129.098	2228.205	1730.634	1874.413	1982.977	3042.999	1489.574	2715.624	2073.253	1
20200316_Exploris_RSLC9_Waters_CC_DDA_M3_1ng.raw	P10768	3.2%	1	0	5.40125226974487	2104.885	4331.728	1384.854	4219.662	2901.089	5100.074	1929.555	4886.064	1954.301	5170.412	1
20200316_Exploris_RSLC9_Waters_CC_DDA_M3_1ng.raw	P50991	14.5%	9	0	5.65888166427612	16298.99	26142.91	15141.93	26738.26	12227.7	29864.2	12582.55	28585.27	12492.33	29741.96	7
20200316_Exploris_RSLC9_Waters_CC_DDA_M3_1ng.raw	P62306	24.4%	2	0	3.57925033569336	NA	2462.479	1358.179	1033.949	777.3302	2715.575	NA	1772.935	1120.222	1776.335	2
20200316_Exploris_RSLC9_Waters_CC_DDA_M3_1ng.raw	Q9Y266	25.1%	11	0	5.06674814224243	24112.27	58464	27337.39	60315.59	26295.85	57806.13	25719.14	60841.54	23023.04	61848.73	8
20200316_Exploris_RSLC9_Waters_CC_DDA_M3_1ng.raw	P54727	8.6%	5	0	4.99610900878906	21298.82	22745.62	15045.14	23036.41	14779.48	21060.23	18554.81	20822.96	15422.3	23804.24	4
20200316_Exploris_RSLC9_Waters_CC_DDA_M3_1ng.raw	P11021	22.3%	20	0	5.85232496261597	55420.23	28498	66685.62	26467.3	63225.11	24974.51	58489.6	28705.05	60794.16	26650.91	12
20200316_Exploris_RSLC9_Waters_CC_DDA_M3_1ng.raw	Q9UHB9	1.1%	1	0	4.72012424468994	1691.212	4861.802	2270.79	4232.601	2004.577	3836.654	1825.833	4298.792	1948.327	3786.897	1
20200316_Exploris_RSLC9_Waters_CC_DDA_M3_1ng.raw	P08579	7.6%	2	0	4.29358100891113	6050.206	7677.31	5702.192	6961.944	5773.461	8465.994	4902.966	8142.487	5406.735	8568.604	2
20200316_Exploris_RSLC9_Waters_CC_DDA_M3_1ng.raw	P02656	16.2%	1	0	4.99641227722168	4506.135	3206.744	4112.237	3872.456	5743.969	4499.486	5145.568	3723.795	3906.003	4964.035	1
20200316_Exploris_RSLC9_Waters_CC_DDA_M3_1ng.raw	P50995;P50995-2	10.1%;10.1%-2	6	0	5.06570434570313	10208.72	13663.98	10378.6	14192.75	9439.1	12448.21	13031.75	13826.82	10123.92	14213.02	5
20200316_Exploris_RSLC9_Waters_CC_DDA_M3_1ng.raw	O60610-1;O60610-2;O60610-3	1.9%;1.9%;1.9%	4	0	5.07748651504517	5119.863	12201.43	4708.26	11669.99	7466.805	10777.2	5464.673	9603.584	6720.899	9960.598	3
20200316_Exploris_RSLC9_Waters_CC_DDA_M3_1ng.raw	P78371-1	14.6%	11	0	5.50253629684448	24608.93	48496.59	23556.16	49817.42	26167.39	44839.75	32758.52	41588.89	24157.17	47188.91	8
20200316_Exploris_RSLC9_Waters_CC_DDA_M3_1ng.raw	O95433;O95433-2	9.2%;9.2%-2	4	0	5.19557857513428	14110.85	19061.47	13737.02	19086.47	14179.01	18918.89	12373.61	19564.6	15834.32	18271.59	3
20200316_Exploris_RSLC9_Waters_CC_DDA_M3_1ng.raw	O00479	0.1	1	0	3.04596471786499	1901.84	702.2943	1952.931	1352.716	2102.556	1440.394	2539.8	2049.15	2132.196	1883.657	1
20200316_Exploris_RSLC9_Waters_CC_DDA_M3_1ng.raw	O75874	5.8%	3	0	4.47426795959473	4481.275	4413.768	5006.235	4498.345	3841.287	4313.114	2253.732	4371.323	3117.186	4914.131	3
20200316_Exploris_RSLC9_Waters_CC_DDA_M3_1ng.raw	P06733-1	34.1%	22	0	5.37693691253662	85089.54	70192.91	87230.61	73630.53	82317.73	69591.27	85941.25	71872.74	83921.38	72573.59	12
20200316_Exploris_RSLC9_Waters_CC_DDA_M3_1ng.raw	P62805	27.2%	5	0	5.85363054275513	41307.86	10575.73	41755.18	12785.27	40376.93	10700.97	45722.01	11619.8	43332.33	13950.49	3
20200316_Exploris_RSLC9_Waters_CC_DDA_M3_1ng.raw	Q00341-1	1.7%	3	0	4.06479692459106	3849.873	5275.987	4743.528	4647.696	4717.89	5131.837	4117.643	4763.427	2799.468	4695.308	3
20200316_Exploris_RSLC9_Waters_CC_DDA_M3_1ng.raw	P30154;P30154-2	2.3%;2.3%-2	2	0	3.81176424026489	2196.605	4745.646	2348.067	4018.545	2858.436	4207.92	2761.406	3917.148	2597.983	4988.056	2
20200316_Exploris_RSLC9_Waters_CC_DDA_M3_1ng.raw	P60174;P60174-1	39.2%;39.2%-1	13	0	5.65623617172241	44394.47	36609.45	47432.38	41404.07	51288.42	39881.59	47024.71	39590.34	40707.29	39217.71	9
20200316_Exploris_RSLC9_Waters_CC_DDA_M3_1ng.raw	P17987	14.9%	9	0	5.9163990020752	14236.96	29061.48	16972.81	30452.03	15085.68	28429.54	14934.54	30983.07	16261.24	28068.65	8
20200316_Exploris_RSLC9_Waters_CC_DDA_M3_1ng.raw	Q99471-1	10.4%	2	0	4.68364763259888	3234.547	6766.437	5281.851	7071.55	4087.614	6594.557	3824.245	6190.411	5413.83	5969.587	2
20200316_Exploris_RSLC9_Waters_CC_DDA_M3_1ng.raw	P15291;P15291-2	1.8%;1.8%-2	1	0.0079664570230608	0.0693120583891869	2656.482	1552.411	2557.686	1859.084	2177.194	3407.936	2221.417	1517.052	3759.759	777.2084	1
20200316_Exploris_RSLC9_Waters_CC_DDA_M3_1ng.raw	P10809	24.4%	14	0	5.76885938644409	46991.41	54608.92	41869.22	56741.46	50015.07	51437.17	42645.36	54409.87	38411.43	51250.29	11
20200316_Exploris_RSLC9_Waters_CC_DDA_M3_1ng.raw	P55010	6.3%	3	0	5.61712455749512	2807.504	3987.304	2458.545	4344.633	2128.655	3227.225	1308.762	3797.793	3703.61	5570.132	3
20200316_Exploris_RSLC9_Waters_CC_DDA_M3_1ng.raw	P07195	0.18	10	0	5.65351438522339	45648.06	81901	51606.79	86261.84	50675.3	79603.92	49833.45	87012.07	47013.77	80025.38	6
20200316_Exploris_RSLC9_Waters_CC_DDA_M3_1ng.raw	P61254;Q9UNX3	10.3%;10.3%	2	0	4.24368667602539	13252.67	12306.83	15344.06	13270.05	14044.56	11345.5	12443.54	11573.27	12816.72	12670.32	2
20200316_Exploris_RSLC9_Waters_CC_DDA_M3_1ng.raw	P21912	2.5%	1	0	4.26953411102295	2742.697	3684.287	3295.487	3975.642	3828.836	3890.801	3661.599	2975.39	3470.561	4145.182	1
20200316_Exploris_RSLC9_Waters_CC_DDA_M3_1ng.raw	O75822;O75822-3	3.1%;3.1%-3	2	0	4.63526582717896	9215.268	13352.09	10898.95	13635.08	8265.99	13490.16	11230.85	13261.7	8468.589	12701.12	1
20200316_Exploris_RSLC9_Waters_CC_DDA_M3_1ng.raw	P53999	15.7%	2	0	3.7924439907074	16609.75	19733.5	16528.02	17564.35	14986.05	16478.9	15635.26	18605.24	14585.49	17020.94	2
20200316_Exploris_RSLC9_Waters_CC_DDA_M3_1ng.raw	Q9HAV7	3.2%	2	0	3.81608819961548	5014.138	8845.42	5791.555	7443.759	6467.904	7226.014	5104.743	8083.843	5011.882	8563.054	1
20200316_Exploris_RSLC9_Waters_CC_DDA_M3_1ng.raw	P60953	4.2%	2	0	3.6281566619873	10528.75	9841.994	11920.71	10102.8	10562.34	6931.922	11018.34	7978.981	11096.29	8239.393	1
20200316_Exploris_RSLC9_Waters_CC_DDA_M3_1ng.raw	Q13867	0.02	1	0	3.731605052948	1319.936	4823.786	2988.172	6899.378	2970.324	6619.834	2369.199	5607.401	1800.27	6359.474	1
20200316_Exploris_RSLC9_Waters_CC_DDA_M3_1ng.raw	Q15370;Q15370-2	39%;39%-2	5	0	5.63573408126831	12128.62	27195.21	15718.05	28913.91	14387.05	25648.9	15172.2	27902.43	15110.03	26762.74	5
20200316_Exploris_RSLC9_Waters_CC_DDA_M3_1ng.raw	Q14498-1;Q14498-2	1.7%;1.7%	2	0	5.64908599853516	1720.338	5032.403	1059.732	6114.363	1169.961	5864.802	932.5945	3989.057	NA	5717.951	1
20200316_Exploris_RSLC9_Waters_CC_DDA_M3_1ng.raw	O76094	3.7%	3	0	4.95109176635742	4676.655	8980.398	6825.772	9443.181	6209.907	9189.937	4854.637	7909.729	4391.474	10106.78	3
20200316_Exploris_RSLC9_Waters_CC_DDA_M3_1ng.raw	P63279	5.7%	2	0	4.55523347854614	5474.461	5758.952	3965.91	5078.384	5421.723	5850.663	3937.042	6104.459	3845.753	7219.131	1
20200316_Exploris_RSLC9_Waters_CC_DDA_M3_1ng.raw	Q8N163-1;Q8N163-2	5.2%;5.2%	4	0	5.30429983139038	3373.365	5289.273	1956.702	4827.518	4513.195	4616.287	5049.759	5583.754	2848.007	4896.651	3
20200316_Exploris_RSLC9_Waters_CC_DDA_M3_1ng.raw	O75607	6.2%	1	0	4.36660051345825	2696.861	2751.416	1844.77	3246.002	3150.339	3383.334	2407.621	2443.917	2071.82	3079.206	1
20200316_Exploris_RSLC9_Waters_CC_DDA_M3_1ng.raw	P30153	6.1%	4	0	4.69486141204834	6983.047	10692.43	7613.345	10801.2	5835.702	9935.08	8522.028	9103.055	10979.79	9683.372	4
20200316_Exploris_RSLC9_Waters_CC_DDA_M3_1ng.raw	Q14677-1;Q14677-2;Q14677-3	2.6%;2.6%;2.5%	2	0	4.7293529510498	1380.13	3814.621	3663.829	4046.065	2844.875	4354.043	2352.288	3023.593	2504.173	3933.518	2
20200316_Exploris_RSLC9_Waters_CC_DDA_M3_1ng.raw	P18206;P18206-2	11.6%;11.6%-2	15	0	5.80543756484985	18482.89	29607.19	22932.59	28428.92	23960.27	25188.78	19986.59	27170.82	22942.4	28412.13	13
20200316_Exploris_RSLC9_Waters_CC_DDA_M3_1ng.raw	Q8WWM7-1;Q8WWM7-2;Q8WWM7-3;Q8WWM7-4;Q8WWM7-5;Q8WWM7-6;Q8WWM7-8;Q8WWM7-9	4.9%;5%;4.8%;5.1%;5.1%;5.5%;5.1%;5%	6	0	4.86053609848022	4827.939	10657.61	8324.485	11429.06	10627.27	13738.23	8240.123	12071.58	10204.4	11771.62	6
20200316_Exploris_RSLC9_Waters_CC_DDA_M3_1ng.raw	P23381	1.7%	2	0	4.84409141540527	6039.776	11150.38	6924.386	10528.8	5092.778	9150.156	7564.229	9167.767	5883.901	9097.051	1
20200316_Exploris_RSLC9_Waters_CC_DDA_M3_1ng.raw	Q6IBS0	2.3%	1	0	3.201247215271	4864.203	3552.567	5495.939	3594.339	4539.717	4322.92	5643.885	5507.433	5515.882	3939.38	1
20200316_Exploris_RSLC9_Waters_CC_DDA_M3_1ng.raw	P06748;P06748-3	15%;15%-3	5	0	5.64940309524536	54943.34	75512.25	62998.51	77798.39	51939.17	70017.58	57316.08	79444.49	52826.8	73309.96	4
20200316_Exploris_RSLC9_Waters_CC_DDA_M3_1ng.raw	O60841	4.2%	7	0	6.04028367996216	10770.04	17380.6	11606.94	17485.13	12967.09	17009.48	13384.09	18748.19	13233.65	16637.02	6
20200316_Exploris_RSLC9_Waters_CC_DDA_M3_1ng.raw	Q8NC51-1;Q8NC51-2	2%;2%	1	0	4.00533437728882	4594.25	4946.749	5589.578	3668.195	3868.291	3993.195	3941.878	5127.099	3169.834	4028.11	1
20200316_Exploris_RSLC9_Waters_CC_DDA_M3_1ng.raw	Q9Y4L1	0.01	1	0	4.23351860046387	NA	889.5877	NA	1039.347	621.7301	539.7102	NA	1334.436	984.3901	1061.139	1
20200316_Exploris_RSLC9_Waters_CC_DDA_M3_1ng.raw	P05198	14.3%	5	0	5.48073577880859	16698.65	15536.2	17267.92	16422.17	15087.71	16391.3	15179.27	17057.74	15920.27	16570.02	5
20200316_Exploris_RSLC9_Waters_CC_DDA_M3_1ng.raw	P63244	33.4%	14	0	5.70426511764526	37794.57	49194.18	37499.61	50598.41	33933.06	46370.04	37821.03	51152.31	34942.8	49412.21	10
20200316_Exploris_RSLC9_Waters_CC_DDA_M3_1ng.raw	Q14166	1.9%	1	0	5.30686283111572	NA	1763.788	856.9365	1996.813	1639.746	1972.428	1292.51	2118.831	1180.84	1547.964	1
20200316_Exploris_RSLC9_Waters_CC_DDA_M3_1ng.raw	O14980	7.7%	10	0	5.11505222320557	19988.16	21611.46	16953.9	22057.4	17810.7	24196.04	16144.64	23602.87	16072	25558.94	9
20200316_Exploris_RSLC9_Waters_CC_DDA_M3_1ng.raw	P07814	3.5%	5	0	5.67366933822632	13684.33	19727.82	14857.11	16456.33	16878.62	18975.03	14259.64	18473.13	15088.41	17265.18	5
20200316_Exploris_RSLC9_Waters_CC_DDA_M3_1ng.raw	Q13283	5.2%	2	0	4.75583553314209	3196.05	4792.74	3631.987	3618.471	4608.995	3719.733	2605.479	4500.365	2400.782	4133.521	2
20200316_Exploris_RSLC9_Waters_CC_DDA_M3_1ng.raw	P04818	3.5%	1	0	5.00868034362793	NA	1457.792	NA	2140.141	NA	2513.365	NA	2291.326	NA	2728.206	1
20200316_Exploris_RSLC9_Waters_CC_DDA_M3_1ng.raw	P35998	10.6%	6	0	5.74949884414673	11466.22	18147.18	12194.76	18734.29	12157.35	21285.44	12673.15	19007.15	11183.6	20392.6	5
20200316_Exploris_RSLC9_Waters_CC_DDA_M3_1ng.raw	Q04760-1;Q04760-2	10.3%;11.2%	2	0	5.19082832336426	4341.248	6623.516	4161.522	5732.75	6540.166	8638.396	6249.733	8276.348	5279.544	6238.443	2
20200316_Exploris_RSLC9_Waters_CC_DDA_M3_1ng.raw	P23284	13.4%	5	0	5.18610620498657	35528.17	24785.94	37536.56	25329.79	35818.89	24855.2	34022.33	24288.92	36000.01	25622.42	3
20200316_Exploris_RSLC9_Waters_CC_DDA_M3_1ng.raw	Q96I25	2.7%	1	0	3.56454277038574	769.5916	930.8149	1060.306	1666.808	1264.18	1155.732	NA	1217.734	877.0424	1534.49	1
20200316_Exploris_RSLC9_Waters_CC_DDA_M3_1ng.raw	Q9BSL1	1.7%	1	0	2.7052583694458	NA	3247.757	993.9821	2805.243	762.3407	2263.501	893.137	2711.259	908.444	3361.78	1
20200316_Exploris_RSLC9_Waters_CC_DDA_M3_1ng.raw	P30041	31.7%	9	0	4.60745286941528	24625.12	26469.55	24987.44	28588.3	25817.49	27282.15	24226.08	28095.58	27042.26	28070.78	7
20200316_Exploris_RSLC9_Waters_CC_DDA_M3_1ng.raw	O75531	11.2%	1	0	4.67274188995361	3352.708	NA	3370.124	1095.486	4543.167	817.0613	3612.099	815.1622	3457.512	509.3263	1
20200316_Exploris_RSLC9_Waters_CC_DDA_M3_1ng.raw	Q16822-1	2.7%	2	0	4.26693725585938	3352.893	4464.827	5432.902	3024.663	4584.264	3422.026	3980.027	4496.497	3221.681	4292.933	2
20200316_Exploris_RSLC9_Waters_CC_DDA_M3_1ng.raw	P62158	25.5%	5	0	6.04989242553711	43409.96	67672.6	44614.98	62323.73	44647.34	63680.71	37417.2	60220.31	45507.09	63338.02	4
20200316_Exploris_RSLC9_Waters_CC_DDA_M3_1ng.raw	P30101	18.8%	10	0	5.79453611373901	32618.02	24352	30093.96	22142.93	32702.67	23846.09	34101.37	19314.56	35026.76	22585.54	9
20200316_Exploris_RSLC9_Waters_CC_DDA_M3_1ng.raw	P09960-1	3.4%	2	0	4.78106498718262	5089.132	1975.792	3847.869	2661.773	3364.332	1502.794	4099.526	1902.32	3467.547	1975.7	2
20200316_Exploris_RSLC9_Waters_CC_DDA_M3_1ng.raw	O43852;O43852-3	12.1%;12.1%-3	4	0	5.95543432235718	10954.66	10042.35	9348.723	9890.342	9533.222	9726.231	10229.63	10610.62	5533.886	10176.96	4
20200316_Exploris_RSLC9_Waters_CC_DDA_M3_1ng.raw	P13861;P13861-2	2.7%;2.7%-2	1	0	5.02390289306641	NA	1216.697	NA	767.4368	NA	914.2925	879.5524	562.0697	1209.574	748.2104	1
20200316_Exploris_RSLC9_Waters_CC_DDA_M3_1ng.raw	P45974-1;P45974-2	3.8%;4%	3	0	5.11094284057617	4541.963	4935.953	4570.824	5358.511	4720.843	3951.255	3338.121	4015.231	3907.755	5523.118	3
20200316_Exploris_RSLC9_Waters_CC_DDA_M3_1ng.raw	P08670	33.5%	19	0	6.18463087081909	89602.08	55505.33	93397.6	55506.32	91024.58	61396.54	92140.81	58928.48	93272.76	59613.45	14
20200316_Exploris_RSLC9_Waters_CC_DDA_M3_1ng.raw	P78332	1.3%	2	0.00143609382479655	1.33002841472626	1002.894	589.4421	1733.635	1438.837	2466.182	NA	1101.375	1653.277	2503.656	1902.792	2
20200316_Exploris_RSLC9_Waters_CC_DDA_M3_1ng.raw	Q09161	2.4%	2	0	4.85816335678101	4656.073	6190.762	3475.539	4760.238	3322.623	6217.525	3428.168	5792.917	4246.708	5825.576	2
20200316_Exploris_RSLC9_Waters_CC_DDA_M3_1ng.raw	P16989-1;P16989-2;P16989-3	8.1%;9.9%;8.8%	2	0	5.25325012207031	NA	NA	NA	NA	NA	NA	885.2841	992.8167	1149.238	681.8179	2
20200316_Exploris_RSLC9_Waters_CC_DDA_M3_1ng.raw	P31949	15.2%	3	0	4.99485063552856	42207.13	17386.39	41037.42	17586.13	48221.5	17622.6	42167.88	20019.79	39923.7	18637.27	2
20200316_Exploris_RSLC9_Waters_CC_DDA_M3_1ng.raw	Q14444-1;Q14444-2	3.1%;3.2%	5	0	4.14838457107544	11997.46	18008.19	14737.01	22144.39	12116.72	22275.34	10237.69	20555.39	14438.52	22086.8	3
20200316_Exploris_RSLC9_Waters_CC_DDA_M3_1ng.raw	P31689-1;P31689-2	1.8%;2.1%	1	0	5.19455194473267	NA	1305.026	NA	1076.693	869.0919	670.9496	NA	1504.737	NA	1056.434	1
20200316_Exploris_RSLC9_Waters_CC_DDA_M3_1ng.raw	P07919	24.2%	3	0	3.73978281021118	6080.55	6578.233	5751.965	9227.964	4821.362	7329.998	6007.167	7086.466	5280.113	7820.289	3
20200316_Exploris_RSLC9_Waters_CC_DDA_M3_1ng.raw	Q9BQ67	3.4%	2	0	4.14806509017944	3172.878	2500.65	2043.456	3625.486	2617.21	3340.09	2053.775	3064.522	2355.735	2905.077	2
20200316_Exploris_RSLC9_Waters_CC_DDA_M3_1ng.raw	O75832	7.5%	2	0	2.92692589759827	3645.327	2904.535	4175.669	5514.574	2841.604	4024.648	5414.612	3250.319	3545.479	3250.26	2
20200316_Exploris_RSLC9_Waters_CC_DDA_M3_1ng.raw	Q9NVI7-2	3.1%	2	0	5.88462829589844	5180.75	8778.479	4756.497	6427.504	5159.181	6939.605	5550.421	9375.59	7234.376	7284.172	2
20200316_Exploris_RSLC9_Waters_CC_DDA_M3_1ng.raw	Q9UHX1-1;Q9UHX1-2;Q9UHX1-3;Q9UHX1-4;Q9UHX1-5;Q9UHX1-6	9.3%;9.6%;10.1%;10.4%;9.8%;10.1%	5	0	4.97170543670654	6770.133	10109.24	8092.399	9054.6	8075.301	11251.18	9133.85	10616.5	9060.414	10976.49	5
20200316_Exploris_RSLC9_Waters_CC_DDA_M3_1ng.raw	Q13200	5.1%	5	0	5.78182220458984	11951.87	19483.67	12216.4	18556.36	13691.1	19466.7	13729.29	19727.48	12697.67	18999.68	5
20200316_Exploris_RSLC9_Waters_CC_DDA_M3_1ng.raw	P20839;P20839-2;P20839-3;P20839-4;P20839-5;P20839-6;P20839-7	4.5%;4.5%-2;4.5%-3;4.5%-4;4.5%-5;4.5%-6;4.5%-7	3	0	5.01952028274536	11451.93	20982.36	12035.47	20721.14	13132.2	17494.62	11645.64	19440.39	12726.56	20091.89	3
20200316_Exploris_RSLC9_Waters_CC_DDA_M3_1ng.raw	Q9NP97	12.5%	1	0	4.61908531188965	NA	656.2116	787.6246	606.295	777.7426	NA	989.0183	1280.437	NA	1127.604	1
20200316_Exploris_RSLC9_Waters_CC_DDA_M3_1ng.raw	Q07955-1	0.19	8	0	4.97338008880615	8116.247	20821.13	10411.86	19198.54	14904.94	17687.4	13833.57	18514.1	15372.65	20756.96	5
20200316_Exploris_RSLC9_Waters_CC_DDA_M3_1ng.raw	Q15024	4.5%	1	0	4.73463869094849	1476.98	611.2485	NA	NA	1139.885	692.2981	NA	806.879	NA	586.8943	1
20200316_Exploris_RSLC9_Waters_CC_DDA_M3_1ng.raw	E9PAV3;E9PAV3-2;Q13765-1	2%;2%-2;19.5%	4	0	5.36817312240601	2827.995	5488.315	4739.635	6772.75	5015.478	5242.36	3598.923	5764.405	2492.156	6275.882	3
20200316_Exploris_RSLC9_Waters_CC_DDA_M3_1ng.raw	O75475-1	1.7%	1	0	4.66664600372314	1644.163	1772.909	3338.36	1764.584	2632.513	2099.62	2457.112	2013.557	2027.993	2944.847	1
20200316_Exploris_RSLC9_Waters_CC_DDA_M3_1ng.raw	Q9BVP2;Q9BVP2-2	4.9%;4.9%-2	3	0	5.23196411132813	13726.16	11191.68	13135.12	10367	12775.82	12596.47	13517.95	10875.16	11677.41	11483.61	3
20200316_Exploris_RSLC9_Waters_CC_DDA_M3_1ng.raw	P46777	11.1%	5	0	4.86575889587402	31924.59	35063.89	38962.24	36238.46	36409.9	31370.71	31198.27	37977.45	35910.69	34641	4
20200316_Exploris_RSLC9_Waters_CC_DDA_M3_1ng.raw	P62917	6.2%	3	0.000972289742343218	2.48435735702515	10966	8143.096	11410.49	9432.94	13130.88	8994.45	12267.92	9755.473	12446.73	8745.282	2
20200316_Exploris_RSLC9_Waters_CC_DDA_M3_1ng.raw	P49959;P49959-2;P49959-3	2.4%;2.4%-2;2.4%-3	2	0	4.80337142944336	NA	674.7337	NA	897.8632	NA	628.7091	913.8036	530.5194	NA	1071.428	2
20200316_Exploris_RSLC9_Waters_CC_DDA_M3_1ng.raw	P12956	9.4%	5	0	5.86893844604492	11466.04	13648.7	13613.84	14588.63	14314.86	14008.11	11907.07	14515.49	14908.54	12815.42	5
20200316_Exploris_RSLC9_Waters_CC_DDA_M3_1ng.raw	O75390	7.3%	5	0	5.10424423217773	10252.79	14902.79	15235.25	14498.29	11646.08	14525.92	13415.09	13199.01	12813.35	16517.38	4
20200316_Exploris_RSLC9_Waters_CC_DDA_M3_1ng.raw	Q96TA1;Q96TA1-2	0.9%;0.9%-2	1	0	4.98640966415405	5433.103	1437.516	5033.942	1089.04	3968.401	1170.074	4315.569	1828.705	4087.164	2044.948	1
20200316_Exploris_RSLC9_Waters_CC_DDA_M3_1ng.raw	Q9BUQ8	3.2%	3	0	5.56509208679199	5593.962	5893.599	7234.061	6001.216	7335.497	8245.084	5467.023	7423.192	7621.362	6125.091	3
20200316_Exploris_RSLC9_Waters_CC_DDA_M3_1ng.raw	P61081	4.9%	2	0	5.18278121948242	3764.66	4399.228	3456.508	4640.919	3279.817	5040.067	2197.315	3411.146	3096.012	3683.021	1
20200316_Exploris_RSLC9_Waters_CC_DDA_M3_1ng.raw	P48556	0.04	2	0	3.74338340759277	5153.521	7020.65	7724.313	7635.138	5363.133	7083.27	5001.792	6430.151	7079.464	6551.847	2
20200316_Exploris_RSLC9_Waters_CC_DDA_M3_1ng.raw	Q86XP3-1;Q86XP3-2	1.4%;1.6%	1	0	4.25188636779785	NA	1503.479	1652.877	1168.298	1610.792	1245.655	NA	711.2037	1333.147	1583.994	1
20200316_Exploris_RSLC9_Waters_CC_DDA_M3_1ng.raw	P46379-1;P46379-2;P46379-3;P46379-4;P46379-5	0.7%;0.7%;0.7%;0.9%;0.7%	1	0	3.80765438079834	1561.14	3914.328	1596.042	2287.134	1546.305	2882.42	1238.786	2282.112	1663.979	3354.343	1
20200316_Exploris_RSLC9_Waters_CC_DDA_M3_1ng.raw	P62854	0.13	1	0	4.49131441116333	NA	924.4871	1282.619	NA	NA	1151.169	NA	1110.905	758.4976	849.3833	1
20200316_Exploris_RSLC9_Waters_CC_DDA_M3_1ng.raw	Q06830	23.6%	6	0	5.19521808624268	48417.18	47486.74	47558.56	46257.07	46511.99	39648.54	47105.22	44918.05	42270.17	43590.06	5
20200316_Exploris_RSLC9_Waters_CC_DDA_M3_1ng.raw	P13489	11.1%	5	0	5.6644721031189	9220.833	16598.48	9729.626	18768.68	9523.125	14323.12	10705.92	16278.4	10330.17	18823.89	5
20200316_Exploris_RSLC9_Waters_CC_DDA_M3_1ng.raw	P00338-1;P00338-3	29.8%;27.4%	12	0	5.33157634735107	68092.61	54070.13	65881.32	52776.96	73778.09	49684.89	65718.48	53603.23	61623.57	49187.15	10
20200316_Exploris_RSLC9_Waters_CC_DDA_M3_1ng.raw	P43243	8.7%	8	0	5.32616233825684	8185.292	15689.34	8022.371	12678.42	7199.334	15443.05	8723.321	15207.96	7486.924	14913.91	6
20200316_Exploris_RSLC9_Waters_CC_DDA_M3_1ng.raw	P40925;P40925-3	20.4%;20.4%-3	6	0	5.95651578903198	19078.85	28916.13	19610.44	28815.38	19472.89	28570.31	17576.73	29959.18	16353.93	30966.91	6
20200316_Exploris_RSLC9_Waters_CC_DDA_M3_1ng.raw	P20042	0.06	2	0	5.44634246826172	11080.07	4635.953	8531.994	4328.192	9125.877	4955.338	8109.02	4090.834	6738.63	4664.873	2
20200316_Exploris_RSLC9_Waters_CC_DDA_M3_1ng.raw	O75347	16.7%	3	0	5.28623914718628	13937.59	21509.86	12353.68	24263.07	14572.55	20466.91	10952.58	23185.57	15459.77	21025.27	2
20200316_Exploris_RSLC9_Waters_CC_DDA_M3_1ng.raw	P54886;P54886-2	2.5%;2.5%-2	2	0	5.30206251144409	2984.615	2552.765	4711.152	2913.291	4032.048	2339.509	4581.332	2631.769	2792.6	2377.25	2
20200316_Exploris_RSLC9_Waters_CC_DDA_M3_1ng.raw	P82932	6.4%	1	0.00678541136556404	0.157564833760262	1889.062	2042.547	2547.629	2794.376	1615.36	2008.477	2066.23	3711.679	1749.659	2949.595	1
20200316_Exploris_RSLC9_Waters_CC_DDA_M3_1ng.raw	P49916-1;P49916-2;P49916-3;P49916-4	1.2%;1.3%;1.3%;1.4%	1	0.0031717263253285	0.812170207500458	6321.693	1492.347	6419.025	853.4277	6379.355	613.9413	5966.1	1865.57	6464.445	1670.842	1
20200316_Exploris_RSLC9_Waters_CC_DDA_M3_1ng.raw	Q9Y4W6	0.9%	1	0	3.78125524520874	1340.191	1356.325	1999.133	1919.167	2804.303	1548.755	2676.775	2550.756	3131.799	1861.131	1
20200316_Exploris_RSLC9_Waters_CC_DDA_M3_1ng.raw	P12277	13.1%	4	0	4.8150486946106	6310.008	16604.72	9206.686	16831.03	4179.751	18177.59	6507.808	16487.72	7643.815	16340.21	4
20200316_Exploris_RSLC9_Waters_CC_DDA_M3_1ng.raw	Q04726;Q04726-2;Q04726-3;Q04726-4;Q04726-5;Q04726-6;Q04726-7	0.9%;0.9%-2;0.9%-3;0.9%-4;0.9%-5;0.9%-6;0.9%-7	1	0	3.16320323944092	2344.162	1034.658	2864.314	1504.251	1336.502	1924.09	1388.823	1539.869	1277.986	1857.401	1
20200316_Exploris_RSLC9_Waters_CC_DDA_M3_1ng.raw	P50395-1	0.11	8	0	5.52685165405273	17291.06	31889.7	26113.58	32118.67	26586.54	31881.54	24539.45	34176.46	23308.27	35712.84	5
20200316_Exploris_RSLC9_Waters_CC_DDA_M3_1ng.raw	Q9Y3C1	8.4%	2	0	4.17823171615601	3976.416	6162.894	5178.618	4442.309	4560.443	4973.482	2574.958	4955.049	2294.924	5212.755	2
20200316_Exploris_RSLC9_Waters_CC_DDA_M3_1ng.raw	Q71RC2;Q71RC2-3;Q71RC2-4;Q71RC2-6	1.4%;1.4%-3;1.4%-4;1.4%-6	1	0	4.53868007659912	2006.061	1882.933	2184.879	965.48	2159.753	2219.809	1226.655	1019.153	1368.392	1170.758	1
20200316_Exploris_RSLC9_Waters_CC_DDA_M3_1ng.raw	Q6P2Q9	3.7%	10	0	5.42975378036499	9009.23	11466.28	7144.153	9770.998	6093.577	10989.16	6239.861	9871.442	8815.425	11597.67	9
20200316_Exploris_RSLC9_Waters_CC_DDA_M3_1ng.raw	P22087	5.9%	2	0	3.93148469924927	7298.09	10677.55	7603.896	11580.11	6851.304	11977.08	7948.988	10315.37	6466.205	10096.44	2
20200316_Exploris_RSLC9_Waters_CC_DDA_M3_1ng.raw	Q8TEQ6	0.6%	1	0.000972289742343218	2.27275085449219	5018.753	4944.502	2795.172	4335.827	3686.221	4641.585	2951.737	5111.744	2588.014	4735.469	1
20200316_Exploris_RSLC9_Waters_CC_DDA_M3_1ng.raw	Q13356;Q13356-2	3.5%;3.5%-2	2	0	4.74844694137573	4184.136	6332.193	2597.78	4988.285	4457.356	6394.347	2652.748	6386.734	2505.004	6186.108	2
20200316_Exploris_RSLC9_Waters_CC_DDA_M3_1ng.raw	P31943	7.8%	3	0	4.83389472961426	3198.485	5109.278	6170.063	5492.034	2451.816	5886.547	3341.289	5717.562	2758.317	5071.493	3
20200316_Exploris_RSLC9_Waters_CC_DDA_M3_1ng.raw	O94903	2.9%	1	0.00480979449059904	0.570301830768585	NA	1522.066	769.7211	1354.443	1184.332	1320.028	1365.968	885.7356	NA	1258.192	1
20200316_Exploris_RSLC9_Waters_CC_DDA_M3_1ng.raw	Q5H9R7-1;Q5H9R7-2;Q5H9R7-3;Q5H9R7-4;Q5H9R7-5;Q5H9R7-6	0.8%;0.8%;0.9%;0.9%;0.8%;0.8%	1	0.000972289742343218	1.66701531410217	1567.017	2876.282	2576.792	2052.912	2181.178	2052.815	1090.367	1828.29	3057.604	1750.631	1
20200316_Exploris_RSLC9_Waters_CC_DDA_M3_1ng.raw	O95721	4.7%	1	0	4.35277938842773	1987.423	3865.03	1379.397	3557.604	2154.532	3436.962	1209.996	3376.875	1982.077	3280.117	1
20200316_Exploris_RSLC9_Waters_CC_DDA_M3_1ng.raw	Q9UNM6;Q9UNM6-2	7.4%;7.4%-2	4	0	5.18999099731445	7236.207	9202.714	5898.142	12283.92	8795.41	11842.81	7471.58	9613.989	6485.466	11904.63	3
20200316_Exploris_RSLC9_Waters_CC_DDA_M3_1ng.raw	Q9UQE7	2.3%	3	0	5.36290645599365	4912.586	5371.404	7595.155	6865.604	5380.312	6598.613	6744.307	5252.407	6811.591	5694.987	3
20200316_Exploris_RSLC9_Waters_CC_DDA_M3_1ng.raw	P42285	0.8%	1	0	4.47232389450073	4683.776	5487.926	4110.133	6671.421	4674.446	6029.931	4645.658	6278.629	4416.801	7246.025	1
20200316_Exploris_RSLC9_Waters_CC_DDA_M3_1ng.raw	P41227-1;P41227-2	11.5%;12.3%	2	0	4.88209629058838	NA	4266.813	3314.732	4036.762	2928.796	4470.391	1714.303	4453.688	962.7305	4267.663	2
20200316_Exploris_RSLC9_Waters_CC_DDA_M3_1ng.raw	P30048;P30048-2	15.2%;15.2%-2	6	0	5.53769159317017	40230.09	24558.4	40490.82	26566.67	38816.68	26282.09	35505.9	22591.56	36936.8	27215.92	4
20200316_Exploris_RSLC9_Waters_CC_DDA_M3_1ng.raw	P52597	12.5%	5	0	4.81463527679443	13098.42	31935.13	12321.44	33928.05	14089.33	30760.6	11742.92	33969.87	15493.04	30885.89	5
20200316_Exploris_RSLC9_Waters_CC_DDA_M3_1ng.raw	O14979-1;O14979-2;O14979-3	5.7%;8%;9.8%	3	0	4.33572053909302	7638.143	11487.73	6876.207	10312.92	7131.6	10475.08	6023.177	10101.76	7904.093	11523.19	2
20200316_Exploris_RSLC9_Waters_CC_DDA_M3_1ng.raw	Q9Y224	10.2%	5	0	4.73930358886719	17380.54	16729.44	18900	15302.64	18095.05	15465.49	16984.36	15623.09	16131.69	19450.27	3
20200316_Exploris_RSLC9_Waters_CC_DDA_M3_1ng.raw	P14314;P14314-2	4.7%;4.7%-2	3	0	5.30637836456299	8135.302	6539.706	11810.87	5954.881	9106.508	5032.81	9494.988	6221.311	12838.43	6293.311	3
20200316_Exploris_RSLC9_Waters_CC_DDA_M3_1ng.raw	P09972	13.5%	4	0	4.48271417617798	1638.496	7857.195	797.2539	7966.297	1563.859	8122.815	NA	7669.88	1114.124	7939.6	4
20200316_Exploris_RSLC9_Waters_CC_DDA_M3_1ng.raw	Q9P2J5;Q9P2J5-2	5.4%;5.4%-2	6	0	4.56775569915771	10017.28	12020.04	10801.16	13422.94	7626.979	10115.45	10763.14	13357.83	8025.075	13062.79	6
20200316_Exploris_RSLC9_Waters_CC_DDA_M3_1ng.raw	Q99460;Q99460-2	4.9%;4.9%-2	4	0	5.11237335205078	4885.472	6179.612	5455.555	7010.366	4382.233	5346.77	4441.993	6668.167	5809.757	7184.01	4
20200316_Exploris_RSLC9_Waters_CC_DDA_M3_1ng.raw	Q9UKD2	15.1%	4	0	4.34254598617554	6933.885	11526.27	6596.874	11377.69	7611	10536.49	9563.594	12715.53	7921.42	12648.17	4
20200316_Exploris_RSLC9_Waters_CC_DDA_M3_1ng.raw	Q9BXJ9	0.04	4	0	5.23020505905151	8689.434	11148.73	7489.824	8846.721	7213.197	10911.21	7107.53	8237.963	7263.964	10880.47	4
20200316_Exploris_RSLC9_Waters_CC_DDA_M3_1ng.raw	P63104-1	46.1%	16	0	5.09412288665771	81116.45	69467.74	84439.14	71121.77	77392.39	68785.2	80597.84	69383.45	81480.42	70002.48	9
20200316_Exploris_RSLC9_Waters_CC_DDA_M3_1ng.raw	P31946;P31946-2	26%;26%-2	4	0	4.19655084609985	8271.639	7626.269	7515.157	5448.368	9189.721	5004.619	10084.62	5162.541	8658.537	6275.863	4
20200316_Exploris_RSLC9_Waters_CC_DDA_M3_1ng.raw	P11142-1	29.9%	26	0	5.27381277084351	40842.7	76753.05	43394.08	78068.65	41083.48	77214.17	40663.42	81828.12	38186	77226.31	16
20200316_Exploris_RSLC9_Waters_CC_DDA_M3_1ng.raw	Q14978-1;Q14978-2;Q14978-3	3.9%;3.8%;3.9%	5	0	5.59133863449097	8796.509	12577.28	10454.94	11314.04	9857.961	15969	8291.594	13266.92	9503.949	13563.07	3
20200316_Exploris_RSLC9_Waters_CC_DDA_M3_1ng.raw	O15144	3.7%	1	0	3.87936973571777	918.7973	927.0034	1277.49	1345.001	1506.897	1188.038	1123.706	762.1575	1270.988	1115.31	1
20200316_Exploris_RSLC9_Waters_CC_DDA_M3_1ng.raw	P04843	7.4%	5	0	5.61936378479004	10455.24	3744.589	10508.87	3724.236	13384.45	3197.356	8815.62	4788.247	11167.01	5032.441	5
20200316_Exploris_RSLC9_Waters_CC_DDA_M3_1ng.raw	P22102-1	6.8%	7	0	5.07838916778564	14315.23	23643.74	15827.67	23039.76	12287.58	21079.42	13033.57	21369.88	14840.82	23054.62	6
20200316_Exploris_RSLC9_Waters_CC_DDA_M3_1ng.raw	P49593;P49593-2	6.8%;6.8%-2	2	0	4.92322778701782	906.4385	3867.81	2148.054	2912.174	1989.544	4203.856	1314.823	5748.491	984.0362	4707.578	2
20200316_Exploris_RSLC9_Waters_CC_DDA_M3_1ng.raw	Q14974	3.4%	3	0	5.33889245986938	31323.14	16393.85	35968.39	16308.63	29979.69	16365.26	31140.25	18055.48	28942.49	17138.34	3
20200316_Exploris_RSLC9_Waters_CC_DDA_M3_1ng.raw	P12814-1;P12814-2;P12814-3;P12814-4	1.1%;1.1%;1.1%;1.1%	1	0	5.81330060958862	NA	NA	751.2222	631.7241	NA	NA	NA	NA	NA	622.0858	1
20200316_Exploris_RSLC9_Waters_CC_DDA_M3_1ng.raw	Q96HJ9-2;Q9Y383;Q9Y383-2;Q9Y383-3	9%;10.5%;10.5%-2;10.5%-3	3	0	5.39521026611328	3514.962	4619.698	3384.431	5674.42	3498.929	5631.428	5777.501	5271.63	4201.265	4291.815	3
20200316_Exploris_RSLC9_Waters_CC_DDA_M3_1ng.raw	P60660;P60660-2	15.9%;15.9%-2	3	0	5.2901177406311	5225.35	2932.237	3256.766	2821.885	5316.229	2551.81	5726.907	1711.58	4516.907	2851.422	2
20200316_Exploris_RSLC9_Waters_CC_DDA_M3_1ng.raw	P53004	2.7%	1	0	5.37751293182373	3772.54	5965.867	4436.829	5426.887	4136.048	4306.648	3579.521	4628.814	3671.698	5150.249	1
20200316_Exploris_RSLC9_Waters_CC_DDA_M3_1ng.raw	P43897;P43897-2	2.5%;2.5%-2	1	0	4.59236192703247	2030.728	1454.464	1873.201	1260.93	2295.73	1038.086	1995.8	1641.25	2648.247	1222.346	1
20200316_Exploris_RSLC9_Waters_CC_DDA_M3_1ng.raw	P09211	0.3	4	0	5.33710956573486	NA	4758.581	NA	4678.085	1000.018	2993.422	1944.257	5137.1	1043.636	5437.361	4
20200316_Exploris_RSLC9_Waters_CC_DDA_M3_1ng.raw	P07900;P07900-2	13.4%;13.4%-2	11	0	5.48978281021118	21910.06	33990.34	21467.52	35506.56	23826.89	32992.8	19545.4	35832.55	20451.71	36067.07	9
20200316_Exploris_RSLC9_Waters_CC_DDA_M3_1ng.raw	O00571;O00571-2	9.5%;9.5%-2	6	0	5.35909366607666	27309.52	40374.47	28140.88	39339.08	31214.26	42758.58	29639.71	41327.09	30348.39	42982.95	6
20200316_Exploris_RSLC9_Waters_CC_DDA_M3_1ng.raw	P17844;P17844-2	10.6%;10.6%-2	11	0	6.00064611434937	29236.16	48044.11	29947.84	41817.36	28756.79	42946.38	30590.67	46792.55	29525.43	43952.15	7
20200316_Exploris_RSLC9_Waters_CC_DDA_M3_1ng.raw	P26368;P26368-2	1.7%;1.7%-2	1	0	5.07873344421387	1508.262	1269.337	1898.394	1738.89	2587.417	1386.278	1456.861	2270.85	1943.566	1671.045	1
20200316_Exploris_RSLC9_Waters_CC_DDA_M3_1ng.raw	P84103;P84103-2	18.3%;18.3%-2	5	0	4.34760189056396	21221.67	33478.48	22778.93	34669.98	16353.73	31741.09	17135.2	34658.36	20037.29	33544.79	3
20200316_Exploris_RSLC9_Waters_CC_DDA_M3_1ng.raw	Q96DG6	10.2%	5	0	4.96719694137573	21781.39	26958.38	20768.04	27646.62	20031.82	28563.37	19974.06	30270.47	18443.67	28816.97	3
20200316_Exploris_RSLC9_Waters_CC_DDA_M3_1ng.raw	P07737	55.7%	7	0	5.56731128692627	23456.58	20210.8	20630.76	20040.02	24533.75	17461.07	19444.47	21450.84	20322.49	20875.84	6
20200316_Exploris_RSLC9_Waters_CC_DDA_M3_1ng.raw	P52888	1.3%	1	0	3.90584754943848	2701.719	2350.808	2728.132	2721.74	2201.56	3176.096	4093.324	3206.637	3691.541	3189.275	1
20200316_Exploris_RSLC9_Waters_CC_DDA_M3_1ng.raw	Q99584	28.6%	3	0	5.4660906791687	26238.66	9129.279	23964.71	7877.516	26328.28	8481.56	23442.32	7545.118	27485.59	9296.697	3
20200316_Exploris_RSLC9_Waters_CC_DDA_M3_1ng.raw	P46109	9.6%	3	0	4.16709232330322	4903.577	6773.787	4800.458	6969.543	6561.6	6460.316	4133.633	6125.563	4928.023	6769.854	2
20200316_Exploris_RSLC9_Waters_CC_DDA_M3_1ng.raw	O43809	6.6%	2	0	5.11327266693115	8202.709	8655.256	6777.188	8940.434	7512.031	9498.372	5526.627	8214.516	6424.406	7491.63	2
20200316_Exploris_RSLC9_Waters_CC_DDA_M3_1ng.raw	O15371;O15371-2;O15371-3	4.6%;4.6%-2;4.6%-3	3	0	4.61866569519043	6344.496	11071.52	5529.087	9955.583	5404.242	9089.581	8391.125	9883.692	5758.119	9198.693	3
20200316_Exploris_RSLC9_Waters_CC_DDA_M3_1ng.raw	Q9BQA1;Q9BQA1-2	7.9%;7.9%-2	3	0	4.84428882598877	1059.228	4332.083	979.268	2464.233	NA	2087.263	1209.113	2861.709	2601.733	3109.663	2
20200316_Exploris_RSLC9_Waters_CC_DDA_M3_1ng.raw	P45973	5.8%	1	0	4.82377052307129	NA	1951.23	NA	1166.543	NA	1752.575	NA	1943.703	NA	985.6915	1
20200316_Exploris_RSLC9_Waters_CC_DDA_M3_1ng.raw	Q8N1F7-1	5.9%	6	0	5.87176656723022	7314.297	11495.1	10391.25	12653.61	8124.27	12887.03	9633.553	12732.39	11040.76	13666.74	5
20200316_Exploris_RSLC9_Waters_CC_DDA_M3_1ng.raw	P62906	18.4%	4	0	4.20465803146362	35082	18474.01	38909.62	18242.92	33022.7	15326.79	31344.71	17855.51	34641.73	18453.78	4
20200316_Exploris_RSLC9_Waters_CC_DDA_M3_1ng.raw	Q9Y5A9-1;Q9Y5A9-2	3.1%;3.4%	3	0	5.13013458251953	5838.91	7858.599	6424.095	8669.111	5946.833	6911.561	5539.282	6855.833	8444.757	9057.039	2
20200316_Exploris_RSLC9_Waters_CC_DDA_M3_1ng.raw	P50454	2.9%	1	0	5.29435110092163	2307.26	2949.982	2327.754	2003.602	2005.564	2378.522	2023.393	2725.299	1256.367	1711.155	1
20200316_Exploris_RSLC9_Waters_CC_DDA_M3_1ng.raw	P31939	11.5%	6	0	5.62950944900513	8323.028	14369.88	7910.755	14075.55	7251.092	15584.26	6523.926	15862.21	8023.909	14891.91	6
20200316_Exploris_RSLC9_Waters_CC_DDA_M3_1ng.raw	O60664-1;O60664-3;O60664-4	12.7%;12.7%;13%	6	0	5.57753038406372	6242.289	5033.95	6030.734	4674.616	3755.47	3219.192	2610.26	3920.376	5764.968	5071.319	4
20200316_Exploris_RSLC9_Waters_CC_DDA_M3_1ng.raw	P23193	0.03	1	0	5.32829332351685	3101.678	4086.327	1998.998	4085.686	2044.201	3709.188	1902.311	3144.381	2297.871	5760.645	1
20200316_Exploris_RSLC9_Waters_CC_DDA_M3_1ng.raw	O43776	4.9%	4	0	5.78005647659302	12165.24	10478.01	10272.2	10686.35	11458.97	10916.44	10694.16	10359.51	11584.8	12191.9	3
20200316_Exploris_RSLC9_Waters_CC_DDA_M3_1ng.raw	P08574	2.2%	1	0	3.05825471878052	3150.322	4347.555	2456.172	4817.829	3089.771	3134.73	2995.67	3806.956	3159.361	4273.736	1
20200316_Exploris_RSLC9_Waters_CC_DDA_M3_1ng.raw	Q9UNH7-1	2.5%	1	0	4.28819465637207	1655.71	1498.974	1885.96	1531.718	2098.388	890.0195	1970.816	1603.634	1251.491	1323.01	1
20200316_Exploris_RSLC9_Waters_CC_DDA_M3_1ng.raw	Q8WU90	3.3%	1	0	5.08886003494263	936.9715	910.9342	NA	703.1326	697.0175	NA	NA	793.6331	911.4809	1104.655	1
20200316_Exploris_RSLC9_Waters_CC_DDA_M3_1ng.raw	Q14152	2.3%	4	0	4.4682993888855	4670.601	7218.063	6366.186	7300.951	5375.835	10257.34	5375.918	9345.476	5496.904	9553.016	4
20200316_Exploris_RSLC9_Waters_CC_DDA_M3_1ng.raw	P36952-1	5.1%	2	0	5.02698373794556	16482.47	1801.887	15821.03	1634.928	16330.27	1457.893	15612.07	1548.322	19380.24	1890.93	2
20200316_Exploris_RSLC9_Waters_CC_DDA_M3_1ng.raw	Q9Y3A5	16.4%	6	0	4.33178806304932	13438.19	21273.75	12070.04	22151.81	15497.95	22763.59	13758.13	21363.5	13678.64	24465.64	5
20200316_Exploris_RSLC9_Waters_CC_DDA_M3_1ng.raw	Q16719	1.7%	2	0	5.32620429992676	9786.299	3949.493	10080.65	5480.547	10545.05	4783.691	9315.479	4958.599	10299.89	5027.829	1
20200316_Exploris_RSLC9_Waters_CC_DDA_M3_1ng.raw	O60216	2.1%	1	0	4.85940408706665	NA	786.6881	NA	759.2679	696.3965	765.2935	869.8904	NA	NA	639.352	1
20200316_Exploris_RSLC9_Waters_CC_DDA_M3_1ng.raw	P25398	21.2%	4	0	5.39178371429443	14981.46	16010.84	13491.8	15155.53	15989.85	11885.24	14439.99	15314.54	13985.33	15420.05	3
20200316_Exploris_RSLC9_Waters_CC_DDA_M3_1ng.raw	Q9GZZ1-1	5.9%	1	0	5.23037672042847	1768.386	2936.605	1914.895	2672.034	2165.587	1616.203	1207.406	1980.57	1937.659	2015.923	1
20200316_Exploris_RSLC9_Waters_CC_DDA_M3_1ng.raw	P06744;P06744-2	12.4%;12.4%-2	8	0	5.39809226989746	16799.42	22462.55	20769.74	22514.65	17757.75	21868.25	16284.98	22297.6	18767.35	22399.93	7
20200316_Exploris_RSLC9_Waters_CC_DDA_M3_1ng.raw	P62081	9.8%	2	0	4.64616441726685	4116.549	5010.985	3884.67	5456.608	2498.012	6303.167	3492.526	8800.871	5092.666	6781.996	2
20200316_Exploris_RSLC9_Waters_CC_DDA_M3_1ng.raw	Q15185;Q15185-3;Q15185-4	10.6%;10.6%-3;10.6%-4	3	0	5.62314939498901	25355.48	40592.34	25191.05	40025.61	24921.92	38651.98	23478.39	42249.67	25272.07	39050.93	2
20200316_Exploris_RSLC9_Waters_CC_DDA_M3_1ng.raw	Q99714-1	16.5%	3	0	5.65122509002686	4505.316	4824.127	4708.549	5381.597	5426.026	4648.127	5277.598	4387.355	5313.995	5445.69	3
20200316_Exploris_RSLC9_Waters_CC_DDA_M3_1ng.raw	P40222	8.1%	4	0	3.44545698165894	4082.723	6658.576	8321.896	5871.628	6712.694	7299.605	3598.318	7345.71	1333.543	6599.362	4
20200316_Exploris_RSLC9_Waters_CC_DDA_M3_1ng.raw	P15328	5.8%	4	0.000589275191514437	2.6585111618042	28925.67	6188.957	30770.07	7012.966	30700.57	6562.699	27630.37	4889.199	27826.75	5510.507	2
20200316_Exploris_RSLC9_Waters_CC_DDA_M3_1ng.raw	Q12788	3.3%	2	0	5.72299003601074	NA	2149.121	NA	1463.742	708.4907	1440.311	NA	660.1369	765.6404	1267.686	2
20200316_Exploris_RSLC9_Waters_CC_DDA_M3_1ng.raw	P61106	7.4%	2	0	3.89925956726074	7620.745	4731.604	8294.004	4771.092	6043.181	4499.79	10531.69	4828.999	9455.939	3909.612	2
20200316_Exploris_RSLC9_Waters_CC_DDA_M3_1ng.raw	Q99497	7.4%	1	0	3.4095458984375	1713.609	1618.272	1328.446	3026.833	1159.28	1905.067	794.1006	1247.66	1139.935	2661.961	1
20200316_Exploris_RSLC9_Waters_CC_DDA_M3_1ng.raw	P56270-1;P56270-2;P56270-3	2.9%;2.8%;3.1%	3	0.000972289742343218	1.99857234954834	21442.79	18262.2	18819.44	17335.95	21424.98	16722.42	19569.72	16934.85	20630.07	17245.13	2
20200316_Exploris_RSLC9_Waters_CC_DDA_M3_1ng.raw	P20618	9.5%	3	0	4.43658447265625	7013.852	12079.71	7133.318	8274.623	5890.856	7199.24	6857.683	9897.771	5980.437	10526.13	2
20200316_Exploris_RSLC9_Waters_CC_DDA_M3_1ng.raw	P61978;P61978-2;P61978-3	16.2%;16.2%-2;16.2%-3	8	0	5.24412155151367	28989.74	40792.3	30195.32	44051.14	29134.33	41318	27694.15	41607.97	33451.28	41200.8	7
20200316_Exploris_RSLC9_Waters_CC_DDA_M3_1ng.raw	Q15691	0.19	7	0	5.451819896698	22444.25	30250.03	19766.06	31917.01	22271.17	27782.12	23278.29	30022.81	22950.93	27594.97	5
20200316_Exploris_RSLC9_Waters_CC_DDA_M3_1ng.raw	P17480-1;P17480-2	1%;1.1%	1	0	4.4093189239502	7283.345	3146.182	8366.158	3513.135	7761.801	3022.709	7673.358	1898.353	5747.08	3175.264	1
20200316_Exploris_RSLC9_Waters_CC_DDA_M3_1ng.raw	P22626	24.4%	10	0	5.77036142349243	61847.47	85513.06	59939.56	93606.35	60907.34	86200.09	59109.24	91219.02	54256.86	87833.22	8
20200316_Exploris_RSLC9_Waters_CC_DDA_M3_1ng.raw	P09651-1;P09651-2	25.3%;29.4%	14	0	5.78672981262207	43526.44	82644.63	47681.24	80892.98	48485.76	76993.92	46101.43	82450.79	42395.84	77364.67	8
20200316_Exploris_RSLC9_Waters_CC_DDA_M3_1ng.raw	P26599;P26599-2;P26599-3	7.2%;7.2%-2;7.2%-3	5	0	5.68894243240356	15494.81	24483.48	16519.87	26314.69	16044.85	25162.72	17343.62	27034.43	13950.83	26928.71	4
20200316_Exploris_RSLC9_Waters_CC_DDA_M3_1ng.raw	Q14204	1.5%	8	0	5.42825078964233	10084.07	13047.63	13274.01	14023.55	12621.64	13208.38	13755.78	14642.95	11637.33	12609.48	8
20200316_Exploris_RSLC9_Waters_CC_DDA_M3_1ng.raw	P62280	20.9%	6	0	5.20847797393799	44354.39	38588.64	41884.93	41377.25	42593.24	40210.88	45648.32	39007.24	41262.33	38089.09	4
20200316_Exploris_RSLC9_Waters_CC_DDA_M3_1ng.raw	P47756-2	13.2%	4	0	5.30734252929688	5454.381	6932.1	6258.961	6782.854	4358.096	6005.835	5162.321	6275.526	4776.136	8279.762	3
20200316_Exploris_RSLC9_Waters_CC_DDA_M3_1ng.raw	Q96ST2;Q96ST2-2;Q96ST2-3	0.9%;0.9%-2;0.9%-3	1	0.00480979449059904	0.607552528381348	2199.237	3381.431	2109.484	3290.628	2183.621	2970.377	2548.757	3044.65	1786.792	2381.387	1
20200316_Exploris_RSLC9_Waters_CC_DDA_M3_1ng.raw	O75934	5.8%	1	0.00186567164179104	1.23789691925049	1359.016	1688.22	782.5518	1658.948	1077.354	1951.236	1630.8	643.4149	1202.067	1717.029	1
20200316_Exploris_RSLC9_Waters_CC_DDA_M3_1ng.raw	P68104;Q5VTE0	28.8%;28.8%	31	0	5.64221429824829	93930.61	126277.4	97887.72	123913.5	93863	122540.9	90314.79	128693.7	85489.02	126409.7	13
20200316_Exploris_RSLC9_Waters_CC_DDA_M3_1ng.raw	P62258-1	26.7%	8	0	6.44089269638062	24667.61	24713.82	26222.12	24382.3	25357.75	22228.53	25709.49	24017.22	24778.42	22438.91	7
20200316_Exploris_RSLC9_Waters_CC_DDA_M3_1ng.raw	P26373-1	18.5%	7	0	5.52415704727173	60050.36	52039.22	54813.38	50251.45	58961.91	46787.89	63404.73	49270.95	56942.47	44945.48	4
20200316_Exploris_RSLC9_Waters_CC_DDA_M3_1ng.raw	Q09028;Q09028-3	7.1%;7.1%-3	4	0	6.03255176544189	18078.86	41360.39	17766.98	41193.33	19467.95	36074.14	21526.14	41459.18	20628.98	38060.23	3
20200316_Exploris_RSLC9_Waters_CC_DDA_M3_1ng.raw	P27695	12.9%	4	0	5.94823122024536	7526.826	7115.235	10149.22	6783.318	7576.321	6637.945	9176.719	6218.8	7536.702	5987.079	3
20200316_Exploris_RSLC9_Waters_CC_DDA_M3_1ng.raw	Q16881-1;Q16881-2;Q16881-3;Q16881-4;Q16881-5;Q16881-6	4.3%;5.2%;4.7%;5.1%;5.6%;4.6%	3	0	5.38218927383423	7659.359	10367.28	9053.502	9989.093	7795.929	9038.104	8890.684	8522.665	11200.1	9643.391	3
20200316_Exploris_RSLC9_Waters_CC_DDA_M3_1ng.raw	Q15003;Q15003-2	1.2%;1.2%-2	1	0	4.07975292205811	NA	NA	NA	NA	NA	NA	NA	490.0815	NA	NA	1
20200316_Exploris_RSLC9_Waters_CC_DDA_M3_1ng.raw	Q9BW27;Q9BW27-3	3.2%;3.2%-3	2	0	5.31951761245728	3391.608	4044.174	4060.582	3927.117	2744.938	3026.344	2110.492	3727.024	2802.02	3627.67	2
20200316_Exploris_RSLC9_Waters_CC_DDA_M3_1ng.raw	P30613	2.8%	2	0	4.78390407562256	1912.95	7960.243	4192.824	6703.405	3368.798	8342.834	3931.992	7438.394	3829.26	6816.469	2
20200316_Exploris_RSLC9_Waters_CC_DDA_M3_1ng.raw	O75534;O75534-2;O75534-3;O75534-4	1.9%;1.9%-2;1.9%-3;1.9%-4	1	0	5.50798654556274	1512.667	3031.978	1638.199	2356.465	1338.6	2551.944	869.2017	2450.77	1192.927	2119.853	1
20200316_Exploris_RSLC9_Waters_CC_DDA_M3_1ng.raw	P07910-1;P07910-2	24.5%;25.6%	9	0	6.0772557258606	33009.53	60714.71	35189.23	57959.45	35679.01	57282.36	36688.42	58786.8	36359.28	59073.17	7
20200316_Exploris_RSLC9_Waters_CC_DDA_M3_1ng.raw	P41223;P41223-2	6.9%;6.9%-2	1	0	4.40469884872437	NA	619.6112	NA	980.7835	NA	NA	NA	1402.233	840.5896	NA	1
20200316_Exploris_RSLC9_Waters_CC_DDA_M3_1ng.raw	Q9UII2-1	15.1%	4	0.000972289742343218	1.90009427070618	8847.166	15051.48	11503.55	14265.86	10981.87	16573.42	10734.53	15356.65	14438.26	13127.1	3
20200316_Exploris_RSLC9_Waters_CC_DDA_M3_1ng.raw	Q8NC51-3;Q8NC51-4	16.5%;16.8%	6	0	5.31578302383423	24372.45	17719.38	20526.38	20114.39	24548.62	16237.94	19833.75	21031.9	22745.36	15185.47	5
20200316_Exploris_RSLC9_Waters_CC_DDA_M3_1ng.raw	P14868	9.4%	4	0	5.61688852310181	3021.424	7712.318	3344.12	7929.253	3101.695	6657.445	3319.352	7452.946	5716.479	6651.128	3
20200316_Exploris_RSLC9_Waters_CC_DDA_M3_1ng.raw	Q15418-1;Q15418-2;Q15418-4	1%;0.9%;1%	1	0.00861715223635618	-0.102375075221062	2630.08	3854.431	3033.322	4203.17	3712.073	3177.787	2543.693	2877.777	4139.521	2987.794	1
20200316_Exploris_RSLC9_Waters_CC_DDA_M3_1ng.raw	Q00610-1;Q00610-2	8%;8.2%	14	0	6.28952026367188	23004.06	21752.11	20708.63	26784.88	21242.26	23726.37	17407.23	22261.02	21199.3	23759.71	12
20200316_Exploris_RSLC9_Waters_CC_DDA_M3_1ng.raw	P51149	12.1%	2	0	5.74167490005493	1544.238	4014.113	2089.949	1465.485	3205.937	1912.138	1847.453	3336.402	2851.346	2634.326	2
20200316_Exploris_RSLC9_Waters_CC_DDA_M3_1ng.raw	Q9NRF9	12.2%	2	0	4.35932207107544	4069.594	5313.609	4122.331	5657.542	3897.624	4368.61	2788.861	5143.082	4634.693	5071.092	2
20200316_Exploris_RSLC9_Waters_CC_DDA_M3_1ng.raw	P19338	14.9%	21	0	5.93946933746338	95958.31	139322.6	106224.2	133390.7	94736.78	129473	92020.09	140859.2	98952.67	133850	11
20200316_Exploris_RSLC9_Waters_CC_DDA_M3_1ng.raw	Q14376	7.5%	2	0	3.26283097267151	3367.833	5828.455	4344.686	4247.813	5726.029	6376.699	3002.486	5692.552	3527.376	6151.442	2
20200316_Exploris_RSLC9_Waters_CC_DDA_M3_1ng.raw	Q15056-1;Q15056-2	5.2%;5.7%	3	0	6.09390544891357	6662.608	10818.36	5919.391	10911.64	6472.464	11930.79	6027.195	9697.84	6067.652	11356.02	1
20200316_Exploris_RSLC9_Waters_CC_DDA_M3_1ng.raw	Q15428	5.2%	4	0	5.14344215393066	3292.029	3467.674	2760.146	3744.728	2436.202	4528.073	4140.897	3823.027	3235.385	3686.577	2
20200316_Exploris_RSLC9_Waters_CC_DDA_M3_1ng.raw	Q9BQ61	0.08	1	0	3.83214950561523	NA	1530.042	780.9083	1325.507	712.0635	771.963	1250.872	1385.309	1256.817	1381.713	1
20200316_Exploris_RSLC9_Waters_CC_DDA_M3_1ng.raw	Q9Y2W1	2.4%	4	0	5.57921504974365	11277.06	16474.26	13644.75	16698.11	12860.15	16080.26	10592.99	15332.49	11289.14	15994.09	3
20200316_Exploris_RSLC9_Waters_CC_DDA_M3_1ng.raw	Q12906-4;Q12906-6;Q12906-7	14.5%;14.3%;11.2%	10	0	6.26663494110107	10272.64	18249.09	12577.92	19100.33	14154.71	16718.6	12261.55	17405.92	11976.26	18279.49	9
20200316_Exploris_RSLC9_Waters_CC_DDA_M3_1ng.raw	P42166	2.9%	2	0	5.47633504867554	3031.034	3325.242	2972.722	3662.932	3013.418	3441.647	3152.11	4887.933	3033.573	4353.014	2
20200316_Exploris_RSLC9_Waters_CC_DDA_M3_1ng.raw	Q99747	2.9%	1	0	5.02563524246216	NA	NA	NA	736.9614	NA	614.9118	NA	535.7289	NA	413.2393	1
20200316_Exploris_RSLC9_Waters_CC_DDA_M3_1ng.raw	P36957	4.6%	2	0	5.01128578186035	3716.122	3990.091	4813.355	3774.258	4344.89	4277.12	5371.919	4279.771	5089.56	5338.243	2
20200316_Exploris_RSLC9_Waters_CC_DDA_M3_1ng.raw	P24752	0.08	3	0	4.91547060012817	5600.664	5743.708	6996.646	7576.117	5987.435	6742.394	4619.208	7014.371	3708.287	8311.892	3
20200316_Exploris_RSLC9_Waters_CC_DDA_M3_1ng.raw	Q2TAY7	3.1%	2	0	4.34386301040649	3686.168	5334.809	2904.614	5002.045	2889.877	4481.669	3498.338	6445.422	4107.314	4960.509	2
20200316_Exploris_RSLC9_Waters_CC_DDA_M3_1ng.raw	P25705-1	0.23	15	0	6.27028369903564	47781.45	45911.05	55783.41	45349.69	54693.13	46889.87	51569.28	48149.51	42098.16	51103.65	12
20200316_Exploris_RSLC9_Waters_CC_DDA_M3_1ng.raw	Q9NR45	6.1%	3	0	4.64434766769409	13314.05	13076.45	9476.979	14386.51	12249.54	11900.58	11713.53	13374.59	11880.84	11676.98	3
20200316_Exploris_RSLC9_Waters_CC_DDA_M3_1ng.raw	Q9Y617-1	4.3%	2	0	5.20678663253784	5523.991	6091.485	7023.044	5043.035	4867.653	3870.394	7223.009	4726.629	6373.808	5608.025	2
20200316_Exploris_RSLC9_Waters_CC_DDA_M3_1ng.raw	P35613;P35613-2	3.9%;3.9%-2	2	0.000972289742343218	2.17432808876038	9427.733	4798.429	9937.855	4516.587	10316.83	4103.599	7136.361	4050.298	6927.397	4330.859	2
20200316_Exploris_RSLC9_Waters_CC_DDA_M3_1ng.raw	P23588;P23588-2	11.3%;11.3%-2	9	0	4.68688678741455	14714.13	13864.44	16185.78	14909.86	14977.98	14030.51	15601.34	12607.64	13884.19	12351.45	6
20200316_Exploris_RSLC9_Waters_CC_DDA_M3_1ng.raw	Q16222-1;Q16222-2;Q16222-3	6.7%;6.9%;6.7%	5	0	4.37259340286255	7658.446	24564.99	4812.812	23325.74	6526.357	24451.88	8351.16	26505.65	6007.412	25379.84	4
20200316_Exploris_RSLC9_Waters_CC_DDA_M3_1ng.raw	P00966	7.5%	4	0	5.34853553771973	52290.42	3353.64	54704.27	4572.177	52544.15	4908.377	46455.57	3363.036	53075.04	5233.359	4
20200316_Exploris_RSLC9_Waters_CC_DDA_M3_1ng.raw	Q96QK1	3.3%	2	0	5.04431200027466	1226.368	4395.009	4308.272	4241.285	4709.838	4098.697	4638.539	5082.045	2291.561	4008.753	2
20200316_Exploris_RSLC9_Waters_CC_DDA_M3_1ng.raw	Q9UK76;Q9UK76-2;Q9UK76-3	9.7%;9.7%-2;9.7%-3	2	0	4.39800548553467	NA	3657.231	3394.436	3760.27	947.5282	4051.955	1789.618	3284.776	887.3574	3403.768	2
20200316_Exploris_RSLC9_Waters_CC_DDA_M3_1ng.raw	P05114	0.38	4	0	4.8802433013916	13218.56	13808.84	13494.3	12573.4	11720.3	12207.4	10376.97	14918.92	11627.54	12780.62	4
20200316_Exploris_RSLC9_Waters_CC_DDA_M3_1ng.raw	P57076	4.8%	1	0	3.8719003200531	792.9014	1383.016	1336.8	1772.461	NA	1568.27	1531.752	1251.844	NA	1257.124	1
20200316_Exploris_RSLC9_Waters_CC_DDA_M3_1ng.raw	P13639	15.4%	15	0	5.91320657730103	18669.52	32466.61	22621.86	31520.6	18276.11	27313.22	17736.53	27930.65	18782.56	28562	14
20200316_Exploris_RSLC9_Waters_CC_DDA_M3_1ng.raw	P10606	0.24	4	0	4.05590343475342	7147.804	5969.705	6228.41	4821.2	7467.13	5113.66	6921.078	6060.765	5336.143	6321.475	3
20200316_Exploris_RSLC9_Waters_CC_DDA_M3_1ng.raw	P51991-1;P51991-2	10.8%;11.5%	5	0	5.37960004806519	61948.52	112170.2	64120.73	125381	64395.64	134485.9	56277.4	131249.1	59620.91	128808.6	3
20200316_Exploris_RSLC9_Waters_CC_DDA_M3_1ng.raw	P78417	19.9%	7	0	5.37376594543457	17739.79	27475.51	17507.46	27007.87	16121.51	25540.96	15266.92	29367.07	12320.58	29205.98	5
20200316_Exploris_RSLC9_Waters_CC_DDA_M3_1ng.raw	P62753	9.6%	4	0	4.53303575515747	23366.15	13711.81	22024.97	9690.146	22753.85	10556.54	19942.5	11733.08	22271.88	12738.67	4
20200316_Exploris_RSLC9_Waters_CC_DDA_M3_1ng.raw	P13010	9.6%	7	0	5.35843563079834	15260.87	17415.73	14413.41	17288.46	13565.95	16936.15	13532.43	17642.26	14134.85	15893.65	7
20200316_Exploris_RSLC9_Waters_CC_DDA_M3_1ng.raw	O00299	44.8%	8	0	5.98703622817993	8133.763	34789.42	6886.616	33223.02	7178.624	33037.16	8832.371	34379.15	8517.67	34240.4	7
20200316_Exploris_RSLC9_Waters_CC_DDA_M3_1ng.raw	P06753-2	26.6%	12	0	6.25686645507813	34037.1	38293.81	37182.45	38680.45	37045.04	35589	34289.82	39907.53	39130.35	42190.48	7
20200316_Exploris_RSLC9_Waters_CC_DDA_M3_1ng.raw	P52788-1	2.5%	2	0	4.70023965835571	2364.194	3965.774	4853.13	3648.284	3023.698	3334.347	3309.629	4062.053	1587.395	3023.045	1
20200316_Exploris_RSLC9_Waters_CC_DDA_M3_1ng.raw	O00233-1;O00233-2	3.6%;3.8%	1	0	5.08955526351929	1680.99	2526.272	2419.51	3526.303	2649.453	3207.525	2355.015	3844.695	2312.302	2494.878	1
20200316_Exploris_RSLC9_Waters_CC_DDA_M3_1ng.raw	Q9BYG3	7.8%	2	0	5.03784942626953	1305.933	734.5942	756.3036	1385.686	2130.898	2259.299	NA	1523.793	1241.833	1046.484	2
20200316_Exploris_RSLC9_Waters_CC_DDA_M3_1ng.raw	P28066-1	11.2%	4	0	4.37618017196655	15477.04	12268.43	17341.42	10794.57	18023.55	11391.54	14157.57	10846.33	15160.54	11248.94	2
20200316_Exploris_RSLC9_Waters_CC_DDA_M3_1ng.raw	Q9Y5B9	2.6%	4	0	5.62783145904541	9044.645	10593.2	11597.6	11493.07	10588.06	10383.1	13144.27	9443.609	9539.919	10208.87	3
20200316_Exploris_RSLC9_Waters_CC_DDA_M3_1ng.raw	Q9NY93;Q9NY93-2	1.5%;1.5%-2	1	0	4.98016786575317	2137.418	1535.916	2381.087	2654.218	2055.389	2548.148	1491.704	1930.114	1077.369	2200.483	1
20200316_Exploris_RSLC9_Waters_CC_DDA_M3_1ng.raw	O00425	4.5%	3	0	5.03585147857666	4694.619	5814.729	4498.609	8031.861	4272.944	6211.978	4524.313	8742.479	6024.438	7319.328	3
20200316_Exploris_RSLC9_Waters_CC_DDA_M3_1ng.raw	P82970	3.5%	1	0	4.91862297058105	1498.547	850.0869	1977.803	1329.062	1716.184	1047.632	1562.366	1222.596	1026.78	938.3495	1
20200316_Exploris_RSLC9_Waters_CC_DDA_M3_1ng.raw	O15355	6.4%	3	0	5.29441785812378	4855.136	7711.101	2614.791	6673.58	4028.275	6044.09	2044.184	4297.598	6427.792	6729.158	3
20200316_Exploris_RSLC9_Waters_CC_DDA_M3_1ng.raw	P19388	4.3%	1	0.000972289742343218	2.50411915779114	2716.777	3294.593	1908.961	2618.299	2573.735	1387.646	1482.653	3290.828	2003.387	2582.198	1
20200316_Exploris_RSLC9_Waters_CC_DDA_M3_1ng.raw	P46940	0.03	5	0	4.92892789840698	19811.36	11186.38	20483.04	12460.04	22411.88	10277.62	21865.21	12341.57	21244.41	11585.93	5
20200316_Exploris_RSLC9_Waters_CC_DDA_M3_1ng.raw	P16615	1.1%	1	0	3.56231641769409	1719.767	651.0629	2170.675	1301.041	2220.21	1115.572	1647.606	1298.917	2998.128	1284.365	1
20200316_Exploris_RSLC9_Waters_CC_DDA_M3_1ng.raw	Q9UHD1;Q9UHD1-2	4.8%;4.8%-2	2	0	5.07760906219482	5242.712	10811.1	6326.3	12835.02	5366.251	12711.93	5896.048	12136.91	6670.954	13547.88	2
20200316_Exploris_RSLC9_Waters_CC_DDA_M3_1ng.raw	O14776-1;O14776-2	0.6%;0.6%	1	0	5.60737371444702	1782.948	3325.821	792.6548	2751.202	1192.466	2584.514	NA	2317.742	1535.636	2550.204	1
20200316_Exploris_RSLC9_Waters_CC_DDA_M3_1ng.raw	Q9Y2X3	5.7%	4	0	5.33126258850098	7537.743	12301.84	8918.847	12427.59	8370.9	11791.19	10000	13678.7	8873.84	11616.76	3
20200316_Exploris_RSLC9_Waters_CC_DDA_M3_1ng.raw	P08621-1	8.7%	5	0	5.48436450958252	15684.23	20998.18	15498.53	21356.61	17612.25	21693.29	16299.32	23267.04	12487.64	20264.5	4
20200316_Exploris_RSLC9_Waters_CC_DDA_M3_1ng.raw	Q12792-2;Q12792-3	2.3%;2.2%	1	0	4.37134504318237	4480.468	2489.793	3369.863	3712.336	5014.981	3256.442	4277.049	3181.37	3562.553	2769.559	1
20200316_Exploris_RSLC9_Waters_CC_DDA_M3_1ng.raw	Q96J01;Q96J01-2	2.3%;2.3%-2	1	0	5.20783281326294	1536.356	3047.489	2908.248	3262.536	2272.668	2877.133	2613.056	3715.873	2118.838	3012.686	1
20200316_Exploris_RSLC9_Waters_CC_DDA_M3_1ng.raw	O15372	7.4%	3	0	4.76983404159546	33331.63	18114.92	27309.26	17187.86	34868.48	19246.94	25970.44	18028.66	28113.05	18136.37	3
20200316_Exploris_RSLC9_Waters_CC_DDA_M3_1ng.raw	Q9UNZ2;Q9UNZ2-4;Q9UNZ2-5	3.2%;3.2%-4;3.2%-5	1	0	5.47182846069336	1229.192	1327.967	1219.183	1211.804	816.3796	1114.344	NA	1179.07	NA	1340.87	1
20200316_Exploris_RSLC9_Waters_CC_DDA_M3_1ng.raw	P28838;P28838-2	6%;6%-2	3	0	4.98467540740967	7395.153	10798.29	7652.687	8556.459	6551.444	9108.571	5906.609	10722.24	6737.84	11024.94	3
20200316_Exploris_RSLC9_Waters_CC_DDA_M3_1ng.raw	Q08752	2.7%	1	0	4.52854490280151	1430.028	3146.39	973.9545	3104.252	NA	2572.275	1260.789	3617.509	908.337	2678.636	1
20200316_Exploris_RSLC9_Waters_CC_DDA_M3_1ng.raw	P62857	33.3%	3	0	5.22441530227661	3400.892	8088.123	3758.458	7925.207	3093.907	8012.369	6061.121	7612.885	4360.278	9050.712	2
20200316_Exploris_RSLC9_Waters_CC_DDA_M3_1ng.raw	Q16543	13.5%	5	0	5.47201013565063	9779.02	18634.97	12146.4	18380.67	12244.13	16749.95	12395	17266.64	15052.54	19584.5	5
20200316_Exploris_RSLC9_Waters_CC_DDA_M3_1ng.raw	Q13442	18.8%	3	0	5.55219221115112	6234.464	12403.75	5231.74	14000.62	5540.582	14053.16	4685.806	13023.45	6802.799	13668.68	3
20200316_Exploris_RSLC9_Waters_CC_DDA_M3_1ng.raw	P62979	21.8%	9	0	4.79898929595947	68843.84	25103.2	65146.07	25628.25	63669.19	26979.96	63598.53	26567.59	61701.66	26774.3	3
20200316_Exploris_RSLC9_Waters_CC_DDA_M3_1ng.raw	P05204	13.3%	1	0	4.1321268081665	2932.672	4992.868	1922.29	5734.709	3826.337	6339.034	2596.804	6572.598	3811.898	6365.102	1
20200316_Exploris_RSLC9_Waters_CC_DDA_M3_1ng.raw	Q15029;Q15029-2;Q15029-3	2.4%;2.4%-2;2.4%-3	2	0	5.40469312667847	3886.649	4729.163	1578.042	3832.89	2404.776	3112.295	2535.728	4018.175	1981.247	3847.27	2
20200316_Exploris_RSLC9_Waters_CC_DDA_M3_1ng.raw	P15170-2;P15170-3	5%;5%	4	0	4.65537643432617	10904.13	11185.47	13550.25	12209.37	9923.445	12673.4	10877.25	11501.34	8068.085	11898.6	4
20200316_Exploris_RSLC9_Waters_CC_DDA_M3_1ng.raw	Q15631-1	12.7%	3	0	5.40123796463013	6584.029	10855.39	4842.886	11444.7	8007.263	11785.52	5220.54	10732.3	5806.224	11972.09	3
20200316_Exploris_RSLC9_Waters_CC_DDA_M3_1ng.raw	Q96KR1	0.7%	1	0	2.81089949607849	1765.142	3469.485	2047.869	2995.223	2943.096	3903.911	3434.892	2407.61	1329.638	2956.275	1
20200316_Exploris_RSLC9_Waters_CC_DDA_M3_1ng.raw	Q5T4S7-1;Q5T4S7-2;Q5T4S7-3;Q5T4S7-4	0.1%;0.1%;0.1%;0.1%	1	0	4.5297679901123	1431.99	3041.722	1243.514	2822.336	1618.616	2925.617	1599.204	3488.285	2873.233	3196.888	1
20200316_Exploris_RSLC9_Waters_CC_DDA_M3_1ng.raw	P27635	7.9%	4	0	3.86419200897217	11012.67	17807.18	12795.59	15539.7	13433.05	16619.02	17498.2	16927.34	14886.22	15788.87	2
20200316_Exploris_RSLC9_Waters_CC_DDA_M3_1ng.raw	P25685	3.8%	2	0	4.94645643234253	906.0416	1418.45	931.3288	1488.136	NA	1668.532	1953.887	529.6387	2064.637	687.5926	1
20200316_Exploris_RSLC9_Waters_CC_DDA_M3_1ng.raw	P68431;Q16695;Q71DI3	18.4%;18.4%;18.4%	6	0	3.54212713241577	324833	27167.82	348939.4	25343.85	320077.7	24702.36	314506.5	28410.28	317463	25999.92	3
20200316_Exploris_RSLC9_Waters_CC_DDA_M3_1ng.raw	Q15046;Q15046-2	8.7%;8.7%-2	4	0	5.2629656791687	7943.532	9367.907	12981.75	10340.91	9035.118	12017.41	9827.202	10686.17	8312.518	13290.41	4
20200316_Exploris_RSLC9_Waters_CC_DDA_M3_1ng.raw	P38117;P38117-2	18%;18%-2	7	0	5.3227653503418	30216.09	33557.75	29545.34	27031.46	28901.68	32691.83	30656.03	31014.28	29749.72	31272.1	4
20200316_Exploris_RSLC9_Waters_CC_DDA_M3_1ng.raw	Q15843	13.6%	1	0	4.51618146896362	NA	767.6223	NA	811.3593	1036.717	953.7472	NA	NA	1036.721	1217.576	1
20200316_Exploris_RSLC9_Waters_CC_DDA_M3_1ng.raw	P30050-1	36.4%	5	0	5.05951023101807	8048.532	10790.28	7194.911	11795.1	7464.566	10746.52	6851.649	12778.6	9294.74	9609.568	4
20200316_Exploris_RSLC9_Waters_CC_DDA_M3_1ng.raw	P25205;P25205-2	6.6%;6.6%-2	6	0	5.39501047134399	9042.395	14088.59	9681.918	12592.48	10595	14000.21	8786.904	16544.33	7138.529	15783.86	6
20200316_Exploris_RSLC9_Waters_CC_DDA_M3_1ng.raw	P13796	8.1%	4	0	5.08473825454712	3662.104	12055.19	3722.279	11827.69	4480.05	14573.59	4302.871	12136.37	4520.564	13866.17	4
20200316_Exploris_RSLC9_Waters_CC_DDA_M3_1ng.raw	P23396-1	22.2%	9	0	5.59084033966064	38736.14	44254.09	42439.18	40327.48	41417.95	42151.77	42190.66	44138.63	41853.3	45334.79	6
20200316_Exploris_RSLC9_Waters_CC_DDA_M3_1ng.raw	O00148	6.1%	3	0	4.81206369400024	10111.11	12563.49	9797.086	13188.19	10161.97	11507.21	11137.68	14037.02	12869.83	11536.21	3
20200316_Exploris_RSLC9_Waters_CC_DDA_M3_1ng.raw	O75436-1;O75436-2	3.7%;4.8%	2	0	4.63854885101318	3184.433	2919.222	1442.016	1723.347	2329.972	3768.988	3836.258	2571.646	3403.849	2892.09	1
20200316_Exploris_RSLC9_Waters_CC_DDA_M3_1ng.raw	P38919	1.9%	1	0	3.91794490814209	2412.92	3964.813	4338.708	4237.594	3112.91	4180.826	2297.835	4998.685	3493.025	4037.687	1
20200316_Exploris_RSLC9_Waters_CC_DDA_M3_1ng.raw	Q14671-1;Q14671-2;Q14671-3;Q14671-4	0.7%;0.7%;0.7%;0.7%	1	0	2.92971467971802	1613.178	3139.504	2031.516	2963.886	2962.946	2109.707	2532.931	3455.825	2500.59	3151.277	1
20200316_Exploris_RSLC9_Waters_CC_DDA_M3_1ng.raw	Q14019	0.12	3	0	4.53700304031372	11874.96	10534.98	12096.97	10972.65	11771.49	11475.45	12853.27	13786.83	10070.35	11118.15	2
20200316_Exploris_RSLC9_Waters_CC_DDA_M3_1ng.raw	Q9H2J4	4.6%	1	0	3.31096291542053	NA	NA	NA	NA	NA	521.0273	NA	NA	NA	NA	1
20200316_Exploris_RSLC9_Waters_CC_DDA_M3_1ng.raw	Q9UKK9	0.11	3	0	5.8092737197876	6056.587	9157.714	4407.229	10217.93	6447.615	7703.551	5750.489	9925.563	6237.32	7726.259	2
20200316_Exploris_RSLC9_Waters_CC_DDA_M3_1ng.raw	P09496-2	14.2%	5	0	3.83356618881226	12897.82	17969.44	12915.02	20786.34	13547.7	19049.86	14958.95	21173.4	9773.655	23151.34	4
20200316_Exploris_RSLC9_Waters_CC_DDA_M3_1ng.raw	Q13310;Q13310-2;Q13310-3	5.6%;5.6%-2;5.6%-3	6	0	4.97638177871704	13229.72	16598.71	13568.73	17680.13	17266.37	14122.72	14196.38	18114.24	16940.24	18394.58	4
20200316_Exploris_RSLC9_Waters_CC_DDA_M3_1ng.raw	Q9H0A0	0.8%	1	0	3.99086952209473	2673.636	2558.447	3143.043	2778.455	2408.485	2811.318	3118.918	3064.819	3066.77	2578.696	1
20200316_Exploris_RSLC9_Waters_CC_DDA_M3_1ng.raw	Q9BWD1;Q9BWD1-2	2%;2%-2	1	0	3.14053535461426	2870.879	7668.229	3285.759	7689.87	3106.915	7520.031	2844.465	7209.576	2487.973	7380.923	1
20200316_Exploris_RSLC9_Waters_CC_DDA_M3_1ng.raw	P49915	6.5%	5	0	5.91921710968018	7274.704	14610.14	11520.06	16101.21	13163.1	15693.17	7513.318	18103.38	10323.11	17568.65	5
20200316_Exploris_RSLC9_Waters_CC_DDA_M3_1ng.raw	O60341;O60341-2	1.6%;1.6%-2	2	0	3.33894610404968	2276.915	3488.194	2807.723	3659.949	825.2481	3519.676	1679.548	4431.043	1839.784	4021.938	2
20200316_Exploris_RSLC9_Waters_CC_DDA_M3_1ng.raw	Q02880;Q02880-2	0.7%;0.7%-2	1	0	4.47267150878906	NA	794.8865	685.6073	NA	NA	590.13	NA	550.2529	NA	652.6814	1
20200316_Exploris_RSLC9_Waters_CC_DDA_M3_1ng.raw	Q8IWX8	0.9%	1	0	3.99216270446777	1591.792	1644.382	1556.087	2632.964	1469.382	1725.416	1325.055	2115.29	1986.702	2662.221	1
20200316_Exploris_RSLC9_Waters_CC_DDA_M3_1ng.raw	P59998;P59998-3	6.5%;6.5%-3	1	0	4.77996253967285	1608.308	2332.522	1970.826	1762.17	1505.81	1117.922	1255.729	1838.799	1979.734	1085.946	1
20200316_Exploris_RSLC9_Waters_CC_DDA_M3_1ng.raw	Q8N1G4	9.4%	6	0	5.18877983093262	6199.121	12857.3	9907.989	11809.93	9135.446	11702.09	6025.726	12056.89	7345.577	11464.2	6
20200316_Exploris_RSLC9_Waters_CC_DDA_M3_1ng.raw	P46781	22.7%	6	0	4.67504549026489	47545.77	30962.8	53529.23	29331.08	51521.63	30617.06	47533.62	32250.76	51795.7	31088.37	5
20200316_Exploris_RSLC9_Waters_CC_DDA_M3_1ng.raw	O95336	6.2%	1	0	5.17706537246704	NA	1429.685	NA	1549.417	NA	699.9887	NA	930.1079	NA	585.7615	1
20200316_Exploris_RSLC9_Waters_CC_DDA_M3_1ng.raw	Q9Y6I4-1;Q9Y6I4-2	1.5%;1.7%	1	0.000972289742343218	1.42327642440796	1107.413	1255.716	1993.061	997.8258	740.748	NA	1054.982	967.8992	1059.544	1076.11	1
20200316_Exploris_RSLC9_Waters_CC_DDA_M3_1ng.raw	Q9BZZ5-2	2.6%	1	0	5.15214061737061	NA	NA	1074.711	1400.032	NA	NA	1169.714	431.9498	NA	874.7891	1
20200316_Exploris_RSLC9_Waters_CC_DDA_M3_1ng.raw	O76003	9.3%	3	0	5.61737585067749	3424.661	5790.021	3385.443	5078.282	4572.057	5173.271	4014.866	5708.386	3107.062	4770.824	3
20200316_Exploris_RSLC9_Waters_CC_DDA_M3_1ng.raw	O00429;O00429-2;O00429-3;O00429-4;O00429-5;O00429-6;O00429-8	1.1%;1.1%-2;1.1%-3;1.1%-4;1.1%-5;1.1%-6;1.1%-8	1	0	4.39128875732422	1629.648	2876.769	1681.433	2574.929	1636.893	1783.246	2305.578	2539.103	1489.146	1837.979	1
20200316_Exploris_RSLC9_Waters_CC_DDA_M3_1ng.raw	P26447	7.9%	2	0	4.6525354385376	11358.72	2084.531	10198.95	2740.244	11124.62	1646.641	12223.88	2206.281	11989.03	2739.353	1
20200316_Exploris_RSLC9_Waters_CC_DDA_M3_1ng.raw	Q99567	1.3%	1	0	3.81566309928894	717.6217	1771.918	1383.291	1155.195	781.5953	706.5273	NA	1054.817	785.3232	896.4821	1
20200316_Exploris_RSLC9_Waters_CC_DDA_M3_1ng.raw	Q86U42-1;Q86U42-2;Q92843-2	11.1%;11.5%;10.2%	4	0	5.8693962097168	10597.21	20196.84	14359.65	21281.98	9984.059	19831.8	10098.38	21789.77	11038.8	20913.13	4
20200316_Exploris_RSLC9_Waters_CC_DDA_M3_1ng.raw	Q969Z0-1;Q969Z0-2	2.9%;3.5%	2	0	5.11035776138306	4329.802	6650.932	3192.642	5486.309	2994.735	7114.295	3771.571	7495.712	3987.579	7730.409	2
20200316_Exploris_RSLC9_Waters_CC_DDA_M3_1ng.raw	Q7L1Q6-1;Q7L1Q6-2;Q7L1Q6-3;Q7L1Q6-4	5.5%;6.5%;5.1%;5.4%	3	0	4.67487287521362	9415.837	9131.031	11218.36	10788.38	11072.23	9222.86	12567.95	10242.48	11266.14	10442.67	3
20200316_Exploris_RSLC9_Waters_CC_DDA_M3_1ng.raw	P06703	7.8%	1	0	3.44116425514221	7766.908	4698.038	9719.287	4469.479	9937.48	4732.725	11120.75	4007.79	8624.769	4132.613	1
20200316_Exploris_RSLC9_Waters_CC_DDA_M3_1ng.raw	P22061;P22061-2	7.9%;7.9%-2	2	0	5.33375597000122	4341.793	9110.137	3971.454	12758.62	3688.205	9781.274	3327.996	10448.49	4752.021	11719.09	2
20200316_Exploris_RSLC9_Waters_CC_DDA_M3_1ng.raw	P39687	0.12	3	0	4.75034189224243	7254.098	7767.095	7559.123	10657.77	6933.567	8193.088	6245.509	9240.792	6188.064	8567.977	3
20200316_Exploris_RSLC9_Waters_CC_DDA_M3_1ng.raw	P49591	7.4%	3	0	4.88642358779907	3026.708	6247.781	2059.574	7541.928	1405.921	4703.459	1267.637	6658.766	1089.536	4761.191	3
20200316_Exploris_RSLC9_Waters_CC_DDA_M3_1ng.raw	Q00059	3.3%	2	0	3.53102850914001	5121.521	10648.71	5742.46	11048.58	6109.222	11223.33	5067.563	11020.49	6982.56	12305.83	1
20200316_Exploris_RSLC9_Waters_CC_DDA_M3_1ng.raw	Q16576-1	2.4%	1	0	3.81568765640259	943.9012	1774.064	1024.275	1447.574	NA	1663.626	966.2851	941.4792	1545.939	920.231	1
20200316_Exploris_RSLC9_Waters_CC_DDA_M3_1ng.raw	P60891	2.2%	1	0	4.31016731262207	2043.57	1445.174	2390.548	2404.688	2335.374	2351.787	1561.598	2850.861	2660.15	2509.566	1
20200316_Exploris_RSLC9_Waters_CC_DDA_M3_1ng.raw	Q2NL82	1.1%	1	0	3.75249791145325	2104.838	1690.687	1562.821	1905.564	2487.256	1634.773	1953.547	2245.653	1945.736	1701.613	1
20200316_Exploris_RSLC9_Waters_CC_DDA_M3_1ng.raw	Q10589;Q10589-2	4.4%;4.4%-2	1	0.000972289742343218	2.05022072792053	1183.715	1605.998	1529.632	1333.753	1032.477	2059.729	1670.417	1688.701	1918.577	1686.873	1
20200316_Exploris_RSLC9_Waters_CC_DDA_M3_1ng.raw	Q9NX63	10.1%	4	0	5.19963121414185	5777.99	12399.03	7383.678	11517.09	6930.977	10713.71	6797.897	10809.92	6068.171	10596.73	3
20200316_Exploris_RSLC9_Waters_CC_DDA_M3_1ng.raw	O00410;O00410-3	5.9%;5.9%-3	6	0	5.53969764709473	9473.711	11820.98	10561.83	10685.97	8594.717	12796.62	12052.82	11586.37	7968.667	12180.69	6
20200316_Exploris_RSLC9_Waters_CC_DDA_M3_1ng.raw	O75400;O75400-2;O75400-3	3.1%;3.1%-2;3.1%-3	3	0	5.4766149520874	5008.011	10247.26	4896.532	10170.87	6273.573	11041.3	6022.42	11241.22	4774.285	9299.942	3
20200316_Exploris_RSLC9_Waters_CC_DDA_M3_1ng.raw	P46778	8.8%	1	0	4.12866353988647	NA	NA	NA	NA	NA	NA	NA	NA	NA	460.401	1
20200316_Exploris_RSLC9_Waters_CC_DDA_M3_1ng.raw	P35659-1	4.8%	2	0	5.25342988967896	8044.077	9449.469	7307.951	9918.118	7612.703	9134.593	7878.222	10571.14	6762.996	10183.85	2
20200316_Exploris_RSLC9_Waters_CC_DDA_M3_1ng.raw	Q9BVI4	1.6%	1	0	4.30969858169556	NA	1752.669	1094.703	1813.21	1272.376	1818.941	NA	1661.406	1103.49	1699.415	1
20200316_Exploris_RSLC9_Waters_CC_DDA_M3_1ng.raw	Q08J23	2.2%	2	0	5.38216638565063	6610.314	5803.189	7328.649	7765.664	5732.097	7180.034	4343.818	7698.348	5842.296	7375.477	2
20200316_Exploris_RSLC9_Waters_CC_DDA_M3_1ng.raw	P17096-1;P17096-3	15.9%;9.5%	3	0	4.97654008865356	8850.867	13031.77	6375.891	14193.25	8510.43	9417.087	7400.431	13251.02	6707.786	14190.5	2
20200316_Exploris_RSLC9_Waters_CC_DDA_M3_1ng.raw	O60684	2.6%	1	0	5.0568528175354	919.4644	613.772	NA	NA	NA	919.4923	NA	1047.367	NA	658.1997	1
20200316_Exploris_RSLC9_Waters_CC_DDA_M3_1ng.raw	Q9UKV3-1;Q9UKV3-5	2.7%;2.7%	3	0	4.57954263687134	3561.497	4677.203	2595.541	5121.762	2877.913	5809.491	4181.082	5126.262	2318.429	4658.099	3
20200316_Exploris_RSLC9_Waters_CC_DDA_M3_1ng.raw	P27797	11.8%	6	0	5.49836587905884	53827.18	22859.56	52102.55	21613.75	56038.03	22632.47	57656.55	24053.32	50404.11	22106.99	5
20200316_Exploris_RSLC9_Waters_CC_DDA_M3_1ng.raw	Q15293;Q15293-2	6.6%;6.6%-2	2	0	5.00729274749756	5919.456	1929.99	5901.118	1031.26	4139.432	2445.403	5057.759	1201.124	5056.358	2057.748	2
20200316_Exploris_RSLC9_Waters_CC_DDA_M3_1ng.raw	P61224-1;P61224-2;P61224-3;P62834	10.3%;13.9%;11.5%;10.3%	2	0	4.77917194366455	9233.994	6771.198	7910.998	6748.129	9272.939	5029.811	6874.91	5914.055	8211.533	6650.025	2
20200316_Exploris_RSLC9_Waters_CC_DDA_M3_1ng.raw	Q9UBS4	2.2%	1	0	3.21601486206055	4507.424	1452.583	2928.956	1236.63	4493.648	1881.781	3140.216	2522.149	3280.068	2809.588	1
20200316_Exploris_RSLC9_Waters_CC_DDA_M3_1ng.raw	Q13435	6.7%	6	0	5.06953716278076	12219.01	14856.99	12018.44	16404.25	12338.21	15971.3	11883.07	14244.29	12749.4	16098	6
20200316_Exploris_RSLC9_Waters_CC_DDA_M3_1ng.raw	Q01105;Q01105-2;Q01105-3;Q01105-4	12.4%;12.4%-2;12.4%-3;12.4%-4	3	0	5.05832433700562	13531.6	16857.77	13554.76	19320.62	14829.4	17321.5	12682.62	19951.21	13384.49	19643.39	3
20200316_Exploris_RSLC9_Waters_CC_DDA_M3_1ng.raw	P37198	2.9%	1	0	4.59203386306763	996.9727	967.9241	1631.709	685.0831	1330.896	1565.492	816.0585	1179.595	834.2422	1086.137	1
20200316_Exploris_RSLC9_Waters_CC_DDA_M3_1ng.raw	P31930	0.04	2	0	5.30191135406494	4466.96	5164.52	5531.197	5724.5	6853.483	5041.699	4866.858	4606.557	5751.77	3869.313	2
20200316_Exploris_RSLC9_Waters_CC_DDA_M3_1ng.raw	P04181-1	1.8%	1	0	5.33788871765137	1299.983	4735.419	1756.154	5174.117	1639.463	4749.726	1082.193	3957.057	1183.433	4886.079	1
20200316_Exploris_RSLC9_Waters_CC_DDA_M3_1ng.raw	Q9UK45	7.8%	2	0.0079664570230608	0.0546976253390312	5560.705	7094.108	6978.799	8783.326	5422.402	6450.694	6274.537	8043.561	4887.406	7343.841	1
20200316_Exploris_RSLC9_Waters_CC_DDA_M3_1ng.raw	Q96N67;Q96N67-2;Q96N67-3;Q96N67-4;Q96N67-5;Q96N67-6	0.4%;0.4%-2;0.4%-3;0.4%-4;0.4%-5;0.4%-6	2	0.000972289742343218	2.33311128616333	4297.373	6034.439	5564.496	5670.623	6262.197	4458.178	4093.328	5958.432	5038.75	7513.475	1
20200316_Exploris_RSLC9_Waters_CC_DDA_M3_1ng.raw	P49736	1.4%	1	0	4.71065425872803	NA	1001.202	NA	1122.367	NA	1030.649	NA	1256.455	NA	799.0944	1
20200316_Exploris_RSLC9_Waters_CC_DDA_M3_1ng.raw	P67775;P67775-2	8.4%;8.4%-2	4	0	4.658362865448	2718.631	10547.58	6912.429	9404.57	6201.018	6978.012	2807.294	8490.202	5699.089	9332.28	3
20200316_Exploris_RSLC9_Waters_CC_DDA_M3_1ng.raw	Q00796	4.5%	2	0	5.02446413040161	3431.309	3539.387	4557.899	3237.145	4429.437	4466.98	4920.065	3546.335	4488.124	3261.878	2
20200316_Exploris_RSLC9_Waters_CC_DDA_M3_1ng.raw	Q92973-1;Q92973-2;Q92973-3	1.2%;1.2%;1.3%	1	0	4.95542001724243	904.7661	1706.177	1997.49	1426.164	1209.255	1787.83	2013.567	2137.622	1444.682	1426.674	1
20200316_Exploris_RSLC9_Waters_CC_DDA_M3_1ng.raw	Q8N257	12.7%	3	0	5.56578826904297	31143.72	39907.63	31612.43	38607.57	29459.68	35140.16	31465.42	35660.04	31375.89	34478.18	2
20200316_Exploris_RSLC9_Waters_CC_DDA_M3_1ng.raw	P55786	0.01	1	0	5.57302284240723	1610.705	1972.743	1704.751	1706.277	2140.459	1671.816	1826.565	1541.593	NA	1300.949	1
20200316_Exploris_RSLC9_Waters_CC_DDA_M3_1ng.raw	P42229	0.9%	1	0	5.17248916625977	2014.368	2445.438	1646.602	2420.83	2549.298	2983.551	1832.4	2325.623	1554.377	3052.696	1
20200316_Exploris_RSLC9_Waters_CC_DDA_M3_1ng.raw	P40938;P40938-2	7.9%;7.9%-2	2	0	5.00475740432739	NA	506.9944	NA	865.7836	NA	838.3296	NA	NA	NA	370.7169	2
20200316_Exploris_RSLC9_Waters_CC_DDA_M3_1ng.raw	O75821	0.1	4	0	5.01454591751099	10524.8	16723.03	8997.676	15522.69	11545.41	14233.32	9460.004	11710.93	10740.07	13455.21	3
20200316_Exploris_RSLC9_Waters_CC_DDA_M3_1ng.raw	P39656	1.8%	1	0	2.80919194221497	1643.131	1228.562	2163.592	1349.959	2050.679	983.2238	1310.367	1779.057	1855.323	2755.436	1
20200316_Exploris_RSLC9_Waters_CC_DDA_M3_1ng.raw	Q9UL46	7.5%	2	0	5.49179410934448	5001.704	4096.649	5968.045	4412.65	3619.429	3498.005	6554.093	3858.781	6229.563	3612.618	2
20200316_Exploris_RSLC9_Waters_CC_DDA_M3_1ng.raw	P60228	6.3%	3	0	5.66743183135986	4040.956	2960.322	3046.402	4825.216	2184.715	4772.639	2003.816	4149.485	3855.158	4273.883	2
20200316_Exploris_RSLC9_Waters_CC_DDA_M3_1ng.raw	P62328;P63313	15.9%;15.9%	1	0.00480979449059904	0.52813982963562	3873.525	2724.467	4117.145	2817.256	5262.929	2194.337	4026.612	3008.201	3838.87	2829.977	1
20200316_Exploris_RSLC9_Waters_CC_DDA_M3_1ng.raw	P20290-1;P20290-2	7.3%;9.3%	2	0.000972289742343218	2.57417726516724	4231.929	4505.271	3526.478	4737.288	3202.964	5244.064	3286.609	4063.405	4159.176	5428.241	2
20200316_Exploris_RSLC9_Waters_CC_DDA_M3_1ng.raw	P50897;P50897-2	4.9%;4.9%-2	1	0	4.63712739944458	NA	1136.435	828.8212	1638.961	1573.232	884.4289	NA	1774.709	2028.244	1003.592	1
20200316_Exploris_RSLC9_Waters_CC_DDA_M3_1ng.raw	P40227-1	12.1%	7	0	5.48825597763062	11587.67	22495.53	11189.47	22983.04	13102.76	23577.34	11181.28	22153.8	12794.25	21639.21	7
20200316_Exploris_RSLC9_Waters_CC_DDA_M3_1ng.raw	P25786-1;P25786-2	13.7%;13.4%	5	0	4.41683721542358	13176.64	14630.47	13529.99	15430.35	11233.64	13870.96	8282.357	16193.57	10170.33	14315.68	4
20200316_Exploris_RSLC9_Waters_CC_DDA_M3_1ng.raw	Q06265-1;Q06265-2	3.6%;3.5%	2	0	6.15220069885254	4905.659	8204.117	4915.193	8216.865	5995.881	7381.34	4803.825	7519.693	4565.729	7812.634	2
20200316_Exploris_RSLC9_Waters_CC_DDA_M3_1ng.raw	Q8WW12	5.1%	1	0	4.21835470199585	2736.855	2576.61	2062.876	2315.31	1636.654	2319.294	1689.299	1766.239	1988.345	2401.015	1
20200316_Exploris_RSLC9_Waters_CC_DDA_M3_1ng.raw	Q99536;Q99536-3	6.6%;6.6%-3	2	0	3.93549728393555	1711.944	3613.959	2530.212	3923.771	1957.413	3243.423	4008.825	4875.257	3256.48	6065.192	2
20200316_Exploris_RSLC9_Waters_CC_DDA_M3_1ng.raw	Q01082-1;Q01082-2;Q01082-3	1.5%;1.6%;1.6%	4	0	4.55502557754517	14623.49	7265.504	13359.32	7688.785	13755.54	6552.244	13984.36	6275.965	12085.87	8549.474	4
20200316_Exploris_RSLC9_Waters_CC_DDA_M3_1ng.raw	O94826	1.3%	1	0	4.40154123306274	1322.853	2994.187	2531.537	2418.198	2133.162	2044.012	2370.598	1398.49	NA	2387.337	1
20200316_Exploris_RSLC9_Waters_CC_DDA_M3_1ng.raw	Q92888-1;Q92888-2;Q92888-3;Q92888-4	0.8%;0.8%;0.8%;0.7%	1	0	4.65966510772705	1357.372	1239.254	1119.078	1158.813	1726.851	1165.168	1473.531	2621.001	1197.894	1361.782	1
20200316_Exploris_RSLC9_Waters_CC_DDA_M3_1ng.raw	Q9Y3U8	18.1%	2	0	3.94340991973877	7191.998	10075.46	7447.881	10460.29	7102.07	9867.621	7143.933	10681.72	6830.841	13209.39	2
20200316_Exploris_RSLC9_Waters_CC_DDA_M3_1ng.raw	Q8N6H7	1.7%	1	0	5.09093809127808	1526.473	1496.755	NA	1442.396	NA	1202.72	937.8605	2153.727	1169.668	2322.833	1
20200316_Exploris_RSLC9_Waters_CC_DDA_M3_1ng.raw	Q96C19	3.8%	1	0	4.61456918716431	2037.881	1993.954	2766.267	2216.655	2550.981	2584.785	1663.967	2024.652	1774.587	2583.606	1
20200316_Exploris_RSLC9_Waters_CC_DDA_M3_1ng.raw	Q9UHV9	13.6%	4	0	5.38587522506714	11839.2	15724.12	10349.96	17701.98	11892.26	17599.47	13075.25	16913.41	9776.295	15495.43	2
20200316_Exploris_RSLC9_Waters_CC_DDA_M3_1ng.raw	Q13011	7.3%	4	0	4.5803861618042	6529.159	6732.128	8618.184	5540.406	7547.208	4592.126	4108.968	5798.768	7202.458	5257.374	2
20200316_Exploris_RSLC9_Waters_CC_DDA_M3_1ng.raw	O43847-1;O43847-2	1.8%;1.7%	2	0	5.15305328369141	1824.856	3872.868	1277.029	2019.515	1649.017	2796.839	1375.214	2246.522	1734.357	3380.498	2
20200316_Exploris_RSLC9_Waters_CC_DDA_M3_1ng.raw	Q32MZ4-3	1.1%	1	0	3.34538555145264	1649.011	1357.725	2218.473	1523.42	1378.253	2171.372	1636.546	1671.394	1760.605	1150.141	1
20200316_Exploris_RSLC9_Waters_CC_DDA_M3_1ng.raw	Q9NWY4	0.02	1	0.000972289742343218	1.74720323085785	1344.309	1417.428	2035.117	2302.291	1475.305	2269.641	1849.85	1910.433	1780.036	2597.946	1
20200316_Exploris_RSLC9_Waters_CC_DDA_M3_1ng.raw	P25789	6.1%	2	0	5.35477542877197	12290.03	19294.66	11287.16	17753.08	14825.17	19333.97	14383.11	18720.98	13937.68	19717.7	2
20200316_Exploris_RSLC9_Waters_CC_DDA_M3_1ng.raw	P62195-1;P62195-2	9.1%;9.3%	5	0	6.11255931854248	11042.9	15783.1	11508.27	15291.23	11418.73	14308.39	12227.44	16994.88	11710.33	15647.67	4
20200316_Exploris_RSLC9_Waters_CC_DDA_M3_1ng.raw	P06865	1.3%	1	0.000972289742343218	1.86017191410065	2791.586	1469.607	2222.365	1928.283	2455.685	1515.612	2312.087	1525.963	2165.554	1674	1
20200316_Exploris_RSLC9_Waters_CC_DDA_M3_1ng.raw	Q15758-1	6.1%	3	0	5.93893527984619	4168.014	5343.196	4276.515	5999.63	4033.825	5715.794	4463.403	5368.363	3340.048	6015.799	3
20200316_Exploris_RSLC9_Waters_CC_DDA_M3_1ng.raw	P14324;P14324-2	4.8%;4.8%-2	2	0	4.95600843429565	5024.906	7529.25	3764.09	7910.178	4404.825	7032.339	3268.695	8178.929	4193.637	6441.886	2
20200316_Exploris_RSLC9_Waters_CC_DDA_M3_1ng.raw	P21926	3.1%	1	0	4.2663254737854	7624.371	2457.966	6293.038	2477.203	6854.649	2735.384	5830.109	2211.815	7974.955	3296.875	1
20200316_Exploris_RSLC9_Waters_CC_DDA_M3_1ng.raw	P21964-1;P21964-2	3%;3.6%	1	0	4.08906745910645	3684.114	5384.522	6041.468	5936.719	4604.34	6349.119	3564.904	6215.929	5483.896	6274.825	1
20200316_Exploris_RSLC9_Waters_CC_DDA_M3_1ng.raw	P06454-1;P06454-2	9%;9.1%	1	0	3.67958641052246	2601.461	1297.12	3031.052	1386.123	3140.611	1555.879	2697.528	1895.541	4254.625	2338.247	1
20200316_Exploris_RSLC9_Waters_CC_DDA_M3_1ng.raw	P50238	9.1%	1	0	3.21788835525513	22180.55	626.9849	22528.08	1109.215	23742.22	NA	20455.91	982.6672	22302.03	719.9268	1
20200316_Exploris_RSLC9_Waters_CC_DDA_M3_1ng.raw	O00422	9.2%	2	0.000972289742343218	2.4780216217041	4865.332	7471.523	5357.368	5918.99	5555.471	7073.794	5103.98	6985.34	5337.399	8162.806	2
20200316_Exploris_RSLC9_Waters_CC_DDA_M3_1ng.raw	Q99729-3	10.9%	2	0	5.26236248016357	2317.69	3349.896	NA	2986.715	1972.988	2118.601	1221.057	3739.498	1250.421	2533.809	2
20200316_Exploris_RSLC9_Waters_CC_DDA_M3_1ng.raw	Q9Y2B0	15.4%	2	0	4.6201491355896	NA	872.8566	1026.247	1075.712	NA	1201.087	1569.552	984.2664	780.3055	834.7048	2
20200316_Exploris_RSLC9_Waters_CC_DDA_M3_1ng.raw	P62899	0.2	3	0	4.83527994155884	17316.2	18856.37	17903.35	17255.37	21997.6	18070.06	20501.72	19136.73	21527.43	18104.88	3
20200316_Exploris_RSLC9_Waters_CC_DDA_M3_1ng.raw	Q15717;Q15717-2	4.9%;4.9%-2	3	0	4.42867612838745	5502.019	7374.473	5616.542	6760.658	5870.233	7673.543	4635.284	8847.276	6920.186	7788.333	2
20200316_Exploris_RSLC9_Waters_CC_DDA_M3_1ng.raw	Q9Y5S9;Q9Y5S9-2	9.2%;9.2%-2	2	0	5.37561511993408	7313.104	16300.69	10383.66	14779.19	10296.1	14848.82	9228.889	13824.33	9210.412	13763.9	2
20200316_Exploris_RSLC9_Waters_CC_DDA_M3_1ng.raw	P00387;P00387-2;P00387-3	2.3%;2.3%-2;2.3%-3	1	0.00678541136556404	0.173501089215279	3966.319	2725.953	5028.386	3510.616	4313.115	2898.881	4669.176	2680.581	3139.871	2798.984	1
20200316_Exploris_RSLC9_Waters_CC_DDA_M3_1ng.raw	P13667	8.5%	5	0	5.60148811340332	9654.285	9039.396	9778.068	9675.278	9554.127	9093.921	10283.39	8805.342	10248.16	10145.66	5
20200316_Exploris_RSLC9_Waters_CC_DDA_M3_1ng.raw	Q9Y5J9	18.1%	2	0	4.14823913574219	3099.752	5457.812	4200.919	5076.441	3626.612	7039.247	3260.117	6447.842	3296.945	6733.799	2
20200316_Exploris_RSLC9_Waters_CC_DDA_M3_1ng.raw	P51970	4.7%	1	0	4.05916309356689	4186.707	3138.643	1683.07	2768.434	2407.66	5482.4	2264.635	4256.22	3392.803	3985.043	1
20200316_Exploris_RSLC9_Waters_CC_DDA_M3_1ng.raw	O43143	3.9%	5	0	5.56989192962646	9297.623	14435.67	8677.842	12774.71	13449.99	14413.91	9431.428	12799.44	9709.223	13844.91	3
20200316_Exploris_RSLC9_Waters_CC_DDA_M3_1ng.raw	Q01085;Q01085-2	2.9%;2.9%-2	1	0	3.66895294189453	NA	1721.806	NA	1153.206	1259.962	1214.101	NA	593.7844	1076.535	1453.709	1
20200316_Exploris_RSLC9_Waters_CC_DDA_M3_1ng.raw	Q16181;Q16181-2	4.1%;4.1%-2	3	0	5.38137626647949	14587.08	15094.36	15354.5	14873.76	15819.4	14692.6	16138.73	15318.46	14044.52	15020.47	2
20200316_Exploris_RSLC9_Waters_CC_DDA_M3_1ng.raw	Q9BUJ2-1;Q9BUJ2-2;Q9BUJ2-4	1.6%;1.7%;1.9%	2	0	3.29256105422974	6813.544	9038.602	5648.048	7835.715	6886.745	10543.57	6179.056	7312.657	4961.279	9244.736	2
20200316_Exploris_RSLC9_Waters_CC_DDA_M3_1ng.raw	Q16698;Q16698-2	2.1%;2.1%-2	1	0	4.49737405776978	2508.132	2559.685	2537.479	2104.939	2425.46	2738.636	1731.23	1846.433	NA	2919.415	1
20200316_Exploris_RSLC9_Waters_CC_DDA_M3_1ng.raw	Q13148-1	8.2%	3	0	4.94884157180786	4363.972	11036.58	8924.934	9542.328	5970.492	10436.02	8566.457	10352.62	7480.796	11078.91	3
20200316_Exploris_RSLC9_Waters_CC_DDA_M3_1ng.raw	Q9NQP4	0.09	1	0	4.52441930770874	1301.314	762.085	1314.204	889.7643	1392.887	1226.182	NA	1572.151	NA	1042.612	1
20200316_Exploris_RSLC9_Waters_CC_DDA_M3_1ng.raw	Q00839-2	7.7%	5	0	5.50779867172241	22115.72	29893.77	21799.77	31391.67	27133.26	31120.8	21748.14	30920.65	28390.79	31483.91	4
20200316_Exploris_RSLC9_Waters_CC_DDA_M3_1ng.raw	O60762	2.7%	1	0.000972289742343218	2.59249210357666	NA	NA	1896.185	445.7092	NA	546.5103	2081.052	NA	2011.982	NA	1
20200316_Exploris_RSLC9_Waters_CC_DDA_M3_1ng.raw	O60264	2.4%	2	0	5.30331563949585	3977.004	5191.982	4284.136	4138.93	5530.352	4639.203	5404.791	4805.882	4015.323	4418.614	2
20200316_Exploris_RSLC9_Waters_CC_DDA_M3_1ng.raw	P09429	3.7%	1	0	3.56137633323669	1652.933	3354.126	1668.172	3704.683	1544.453	2439.645	1417.644	3166.37	1889.952	3247.687	1
20200316_Exploris_RSLC9_Waters_CC_DDA_M3_1ng.raw	Q15393-1	2.3%	2	0	5.43945789337158	880.4506	3639.496	2703.735	1972.533	1695.701	830.9557	1263.546	1993.12	NA	1385.918	2
20200316_Exploris_RSLC9_Waters_CC_DDA_M3_1ng.raw	O95816	15.6%	4	0	5.20864248275757	10542.88	15428.1	12077.56	14916.43	11044.27	14701.86	10193.46	15544.76	11834.88	17641.1	4
20200316_Exploris_RSLC9_Waters_CC_DDA_M3_1ng.raw	O15160	7.8%	2	0	4.27803325653076	NA	1817.651	1284.338	1989.276	1585.884	1255.532	855.5041	1986.358	933.3329	2249.881	2
20200316_Exploris_RSLC9_Waters_CC_DDA_M3_1ng.raw	P32969	5.2%	1	0	5.08833122253418	3603.259	3245.383	3723.535	3324.177	3477.072	2532.509	3461.833	3705.871	3203.985	4837.302	1
20200316_Exploris_RSLC9_Waters_CC_DDA_M3_1ng.raw	P15374	9.6%	2	0	4.09743976593018	6339.628	4416.331	8110.645	5582.929	8496.028	4797.071	7610.495	5160.522	7571.34	5126.693	2
20200316_Exploris_RSLC9_Waters_CC_DDA_M3_1ng.raw	P30085-1;P30085-2	4.1%;5.4%	1	0	5.02862215042114	NA	1364.902	NA	1185.964	739.3358	837.5943	997.5114	1309.337	1002.851	1591.545	1
20200316_Exploris_RSLC9_Waters_CC_DDA_M3_1ng.raw	Q16658	9.7%	5	0	5.58387041091919	9667.887	17965.12	11684.5	17503.96	9347.285	18217.44	9016.98	18089.37	10121.66	18784.05	5
20200316_Exploris_RSLC9_Waters_CC_DDA_M3_1ng.raw	P61604	55.9%	6	0	5.66110754013062	24720.37	31483.38	26931.66	33193.14	29638.02	31103.36	25064.5	37789.6	27356.45	31054.13	6
20200316_Exploris_RSLC9_Waters_CC_DDA_M3_1ng.raw	Q9NWH9-1	0.7%	1	0.000972289742343218	1.50717043876648	2574.38	2451.073	2238.383	2697.92	2693.902	1798.783	2232.256	2576.571	1750.665	2643.542	1
20200316_Exploris_RSLC9_Waters_CC_DDA_M3_1ng.raw	P54577	15.5%	9	0	6.02320575714111	12156.44	19388.75	13854.55	22326.76	15894.79	17636.06	15587.52	20690.58	17007.35	19206.06	9
20200316_Exploris_RSLC9_Waters_CC_DDA_M3_1ng.raw	Q9NTK5-1	7.8%	4	0	5.0117621421814	8654.804	13455.08	7405.135	12773.15	9013.223	13078.88	7253.032	13357.25	5604.657	13714.61	4
20200316_Exploris_RSLC9_Waters_CC_DDA_M3_1ng.raw	P82979	13.3%	3	0	3.97805404663086	5076.661	8834.434	6673.577	9228.215	6887.154	8976.582	6861.683	7825.044	5786.524	7181.096	3
20200316_Exploris_RSLC9_Waters_CC_DDA_M3_1ng.raw	P62826	16.2%	4	0	5.4501166343689	15983.84	18581.28	13752.68	15579.96	12312.37	14381.7	12267.84	18521.62	14137.55	19255.04	4
20200316_Exploris_RSLC9_Waters_CC_DDA_M3_1ng.raw	Q15785	2.9%	1	0	5.15214252471924	3592.302	3059.913	3287.804	1839.258	2733.712	3209.491	1792.214	1183.85	1560.46	2195.545	1
20200316_Exploris_RSLC9_Waters_CC_DDA_M3_1ng.raw	P62750	11.5%	3	0	5.13462686538696	16648.17	15739.72	17616.21	15450.03	15220.66	14578.59	15550.39	15067.49	18487.73	14750.22	2
20200316_Exploris_RSLC9_Waters_CC_DDA_M3_1ng.raw	P52209;P52209-2	15.9%;15.9%-2	13	0	5.58709907531738	30727.98	51581.24	29877.6	51473.97	28998.8	46216.32	27953.99	51714.64	27381.21	52653.29	9
20200316_Exploris_RSLC9_Waters_CC_DDA_M3_1ng.raw	Q15942;Q15942-2	2.8%;2.8%-2	1	0	4.64431381225586	1484.443	1360.716	NA	1766.327	NA	842.7894	1265.666	1247.547	869.6	1965.91	1
20200316_Exploris_RSLC9_Waters_CC_DDA_M3_1ng.raw	O14950;P19105	18.6%;18.7%	4	0	5.48186302185059	13245.05	15458.48	12942.51	15716.44	13010.31	13847.65	13018.91	15571.79	12798.86	13569.17	3
20200316_Exploris_RSLC9_Waters_CC_DDA_M3_1ng.raw	O60493-1	4.3%	1	0	4.5410623550415	1702.353	2447.823	1971.806	2468.21	2219.107	1937.521	2352.6	2197.962	1964.733	1886.104	1
20200316_Exploris_RSLC9_Waters_CC_DDA_M3_1ng.raw	P40939	9.8%	10	0	5.42193698883057	22646.81	22984.12	22535.1	27129.98	21968.37	23630.91	22358.96	24449.76	23835.62	22839.38	7
20200316_Exploris_RSLC9_Waters_CC_DDA_M3_1ng.raw	Q96A49	4.3%	2	0	4.03245735168457	3206.676	6049.383	3897.827	5744.003	3953.347	6281.528	4192.725	5868.144	2092.039	5990.133	2
20200316_Exploris_RSLC9_Waters_CC_DDA_M3_1ng.raw	P30536	4.7%	1	0.00186567164179104	1.13210964202881	3878.629	2543.342	4319.91	3040.931	3715.957	2900.795	3080.742	2724.42	2923.469	2400.243	1
20200316_Exploris_RSLC9_Waters_CC_DDA_M3_1ng.raw	Q0VDF9	3.5%	2	0	4.1607494354248	1951.014	4307.617	2082.943	3866.072	3137.576	4686.805	2392.675	4310.981	2631.608	4236.589	2
20200316_Exploris_RSLC9_Waters_CC_DDA_M3_1ng.raw	P62861	16.9%	1	0	3.99981737136841	4160.168	3441.503	3211.803	3865.455	3069.382	2906.65	3506.851	3816.647	3507.477	3437.481	1
20200316_Exploris_RSLC9_Waters_CC_DDA_M3_1ng.raw	P19823	1.2%	1	0.00143609382479655	1.29897856712341	NA	1715.212	2149.486	1780.886	1251.821	1493.563	1241.318	892.3095	1877.944	1400.172	1
20200316_Exploris_RSLC9_Waters_CC_DDA_M3_1ng.raw	P58546	0.22	3	0	3.90853404998779	6690.984	15705.31	6750.304	19474.35	7919.472	16469.46	6587.862	19393.85	8010.878	16932.95	2
20200316_Exploris_RSLC9_Waters_CC_DDA_M3_1ng.raw	P78344-1;P78344-2	2.9%;3%	3	0	5.09411525726318	4029.146	3759.471	3392.416	4460.115	4358.023	4327.931	2831.192	4330.855	4172.327	5071.885	3
20200316_Exploris_RSLC9_Waters_CC_DDA_M3_1ng.raw	Q8NE71-1	1.3%	1	0	4.63704776763916	4335.876	3391.381	3877.221	3927.268	5413.593	4523.18	3825.239	4351.629	4180.602	3859.582	1
20200316_Exploris_RSLC9_Waters_CC_DDA_M3_1ng.raw	O00151	3.6%	1	0	4.65542411804199	NA	1235.656	1759.604	2060.075	1742.318	1552.908	943.4904	2508.414	1684.633	2106.616	1
20200316_Exploris_RSLC9_Waters_CC_DDA_M3_1ng.raw	P35580;P35580-2;P35580-3;P35580-4;P35580-5	0.8%;0.8%-2;0.8%-3;0.8%-4;0.8%-5	2	0	4.44057655334473	4215.318	5842.772	3504.418	4442.353	5119.028	4166.925	4067.092	4843.902	3690.772	4296.413	2
20200316_Exploris_RSLC9_Waters_CC_DDA_M3_1ng.raw	Q92841	6.7%	7	0	5.85502576828003	22984.42	25673.46	20240.51	26314.19	19518.94	28711.93	21986.97	26528.99	18361.08	27804.44	5
20200316_Exploris_RSLC9_Waters_CC_DDA_M3_1ng.raw	P62310	11.8%	1	0	4.10088300704956	NA	4822.215	1678.657	3808.07	2047.785	3769.123	2300.322	3646.844	1446.874	3633.764	1
20200316_Exploris_RSLC9_Waters_CC_DDA_M3_1ng.raw	P62304	0.13	1	0	5.13801288604736	1694.684	1293.527	1353.379	1987.777	1557.96	2399.504	1882.517	1571.296	1895.575	1328.427	1
20200316_Exploris_RSLC9_Waters_CC_DDA_M3_1ng.raw	P0C7V7;P67812;P67812-2;P67812-3;P67812-4	5.4%;5%;5%-2;5%-3;5%-4	1	0	3.85292744636536	2329.939	NA	1597.48	NA	1993.938	NA	1952.282	602.0257	1632.022	NA	1
20200316_Exploris_RSLC9_Waters_CC_DDA_M3_1ng.raw	P40763;P40763-2;P40763-3	1%;1%-2;1%-3	1	0	3.42302370071411	1384.515	784.7422	1371.851	928.2861	1254.775	1674.191	NA	1165.613	1422.589	1024.925	1
20200316_Exploris_RSLC9_Waters_CC_DDA_M3_1ng.raw	P26583	3.3%	2	0.00598035027765912	0.243577435612679	16656.91	34791.44	16519.03	31905.82	16549.56	33633.04	15196.07	33971.1	16399.62	36249.3	1
20200316_Exploris_RSLC9_Waters_CC_DDA_M3_1ng.raw	Q9P2T1-1;Q9P2T1-2;Q9P2T1-3	2.3%;2.2%;2.5%	1	0.00228310502283105	0.925796926021576	1515.185	1550.095	940.7563	1864.863	1424.106	747.699	2108.561	1794.565	891.8655	1647.133	1
20200316_Exploris_RSLC9_Waters_CC_DDA_M3_1ng.raw	P61086	13.5%	2	0	5.65500545501709	NA	1101.735	NA	1410.377	1343.237	2634.438	NA	2308.47	979.4341	2304.684	2
20200316_Exploris_RSLC9_Waters_CC_DDA_M3_1ng.raw	Q9BV40	0.08	1	0.0079664570230608	0.0770683586597443	1107.822	1423.09	2074.803	1243.948	2298.283	1421.104	1736.952	2082.394	1236.214	1502.064	1
20200316_Exploris_RSLC9_Waters_CC_DDA_M3_1ng.raw	P14678-1;P14678-2;P14678-3;P63162;P63162-2	6.2%;6.5%;5.2%;6.2%;6.2%-2	1	0	4.30534267425537	1194.931	966.1907	NA	1290.619	NA	1078.458	962.8492	1244.023	NA	1336.217	1
20200316_Exploris_RSLC9_Waters_CC_DDA_M3_1ng.raw	O43615	2.2%	1	0	4.53418445587158	NA	1736.146	NA	1718.834	1804.636	2817.27	NA	1655.568	1211.216	1475.322	1
20200316_Exploris_RSLC9_Waters_CC_DDA_M3_1ng.raw	O75494-1;O75494-2;O75494-3;O75494-4;O75494-5;O75494-6	8.4%;8.4%;12%;12.7%;13.3%;12.1%	2	0	5.42845869064331	2723.807	5509.312	4285.604	5654.55	3004.581	4910	2760.149	5184.215	2963.242	6069.528	2
20200316_Exploris_RSLC9_Waters_CC_DDA_M3_1ng.raw	Q14157-1;Q14157-4	0.9%;0.9%	2	0	4.59073781967163	8996.279	10604.38	6939.407	11868.98	7670.071	11817.19	7050.95	11735.31	9184.909	10472.37	1
20200316_Exploris_RSLC9_Waters_CC_DDA_M3_1ng.raw	P45880;P45880-1;P45880-2	22.1%;22.1%-1;22.1%-2	7	0	5.52853155136108	11735.35	18086.3	12275.36	17257.04	14627.28	17279.63	14289.83	17344.21	16492.97	18282.71	6
20200316_Exploris_RSLC9_Waters_CC_DDA_M3_1ng.raw	P21291	0.13	3	0	4.92851161956787	14811	7529.685	15805.01	4423.266	13259.54	4938.215	12886.42	5411.599	13879.29	5377.907	2
20200316_Exploris_RSLC9_Waters_CC_DDA_M3_1ng.raw	Q14103-3	0.16	8	0	5.38439846038818	19553.87	42381.56	20291.32	42994.32	19045.87	38340.19	19606.96	41170.1	22392.19	39139.66	5
20200316_Exploris_RSLC9_Waters_CC_DDA_M3_1ng.raw	P26639-1	11.5%	9	0	5.33127689361572	26328.91	12466.71	26701.5	13377.47	26581.13	14651.7	24375.66	14445.34	23158.89	12771.07	8
20200316_Exploris_RSLC9_Waters_CC_DDA_M3_1ng.raw	Q14847	14.9%	5	0	4.62320470809937	8334.257	12605.62	9086.296	12401.59	10033.59	10638.43	10413.27	16072.66	12859.93	14080.55	4
20200316_Exploris_RSLC9_Waters_CC_DDA_M3_1ng.raw	P39019	13.8%	3	0	5.85861206054688	30282.26	26357.79	28093.06	26738.73	31931.42	25472.67	26257.91	27631.23	27280.99	27673.82	2
20200316_Exploris_RSLC9_Waters_CC_DDA_M3_1ng.raw	Q96EY1-1;Q96EY1-2	2.5%;2.6%	1	0	3.64258766174316	1188.596	1184.873	1592.477	1566.103	1175.357	774.288	962.9696	1812.982	819.2645	1819.086	1
20200316_Exploris_RSLC9_Waters_CC_DDA_M3_1ng.raw	P33240;P33240-2	2.4%;2.4%-2	1	0	4.72956609725952	8088.361	8836.574	8871.215	11488.93	9815.655	9628.999	8205.476	8705.496	10058.83	11083.41	1
20200316_Exploris_RSLC9_Waters_CC_DDA_M3_1ng.raw	P11413-1;P11413-2;P11413-3	15.1%;13.9%;14.3%	9	0	5.83619976043701	23372.16	27014.63	23699.96	26974.53	25161.57	28374.72	21973.64	27953.33	20743.56	29345.9	8
20200316_Exploris_RSLC9_Waters_CC_DDA_M3_1ng.raw	P69891;P69892	21.1%;21.1%	5	0	6.27781629562378	5785.397	20286.27	8474.873	20241.59	7027.761	19073.42	4782.276	20329.11	4773.035	19508.27	3
20200316_Exploris_RSLC9_Waters_CC_DDA_M3_1ng.raw	Q16629;Q16629-2;Q16629-3;Q16629-4	7.1%;7.1%-2;7.1%-3;7.1%-4	2	0	4.37404108047485	NA	864.8772	NA	NA	NA	NA	NA	502.0169	NA	373.4048	2
20200316_Exploris_RSLC9_Waters_CC_DDA_M3_1ng.raw	P12429	3.4%	1	0	5.04619169235229	4653.49	1745.355	6073.436	1968.028	7092.773	945.4853	4474.462	1751.463	5017.224	1301.511	1
20200316_Exploris_RSLC9_Waters_CC_DDA_M3_1ng.raw	P62701	16.3%	8	0	5.89214944839478	31025.52	33482.8	34050.53	34975.17	35004.86	28144.45	33943.59	30249.79	30588.92	29132.7	5
20200316_Exploris_RSLC9_Waters_CC_DDA_M3_1ng.raw	O14949	19.5%	2	0	4.79867506027222	2636.917	5034.568	2970.771	4548.946	4668.445	3884.54	4361.482	4202.728	3798.585	4788.949	2
20200316_Exploris_RSLC9_Waters_CC_DDA_M3_1ng.raw	P17812	3.9%	2	0	5.1379222869873	5709.666	3296.43	4797.903	3120.216	4916.436	2437.476	3518.094	4056.659	4130.754	3018.205	2
20200316_Exploris_RSLC9_Waters_CC_DDA_M3_1ng.raw	P54105	5.5%	2	0	6.09982347488403	4299.625	7134.988	4756.207	6110.741	4850.726	6564.721	4156.452	6720.513	2984.381	5324.151	1
20200316_Exploris_RSLC9_Waters_CC_DDA_M3_1ng.raw	P09661	14.5%	3	0	4.92120122909546	3941.384	4684.767	3385.01	5273.907	3325.879	5092.576	2920.657	5199.091	2412.562	5250.064	3
20200316_Exploris_RSLC9_Waters_CC_DDA_M3_1ng.raw	O43399;O43399-5;O43399-7	24.3%;24.3%-5;24.3%-7	4	0	5.69748401641846	14499.13	13968.69	11587.53	10587.49	12608.32	11394.55	9400.506	12447.66	13613.37	9854.763	4
20200316_Exploris_RSLC9_Waters_CC_DDA_M3_1ng.raw	P31942;P31942-2	5.8%;5.8%-2	3	0	5.33850526809692	6646.699	14561.34	7694.466	15297.92	8266.676	15862.2	8500.475	16378.03	9245.432	16707.73	2
20200316_Exploris_RSLC9_Waters_CC_DDA_M3_1ng.raw	Q9H4A4	1.7%	1	0	4.43403673171997	3096.693	3221.757	2648.01	2703.61	2248.337	2410.583	1607.723	2235.217	2701.944	3593.61	1
20200316_Exploris_RSLC9_Waters_CC_DDA_M3_1ng.raw	P62277	23.8%	4	0	5.42460966110229	7008.419	9226.688	6852.525	9240.221	9118.735	7986.396	7223.45	9328.807	8127.609	9325.253	4
20200316_Exploris_RSLC9_Waters_CC_DDA_M3_1ng.raw	P08195;P08195-2;P08195-3;P08195-4	1.4%;1.4%-2;1.4%-3;1.4%-4	1	0	4.88189506530762	1676.476	1385.338	1812.327	1203.489	1428.613	2345.5	1206.073	1589.367	1227.975	1834.005	1
20200316_Exploris_RSLC9_Waters_CC_DDA_M3_1ng.raw	P30086	19.3%	4	0	4.04213237762451	25309.89	21063.58	27970.41	23551.58	28630.89	22250.87	25601.87	23663.36	23451.92	20906.06	3
20200316_Exploris_RSLC9_Waters_CC_DDA_M3_1ng.raw	Q96GU1;Q96GU1-2	26.2%;26.2%-2	2	0	4.79622173309326	1173.502	5829.236	1464.151	6912.679	NA	5114.885	814.4619	6904.502	1039.285	8164.116	2
20200316_Exploris_RSLC9_Waters_CC_DDA_M3_1ng.raw	P17931	4.4%	1	0	4.94093370437622	2255.003	1714.216	2026.063	1686.44	2892.462	1074.77	3191.445	1297.999	3759.907	1035.696	1
20200316_Exploris_RSLC9_Waters_CC_DDA_M3_1ng.raw	O43447	11.3%	3	0	4.70837068557739	3690.93	8066.235	3283.653	7950.417	4497.973	6731.788	3695.702	7899.363	3131.908	9696.165	2
20200316_Exploris_RSLC9_Waters_CC_DDA_M3_1ng.raw	O95782;O95782-2	1.9%;1.9%-2	2	0	4.64910173416138	4895.999	6200.836	4506.64	4930.035	2854.42	6003.436	3643.367	4575.329	5576.981	6441.659	2
20200316_Exploris_RSLC9_Waters_CC_DDA_M3_1ng.raw	P51610-1;P51610-2;P51610-4	0.5%;0.5%;0.5%	1	0	3.47551345825195	1982.74	2319.863	2450.144	2338.402	1771.925	2470.727	1267.773	2842.526	1453.37	2181.823	1
20200316_Exploris_RSLC9_Waters_CC_DDA_M3_1ng.raw	Q9UI30;Q9UI30-2	11.2%;11.2%-2	1	0	5.42714214324951	1848.829	1205.596	2016.865	1515.154	1872.373	974.2857	1362.781	1330.684	2104.637	1009.754	1
20200316_Exploris_RSLC9_Waters_CC_DDA_M3_1ng.raw	Q14247-1;Q14247-3	5.5%;5.8%	2	0	5.26853084564209	1969.922	2217.967	2008.958	3101.314	2813.636	3318.458	4260.622	2317.327	2124.543	2836.319	2
20200316_Exploris_RSLC9_Waters_CC_DDA_M3_1ng.raw	P16152	5.8%	1	0	5.64647054672241	1919.852	1864.841	2365.98	1807.22	1775.975	1138.79	1864.845	1326.699	1742.739	1702.143	1
20200316_Exploris_RSLC9_Waters_CC_DDA_M3_1ng.raw	P55735-1;P55735-2;P55735-3;P55735-4	8.1%;8.4%;7.1%;8%	2	0	4.65778732299805	3859.301	3890.041	4336.83	3792.235	4805.243	5222.008	4238.436	3682.552	4281.374	4322.932	2
20200316_Exploris_RSLC9_Waters_CC_DDA_M3_1ng.raw	Q15102	6.5%	2	0.0031717263253285	0.820509612560272	1314.036	4211.114	NA	4787.871	NA	4643.05	786.6638	4984.854	758.5361	4187.862	2
20200316_Exploris_RSLC9_Waters_CC_DDA_M3_1ng.raw	P83731	5.1%	2	0	4.34669589996338	13596.07	8375.43	15229.71	7288.057	13037.32	7169.518	13755.42	8049.918	10212.28	8685.157	1
20200316_Exploris_RSLC9_Waters_CC_DDA_M3_1ng.raw	P62829	23.6%	5	0	5.81727838516235	27741.17	21791.33	25558.39	20922.88	23961.59	20758.56	23126.7	22078.52	23784.72	21187.87	3
20200316_Exploris_RSLC9_Waters_CC_DDA_M3_1ng.raw	Q8WXX5	7.3%	2	0	4.04176807403564	4371.237	6268.719	5337.031	5934.005	4159.957	5559.31	3010.669	5488.625	5720.895	7478.347	2
20200316_Exploris_RSLC9_Waters_CC_DDA_M3_1ng.raw	Q15084-1;Q15084-2;Q15084-3;Q15084-4;Q15084-5	12%;10.8%;12.1%;11.9%;10.9%	5	0	5.8012580871582	20871.31	10971.02	15101.42	10780.43	15421.68	11673.72	15234.58	12461.6	13657.17	11416.84	4
20200316_Exploris_RSLC9_Waters_CC_DDA_M3_1ng.raw	P33316-2;P33316-3	19.5%;12.7%	3	0	4.76533174514771	8139.298	10144.81	7666.689	12058.35	7202.889	11409.44	6680.343	11062.03	8352.154	12807.47	3
20200316_Exploris_RSLC9_Waters_CC_DDA_M3_1ng.raw	Q00325-1;Q00325-2	7.7%;7.8%	3	0	4.54354238510132	16767.14	9805.799	13343.57	10718.58	14509.04	10209.91	13415.34	9049.797	14287.44	9865.591	3
20200316_Exploris_RSLC9_Waters_CC_DDA_M3_1ng.raw	Q99436	3.2%	2	0	5.78841209411621	9166.56	11157.58	8113.771	11935.54	10018.69	10444.92	9482.417	11570.39	8500.483	12120.23	1
20200316_Exploris_RSLC9_Waters_CC_DDA_M3_1ng.raw	Q16851;Q16851-2	4.1%;4.1%-2	2	0	4.69370698928833	3263.012	2724.508	3168.173	2174.438	3085.624	2929.399	1635.948	2269.754	3082.333	2600.903	2
20200316_Exploris_RSLC9_Waters_CC_DDA_M3_1ng.raw	P51148;P51148-2	5.6%;5.6%-2	1	0	5.96814584732056	2699.334	1937.439	2135.068	992.9555	2360	1525.703	2577.236	1456.443	2518.964	964.066	1
20200316_Exploris_RSLC9_Waters_CC_DDA_M3_1ng.raw	P05023;P05023-3;P05023-4	3.4%;3.4%-3;3.4%-4	3	0	4.40648174285889	8560.345	6369.387	6199.438	6556.611	7161.354	5525.257	6658.568	7453.272	11064.54	9037.964	3
20200316_Exploris_RSLC9_Waters_CC_DDA_M3_1ng.raw	P46087;P46087-2;P46087-4	1.1%;1.1%-2;1.1%-4	1	0	4.97217655181885	2450.503	2411.659	3243.08	1702.373	3616.008	2318.67	2993.989	1855.503	2510.32	2378.231	1
20200316_Exploris_RSLC9_Waters_CC_DDA_M3_1ng.raw	Q07666;Q07666-2	3.8%;3.8%-2	5	0	3.81204414367676	21790.3	39376.65	19305.08	38440.07	26559.54	38946.44	21950.71	40129.96	25364.87	37152.5	2
20200316_Exploris_RSLC9_Waters_CC_DDA_M3_1ng.raw	P62942	0.12	1	0	5.42248487472534	3007.175	4356.936	4203.026	3926.367	3445.575	2803.3	2675.165	3669.825	2630.223	3622.629	1
20200316_Exploris_RSLC9_Waters_CC_DDA_M3_1ng.raw	Q15287-1;Q15287-2;Q15287-3	4.9%;5.3%;5.6%	1	0	5.00185251235962	1520.512	1252.03	1335.187	1287.438	1144.287	1157.987	1368.479	1385.31	735.2141	1087.149	1
20200316_Exploris_RSLC9_Waters_CC_DDA_M3_1ng.raw	P21796	18.4%	8	0	5.15245532989502	31639.39	27442.87	40255.21	21087.43	38489.18	22754.55	36894.48	23687.64	36992.51	23628.27	5
20200316_Exploris_RSLC9_Waters_CC_DDA_M3_1ng.raw	P04080	19.4%	2	0	5.04409503936768	2036.972	4178.027	3751.48	2993.701	4076.285	3307.859	3800.187	3509.907	4220.072	4229.896	2
20200316_Exploris_RSLC9_Waters_CC_DDA_M3_1ng.raw	O14737	26.4%	3	0	5.69084548950195	2340.751	3906.789	3706.692	2505.414	2416.479	3122.005	2018.575	3215.849	3613.01	3532.333	3
20200316_Exploris_RSLC9_Waters_CC_DDA_M3_1ng.raw	P62244	23.1%	3	0	5.13811063766479	27813.54	21935.02	24760.62	22573.89	24768.75	23153.61	23147.9	22267.53	20442.49	22848.43	3
20200316_Exploris_RSLC9_Waters_CC_DDA_M3_1ng.raw	P13693;P13693-2	8.7%;8.7%-2	3	0.000589275191514437	2.63637256622314	7834.639	9578.063	9683.809	9872.346	8348.021	9640.613	8545.863	11070.12	8669.124	10573.44	2
20200316_Exploris_RSLC9_Waters_CC_DDA_M3_1ng.raw	Q14008;Q14008-2;Q14008-3	0.5%;0.5%-2;0.5%-3	1	0	3.83548879623413	1417.905	592.6563	776.3643	857.9001	683.5469	NA	1670.214	734.7222	1300.663	NA	1
20200316_Exploris_RSLC9_Waters_CC_DDA_M3_1ng.raw	P61158	2.2%	1	0	4.59881830215454	1970.222	1038.387	821.5192	1692.466	1748.648	2151.231	1318.756	1226.497	2149.724	1605.94	1
20200316_Exploris_RSLC9_Waters_CC_DDA_M3_1ng.raw	Q93009;Q93009-3	0.7%;0.7%-3	1	0	4.6626410484314	NA	733.09	NA	NA	NA	538.6688	NA	483.2227	NA	922.3695	1
20200316_Exploris_RSLC9_Waters_CC_DDA_M3_1ng.raw	P23921	4.7%	4	0	6.25114154815674	8889.023	8669.223	11458.76	9821.717	9775.129	9510.843	7342.293	9263.021	8667.843	9284.232	4
20200316_Exploris_RSLC9_Waters_CC_DDA_M3_1ng.raw	Q9Y2Q9	3.7%	1	0.00556506849315068	0.304177939891815	867.4017	1387.99	2651.232	2539.453	1475.69	1096.823	1185.224	2510.18	1749.427	1914.203	1
20200316_Exploris_RSLC9_Waters_CC_DDA_M3_1ng.raw	P53680	5.6%	1	0.00186567164179104	1.23484253883362	3188.363	2321.798	2238.581	2241.531	2024.408	2217.681	1681.379	2569.02	2127.662	1928.052	1
20200316_Exploris_RSLC9_Waters_CC_DDA_M3_1ng.raw	Q9ULV4;Q9ULV4-2;Q9ULV4-3	1.7%;1.7%-2;1.7%-3	1	0	5.06299543380737	1931.267	3086.213	3468.608	2202.849	974.7501	2717.614	2318.573	4487.377	2294.008	2892.972	1
20200316_Exploris_RSLC9_Waters_CC_DDA_M3_1ng.raw	A8MWD9;P62308	9.2%;9.2%	1	0	4.855149269104	2473.737	3437.706	3314.424	4663.483	2035.985	3265.549	1913.341	2791.051	NA	3372.705	1
20200316_Exploris_RSLC9_Waters_CC_DDA_M3_1ng.raw	P13984	2.8%	1	0	3.74788022041321	1320.568	1331.009	1586.157	985.1059	NA	706.4467	NA	1583.158	NA	1203.882	1
20200316_Exploris_RSLC9_Waters_CC_DDA_M3_1ng.raw	Q6PD62	0.7%	1	0	2.75033569335938	8016.305	4129.652	9667.671	4535.248	10411.8	3426.686	9368.438	4091.88	9646.071	4269.388	1
20200316_Exploris_RSLC9_Waters_CC_DDA_M3_1ng.raw	Q99615-1	1.6%	1	0	4.72684001922607	1988.963	4209.801	2199.472	5731.367	2351.067	5150.76	3031.371	4181.434	1317.958	5519.696	1
20200316_Exploris_RSLC9_Waters_CC_DDA_M3_1ng.raw	P61221	1.3%	1	0	5.12340116500854	4537.074	6914.962	4107.233	6578.681	3845.744	7482.017	2552.659	8053.628	3135.61	7446.667	1
20200316_Exploris_RSLC9_Waters_CC_DDA_M3_1ng.raw	O00203-1;O00203-3	0.6%;0.7%	1	0.000972289742343218	2.47206830978394	2140.527	4004.939	1735.266	2514.339	1794.125	2068.128	1444.442	2002.264	1560.793	3073.932	1
20200316_Exploris_RSLC9_Waters_CC_DDA_M3_1ng.raw	Q9NZI8	6.2%	3	0	4.59674453735352	2662.129	10099.17	3528.175	8153.782	3326.34	9609.124	4991.94	9577.943	2720.333	8864.499	3
20200316_Exploris_RSLC9_Waters_CC_DDA_M3_1ng.raw	Q96AE4;Q96AE4-2	10.7%;10.7%-2	7	0	5.42540693283081	12446.63	17240.14	12369.87	14882.84	12590.63	15774.72	13559.79	16358.55	11374.23	18100.8	6
20200316_Exploris_RSLC9_Waters_CC_DDA_M3_1ng.raw	P29692;P29692-2;P29692-3	10%;10%-2;10%-3	5	0	4.83355712890625	15724.81	18000.93	16058.7	16756.05	17822.64	15109.58	19170.87	19641.87	15973.62	18249	3
20200316_Exploris_RSLC9_Waters_CC_DDA_M3_1ng.raw	P61088	18.4%	3	0	5.38399410247803	5717.433	8615.609	6837.395	8124.604	6340.031	7557.938	5406.688	7931.403	5297.081	9947.787	3
20200316_Exploris_RSLC9_Waters_CC_DDA_M3_1ng.raw	P11766	6.7%	5	0	4.41190338134766	12275.25	16788.56	9851.864	18339.29	11776.23	17157.77	12963.82	17257.55	10753.64	15871.51	3
20200316_Exploris_RSLC9_Waters_CC_DDA_M3_1ng.raw	O75663	3.7%	1	0.000589275191514437	2.64978361129761	NA	1314.964	925.8268	1492.562	1300.22	1165.702	NA	1321.196	NA	1094.55	1
20200316_Exploris_RSLC9_Waters_CC_DDA_M3_1ng.raw	O43396	5.2%	1	0	5.00984191894531	1761.788	2340.677	2189.148	2112.083	NA	2157.795	1844.05	2414.863	1282.43	1539.409	1
20200316_Exploris_RSLC9_Waters_CC_DDA_M3_1ng.raw	P51659-1	1.6%	1	0	5.03459882736206	1564.27	1218.985	820.0459	1217.117	1952.933	1322.914	1449.134	1062.272	1057.728	1330.418	1
20200316_Exploris_RSLC9_Waters_CC_DDA_M3_1ng.raw	P54920	6.8%	2	0	3.83597874641418	3645.477	6177.621	3275.402	6845.717	4372.463	5930.338	3182.94	6389.544	2167.816	7297.915	2
20200316_Exploris_RSLC9_Waters_CC_DDA_M3_1ng.raw	P18858;P18858-2;P18858-3	0.8%;0.8%-2;0.8%-3	1	0.000972289742343218	1.85555696487427	NA	2456.666	764.7269	2028.028	1636.671	3131.94	NA	1767.773	1283.423	1223.2	1
20200316_Exploris_RSLC9_Waters_CC_DDA_M3_1ng.raw	P52434;P52434-3;P52434-4	8.7%;8.7%-3;8.7%-4	2	0	4.32587957382202	1531.181	3399.672	1296.469	2467.106	989.7081	3435.49	1835.94	1190.849	2061.301	3312.042	1
20200316_Exploris_RSLC9_Waters_CC_DDA_M3_1ng.raw	P51114-1;P51114-2;P51114-3	1.3%;1.5%;1.5%	1	0	4.6191782951355	3955.471	3382.161	3237.208	3439.218	2206.743	3362.124	2253.582	3532.551	1803.682	4201.191	1
20200316_Exploris_RSLC9_Waters_CC_DDA_M3_1ng.raw	P35658-1;P35658-2;P35658-3;P35658-4;P35658-5	1.3%;1.3%;1.3%;1.3%;1.3%	3	0	4.86057949066162	4379.427	6574.392	4252.273	7921.784	3763.388	6791.819	2591.073	8074.3	3920.259	6150.467	3
20200316_Exploris_RSLC9_Waters_CC_DDA_M3_1ng.raw	P00403	4.4%	1	0.000972289742343218	1.68187534809113	NA	530.1871	NA	NA	NA	543.1733	NA	NA	NA	522.4836	1
20200316_Exploris_RSLC9_Waters_CC_DDA_M3_1ng.raw	P50402	7.9%	2	0	4.16685342788696	4909.461	2763.21	2541.69	3108.774	4956.465	3549.066	6250.156	2472.71	5417.819	3507.744	2
20200316_Exploris_RSLC9_Waters_CC_DDA_M3_1ng.raw	P24941-1	3.7%	1	0	4.87312269210815	NA	2797.584	1005.854	2785.058	721.1138	3616.527	1539.128	2651.396	1578.248	2649.819	1
20200316_Exploris_RSLC9_Waters_CC_DDA_M3_1ng.raw	Q9NQT4	3.8%	1	0.00228310502283105	0.880354285240173	2127.153	3421.05	1483.906	2399.342	3340.566	3406.202	1044.956	2973.889	782.361	3194.274	1
20200316_Exploris_RSLC9_Waters_CC_DDA_M3_1ng.raw	P51532-1;P51532-2;P51532-3;P51532-4;P51532-5	0.5%;0.5%;0.5%;0.5%;0.5%	1	0	4.23266935348511	941.5407	1616.493	NA	1162.928	NA	1387.276	NA	1837.879	NA	841.3696	1
20200316_Exploris_RSLC9_Waters_CC_DDA_M3_1ng.raw	Q7LBR1	0.04	1	0.000972289742343218	1.77882838249207	1508.852	1773.143	2343.346	2126.301	1255.306	2224.02	1643.904	2236.229	2139.601	1653.908	1
20200316_Exploris_RSLC9_Waters_CC_DDA_M3_1ng.raw	P62333	7.2%	3	0	5.4999737739563	12403.63	14258.1	11284.55	13656.08	10931.36	10718.02	11454.13	16108.2	12840.17	13489.73	3
20200316_Exploris_RSLC9_Waters_CC_DDA_M3_1ng.raw	O95232-1	5.3%	4	0	4.92990255355835	10328.05	12292.73	9641.299	12621.47	10595.22	11200.46	9507.047	15592.86	9709.796	14030.46	3
20200316_Exploris_RSLC9_Waters_CC_DDA_M3_1ng.raw	P52701;P52701-3	1.2%;1.2%-3	2	0	4.33577108383179	3333.196	4350.324	5808.94	5323.626	5294.76	5605.153	5118.029	4292.373	4996.033	4548.481	2
20200316_Exploris_RSLC9_Waters_CC_DDA_M3_1ng.raw	P61326;Q96A72	11.6%;11.5%	4	0	4.59244203567505	12101.81	18871.71	11570.49	18589.12	11583.17	20329.1	10745.82	20411.11	10295.21	19286.76	2
20200316_Exploris_RSLC9_Waters_CC_DDA_M3_1ng.raw	Q9NVH1-1;Q9NVH1-3	1.4%;1.6%	1	0	3.81335258483887	2378.445	1975.071	3836.407	2629.433	3320.939	1354.819	3228.056	1818.615	4114.862	2188.555	1
20200316_Exploris_RSLC9_Waters_CC_DDA_M3_1ng.raw	P49903-1;P49903-2	5.4%;6.5%	1	0.00186567164179104	1.12432980537415	NA	634.7615	NA	NA	NA	NA	NA	NA	NA	NA	1
20200316_Exploris_RSLC9_Waters_CC_DDA_M3_1ng.raw	P05387	20.9%	5	0	4.13521957397461	22697.07	31056.92	23096.13	30469.15	25367.45	29245.6	22583.01	31040.03	24556.12	29497.07	3
20200316_Exploris_RSLC9_Waters_CC_DDA_M3_1ng.raw	P08397-1;P08397-2	4.2%;4.4%	2	0	4.93791961669922	2868.938	9711.51	3390.841	8789.626	2610.285	11360.5	4955.483	10043.22	4649.127	9966.918	2
20200316_Exploris_RSLC9_Waters_CC_DDA_M3_1ng.raw	O60884	1.9%	1	0	4.81245994567871	1688.146	2039.462	1250.52	2359.327	2258.115	2405.564	1501.395	2827.341	2198.43	2187.703	1
20200316_Exploris_RSLC9_Waters_CC_DDA_M3_1ng.raw	O43670-1;O43670-2;O43670-4	1.5%;1.5%;1.4%	1	0	3.70194387435913	5754.136	5968.227	6119.243	6866.146	6672.827	6422.213	7495.803	6217.463	6327.249	6679.085	1
20200316_Exploris_RSLC9_Waters_CC_DDA_M3_1ng.raw	P61204;P84077	14.4%;14.4%	2	0	6.05644702911377	4785.152	3931.426	4147.883	4005.44	3705.359	4025.746	4407.621	2682.874	3756.72	4421.578	2
20200316_Exploris_RSLC9_Waters_CC_DDA_M3_1ng.raw	P18583-1;P18583-10;P18583-2;P18583-3;P18583-4;P18583-5;P18583-6;P18583-7;P18583-9	0.3%;0.3%0;0.4%;0.3%;0.3%;0.3%;0.4%;0.3%;0.3%	1	0	4.66214418411255	6978.963	7700.049	8792.474	6738.129	6405.353	6409.766	8210.146	7590.12	7189.611	6477.491	1
20200316_Exploris_RSLC9_Waters_CC_DDA_M3_1ng.raw	Q9H6D7;Q9H6D7-2;Q9H6D7-3;Q9H6D7-4	2.8%;2.8%-2;2.8%-3;2.8%-4	1	0.00861715223635618	-0.0422305352985859	15414.25	2028.553	17166.86	1489.144	14904.67	1089.957	13881.61	2006.743	15448.64	1083.397	1
20200316_Exploris_RSLC9_Waters_CC_DDA_M3_1ng.raw	P48637	1.7%	1	0	4.54688358306885	NA	1640.424	NA	1507.14	896.3051	1974.757	843.9883	1797.676	921.4128	1908.716	1
20200316_Exploris_RSLC9_Waters_CC_DDA_M3_1ng.raw	Q13404;Q13404-1;Q13404-2;Q13404-7	21.8%;21.8%-1;21.8%-2;21.8%-7	4	0	3.44585680961609	10181.84	14135.33	8202.525	11726.8	10437.88	11028.24	8347.188	12708.36	10223.4	12772.06	3
20200316_Exploris_RSLC9_Waters_CC_DDA_M3_1ng.raw	P13797	1.4%	1	0	4.88304090499878	5001.314	NA	4713.628	2226.214	4972.363	1563.564	4986.811	1653.517	5708.021	1902.338	1
20200316_Exploris_RSLC9_Waters_CC_DDA_M3_1ng.raw	Q9NUQ9	5.9%	1	0	5.03456974029541	1067.274	1129.703	NA	666.1974	NA	NA	NA	1243.382	1060.586	1261.679	1
20200316_Exploris_RSLC9_Waters_CC_DDA_M3_1ng.raw	Q96KB5;Q96KB5-2	3.1%;3.1%-2	1	0	2.92400312423706	NA	650.2764	934.016	638.6612	856.517	870.2496	1290.504	833.8088	716.9738	897.2206	1
20200316_Exploris_RSLC9_Waters_CC_DDA_M3_1ng.raw	Q99961;Q99961-2;Q99961-3	1.9%;1.9%-2;1.9%-3	1	0.00186567164179104	1.13113212585449	3309.869	2396.332	3066.91	2294.847	3022.228	2125.248	2694.654	2751.763	3543.061	1673.596	1
20200316_Exploris_RSLC9_Waters_CC_DDA_M3_1ng.raw	Q9BUL8	3.8%	1	0.000972289742343218	2.19412899017334	1809.728	2857.137	2880.29	3219.165	2065.523	2343.448	2174.254	2894.017	1623.661	2887.343	1
20200316_Exploris_RSLC9_Waters_CC_DDA_M3_1ng.raw	Q9NUU7;Q9UMR2-1;Q9UMR2-2;Q9UMR2-4	5.4%;5.4%;5.8%;5.7%	3	0	4.91279029846191	8868.454	9535.59	9128.605	11563.92	8540.5	10414.35	6578.709	10831.75	9411.085	11250.27	3
20200316_Exploris_RSLC9_Waters_CC_DDA_M3_1ng.raw	Q9BXL5	3.5%	4	0	4.55120992660522	6868.474	12385.47	8901.872	12523.22	9844.689	13735.6	9649.24	15253.82	9820.685	15436.44	2
20200316_Exploris_RSLC9_Waters_CC_DDA_M3_1ng.raw	Q15654-1	2.5%	1	0.000972289742343218	2.1205940246582	NA	859.8373	NA	982.2094	1985.7	NA	NA	831.9919	1118.629	1250.789	1
20200316_Exploris_RSLC9_Waters_CC_DDA_M3_1ng.raw	P67936	8.1%	2	0	4.50071716308594	9174.906	5864.845	6214.42	5551.6	7461.645	4820.774	8126.741	6268.038	7520.89	5052.129	2
20200316_Exploris_RSLC9_Waters_CC_DDA_M3_1ng.raw	Q96FW1	5.5%	1	0	4.87057542800903	NA	1128.582	NA	1209.979	1026.46	NA	NA	826.9769	676.5923	1434.984	1
20200316_Exploris_RSLC9_Waters_CC_DDA_M3_1ng.raw	Q9H299	16.1%	1	0	5.48818778991699	1529.143	754.1544	NA	961.7919	951.1091	997.4603	937.5089	1358.592	1698.825	1544.919	1
20200316_Exploris_RSLC9_Waters_CC_DDA_M3_1ng.raw	Q13547	4.1%	2	0	4.55442476272583	6033.677	8751.099	5597.307	8662.029	6342.873	8748.94	3681.584	8890.414	6948.263	9216.845	2
20200316_Exploris_RSLC9_Waters_CC_DDA_M3_1ng.raw	Q14116;Q14116-2	9.8%;9.8%-2	2	0	4.64178371429443	1515.042	2540.905	4314.041	2737.56	1789.269	3160.937	2419.443	3012.613	3789.306	2699.647	2
20200316_Exploris_RSLC9_Waters_CC_DDA_M3_1ng.raw	P02008	29.6%	5	0	5.33722496032715	4769.123	35762.54	6523.768	37422.92	6755.72	37096.75	5672.969	38413.01	7397.467	40653.17	4
20200316_Exploris_RSLC9_Waters_CC_DDA_M3_1ng.raw	Q9NPJ3-1;Q9NPJ3-2	7.1%;8.5%	1	0	3.63790559768677	2090.443	2411.204	1407.254	2673.581	2189.265	2383.812	1526.835	2100.424	2029.054	1887.882	1
20200316_Exploris_RSLC9_Waters_CC_DDA_M3_1ng.raw	P19367-1;P19367-2;P19367-3;P19367-4	0.9%;0.9%;0.9%;0.9%	1	0	4.05622100830078	810.671	2424.885	1376.122	2954.654	1750.004	2868.365	1733.582	3221.142	1731.096	2066.082	1
20200316_Exploris_RSLC9_Waters_CC_DDA_M3_1ng.raw	P63241-1;P63241-2	21.4%;17.9%	5	0	3.0766396522522	27531.42	27919.33	28208.17	28046.18	23648.17	29477.69	26876.81	32082.03	25581.53	26178.92	3
20200316_Exploris_RSLC9_Waters_CC_DDA_M3_1ng.raw	Q9BY32-1	4.6%	1	0	3.78021430969238	5171.193	7340.156	6031.421	6641.175	4067.27	5590.845	4346.986	5798.575	4867.395	7650.605	1
20200316_Exploris_RSLC9_Waters_CC_DDA_M3_1ng.raw	P30405	4.8%	1	0	3.61162447929382	717.5124	950.616	980.3159	1366.01	NA	1273.169	781.6423	963.5923	1031.458	1946.732	1
20200316_Exploris_RSLC9_Waters_CC_DDA_M3_1ng.raw	Q96G03	2.9%	2	0	2.95871901512146	3627.231	7483.964	2619.108	5778.903	3809.846	5503.122	1883.725	5141.391	1657.931	6651.715	2
20200316_Exploris_RSLC9_Waters_CC_DDA_M3_1ng.raw	O75964	23.3%	3	0	4.38714790344238	3097.805	2514.696	1946.657	2017.153	2603.243	2286.197	3416.079	2070.33	2796.96	2416.391	2
20200316_Exploris_RSLC9_Waters_CC_DDA_M3_1ng.raw	Q15388	0.09	1	0	4.36574363708496	NA	585.7145	NA	755.7742	911.7014	1325.982	NA	NA	NA	NA	1
20200316_Exploris_RSLC9_Waters_CC_DDA_M3_1ng.raw	Q99798	3.5%	2	0	5.2095422744751	1129.607	1892.705	2370.162	2332.865	1593.223	1563.782	3180.508	2787.415	3568.774	2956.112	2
20200316_Exploris_RSLC9_Waters_CC_DDA_M3_1ng.raw	P62140	5.5%	2	0	5.21886730194092	2701.725	3473.214	3378.289	4293.139	3785.231	3535.509	2309.214	5326.527	1001.508	3964.354	2
20200316_Exploris_RSLC9_Waters_CC_DDA_M3_1ng.raw	Q13242	0.05	1	0	4.25227355957031	2515.211	3141.689	2841.693	5077.506	2197.172	3973.474	2014.165	3742.054	2207.79	3427.957	1
20200316_Exploris_RSLC9_Waters_CC_DDA_M3_1ng.raw	O60925	0.09	1	0	3.54423427581787	843.8735	620.7087	1269.2	NA	767.2174	714.7036	1119.42	823.1474	899.2484	835.0297	1
20200316_Exploris_RSLC9_Waters_CC_DDA_M3_1ng.raw	Q9NR28-1;Q9NR28-2;Q9NR28-3	7.5%;9.7%;9.2%	2	0	4.79236078262329	2196.489	3520.785	2113.719	3443.564	2094.276	4433.677	1665.757	3907.383	2306.502	3833.884	2
20200316_Exploris_RSLC9_Waters_CC_DDA_M3_1ng.raw	P24539	6.2%	4	0	3.50595831871033	23464.45	18981.02	23641.43	22934.39	24438.24	16406.33	23770.9	19112.07	23692.86	19502.48	2
20200316_Exploris_RSLC9_Waters_CC_DDA_M3_1ng.raw	P24534	21.8%	6	0	5.39674806594849	16619.27	21714.07	19010.28	30402.76	19078.68	25960.63	18319.71	23931.93	18567.49	23233.17	4
20200316_Exploris_RSLC9_Waters_CC_DDA_M3_1ng.raw	O14929	5.5%	2	0	3.83951282501221	1339.372	2652.84	950.4387	3126.423	2077.405	3193.292	958.6604	3482.834	891.614	2688.173	2
20200316_Exploris_RSLC9_Waters_CC_DDA_M3_1ng.raw	P22570;P22570-2;P22570-3;P22570-4;P22570-5;P22570-6;P22570-7	1.6%;1.6%-2;1.6%-3;1.6%-4;1.6%-5;1.6%-6;1.6%-7	1	0.000972289742343218	2.38263201713562	2498.031	2903.198	1953.585	2592.708	1802.655	3796.667	1363.209	3934.025	1627.007	2990.499	1
20200316_Exploris_RSLC9_Waters_CC_DDA_M3_1ng.raw	P61011-1;P61011-2	2%;2.2%	1	0	5.97385358810425	NA	1675.352	NA	1505.879	852.8141	1477.283	2169.517	1294.761	NA	1044.58	1
20200316_Exploris_RSLC9_Waters_CC_DDA_M3_1ng.raw	O75223-1	4.8%	1	0	5.29159069061279	3124.543	2615.251	1233.719	2848.338	3776.058	2123.741	2355.027	2720.63	2212.064	3209.837	1
20200316_Exploris_RSLC9_Waters_CC_DDA_M3_1ng.raw	Q9BRT6	6.2%	1	0.00861715223635618	-0.0617219693958759	3794.036	4342.877	4192.79	3429.958	3862.663	3487.962	4048.936	4933.495	3392.876	3742.165	1
20200316_Exploris_RSLC9_Waters_CC_DDA_M3_1ng.raw	P48735;P48735-2	2%;2%-2	1	0	3.62085294723511	1314.245	3379.613	1900.628	2619.432	1995.433	3286.237	1642.68	3652.772	788.8763	3301.956	1
20200316_Exploris_RSLC9_Waters_CC_DDA_M3_1ng.raw	P43246-1;P43246-2	1.7%;1.8%	3	0	5.05705642700195	8804.702	12194.55	9556.721	10667.29	10268.92	10446.33	8983.822	10382.6	11070.5	10039.26	2
20200316_Exploris_RSLC9_Waters_CC_DDA_M3_1ng.raw	P51572;P51572-2	3.7%;3.7%-2	1	0	4.93168354034424	7008.118	3020.7	6483.802	3338.279	7034.06	2863.072	7836.137	3345.373	5876.644	3171.139	1
20200316_Exploris_RSLC9_Waters_CC_DDA_M3_1ng.raw	Q06787;Q06787-2;Q06787-3;Q06787-4;Q06787-5;Q06787-6;Q06787-7;Q06787-8;Q06787-9	1.3%;1.3%-2;1.3%-3;1.3%-4;1.3%-5;1.3%-6;1.3%-7;1.3%-8;1.3%-9	1	0	3.07426309585571	1173.501	1073.716	1084.889	1085.838	2427.131	NA	2005.281	981.8458	1441.726	1118.558	1
20200316_Exploris_RSLC9_Waters_CC_DDA_M3_1ng.raw	Q14151	0.7%	1	0	3.7027006149292	5047.877	2222.679	4930.694	1866.342	4872.128	2328.8	4904.622	1652.465	4722.155	2418.845	1
20200316_Exploris_RSLC9_Waters_CC_DDA_M3_1ng.raw	P43487;P43487-2	3.5%;3.5%-2	1	0	5.71745252609253	2259.853	5268.174	3176.496	4657.433	3242.446	4867.095	2674.396	5445.088	2501.025	6279.257	1
20200316_Exploris_RSLC9_Waters_CC_DDA_M3_1ng.raw	Q16401;Q16401-2	3.2%;3.2%-2	2	0	4.90657329559326	4441.755	6632.468	3709.748	6553.199	4449.954	7620.639	3697.628	8261.398	4671.644	5243.662	2
20200316_Exploris_RSLC9_Waters_CC_DDA_M3_1ng.raw	Q96A33-1	1.4%	1	0.00861715223635618	-0.102125570178032	2950.903	2579.338	2070.699	3954.02	3700.755	2921.801	4712.121	2539.241	2409.562	2435.938	1
20200316_Exploris_RSLC9_Waters_CC_DDA_M3_1ng.raw	Q8WUD4	4.2%	1	0	4.63701868057251	1856.173	4777.161	2653.672	4566.854	2020.674	4073.094	1255.556	4018.109	1913.214	4213.526	1
20200316_Exploris_RSLC9_Waters_CC_DDA_M3_1ng.raw	Q9UG63;Q9UG63-2	1.3%;1.3%-2	1	0	4.2353310585022	4722.249	7616.184	3733.581	7502.427	4436.496	5264.793	3859.6	5003.857	5458.654	5483.854	1
20200316_Exploris_RSLC9_Waters_CC_DDA_M3_1ng.raw	Q96SB4-2;Q96SB4-3;Q96SB4-4	2.4%;1.9%;2.5%	1	0	3.85308980941772	NA	1492.474	1627.026	1565.007	979.4127	1370.096	907.5078	1014.973	1409.26	929.4529	1
20200316_Exploris_RSLC9_Waters_CC_DDA_M3_1ng.raw	P35237	3.2%	1	0	4.50862884521484	1673.867	1689.896	853.2662	623.4407	1196.948	911.0055	1210.052	1099.751	NA	1340.773	1
20200316_Exploris_RSLC9_Waters_CC_DDA_M3_1ng.raw	P46060	0.02	1	0	5.23292255401611	3335.016	3406.227	2919.298	3527.026	2766.322	3454.644	2404.899	2745.858	2923.444	3481.842	1
20200316_Exploris_RSLC9_Waters_CC_DDA_M3_1ng.raw	Q9NX40	7.8%	2	0	2.84438920021057	3450.127	6541.047	3801.444	7015.427	2807.324	7083.614	3530.954	5579.921	3598.982	7152.334	2
20200316_Exploris_RSLC9_Waters_CC_DDA_M3_1ng.raw	Q14315;Q14315-2	1%;1%-2	2	0	4.86439371109009	NA	3101.857	1107.049	3031.039	NA	2315.363	NA	3855.896	NA	3321.113	2
20200316_Exploris_RSLC9_Waters_CC_DDA_M3_1ng.raw	Q9UKM9-1;Q9UKM9-2	14.4%;15.2%	5	0	5.65150451660156	22708.26	22150.19	18392.76	21814.3	20103.58	20998.88	20097.05	22301.45	20322.49	24515.64	5
20200316_Exploris_RSLC9_Waters_CC_DDA_M3_1ng.raw	P41252	1.6%	2	0	5.75746536254883	2884.02	3301.86	3723.488	3638.124	2031.558	3039.56	3438.618	3023.011	3125.749	3499.458	2
20200316_Exploris_RSLC9_Waters_CC_DDA_M3_1ng.raw	P06493	7.7%	2	0	4.6874475479126	2080.16	4760.979	1195.873	4180.842	1947.04	3915.19	1943.302	4540.455	1187.15	4110.63	2
20200316_Exploris_RSLC9_Waters_CC_DDA_M3_1ng.raw	P63151;P63151-2;Q9Y2T4;Q9Y2T4-2;Q9Y2T4-3;Q9Y2T4-4	2.5%;2.5%-2;2.5%;2.5%-2;2.5%-3;2.5%-4	1	0	3.76871919631958	NA	930.3883	1297.86	1416.045	2235.843	1741.759	1190.618	1909.761	1820.506	1257.518	1
20200316_Exploris_RSLC9_Waters_CC_DDA_M3_1ng.raw	Q6PKG0-1	1.8%	2	0	4.64813423156738	5585.358	6119.99	6766.906	5943.79	6842.472	6870.408	3778.353	5948.879	4785.632	8422.676	2
20200316_Exploris_RSLC9_Waters_CC_DDA_M3_1ng.raw	Q13151	5.2%	1	0	5.23680973052979	NA	NA	NA	NA	NA	NA	NA	NA	779.6241	NA	1
20200316_Exploris_RSLC9_Waters_CC_DDA_M3_1ng.raw	Q969X6;Q969X6-3	1.2%;1.2%-3	1	0.000972289742343218	1.39542889595032	2194.408	2690.229	2070.599	3136.524	2789.071	2787.826	3123.535	3100.107	2105.562	3190.555	1
20200316_Exploris_RSLC9_Waters_CC_DDA_M3_1ng.raw	Q9Y678	2.2%	2	0	4.97209024429321	4267.871	6186.012	4442.206	6093.019	4935.88	6330.965	3820.798	5336.605	4278.467	5771.371	2
20200316_Exploris_RSLC9_Waters_CC_DDA_M3_1ng.raw	Q9NY33;Q9NY33-4	3.1%;3.1%-4	2	0	4.48419380187988	5757.408	5352.17	3088.329	3771.195	6119.548	4960.127	3173.024	5039.372	6539.016	4597.003	2
20200316_Exploris_RSLC9_Waters_CC_DDA_M3_1ng.raw	P33176	1.9%	2	0	5.67130422592163	2772.688	2787.968	2424.75	3152.518	4083.899	3389.866	3323.366	3916.286	1092.701	3408.151	2
20200316_Exploris_RSLC9_Waters_CC_DDA_M3_1ng.raw	P00491	6.2%	1	0	4.95187187194824	NA	832.5609	NA	921.3682	NA	799.563	NA	1090.025	NA	661.2748	1
20200316_Exploris_RSLC9_Waters_CC_DDA_M3_1ng.raw	Q16531	2.1%	4	0	4.90563106536865	14512.04	23995.74	13838.81	17794.17	14890.82	22841.6	14162.09	22008.05	13897.09	22559.03	3
20200316_Exploris_RSLC9_Waters_CC_DDA_M3_1ng.raw	Q9H9B4	6.5%	2	0	5.25626087188721	5235.437	9441.284	4493.365	9017.852	6225.084	8873.246	6639.927	8832.127	3722.557	8174.722	2
20200316_Exploris_RSLC9_Waters_CC_DDA_M3_1ng.raw	P04632	6.3%	2	0	4.04134559631348	7435.37	10176.7	9012.354	10141.16	7734.686	9094.266	8732.063	11034.87	5549.237	11851.3	2
20200316_Exploris_RSLC9_Waters_CC_DDA_M3_1ng.raw	P18754-1;P18754-2	10.9%;10.2%	4	0	4.31620407104492	13305.7	21167.42	9325.145	20568.65	11637.11	18624.38	13175.49	20478.89	9575.941	20205.27	4
20200316_Exploris_RSLC9_Waters_CC_DDA_M3_1ng.raw	P08708	14.8%	4	0	5.25277423858643	8006.365	14157.09	9837.066	13292.28	8657.879	15198.54	9327.464	13987.4	9594.873	15973.17	2
20200316_Exploris_RSLC9_Waters_CC_DDA_M3_1ng.raw	B5ME19;Q99613;Q99613-2	3.1%;3.1%;3.1%-2	3	0	5.29152345657349	6483.128	8671.138	7948.295	8178.33	8166.308	7639.103	5819.199	8456.906	4350.366	10362.53	3
20200316_Exploris_RSLC9_Waters_CC_DDA_M3_1ng.raw	Q9NQ50	3.4%	1	0.000972289742343218	1.90257930755615	1495.275	1655.983	1034.309	1209.11	NA	2307.267	1103.806	1918.939	1025.208	1756.743	1
20200316_Exploris_RSLC9_Waters_CC_DDA_M3_1ng.raw	P02042;P68871	6.1%;6.1%	1	0	3.2766969203949	2276.419	2381.658	2566.985	1694.766	2082.906	2963.939	2916.321	2383.25	2358.278	2797.694	1
20200316_Exploris_RSLC9_Waters_CC_DDA_M3_1ng.raw	P48444	3.7%	2	0	5.00094652175903	5157.025	6194.441	4346.871	6248.175	5120.975	5583.083	4505.495	7331.224	4195.441	7544.294	2
20200316_Exploris_RSLC9_Waters_CC_DDA_M3_1ng.raw	P39748	11.3%	4	0	4.46696090698242	18588.14	15051.02	19009.57	15076.25	16857.38	15005.69	16627.48	16880.23	19284.36	15246.11	4
20200316_Exploris_RSLC9_Waters_CC_DDA_M3_1ng.raw	O94788-1	1.5%	1	0	4.42680788040161	900.5847	6381.865	NA	5947.55	NA	5518.146	1359.879	7957.278	726.8964	7933.93	1
20200316_Exploris_RSLC9_Waters_CC_DDA_M3_1ng.raw	Q96FQ6	11.7%	1	0	4.62433528900146	2724.65	1854.908	1789.269	1442.157	2204.696	1951.394	2397.106	1968.474	2285.844	1880.067	1
20200316_Exploris_RSLC9_Waters_CC_DDA_M3_1ng.raw	Q8NBJ5	1.4%	1	0	5.72709846496582	2304.442	2093.593	1544.158	1526.568	2688.011	957.3803	1767.725	1813.466	2711.654	1772.276	1
20200316_Exploris_RSLC9_Waters_CC_DDA_M3_1ng.raw	P30044-1;P30044-2;P30044-3	5.1%;6.8%;6.5%	1	0	5.15601348876953	5120.747	1640.929	5253.286	901.861	4258.683	650.6291	3421.481	1107.961	3897.406	1290.642	1
20200316_Exploris_RSLC9_Waters_CC_DDA_M3_1ng.raw	O43719	1.1%	1	0	3.81111264228821	2279.119	1793.252	1574.448	1770.312	2123.355	1986.511	1281.757	1842.922	2027.502	1805.9	1
20200316_Exploris_RSLC9_Waters_CC_DDA_M3_1ng.raw	Q96HE7	1.7%	1	0	2.86306238174438	1570.575	1846.108	1992.479	1268.065	2432.892	1907.131	2368.721	1556.164	1214.741	1858.214	1
20200316_Exploris_RSLC9_Waters_CC_DDA_M3_1ng.raw	Q9Y4R8	0.01	1	0.000972289742343218	2.28083229064941	2394.927	1914.448	2813.314	1811.944	1885.464	1497.112	2229.509	1314.451	3014.305	1978.75	1
20200316_Exploris_RSLC9_Waters_CC_DDA_M3_1ng.raw	P09619	0.6%	1	0.00861715223635618	-0.167518511414528	10669.68	8354.057	12098.45	8143.216	10609.24	9424.07	10442.26	10461.25	12404.17	9368.323	1
20200316_Exploris_RSLC9_Waters_CC_DDA_M3_1ng.raw	P47755	6.3%	3	0	5.6929817199707	7951.979	11482.97	9449.742	12177.28	8880.897	13337.8	8318.875	11194.09	7527.217	11940.45	2
20200316_Exploris_RSLC9_Waters_CC_DDA_M3_1ng.raw	P15121	5.1%	2	0.000589275191514437	2.65811586380005	14158.86	2793.4	17375.98	2733.112	15168.07	2957.897	15835.1	2955.268	13277.38	2107.119	2
20200316_Exploris_RSLC9_Waters_CC_DDA_M3_1ng.raw	Q9HAV4	1.2%	2	0	5.48735904693604	7943.849	5012.495	7456.954	5796.142	6751.259	5122.13	6899.317	6017.815	7319.763	7174.879	2
20200316_Exploris_RSLC9_Waters_CC_DDA_M3_1ng.raw	Q9H4M9	1.7%	1	0	3.61003613471985	938.6176	1556.422	1942.846	1456.3	1292.329	1653.349	1374.375	1202.913	1897.01	1968.323	1
20200316_Exploris_RSLC9_Waters_CC_DDA_M3_1ng.raw	P43490	1.4%	1	0	4.8473801612854	1436.811	1198.124	1951.762	1461.058	1237.698	1524.139	NA	1388.837	2382.474	1558.938	1
20200316_Exploris_RSLC9_Waters_CC_DDA_M3_1ng.raw	P37235;P84074	9.8%;9.8%	2	0	3.77519798278809	3445.335	3773.748	4086.762	3422.594	3659.17	2417.402	3199.246	2435.305	4204.58	3861.19	2
20200316_Exploris_RSLC9_Waters_CC_DDA_M3_1ng.raw	P54136-1	1.4%	1	0	4.83479642868042	860.4801	2973.417	1794.115	1942.515	946.3369	1220.536	1755.879	1292.48	1672	2717.095	1
20200316_Exploris_RSLC9_Waters_CC_DDA_M3_1ng.raw	Q9NRG9-1;Q9NRG9-2	2.2%;2.3%	1	0	3.05900740623474	NA	2320.544	905.377	1107.633	NA	1745.875	1596.596	1601.053	1730.821	1557.433	1
20200316_Exploris_RSLC9_Waters_CC_DDA_M3_1ng.raw	O14976	0.6%	2	0.00480979449059904	0.612831771373749	9428.63	14824.14	10451.35	14678.49	11785.52	15147.62	11716.3	13612.68	11278.17	15365	1
20200316_Exploris_RSLC9_Waters_CC_DDA_M3_1ng.raw	P63010-1;P63010-2;P63010-3	3.5%;3.5%;3.8%	5	0	5.56774520874023	12155.12	12848.4	13987.35	12093.58	13109.38	14231.65	12574.87	13849.17	11215.89	15735.67	4
20200316_Exploris_RSLC9_Waters_CC_DDA_M3_1ng.raw	P02100	0.19	3	0	5.60306787490845	4290.257	10911	1970.263	12823.01	5410.376	9765.625	4129.598	10251.27	4022.355	11323.72	3
20200316_Exploris_RSLC9_Waters_CC_DDA_M3_1ng.raw	Q01650	1.8%	1	0	3.35808324813843	1688.967	1748.683	1941.59	1553.018	2144.687	1884.87	1720.575	888.7184	1749.424	1236.309	1
20200316_Exploris_RSLC9_Waters_CC_DDA_M3_1ng.raw	P53621-1;P53621-2	2.4%;2.4%	3	0	5.11764764785767	5956.354	5426.195	6083.013	8273.861	6065.444	6657.719	6322.32	7624.397	7742.2	7557.148	3
20200316_Exploris_RSLC9_Waters_CC_DDA_M3_1ng.raw	P56537-1	5.7%	1	0	2.78399515151978	1291.691	1511.336	1776.35	1858.464	1142.469	1706.146	1294.738	1946.253	NA	2394.063	1
20200316_Exploris_RSLC9_Waters_CC_DDA_M3_1ng.raw	P36873-1;P36873-2	2.8%;2.7%	1	0	4.85339212417603	1084.975	1953.947	1149.784	2409.318	1396.629	1853.978	1615.842	1761.523	717.8051	1542.788	1
20200316_Exploris_RSLC9_Waters_CC_DDA_M3_1ng.raw	P19099	1.8%	2	0.00861715223635618	-0.0314854867756367	10555.65	9510.567	11132.49	9757.132	10804.07	11122.22	9892.213	8367.61	10325.5	10037.97	1
20200316_Exploris_RSLC9_Waters_CC_DDA_M3_1ng.raw	Q04323-1;Q04323-2	4%;3.8%	2	0	4.32328367233276	2836.294	2446.807	1695.435	2868.218	3972.773	2624.031	1338.315	2505.796	2337.011	2589.185	1
20200316_Exploris_RSLC9_Waters_CC_DDA_M3_1ng.raw	O43681	2.6%	1	0	4.7057991027832	1860.576	2238.875	1281.286	1418.932	1791.964	1268.571	1140.576	1559.637	1122.457	1566.701	1
20200316_Exploris_RSLC9_Waters_CC_DDA_M3_1ng.raw	Q9GZT3-1;Q9GZT3-2	8.3%;8.4%	1	0	4.94233894348145	942.9477	3003.15	2091.427	3939.075	1728.7	2889.629	1174.289	3733.159	2560.481	2907.833	1
20200316_Exploris_RSLC9_Waters_CC_DDA_M3_1ng.raw	P30043	25.7%	5	0	5.47446632385254	9055.835	20448.52	8428.172	18119.11	8098.849	19236.41	7493.466	22086.35	5972.844	22642.73	5
20200316_Exploris_RSLC9_Waters_CC_DDA_M3_1ng.raw	Q96RS6;Q96RS6-2;Q96RS6-3	1.9%;1.9%-2;1.9%-3	1	0	2.81139087677002	NA	1582.052	1010.045	2021.571	1423.435	909.2847	1892.927	1938.042	1200.57	1894.42	1
20200316_Exploris_RSLC9_Waters_CC_DDA_M3_1ng.raw	P01024	1.1%	2	0	3.84298348426819	7325.68	3511.232	8367.829	2701.178	6981.966	2080.75	7863.984	2870.736	6892.454	2172.922	2
20200316_Exploris_RSLC9_Waters_CC_DDA_M3_1ng.raw	Q9GZP4;Q9GZP4-2	3.8%;3.8%-2	1	0.000972289742343218	2.32419514656067	1444.311	1947.563	1545.173	1249.835	1287.637	1902.461	NA	1451.438	2435.381	2477.916	1
20200316_Exploris_RSLC9_Waters_CC_DDA_M3_1ng.raw	O15212	5.4%	1	0	5.30973100662231	3572.636	5289.794	2906.068	5862.854	2889.999	5170.09	2100.928	3878.717	1977.869	5518.467	1
20200316_Exploris_RSLC9_Waters_CC_DDA_M3_1ng.raw	Q99439	2.6%	1	0.000972289742343218	2.48005819320679	1952.989	3438.156	2309.595	2639.068	2496.248	2747.244	2525.558	2633.426	1730.901	2006.919	1
20200316_Exploris_RSLC9_Waters_CC_DDA_M3_1ng.raw	Q9NY65;Q9NY65-2	1.6%;1.6%-2	1	0.0035987404408457	0.727603137493134	2997.973	2084.015	1869.66	1889.334	2250.331	1792.784	1762.374	767.264	3323.597	2096.71	1
20200316_Exploris_RSLC9_Waters_CC_DDA_M3_1ng.raw	Q9Y6E2	3.8%	2	0	4.53293752670288	5293.187	6143.341	2883.126	4907.033	5078.271	6200.749	3304.413	6662.337	2489.309	5543.433	2
20200316_Exploris_RSLC9_Waters_CC_DDA_M3_1ng.raw	P61970	6.3%	1	0.000972289742343218	2.00006532669067	1343.493	1580.993	2227.679	1332.011	2638.987	1283.357	1463.067	1660.366	1479.932	1948.499	1
20200316_Exploris_RSLC9_Waters_CC_DDA_M3_1ng.raw	P62495;P62495-2	7.8%;7.8%-2	3	0	5.03054237365723	3087.572	3965.688	2690.975	5326.283	4611.247	4284.265	3876.331	3455.622	3945.819	5957.597	3
20200316_Exploris_RSLC9_Waters_CC_DDA_M3_1ng.raw	O14561	5.8%	1	0	3.97450995445251	1584.264	2769.381	1641.442	2403.998	1782.189	2666.386	1584.979	2401.891	2513.419	2328.699	1
20200316_Exploris_RSLC9_Waters_CC_DDA_M3_1ng.raw	P08174-1;P08174-2;P08174-3;P08174-4;P08174-5;P08174-6;P08174-7	6.8%;5.9%;6.8%;7.1%;5.9%;5%;4.7%	3	0	4.88806962966919	12029.84	1373.456	12555.17	1159.843	13784.16	1459.931	11778.84	1480.234	11819.57	2139.753	3
20200316_Exploris_RSLC9_Waters_CC_DDA_M3_1ng.raw	Q9Y333	11.6%	1	0	5.45272016525269	868.6758	718.7656	NA	1414.219	1064.07	1151.388	NA	1318.382	NA	960.5931	1
20200316_Exploris_RSLC9_Waters_CC_DDA_M3_1ng.raw	Q92734-1;Q92734-2;Q92734-3;Q92734-4	2.5%;2.5%;3.5%;3.6%	1	0	5.17886543273926	2604.963	2212.74	2886.333	3842.382	2418.762	1614.472	NA	2192.369	2207.107	2517.277	1
20200316_Exploris_RSLC9_Waters_CC_DDA_M3_1ng.raw	P09497-1;P09497-2	3.9%;4.3%	1	0	3.65416598320007	1090.993	1770.128	1918.857	2242.094	1772.822	1448.409	1686.124	2138.549	1616.389	1666.655	1
20200316_Exploris_RSLC9_Waters_CC_DDA_M3_1ng.raw	Q86UX7;Q86UX7-2	5.7%;5.7%-2	3	0	4.9010591506958	3776.817	6264.353	1999.797	4718.012	3761.546	6555.262	3236.462	6963.609	2492.771	6850.342	3
20200316_Exploris_RSLC9_Waters_CC_DDA_M3_1ng.raw	Q5VT25-1;Q5VT25-2;Q5VT25-3;Q5VT25-4;Q5VT25-5;Q5VT25-6	0.4%;0.4%;0.4%;0.4%;0.4%;0.4%	1	0.00861715223635618	-0.0458848290145397	3783.399	8466.434	6040.37	9229.058	5243.824	7995.452	5767.42	9630.964	6117.314	8259.024	1
20200316_Exploris_RSLC9_Waters_CC_DDA_M3_1ng.raw	Q15019;Q15019-2	4.4%;4.4%-2	1	0	4.88267755508423	1438.315	1920.353	1114.765	1092.106	1278.078	1829.67	1444.122	1475.527	NA	969.5185	1
20200316_Exploris_RSLC9_Waters_CC_DDA_M3_1ng.raw	P23919;P23919-2	5.2%;5.2%-2	1	0	4.43904876708984	NA	1189.744	2169.279	1592.768	2101.95	2012.655	2090.095	1543.435	1896.994	1325.015	1
20200316_Exploris_RSLC9_Waters_CC_DDA_M3_1ng.raw	O95989	5.8%	1	0	4.8412070274353	2420.115	2869.264	2542.063	2042.142	2744.503	2586.883	2584.369	1433.392	2121.355	3087.751	1
20200316_Exploris_RSLC9_Waters_CC_DDA_M3_1ng.raw	P62888	32.2%	6	0	5.83179473876953	10236.33	11347.18	9140.121	10285.88	8050.83	8798.614	9855.416	9550.621	8746.19	10135.92	3
20200316_Exploris_RSLC9_Waters_CC_DDA_M3_1ng.raw	P16070;P16070-10;P16070-11;P16070-12;P16070-13;P16070-14;P16070-16;P16070-17;P16070-18;P16070-3;P16070-4;P16070-5;P16070-6;P16070-7;P16070-8	1.8%;1.8%-10;1.8%-11;1.8%-12;1.8%-13;1.8%-14;1.8%-16;1.8%-17;1.8%-18;1.8%-3;1.8%-4;1.8%-5;1.8%-6;1.8%-7;1.8%-8	1	0	5.44989538192749	1235.935	NA	1421.554	NA	726.714	NA	1101.776	NA	1588.979	437.3316	1
20200316_Exploris_RSLC9_Waters_CC_DDA_M3_1ng.raw	P26885	8.5%	1	0	4.88170194625854	3216.023	1874.42	2296.346	1662.858	1501.855	2505.145	1807.647	2283.619	2337.653	1578.058	1
20200316_Exploris_RSLC9_Waters_CC_DDA_M3_1ng.raw	P10515	5.1%	3	0	4.9857325553894	11024.67	15381.81	11529.79	18707.81	14558.25	16867.3	11033.83	14646.71	13473.06	18679.26	3
20200316_Exploris_RSLC9_Waters_CC_DDA_M3_1ng.raw	P21980	2.6%	2	0	5.0379114151001	2756.855	2929.005	2204.854	3043.133	1023.342	2409.708	2022.133	3465.229	2856.535	3162.869	2
20200316_Exploris_RSLC9_Waters_CC_DDA_M3_1ng.raw	P25788-1;P25788-2	9.8%;10.1%	5	0	5.88888216018677	19869.2	24527.58	22993.64	23866.53	22432.52	23268.72	19440.86	24384.62	19434.86	25242.32	3
20200316_Exploris_RSLC9_Waters_CC_DDA_M3_1ng.raw	P49458	18.6%	3	0	4.93627166748047	9490.058	15622.24	12859.99	14714.47	11296.18	13883.75	13058.33	15851.92	11008.54	15617.76	2
20200316_Exploris_RSLC9_Waters_CC_DDA_M3_1ng.raw	P20073-1;P20073-2	5.3%;5.6%	3	0	4.71774864196777	2074.248	5321.265	2752.134	4520.453	4628.476	4688.393	4383.981	5037.63	3586.097	5867.456	3
20200316_Exploris_RSLC9_Waters_CC_DDA_M3_1ng.raw	Q9Y262;Q9Y262-2	9.9%;9.9%-2	7	0	4.74503755569458	19647.38	21658.41	21615.62	23731.88	23691.74	19842.01	19234.71	22832.6	19982.76	22887.61	5
20200316_Exploris_RSLC9_Waters_CC_DDA_M3_1ng.raw	Q9NZ63	4.8%	1	0	4.61926460266113	801.785	975.4846	1194.737	742.9805	865.4097	1875.924	NA	1783.18	838.335	1143.947	1
20200316_Exploris_RSLC9_Waters_CC_DDA_M3_1ng.raw	P63208	7.4%	2	0	5.73054265975952	1328.26	3781.263	1403.697	2994.016	1771.949	4122.698	2415.594	3614.916	2029.711	4013.245	1
20200316_Exploris_RSLC9_Waters_CC_DDA_M3_1ng.raw	P62491-1;P62491-2;Q15907;Q15907-2	8.8%;12.3%;8.7%;8.7%-2	3	0	5.19557619094849	12064.59	13168.47	10131.39	10954.62	10166.19	13572.63	10988.14	11431.43	11297.61	12469.5	2
20200316_Exploris_RSLC9_Waters_CC_DDA_M3_1ng.raw	P62424	24.4%	7	0	5.67766189575195	48626.19	28110.47	49770.73	29707.41	47507.13	27171.52	47356.89	25433.43	43147.08	28073.49	6
20200316_Exploris_RSLC9_Waters_CC_DDA_M3_1ng.raw	P37802;P37802-2	17.1%;17.1%-2	4	0	5.23483610153198	9045.186	13149.16	11148.98	12628.44	10459.4	11518	8719.984	12181.44	10151.17	11987	3
20200316_Exploris_RSLC9_Waters_CC_DDA_M3_1ng.raw	Q9Y2R5	8.5%	1	0	2.8338451385498	988.3495	1524.936	1317.265	736.7964	1505.773	1305.143	1106.743	784.6939	1626.124	860.5239	1
20200316_Exploris_RSLC9_Waters_CC_DDA_M3_1ng.raw	Q15833-1;Q15833-2;Q15833-3	3.4%;3.4%;3.3%	1	0	2.88212299346924	1617.711	867.5479	NA	1101.544	2156.817	758.8435	1538.618	632.4086	1599.504	1102.944	1
20200316_Exploris_RSLC9_Waters_CC_DDA_M3_1ng.raw	O75396	6.5%	1	0	4.96748208999634	NA	640.9799	775.8631	872.5491	782.3468	NA	1027.739	525.9988	765.1317	1036.61	1
20200316_Exploris_RSLC9_Waters_CC_DDA_M3_1ng.raw	P12268	3.5%	2	0	5.41927480697632	13249.25	13050.68	12449.13	16357.65	10480.23	13211.55	10524.97	16041.69	11811.7	14499.71	2
20200316_Exploris_RSLC9_Waters_CC_DDA_M3_1ng.raw	P15954	14.3%	1	0	4.84476566314697	2977.979	1688.409	2003.055	1490.906	2419.995	1673.939	1809.976	1365.813	2037.196	2464.158	1
20200316_Exploris_RSLC9_Waters_CC_DDA_M3_1ng.raw	O00303	6.7%	2	0	4.99909400939941	2400.694	2769.058	1931.762	2465.485	2387.494	3463.099	1854.006	3237.617	971.1143	3341.132	2
20200316_Exploris_RSLC9_Waters_CC_DDA_M3_1ng.raw	P62316	16.9%	3	0	5.22815656661987	5402.489	10932.03	6751.026	9675.576	6120.512	10936.55	5623.95	10305.44	5780.972	10902.58	2
20200316_Exploris_RSLC9_Waters_CC_DDA_M3_1ng.raw	Q9NX14-1;Q9NX14-2	5.9%;5.5%	1	0	3.08169269561768	1444.346	NA	837.2624	524.8229	1258.263	NA	770.2898	NA	1230.537	NA	1
20200316_Exploris_RSLC9_Waters_CC_DDA_M3_1ng.raw	P61313-1	8.8%	2	0	4.36453914642334	7113.669	5675.605	7456.226	5560.547	8405.893	6782.148	7002.734	6029.732	7515.76	5770.292	2
20200316_Exploris_RSLC9_Waters_CC_DDA_M3_1ng.raw	O75312	3.5%	1	0	4.33892822265625	NA	673.4738	NA	1022.163	NA	1417.328	1179.679	NA	NA	943.5463	1
20200316_Exploris_RSLC9_Waters_CC_DDA_M3_1ng.raw	O00629	1.7%	1	0	3.63159513473511	1121.135	2362.731	2583.232	1928.723	2019.312	2838.474	1012.49	3106.602	1627.104	2667.823	1
20200316_Exploris_RSLC9_Waters_CC_DDA_M3_1ng.raw	Q01081	5.4%	1	0	4.64208745956421	808.9305	1147.547	1017.857	695.6788	1559.228	928.15	NA	1592.503	NA	1799.674	1
20200316_Exploris_RSLC9_Waters_CC_DDA_M3_1ng.raw	Q15427	3.3%	1	0	4.59297132492065	1958.13	1767.713	1463.067	1641.03	1914.882	2400.108	1411.11	1979.07	1313.158	2374.934	1
20200316_Exploris_RSLC9_Waters_CC_DDA_M3_1ng.raw	P24928	0.4%	1	0	3.14589834213257	NA	1289.63	1448.451	1124.957	1211.646	859.6833	878.6806	1411.585	1844.95	1813.984	1
20200316_Exploris_RSLC9_Waters_CC_DDA_M3_1ng.raw	Q12905	7.7%	2	0	4.64571666717529	2634.591	1823.583	1861.064	2397.492	3305.717	1980.685	2254.344	1936.187	1357.968	1881.565	2
20200316_Exploris_RSLC9_Waters_CC_DDA_M3_1ng.raw	P62314	10.9%	1	0	4.94491672515869	1732.866	2812.231	3281.518	1755.33	1880.367	2537.87	1895.028	2707.08	1141.683	1576.351	1
20200316_Exploris_RSLC9_Waters_CC_DDA_M3_1ng.raw	P83916	5.9%	1	0	4.10190010070801	1486.287	2103.351	1030.101	2021.422	1453.441	1590.848	1109.97	1762.459	1382.35	2272.712	1
20200316_Exploris_RSLC9_Waters_CC_DDA_M3_1ng.raw	Q9BPX5	4.6%	1	0.00228310502283105	0.880758166313171	1406.122	1201.088	2257.81	2086.36	1458.226	1761.507	2656.875	1642.838	1073.994	2196.032	1
20200316_Exploris_RSLC9_Waters_CC_DDA_M3_1ng.raw	Q10471	1.8%	1	0	4.52285861968994	1172.95	1467.728	1261.053	1261.943	1105.565	2251.216	847.6284	1026.824	1321.034	1484.902	1
20200316_Exploris_RSLC9_Waters_CC_DDA_M3_1ng.raw	P55769	15.6%	3	0	5.07196760177612	4339.107	6372.521	4843.007	4650.426	3832.225	7188.906	2362.063	4906.219	2783.63	6112.489	2
20200316_Exploris_RSLC9_Waters_CC_DDA_M3_1ng.raw	P00367	4.8%	3	0	5.20240688323975	5911.686	7165.634	5559.841	6825.763	5683.835	6068.625	6224.605	6355.928	5807.228	7709.854	3
20200316_Exploris_RSLC9_Waters_CC_DDA_M3_1ng.raw	P49773	7.1%	1	0.000972289742343218	2.40054750442505	14443.22	12459.22	12434.32	10041.16	12606.42	14443.88	13631.87	13638.37	10572.48	12771.93	1
20200316_Exploris_RSLC9_Waters_CC_DDA_M3_1ng.raw	P14174	9.6%	2	0	4.60740327835083	15395.55	6057.193	15178.68	5961.367	12059.71	5930.481	12394.33	7789.685	12263.14	6748.545	1
20200316_Exploris_RSLC9_Waters_CC_DDA_M3_1ng.raw	Q13155	5.6%	2	0	2.89845776557922	5667.108	4551.317	7483.148	4765.294	6143.48	5250.3	6934.843	4054.094	6185.677	4599.753	2
20200316_Exploris_RSLC9_Waters_CC_DDA_M3_1ng.raw	Q14197	4.9%	1	0.00228310502283105	0.88306999206543	1864.16	1451.553	1617.221	1169.284	750.3524	1448.635	1127.24	1730.627	1206.866	1273.825	1
20200316_Exploris_RSLC9_Waters_CC_DDA_M3_1ng.raw	P50552	3.2%	1	0	5.73958253860474	1563.607	941.8675	NA	1352.27	NA	NA	1150.52	868.8401	NA	1316.055	1
20200316_Exploris_RSLC9_Waters_CC_DDA_M3_1ng.raw	O75081;O75081-2;O75081-4	1.2%;1.2%-2;1.2%-4	1	0.000972289742343218	2.44105768203735	777.9647	1691.986	NA	1550.178	767.9203	1575.919	NA	1464.082	NA	1547.177	1
20200316_Exploris_RSLC9_Waters_CC_DDA_M3_1ng.raw	P30566	2.3%	1	0	5.61279153823853	NA	NA	863.8901	1426.943	NA	1447.269	836.6677	1039.987	972.9756	1646.286	1
20200316_Exploris_RSLC9_Waters_CC_DDA_M3_1ng.raw	P07602-1;P07602-2;P07602-3	3.2%;3.2%;3.2%	3	0	5.28128576278687	10418.01	6385.64	12192.16	9031.232	8797.595	8691.032	12569.6	8477.473	13196.58	7557.954	2
20200316_Exploris_RSLC9_Waters_CC_DDA_M3_1ng.raw	P04844-1;P04844-2	1.3%;1.3%	1	0	3.91677951812744	2806.706	1478.388	1963.092	1559.605	2194.439	2004.442	2536.409	1387.935	1924.811	1684.733	1
20200316_Exploris_RSLC9_Waters_CC_DDA_M3_1ng.raw	A6NHR9-1	0.4%	1	0	4.1692910194397	NA	2346.115	829.5553	952.9023	1273.667	1582.746	947.6406	2009.487	NA	1819.212	1
20200316_Exploris_RSLC9_Waters_CC_DDA_M3_1ng.raw	Q14C86-1;Q14C86-2;Q14C86-3;Q14C86-4;Q14C86-5;Q14C86-6	0.8%;0.8%;0.8%;0.8%;0.8%;0.8%	1	0	5.16143894195557	NA	NA	906.4877	NA	NA	NA	NA	NA	NA	NA	1
20200316_Exploris_RSLC9_Waters_CC_DDA_M3_1ng.raw	O43684;O43684-2	3.4%;3.4%-2	1	0	5.19948959350586	3698.395	5466.07	3811.88	3418.129	3583.285	4337.764	3619.774	4380.492	3171.604	4846.612	1
20200316_Exploris_RSLC9_Waters_CC_DDA_M3_1ng.raw	O94776	4.6%	3	0	4.91584873199463	9115.059	11445.16	9007.945	10916.05	9076.272	14607.99	8328.24	12757.77	8632.025	14204.6	3
20200316_Exploris_RSLC9_Waters_CC_DDA_M3_1ng.raw	Q9UNP9-1	0.05	2	0	3.1493763923645	2707.797	6754.811	3685.513	5257.757	3173.928	6049.474	3236.785	5384.428	2584.862	5952.599	2
20200316_Exploris_RSLC9_Waters_CC_DDA_M3_1ng.raw	P43686;P43686-2	4.1%;4.1%-2	2	0	5.33505249023438	6249.965	9088.162	5420.441	7241.373	5702.938	8353.586	5181.469	6979.913	6589.13	7846.256	2
20200316_Exploris_RSLC9_Waters_CC_DDA_M3_1ng.raw	Q9Y3I0	2.8%	1	0	5.12724542617798	NA	736.9641	1810.277	835.3931	826.9979	1072.375	NA	1087.714	906.3157	660.8897	1
20200316_Exploris_RSLC9_Waters_CC_DDA_M3_1ng.raw	Q13347	5.5%	2	0	4.77774524688721	5758.092	9916.207	7746.339	12278.57	5227.831	10011.5	6474.934	10710.86	6987.471	10805.77	2
20200316_Exploris_RSLC9_Waters_CC_DDA_M3_1ng.raw	Q13162	4.1%	1	0	4.63521862030029	4215.042	1625.07	3538.828	2450.052	4468.115	1624.811	2431.156	1937.814	4026.763	1956.879	1
20200316_Exploris_RSLC9_Waters_CC_DDA_M3_1ng.raw	Q6NUK1;Q6NUK1-2	2.7%;2.7%-2	1	0	3.60355854034424	1106.618	1387.523	1297.692	1488.512	1664.665	1087.311	1662.363	1382.978	1545.401	1855.898	1
20200316_Exploris_RSLC9_Waters_CC_DDA_M3_1ng.raw	Q8IXT5	1.6%	2	0.000972289742343218	1.75280737876892	2640.35	2796.584	1645.067	3668.809	2880.493	2160.426	2502.893	3083.016	2646.674	3622.222	2
20200316_Exploris_RSLC9_Waters_CC_DDA_M3_1ng.raw	O43768;O43768-2;O43768-3;O43768-4;O43768-5;O43768-6;O43768-7;O43768-9	7.4%;7.4%-2;7.4%-3;7.4%-4;7.4%-5;7.4%-6;7.4%-7;7.4%-9	1	0	3.08417963981628	1558.841	2748.074	1692.308	2622.718	1799.371	2674.654	2295.051	2281.281	1930.289	2796.238	1
20200316_Exploris_RSLC9_Waters_CC_DDA_M3_1ng.raw	Q494V2-1;Q494V2-2	1.1%;1.1%	2	0.00228310502283105	0.858557641506195	100566.8	7849.603	105255.9	8531.04	100668.9	8352.911	95719.74	6995.322	96112.84	7324.92	1
20200316_Exploris_RSLC9_Waters_CC_DDA_M3_1ng.raw	P28070	9.5%	2	0	5.04913854598999	3728.951	3798.522	3847.127	3758.052	3228.51	4963.524	4724.549	3790.396	4702.361	4631.512	2
20200316_Exploris_RSLC9_Waters_CC_DDA_M3_1ng.raw	P35606;P35606-2	3.4%;3.4%-2	3	0	5.18848085403442	3675.971	3172.663	3317.563	3458.422	3180.832	3189.799	2391.101	3301.333	3228.545	3787.519	3
20200316_Exploris_RSLC9_Waters_CC_DDA_M3_1ng.raw	Q86V81	11.3%	2	0	5.24575901031494	3098.298	4217.088	1539.744	3683.259	2520.51	2644.98	3014.031	3086.503	3081.364	4199.427	2
20200316_Exploris_RSLC9_Waters_CC_DDA_M3_1ng.raw	Q13561-1;Q13561-2;Q13561-3	2.5%;2.5%;2.5%	1	0	5.27862787246704	1707.361	1733.741	907.0682	1588.129	1098.134	1010.062	1606.724	1855.218	1078.35	1522.29	1
20200316_Exploris_RSLC9_Waters_CC_DDA_M3_1ng.raw	P63173	14.3%	2	0	4.2804708480835	2557.396	3017.459	3346.016	3401.525	3139.699	2711.333	2973.292	2997.034	3224.493	3212.245	1
20200316_Exploris_RSLC9_Waters_CC_DDA_M3_1ng.raw	P18859;P18859-2	17.6%;17.6%-2	1	0	3.97938442230225	NA	1030.487	NA	1065.528	NA	NA	NA	1149.263	1299.185	1098.524	1
20200316_Exploris_RSLC9_Waters_CC_DDA_M3_1ng.raw	Q9P013	4.8%	1	0	4.06508111953735	NA	856.898	NA	805.171	NA	752.6703	723.983	NA	NA	1132.883	1
20200316_Exploris_RSLC9_Waters_CC_DDA_M3_1ng.raw	P46779;P46779-2;P46779-3;P46779-4;P46779-5	8%;8%-2;8%-3;8%-4;8%-5	1	0	4.58417081832886	2221.455	1961.803	2534.48	1111.394	2482.353	1719.303	2715.421	1525.212	1537.971	1436.443	1
20200316_Exploris_RSLC9_Waters_CC_DDA_M3_1ng.raw	Q13492-1;Q13492-2;Q13492-3;Q13492-4;Q13492-5	1.2%;1.3%;1.3%;1.5%;1.2%	1	0	4.57526922225952	3571.73	4147.841	2616.222	3500.879	2434.956	2230.802	2453.838	4320.417	3438.724	3249.983	1
20200316_Exploris_RSLC9_Waters_CC_DDA_M3_1ng.raw	P62877	7.4%	1	0	3.00812864303589	2143.653	1024.834	2712.866	2124.476	1327.451	1627.578	1513.763	1876.613	1915.166	2108.212	1
20200316_Exploris_RSLC9_Waters_CC_DDA_M3_1ng.raw	P78347;P78347-2;P78347-3;P78347-4	1.8%;1.8%-2;1.8%-3;1.8%-4	2	0	5.16290664672852	3273.163	7315.122	5573.102	5872.396	3942.272	5015.672	5645.443	6638.624	4977.712	7669.375	2
20200316_Exploris_RSLC9_Waters_CC_DDA_M3_1ng.raw	Q9Y295	1.9%	1	0	5.65958070755005	1933.266	4142.604	2602.49	3647.289	2599.951	2457.755	1676.026	3067.212	2152.667	3409.199	1
20200316_Exploris_RSLC9_Waters_CC_DDA_M3_1ng.raw	P28072	4.2%	1	0	4.69068956375122	2420.823	3286.811	2542.894	3797.523	3643.764	2767.724	3115.59	4102.312	2662.378	4391.999	1
20200316_Exploris_RSLC9_Waters_CC_DDA_M3_1ng.raw	Q9Y5L0-1;Q9Y5L0-2	0.9%;1%	1	0	5.05140686035156	NA	2100.026	1081.213	1635.203	NA	1362.388	1202.228	2121.952	NA	988.4636	1
20200316_Exploris_RSLC9_Waters_CC_DDA_M3_1ng.raw	O15260-1;O15260-2;O15260-3	3%;5%;6.2%	1	0	4.78638076782227	3064.974	2228.867	1681.486	1439.429	1759.494	2049.874	1581.595	1940.417	2297.529	1656.863	1
20200316_Exploris_RSLC9_Waters_CC_DDA_M3_1ng.raw	P61927	10.3%	1	0.00228310502283105	0.897029340267181	2095.368	NA	2087.554	NA	1711.542	NA	1785.297	NA	1914.215	NA	1
20200316_Exploris_RSLC9_Waters_CC_DDA_M3_1ng.raw	Q9BTT0	4.5%	1	0	3.84439325332642	NA	NA	NA	NA	NA	NA	NA	906.9611	NA	732.1857	1
20200316_Exploris_RSLC9_Waters_CC_DDA_M3_1ng.raw	Q92688	10.4%	2	0	5.1625075340271	805.53	NA	NA	1189.154	NA	1350.412	830.1243	1546.864	NA	1817.777	2
20200316_Exploris_RSLC9_Waters_CC_DDA_M3_1ng.raw	P33992	2.9%	2	0	5.76761341094971	5532.311	7090.454	3985.559	6803.177	4346.613	7125.85	4584.437	7898.158	5735.184	6362.765	2
20200316_Exploris_RSLC9_Waters_CC_DDA_M3_1ng.raw	Q04828	2.8%	1	0.000972289742343218	2.54019641876221	2849.384	2926.952	3288.104	4069.634	4332.312	3190.198	3249.655	3019.23	2983.102	2704.765	1
20200316_Exploris_RSLC9_Waters_CC_DDA_M3_1ng.raw	Q16186	6.1%	2	0	4.34565734863281	NA	838.7751	NA	1435.059	NA	1376.76	1135.761	1627.046	733.1865	1587.337	2
20200316_Exploris_RSLC9_Waters_CC_DDA_M3_1ng.raw	Q8WW33	7.2%	1	0	4.53085470199585	NA	1297.462	1008.862	777.5566	NA	790.9966	774.0925	1350.871	NA	903.5225	1
20200316_Exploris_RSLC9_Waters_CC_DDA_M3_1ng.raw	Q9BS26	5.4%	2	0	4.72652101516724	2037.385	2244.672	1682.16	1748.798	2565.363	2083.79	2572.675	1533.749	1399.118	2289.057	2
20200316_Exploris_RSLC9_Waters_CC_DDA_M3_1ng.raw	P13073	0.13	4	0	5.86693668365479	8765.51	9239.522	8025.632	9110.685	7489.605	8136.104	7062.446	9063.631	7960.633	8513.024	2
20200316_Exploris_RSLC9_Waters_CC_DDA_M3_1ng.raw	Q12769	0.8%	1	0	4.11330842971802	1143.995	2222.176	NA	1264.178	NA	1366.789	1757.24	1629.757	1088.135	1910.149	1
20200316_Exploris_RSLC9_Waters_CC_DDA_M3_1ng.raw	Q9NVP1	2.8%	2	0	5.34625577926636	3300.438	4855.065	2176.273	3447.35	3512.917	4005.718	3946.267	3629.102	3217.664	4497.159	2
20200316_Exploris_RSLC9_Waters_CC_DDA_M3_1ng.raw	Q00688	4.9%	1	0	4.57310628890991	1999.288	1853.522	3021.747	2537.898	2198.118	1594.745	2181.977	1204.149	3086.799	1826.206	1
20200316_Exploris_RSLC9_Waters_CC_DDA_M3_1ng.raw	P43304;P43304-2	1.7%;1.7%-2	1	0	3.06950044631958	NA	520.2726	NA	790.1564	NA	NA	NA	NA	NA	827.2439	1
20200316_Exploris_RSLC9_Waters_CC_DDA_M3_1ng.raw	Q92769;Q92769-3	1.4%;1.4%-3	1	0.000972289742343218	2.30202507972717	2510.083	2575.528	3944.562	2587.705	2475.33	3182.576	3540.094	2831.367	2368.637	3776.665	1
20200316_Exploris_RSLC9_Waters_CC_DDA_M3_1ng.raw	O95757	1.3%	1	0	4.11239194869995	1389.972	3154.998	1961.773	1891.937	2049.29	2338.6	1210.293	2526.026	2367.342	2296.297	1
20200316_Exploris_RSLC9_Waters_CC_DDA_M3_1ng.raw	P61026	3.5%	1	0	3.7567241191864	4862.344	5143.459	5795.924	4304.925	5341.536	5213.084	5235.166	5020.604	5398.835	5030.324	1
20200316_Exploris_RSLC9_Waters_CC_DDA_M3_1ng.raw	P09382	13.3%	2	0	4.44201183319092	7263.849	6084.534	8838.645	8179.908	7382.129	6599.551	6079.114	8056.34	7986.992	5901.411	2
20200316_Exploris_RSLC9_Waters_CC_DDA_M3_1ng.raw	Q9NRX4	7.2%	2	0	3.34905052185059	5522.127	4358.045	4361.194	4890.896	4384.064	3853.427	5323.678	5732.052	4954.034	4421.683	1
20200316_Exploris_RSLC9_Waters_CC_DDA_M3_1ng.raw	P13645	5.8%	2	0	4.27670764923096	2994.428	690.4913	2187.996	714.6441	2676.897	700.4351	2480.638	1133.715	2975.029	1352.358	2
20200316_Exploris_RSLC9_Waters_CC_DDA_M3_1ng.raw	Q99417	8.7%	1	0	4.9649133682251	1529.356	3409.819	1387.503	2759.928	2104.606	3700.823	1600.883	3480.541	2067.652	3821.499	1
20200316_Exploris_RSLC9_Waters_CC_DDA_M3_1ng.raw	P11279	1.9%	1	0	5.39837503433228	NA	789.0356	NA	552.9382	NA	671.2555	NA	475.0422	834.9192	NA	1
20200316_Exploris_RSLC9_Waters_CC_DDA_M3_1ng.raw	P09493-3	2.8%	1	0	5.49592876434326	2487.649	2419.997	3719.786	2381.328	4195.201	2674.74	3150.648	3347.203	3375.977	2855.542	1
20200316_Exploris_RSLC9_Waters_CC_DDA_M3_1ng.raw	Q15637;Q15637-2;Q15637-3;Q15637-4;Q15637-5;Q15637-6;Q15637-7	1.6%;1.6%-2;1.6%-3;1.6%-4;1.6%-5;1.6%-6;1.6%-7	1	0	4.71044063568115	1730.251	3007.503	2037.668	2573.073	863.0107	3163.653	1540.496	3870.591	1493.844	2283.279	1
20200316_Exploris_RSLC9_Waters_CC_DDA_M3_1ng.raw	O60220	11.3%	1	0	5.04983043670654	NA	1326.647	976.918	975.6732	NA	1376.442	NA	1287.276	NA	1191.243	1
20200316_Exploris_RSLC9_Waters_CC_DDA_M3_1ng.raw	O00231;O00231-2	1.7%;1.7%-2	1	0	5.67770099639893	2171.776	4753.01	2423.33	4420.922	2802.675	6938.625	3041.924	5020.382	3059.18	6103.393	1
20200316_Exploris_RSLC9_Waters_CC_DDA_M3_1ng.raw	O43813	0.03	1	0	5.20610570907593	2887.414	3889.919	2986.893	3931.453	1989.331	4508.601	1451.434	4043.838	2775.794	4457.288	1
20200316_Exploris_RSLC9_Waters_CC_DDA_M3_1ng.raw	Q9UKY7;Q9UKY7-2	3.1%;3.1%-2	2	0.000972289742343218	2.31597995758057	8432.748	11202.54	9859.252	12144.56	10721.32	13101.5	10623.43	12241.79	10658.23	12483.45	1
20200316_Exploris_RSLC9_Waters_CC_DDA_M3_1ng.raw	O15067	0.8%	1	0	5.81737518310547	1949.653	2061.734	1498.661	2552.439	1946.57	2036.269	1765.342	1682.58	1969.244	2670.41	1
20200316_Exploris_RSLC9_Waters_CC_DDA_M3_1ng.raw	P51553-1;P51553-2	2%;2.1%	2	0.00186567164179104	1.26810574531555	5759.537	5361.179	6305.032	4656.834	5749.375	6305.33	5470.22	5560.086	6166.127	6319.241	1
20200316_Exploris_RSLC9_Waters_CC_DDA_M3_1ng.raw	Q13185	0.06	2	0	5.00390005111694	7806.796	15188.66	6378.426	12985.79	5974.42	14247.09	6564.823	13997.17	5022.211	14442.14	1
20200316_Exploris_RSLC9_Waters_CC_DDA_M3_1ng.raw	P31947-1;P31947-2	8.1%;9.3%	2	0	4.61693525314331	3385.029	860.706	4494.583	667.4015	4223.574	1245.368	4249.375	725.668	4539.293	773.6638	2
20200316_Exploris_RSLC9_Waters_CC_DDA_M3_1ng.raw	Q8WVM8;Q8WVM8-2;Q8WVM8-3	1.4%;1.4%-2;1.4%-3	1	0	3.87687349319458	NA	548.7218	NA	NA	NA	1287.339	858.7189	998.808	NA	1040.355	1
20200316_Exploris_RSLC9_Waters_CC_DDA_M3_1ng.raw	P50213-1;P50213-2	2.2%;2.8%	1	0	5.0872278213501	3434.083	3784.229	3666.408	4044.922	4382.119	3333.863	3627.19	3794.308	3248.923	5205.428	1
20200316_Exploris_RSLC9_Waters_CC_DDA_M3_1ng.raw	Q15651-1;Q15651-2	8.1%;10.4%	1	0.000972289742343218	2.34296035766602	5819.407	895.6649	3182.12	2228.345	4453.314	1284.825	5000.832	1418.762	4365.552	1109.138	1
20200316_Exploris_RSLC9_Waters_CC_DDA_M3_1ng.raw	Q3MHD2;Q3MHD2-2	4.1%;4.1%-2	3	0	4.9075665473938	NA	3152.116	NA	3398.946	1436.218	2324.697	2059.974	4329.714	2298.476	3329.547	1
20200316_Exploris_RSLC9_Waters_CC_DDA_M3_1ng.raw	Q96GQ7	0.9%	1	0	2.88377141952515	1062.006	1168.929	997.5397	1570.348	1211.387	1459.636	1640.539	1890.5	NA	1363.799	1
20200316_Exploris_RSLC9_Waters_CC_DDA_M3_1ng.raw	P09012	2.8%	1	0	4.37341547012329	806.6917	1433.188	1450.538	1993.599	NA	1843.177	896.8674	1751.953	1690.899	2434.857	1
20200316_Exploris_RSLC9_Waters_CC_DDA_M3_1ng.raw	Q9NSI8-1;Q9NSI8-3	4.3%;3.6%	2	0	4.95873641967773	NA	5011.407	NA	4702.252	756.9478	4962.403	948.1157	4700.803	NA	3423.379	2
20200316_Exploris_RSLC9_Waters_CC_DDA_M3_1ng.raw	Q9UMS4	0.02	1	0	4.9669942855835	2310.956	2470.274	2001.801	2763.639	1644.564	1585.166	2087.66	3684.2	1537.552	3244.576	1
20200316_Exploris_RSLC9_Waters_CC_DDA_M3_1ng.raw	P61289-1;P61289-2;P61289-3	12.2%;11.6%;11.7%	3	0	5.70446300506592	4068.616	3483.482	1813.381	2997.236	3492.387	3781.832	1931.875	4036.41	1966.771	4765.893	3
20200316_Exploris_RSLC9_Waters_CC_DDA_M3_1ng.raw	Q8IWA0	1.1%	1	0	3.93570899963379	1401.998	743.4346	2110.522	896.132	1505.608	NA	1097.974	634.1002	1170.598	1404.39	1
20200316_Exploris_RSLC9_Waters_CC_DDA_M3_1ng.raw	P42167	6.4%	3	0	5.16679668426514	2280.74	4238.482	3221.001	3904.478	3480.157	4393.688	3593.994	4491.034	5333.345	5023	2
20200316_Exploris_RSLC9_Waters_CC_DDA_M3_1ng.raw	P27707	3.1%	1	0.00556506849315068	0.39147275686264	2917.857	2279.143	924.5746	3259.741	2400.029	2316.572	2741.374	2335.835	2611.493	2392.779	1
20200316_Exploris_RSLC9_Waters_CC_DDA_M3_1ng.raw	O15347	6.5%	1	0	3.75888919830322	1272.456	744.6432	1057.114	1063.245	1467.875	1110.401	1773.44	897.9722	797.4977	1100.745	1
20200316_Exploris_RSLC9_Waters_CC_DDA_M3_1ng.raw	O14745	3.9%	2	0	4.19421052932739	NA	1139.078	710.1207	1808.222	654.2321	739.1665	NA	1774.448	892.6944	1081.521	1
20200316_Exploris_RSLC9_Waters_CC_DDA_M3_1ng.raw	Q9NYF8-1;Q9NYF8-2;Q9NYF8-3	0.9%;0.9%;0.9%	1	0.00143609382479655	1.30514359474182	1911.159	3376.954	2488.853	2498.192	1666.47	3225.248	1326.438	3098.228	1905.563	3060.277	1
20200316_Exploris_RSLC9_Waters_CC_DDA_M3_1ng.raw	Q13409-1;Q13409-2;Q13409-3;Q13409-5;Q13409-6;Q13409-7	3.3%;3.3%;3.4%;3.3%;3.4%;3.3%	1	0	3.52116632461548	1290.047	1100.336	NA	1080.831	1120.16	937.8808	NA	743.3533	1454.486	1192.108	1
20200316_Exploris_RSLC9_Waters_CC_DDA_M3_1ng.raw	Q15067;Q15067-2;Q15067-3	1.4%;1.4%-2;1.4%-3	1	0.00480979449059904	0.51342099905014	898.8122	600.3018	NA	635.3589	NA	1057.379	NA	NA	999.4811	408.9218	1
20200316_Exploris_RSLC9_Waters_CC_DDA_M3_1ng.raw	Q8NFJ5	0.02	1	0.000972289742343218	2.286616563797	5759.197	NA	5120.09	NA	5897.204	NA	4765.648	NA	4923.669	489.1331	1
20200316_Exploris_RSLC9_Waters_CC_DDA_M3_1ng.raw	O00566	2.1%	1	0	5.12848615646362	NA	790.8882	NA	1543.224	798.998	2109.237	1172.307	1935.702	723.9217	1377.952	1
20200316_Exploris_RSLC9_Waters_CC_DDA_M3_1ng.raw	P10599-1	0.21	2	0	4.83470344543457	37888.44	30576.72	35738.48	33180.11	35339.9	30613.13	30931.33	33311.27	33082.1	29178.51	2
20200316_Exploris_RSLC9_Waters_CC_DDA_M3_1ng.raw	P43034	3.7%	1	0	5.00843620300293	1289.685	2242.192	2006.558	1845.423	2243.027	1501.358	2322.742	2275.161	2050.747	1693.759	1
20200316_Exploris_RSLC9_Waters_CC_DDA_M3_1ng.raw	Q6YN16;Q6YN16-2	1.7%;1.7%-2	1	0	4.81992959976196	1173.592	811.781	1581.205	948.2424	1517.497	1830.374	1257.779	812.496	1172.16	853.7141	1
20200316_Exploris_RSLC9_Waters_CC_DDA_M3_1ng.raw	P98175-1;P98175-2;P98175-3;P98175-4	0.8%;0.8%;0.8%;0.8%	2	0	3.70297002792358	6240.149	7281.181	8682.473	8086.053	5265.164	10009.97	6861.088	7590.322	6045.625	9131.014	1
20200316_Exploris_RSLC9_Waters_CC_DDA_M3_1ng.raw	Q07020	12.8%	2	0	5.47641372680664	3833.712	3649.972	4068.247	2615.759	4068.266	1285.129	3497.045	3094.528	4022.624	3871.673	2
20200316_Exploris_RSLC9_Waters_CC_DDA_M3_1ng.raw	P20645	2.9%	1	0	4.35440349578857	3590.004	4335.447	3116.254	3676.354	2851.495	2408.866	4556.036	3784.185	2215.207	3761.521	1
20200316_Exploris_RSLC9_Waters_CC_DDA_M3_1ng.raw	Q92499;Q92499-3	2.2%;2.2%-3	2	0	4.39206314086914	7371.786	7734.494	7887.649	9271.024	9054.215	8540.974	8325.325	7981.592	9272.279	10497.86	2
20200316_Exploris_RSLC9_Waters_CC_DDA_M3_1ng.raw	P48047	10.8%	2	0	4.72158193588257	4035.117	4692.042	5510.857	4338.345	4258.827	3948.827	2366.117	3834.802	3245.953	4168.057	2
20200316_Exploris_RSLC9_Waters_CC_DDA_M3_1ng.raw	P46776	7.4%	1	0	6.00224590301514	1078.48	1054.715	849.2689	1391.518	1287.169	1191.611	921.9732	875.3698	1682.227	1559.703	1
20200316_Exploris_RSLC9_Waters_CC_DDA_M3_1ng.raw	Q96M27-1;Q96M27-2;Q96M27-3	1.6%;1.5%;1.5%	1	0	3.83021640777588	962.7759	3074.221	NA	2253.805	2647.848	1857.904	1058.698	2577.658	805.2628	2748.634	1
20200316_Exploris_RSLC9_Waters_CC_DDA_M3_1ng.raw	P22695	3.5%	2	0	5.11726427078247	4033.908	3844.229	3976.987	1671.976	4025.553	1381.01	2167.797	3395.466	2990.857	3734.24	1
20200316_Exploris_RSLC9_Waters_CC_DDA_M3_1ng.raw	Q9H0U4	11.4%	3	0.000972289742343218	2.58476686477661	20530	14412.69	19467.66	14588.32	22210.55	16885.05	20295.26	14951.05	21261.53	14134.12	3
20200316_Exploris_RSLC9_Waters_CC_DDA_M3_1ng.raw	Q2KHT3;Q2KHT3-2	0.8%;0.8%-2	1	0.000972289742343218	1.96995568275452	4294.022	8138.776	6497.917	6502.172	7258.792	8083.072	7252.574	7662.397	6626.578	7635.845	1
20200316_Exploris_RSLC9_Waters_CC_DDA_M3_1ng.raw	Q13177	1.7%	1	0	4.8288369178772	2127.952	2959.353	1537.445	1879.721	1765.272	2582.732	1853.488	3046.829	3115.212	3402.746	1
20200316_Exploris_RSLC9_Waters_CC_DDA_M3_1ng.raw	O43172-1;O43172-2	1.5%;1.5%	1	0	5.25130701065063	2036.256	1589.291	1881.102	1663.395	1348.099	1540.996	1303.739	963.4052	2945.922	1103.974	1
20200316_Exploris_RSLC9_Waters_CC_DDA_M3_1ng.raw	Q6P161	7.2%	1	0	2.88092947006226	NA	946.5615	736.1016	1088.569	1005.089	2552.783	NA	1952.072	996.8112	2242.909	1
20200316_Exploris_RSLC9_Waters_CC_DDA_M3_1ng.raw	Q9NXG2	2.3%	1	0	5.690345287323	3982.28	4476.758	2646.463	5357.06	3446.646	5480.841	2769.221	5580.307	2522.798	4285.314	1
20200316_Exploris_RSLC9_Waters_CC_DDA_M3_1ng.raw	Q9H307	1.1%	2	0	3.40863513946533	2586.35	5599.491	3785.722	4374.213	4896.628	5050.815	2306.425	4807.678	2915.143	5192.702	1
20200316_Exploris_RSLC9_Waters_CC_DDA_M3_1ng.raw	O60739;P41567	12.4%;12.4%	1	0	4.99883222579956	1232.669	1418.733	1973.935	1507.517	1478.812	2537.115	1635.057	1464.724	2197.354	1734.62	1
20200316_Exploris_RSLC9_Waters_CC_DDA_M3_1ng.raw	P00441	4.5%	2	0	3.50073146820068	22578.99	19312.77	24193.14	20025.8	20659.91	20213.01	22767.6	20197.22	20559.13	19540.72	1
20200316_Exploris_RSLC9_Waters_CC_DDA_M3_1ng.raw	O00267	1.7%	1	0	4.84581470489502	957.7656	643.3164	982.6089	584.5421	NA	883.0582	NA	NA	NA	679.4746	1
20200316_Exploris_RSLC9_Waters_CC_DDA_M3_1ng.raw	P60866	0.16	2	0	3.50326490402222	13759.68	11091.75	10992.47	10731.08	9638.263	9893.249	10120.77	11375.68	11175.58	9297.755	2
20200316_Exploris_RSLC9_Waters_CC_DDA_M3_1ng.raw	P24311	8.8%	2	0.00186567164179104	1.08347463607788	14585.75	11435.54	16249.15	9706.537	13971.57	10749.39	18321.1	10669.67	17507.75	12472.88	1
20200316_Exploris_RSLC9_Waters_CC_DDA_M3_1ng.raw	Q13068	9.4%	1	0.000972289742343218	2.51013255119324	NA	728.4057	NA	NA	NA	NA	NA	1033.238	NA	396.6374	1
20200316_Exploris_RSLC9_Waters_CC_DDA_M3_1ng.raw	Q13066;Q6NT46;Q9UEU5	6%;6%;6%	2	0.000972289742343218	1.46006894111633	19863.02	32099.7	19142.14	29745.28	18365.57	32963.87	20683.83	28788.95	18104.26	27397.54	1
20200316_Exploris_RSLC9_Waters_CC_DDA_M3_1ng.raw	Q9UHD8-1;Q9UHD8-2;Q9UHD8-5;Q9UHD8-7	1.2%;1.2%;1.2%;1.2%	1	0	5.23361253738403	1608.132	NA	2244.789	574.127	1114.558	737.7908	1692.473	761.3698	2065.137	NA	1
20200316_Exploris_RSLC9_Waters_CC_DDA_M3_1ng.raw	O43765	7.7%	3	0	4.24609088897705	NA	2057.963	NA	741.4364	NA	1221.746	NA	1056.382	NA	1353.623	2
20200316_Exploris_RSLC9_Waters_CC_DDA_M3_1ng.raw	Q8TAQ2;Q8TAQ2-2;Q8TAQ2-3	0.9%;0.9%-2;0.9%-3	1	0	5.07943296432495	NA	NA	NA	635.5541	NA	835.4667	NA	966.096	NA	772.3041	1
20200316_Exploris_RSLC9_Waters_CC_DDA_M3_1ng.raw	P49257	1.4%	1	0	5.11206531524658	1887.673	1889.544	1754.092	2342.909	3816.973	2385.053	2516.851	2598.667	2025.822	1502.826	1
20200316_Exploris_RSLC9_Waters_CC_DDA_M3_1ng.raw	P51397	7.8%	1	0	3.97381687164307	NA	689.537	NA	1037.806	NA	614.6744	NA	680.5246	NA	603.3132	1
20200316_Exploris_RSLC9_Waters_CC_DDA_M3_1ng.raw	O75153	0.7%	1	0	5.62015867233276	1049.484	1994.326	1097.466	1276.37	NA	2184.817	1171.787	1778.536	NA	1695.37	1
20200316_Exploris_RSLC9_Waters_CC_DDA_M3_1ng.raw	Q9NY27;Q9NY27-3	1.7%;1.7%-3	1	0.00143609382479655	1.36435890197754	NA	805.7297	1139.052	NA	NA	696.8478	1501.17	1192.19	1061.256	494.6858	1
20200316_Exploris_RSLC9_Waters_CC_DDA_M3_1ng.raw	Q9H910-1;Q9H910-2;Q9H910-3	7.4%;8%;6.4%	1	0	4.45047569274902	1306.239	1428.628	1810.029	1503.017	NA	1239.097	1382.099	1503.644	NA	1586.085	1
20200316_Exploris_RSLC9_Waters_CC_DDA_M3_1ng.raw	Q01130;Q01130-2	3.2%;3.2%-2	1	0	4.21848773956299	1277.491	3526.42	2871.814	3268.742	1196	1977.952	2141.123	2845.76	1863.942	2752.289	1
20200316_Exploris_RSLC9_Waters_CC_DDA_M3_1ng.raw	O43290	0.02	1	0	4.48131465911865	3006.414	2092.281	981.8854	1203.966	2029.01	2642.684	2161.246	1024.714	1433.837	2567.217	1
20200316_Exploris_RSLC9_Waters_CC_DDA_M3_1ng.raw	P35249	2.5%	1	0	5.14083194732666	1598.31	2067.877	1584.229	2176.178	1107.583	2750.701	1505.554	2542.924	1912.986	2203.179	1
20200316_Exploris_RSLC9_Waters_CC_DDA_M3_1ng.raw	P27816-1	0.02	3	0	5.19791126251221	3160.724	3924.26	4201.15	3662.822	2786.707	3295.383	4086.282	3893.043	1799.734	4259.796	2
20200316_Exploris_RSLC9_Waters_CC_DDA_M3_1ng.raw	O94979;O94979-10;O94979-2;O94979-3;O94979-4;O94979-6;O94979-8;O94979-9	1.4%;1.4%-10;1.4%-2;1.4%-3;1.4%-4;1.4%-6;1.4%-8;1.4%-9	3	0	4.31136655807495	7942.306	9372.697	8203.274	10101.12	6453.583	9722.003	8589.191	10004.34	6782.275	10167.53	2
20200316_Exploris_RSLC9_Waters_CC_DDA_M3_1ng.raw	Q9UIA9	0.9%	1	0	4.32176494598389	1366.157	1384.759	2035.11	1632.897	1966.573	1195.39	942.8467	2459.71	1318.764	1777.316	1
20200316_Exploris_RSLC9_Waters_CC_DDA_M3_1ng.raw	Q9UKX7;Q9UKX7-2	3.2%;3.2%-2	1	0	4.23854351043701	1168.326	1941.147	1708.611	2246.296	1955.294	2438.343	832.2695	2275.285	1442.148	2016.457	1
20200316_Exploris_RSLC9_Waters_CC_DDA_M3_1ng.raw	P49721	0.05	1	0	5.34886407852173	2940.716	2731.271	1661.346	2218.661	2006.074	3373.98	2235.722	3027.377	2589.379	2093.112	1
20200316_Exploris_RSLC9_Waters_CC_DDA_M3_1ng.raw	P55854;P55854-2;P61956;P61956-2	11.7%;11.7%-2;12.6%;12.6%-2	1	0	4.82916736602783	6218.151	6542.473	3988.646	6411.65	4793.563	6427.397	3760.201	6444.207	3225.867	6636.468	1
20200316_Exploris_RSLC9_Waters_CC_DDA_M3_1ng.raw	Q9BY44-1;Q9BY44-3;Q9BY44-4	1.5%;1.6%;1.7%	1	0	4.08511686325073	4919.838	5357.928	3381.865	5305.25	3318.886	4461.946	2601.756	7897.138	4616.105	5075.194	1
20200316_Exploris_RSLC9_Waters_CC_DDA_M3_1ng.raw	O75083	0.04	2	0	5.66055822372437	5836.65	6635.115	5915.436	7586.984	6404.831	5432.497	3704.57	7119.972	6188.643	7385.733	2
20200316_Exploris_RSLC9_Waters_CC_DDA_M3_1ng.raw	Q9NY12-1;Q9NY12-2	4.1%;4.5%	1	0	4.88685846328735	1595.922	1789.745	893.3661	1298.545	1001.236	1712.362	937.1435	1155.261	777.3312	1801.43	1
20200316_Exploris_RSLC9_Waters_CC_DDA_M3_1ng.raw	Q99447-1;Q99447-3	2.1%;2%	1	0	4.6100025177002	1391.481	2440.467	2296.07	2590.378	2127.181	2880.665	1398.501	3241.983	939.384	2378.784	1
20200316_Exploris_RSLC9_Waters_CC_DDA_M3_1ng.raw	P24666-1	11.4%	1	0	5.16920137405396	2297.468	1508.988	NA	1259.453	1036.044	943.0109	823.8873	804.157	1045.773	855.2314	1
20200316_Exploris_RSLC9_Waters_CC_DDA_M3_1ng.raw	Q9UBE0-1	2.3%	1	0	4.624596118927	2616.604	2065.647	1878.974	1426.58	1866.295	1853.718	1471.873	2145.877	2832.649	2510.533	1
20200316_Exploris_RSLC9_Waters_CC_DDA_M3_1ng.raw	Q15050	2.2%	1	0	5.17508935928345	5096.799	4524.858	2651.47	5083.72	4095.734	4780.584	3861.586	6562.359	3695.563	5623.377	1
20200316_Exploris_RSLC9_Waters_CC_DDA_M3_1ng.raw	P49189	2.2%	1	0	4.09369421005249	2149.567	1108.112	2285.916	1049.846	1594.951	736.9509	3443.315	1112.656	1755.959	1022.736	1
20200316_Exploris_RSLC9_Waters_CC_DDA_M3_1ng.raw	Q9H3U1;Q9H3U1-2	0.7%;0.7%-2	1	0	4.26822566986084	2100.259	1606.997	1129.912	2035.263	2153.477	1892.542	2493.081	2213.736	2429.481	2782.663	1
20200316_Exploris_RSLC9_Waters_CC_DDA_M3_1ng.raw	P17174	3.4%	2	0	5.55407476425171	2325.865	5754.596	3266.443	4797.558	3613.467	4335.366	2425.675	4037.075	2479.626	4988.843	1
20200316_Exploris_RSLC9_Waters_CC_DDA_M3_1ng.raw	P27694	1.6%	1	0	5.06760835647583	2082.135	1811.849	1502.33	2711.818	1291.57	2846.326	855.7649	2095.605	2758.597	2435.266	1
20200316_Exploris_RSLC9_Waters_CC_DDA_M3_1ng.raw	Q15382	4.3%	1	0.000972289742343218	1.77392566204071	1178.557	2087.195	1432.435	1852.476	1652.724	2507.53	2053.9	1954.08	1751.093	2462.796	1
20200316_Exploris_RSLC9_Waters_CC_DDA_M3_1ng.raw	Q8N999-1;Q8N999-3	3.1%;3.3%	1	0.00678541136556404	0.205598190426826	1297.652	2446.109	2960.034	4189.787	3170.948	3183.676	2097.09	3005.617	2371.325	3803.544	1
20200316_Exploris_RSLC9_Waters_CC_DDA_M3_1ng.raw	P19623	4.3%	2	0	5.36831188201904	1938.447	3049.863	2416.639	3738.491	2625.44	3645.368	1805.035	3256.776	1259.907	2589.373	1
20200316_Exploris_RSLC9_Waters_CC_DDA_M3_1ng.raw	O00567	1.5%	1	0	4.51751375198364	3476.154	2079.092	4661.583	1986.457	4415.884	1797.026	4907.989	2389.406	3386.345	2428.615	1
20200316_Exploris_RSLC9_Waters_CC_DDA_M3_1ng.raw	Q6FI81-1	3.5%	1	0	2.76704144477844	NA	2272.439	1162.685	1226.725	1483.014	1823.006	1649.927	1590.51	1559.9	1685.214	1
20200316_Exploris_RSLC9_Waters_CC_DDA_M3_1ng.raw	P42766	8.1%	1	0	5.08002853393555	4553.601	3331.071	7278.748	3133.794	5263.824	2965.825	4719.383	3031.639	6787.462	3334.572	1
20200316_Exploris_RSLC9_Waters_CC_DDA_M3_1ng.raw	P42126;P42126-2	5%;5%-2	1	0	5.29140567779541	1539.979	797.0821	NA	1281.648	NA	1186.378	1071.65	1371.573	NA	436.6158	1
20200316_Exploris_RSLC9_Waters_CC_DDA_M3_1ng.raw	Q5TDH0;Q5TDH0-2;Q5TDH0-3	2.3%;2.3%-2;2.3%-3	1	0	3.96864414215088	1191.053	2043.54	1471.858	3213.002	1293.236	3711.901	1593.814	2599.384	NA	3430.547	1
20200316_Exploris_RSLC9_Waters_CC_DDA_M3_1ng.raw	Q14141-1;Q14141-2;Q14141-4	1.6%;1.6%;1.6%	1	0.000972289742343218	1.50947606563568	1456.584	1212.99	795.1551	1655.283	1098.627	1260.733	NA	677.1322	1153.23	1809.553	1
20200316_Exploris_RSLC9_Waters_CC_DDA_M3_1ng.raw	P10109	4.9%	1	0.000972289742343218	1.46069014072418	NA	703.4623	1084.48	1214.944	1207.327	788.0696	NA	688.9322	NA	600.2352	1
20200316_Exploris_RSLC9_Waters_CC_DDA_M3_1ng.raw	P11717	0.5%	1	0	3.00672197341919	864.9164	1843.567	921.2851	1715.144	824.0773	2794.948	2052.032	2660.455	821.0786	1135.884	1
20200316_Exploris_RSLC9_Waters_CC_DDA_M3_1ng.raw	P02768-1	3.4%	3	0	4.96611452102661	29693.18	5270.494	27824.94	6673.84	29589.63	8061.17	29594.95	6258.2	24663.19	6775.871	2
20200316_Exploris_RSLC9_Waters_CC_DDA_M3_1ng.raw	O75533-1	0.8%	1	0	5.09445810317993	2882.419	4484.979	3692.521	5172.415	3806.111	4456.554	2715.302	5672.673	2727.607	4645.571	1
20200316_Exploris_RSLC9_Waters_CC_DDA_M3_1ng.raw	Q9Y5L4	14.7%	1	0	3.10550117492676	NA	NA	NA	NA	NA	NA	NA	NA	NA	430.4257	1
20200316_Exploris_RSLC9_Waters_CC_DDA_M3_1ng.raw	Q96EE3;Q96EE3-1	3.1%;3.1%-1	1	0	5.04409313201904	908.0675	576.261	967.5487	981.35	NA	788.3381	784.2675	629.6595	NA	663.8954	1
20200316_Exploris_RSLC9_Waters_CC_DDA_M3_1ng.raw	Q06323-1;Q06323-2;Q06323-3	3.2%;3.2%;3.4%	2	0	3.8754997253418	9631.627	5412.129	10982.46	5626.768	11782.51	5921.995	9371.783	6450.26	10108.34	6153.97	1
20200316_Exploris_RSLC9_Waters_CC_DDA_M3_1ng.raw	Q14624-1;Q14624-2;Q14624-3;Q14624-4	0.9%;0.9%;0.9%;0.9%	1	0	2.83770895004272	5994.02	1429.296	4513.003	1749.842	4931.896	1403.163	4031.413	1554.506	5169.894	1355.536	1
20200316_Exploris_RSLC9_Waters_CC_DDA_M3_1ng.raw	Q9Y3B9	2.8%	1	0	3.1404402256012	1626.319	3942.103	1756.303	3645.4	1409.396	2894.442	1633.9	3387.568	1358.646	2316.095	1
20200316_Exploris_RSLC9_Waters_CC_DDA_M3_1ng.raw	Q8WZA0;Q8WZA0-2	5.3%;5.3%-2	1	0	4.57347011566162	3041.686	4281.459	1983.678	4284.063	2830	2890.962	2204.996	3894.59	2687.22	5250.688	1
20200316_Exploris_RSLC9_Waters_CC_DDA_M3_1ng.raw	Q9NX55-2	6.2%	1	0	4.51260089874268	3565.528	7269.722	3113.313	6751.957	4529.483	6927.477	2680.363	7141.064	3899.067	8472.586	1
20200316_Exploris_RSLC9_Waters_CC_DDA_M3_1ng.raw	E9PRG8	10.7%	1	0	3.72295832633972	1278.172	1588.852	1256.965	1667.252	1949.676	1510.758	970.591	2004.527	1005.345	1548.625	1
20200316_Exploris_RSLC9_Waters_CC_DDA_M3_1ng.raw	Q9UNX4	0.8%	1	0	4.77530765533447	1009.431	2345.755	2123.077	3098.649	2387.994	2578.977	1637.511	2128.045	2276.315	2959.498	1
20200316_Exploris_RSLC9_Waters_CC_DDA_M3_1ng.raw	P11171-1;P11171-2;P11171-3;P11171-4;P11171-5;P11171-6	1.4%;1.4%;1.9%;2%;1.5%;2.1%	1	0.000972289742343218	2.4452850818634	NA	NA	NA	NA	NA	NA	NA	667.9534	NA	511.8929	1
20200316_Exploris_RSLC9_Waters_CC_DDA_M3_1ng.raw	Q9BZX2-1;Q9BZX2-2	3.1%;7.2%	1	0.000972289742343218	2.61642456054688	1458.447	1303.317	1044.268	1749.824	694.7902	1502.913	1675.669	1516.721	1292.503	1119.639	1
20200316_Exploris_RSLC9_Waters_CC_DDA_M3_1ng.raw	Q99986	0.02	1	0	4.21677303314209	1790.702	1019.071	1802.756	2230.323	1777.925	2430.089	731.6198	1741.435	2144.198	1852.884	1
20200316_Exploris_RSLC9_Waters_CC_DDA_M3_1ng.raw	P61024	11.4%	1	0	3.70352673530579	1499.596	1978.036	NA	1915.688	1893.322	2117.257	1464.983	2227.574	NA	1882.168	1
20200316_Exploris_RSLC9_Waters_CC_DDA_M3_1ng.raw	Q9NZ01-1	2.3%	1	0	2.85639953613281	4010.69	956.0499	5933.185	1331.748	5033.421	1277.324	4777.368	1371.428	4537.439	1418.275	1
20200316_Exploris_RSLC9_Waters_CC_DDA_M3_1ng.raw	O00244	11.8%	1	0	3.35501217842102	1304.389	2344.932	1796.57	2488.871	3103.721	3369.477	2136.699	2558.5	2745.805	2282.844	1
20200316_Exploris_RSLC9_Waters_CC_DDA_M3_1ng.raw	Q9UN37	1.6%	1	0	4.30208253860474	1192.516	1505.998	NA	1026.813	NA	1168.826	1150.207	1505.582	NA	1646.514	1
20200316_Exploris_RSLC9_Waters_CC_DDA_M3_1ng.raw	Q96CN7	3.7%	1	0	5.08913326263428	1947.785	1291.559	1500.487	2412.715	1632.137	2081.266	1693.489	2378.454	1203.472	2177.322	1
20200316_Exploris_RSLC9_Waters_CC_DDA_M3_1ng.raw	Q9Y3B4	7.2%	1	0.000972289742343218	2.38140106201172	2789.425	2358.051	1814.81	1835.157	2151.521	2627.664	NA	2057.476	1628.342	2449.603	1
20200316_Exploris_RSLC9_Waters_CC_DDA_M3_1ng.raw	Q15274	0.04	1	0.000972289742343218	1.93901765346527	2523.514	2064.496	1654.466	2316.345	2178.8	1630.724	1615.513	2627.851	2093.292	1775.999	1
20200316_Exploris_RSLC9_Waters_CC_DDA_M3_1ng.raw	P62995;P62995-3	5.6%;5.6%-3	1	0	4.79892539978027	NA	NA	NA	651.9722	NA	750.3049	NA	573.3735	NA	414.6991	1
20200316_Exploris_RSLC9_Waters_CC_DDA_M3_1ng.raw	Q13868;Q13868-2	4.1%;4.1%-2	1	0	2.97237157821655	NA	936.0037	898.1818	1629.09	1489.468	1584.38	1203.811	1671.069	734.8251	2063.569	1
20200316_Exploris_RSLC9_Waters_CC_DDA_M3_1ng.raw	Q9Y696	3.2%	1	0	4.94151735305786	2087.026	1671	2229.834	1684.183	2986.057	1092.116	895.8497	613.9482	1967.295	2056.106	1
20200316_Exploris_RSLC9_Waters_CC_DDA_M3_1ng.raw	Q14683	0.9%	1	0	4.46182203292847	1237.332	539.3331	NA	545.7919	774.6023	701.0562	1587.66	641.4963	NA	750.1496	1
20200316_Exploris_RSLC9_Waters_CC_DDA_M3_1ng.raw	P62736;P63267-1	4.2%;4.3%	1	0	3.66440057754517	1185.452	652.9095	947.1437	NA	1435.218	838.8994	1264.205	863.1678	NA	1351.078	1
20200316_Exploris_RSLC9_Waters_CC_DDA_M3_1ng.raw	P40429	5.4%	1	0	5.34923458099365	3786.484	3216.335	4627.684	3704.633	4246.381	4149.032	3488.805	3801.931	2803.057	3520.643	1
20200316_Exploris_RSLC9_Waters_CC_DDA_M3_1ng.raw	P04179;P04179-2;P04179-3;P04179-4	3.2%;3.2%-2;3.2%-3;3.2%-4	1	0	3.70480346679688	10909.41	1882.403	9238.746	2000.209	10910.79	1760.366	13825.5	1896.001	10260.97	1403.573	1
20200316_Exploris_RSLC9_Waters_CC_DDA_M3_1ng.raw	P67870	5.1%	1	0	4.56860017776489	NA	1049.347	1276.647	800.4475	1222.302	964.1609	807.3682	785.3565	NA	943.6479	1
20200316_Exploris_RSLC9_Waters_CC_DDA_M3_1ng.raw	P18621;P18621-3	5.4%;5.4%-3	2	0	4.58162689208984	13648.88	9345.402	13822.17	8630.4	13761.03	8618.391	12534.44	10141.01	11911.41	8055.296	1
20200316_Exploris_RSLC9_Waters_CC_DDA_M3_1ng.raw	P56381;Q5VTU8	13.7%;13.7%	1	0.000972289742343218	1.56525945663452	2406.901	3518.144	2933.44	3017.89	2709.346	2993.044	1313.891	3246.89	2174.543	2863.037	1
20200316_Exploris_RSLC9_Waters_CC_DDA_M3_1ng.raw	Q16718;Q16718-2	7.8%;7.8%-2	1	0	5.17727994918823	2252.506	1876.364	1807.158	1088.932	810.0544	1096.075	1652.318	2834.817	1339.141	2719.845	1
20200316_Exploris_RSLC9_Waters_CC_DDA_M3_1ng.raw	Q01581	1.7%	1	0	5.20493412017822	NA	3091.627	1005.629	3351.179	1588.245	2696.873	2064.181	2901.397	NA	3822.513	1
20200316_Exploris_RSLC9_Waters_CC_DDA_M3_1ng.raw	Q9UBQ5	3.2%	1	0	3.30504393577576	4196.561	4342.632	2457.591	3984.79	4343.432	4796.131	5329.694	5388.473	2643.78	4212.346	1
20200316_Exploris_RSLC9_Waters_CC_DDA_M3_1ng.raw	Q92922	0.9%	1	0	5.09940147399902	1395.042	1722.947	NA	2285.337	1755.602	1087.194	1503.649	1922.202	NA	1976.425	1
20200314_Exploris_RSLC9_Waters_CC_DDA_M3_10ng.raw	P36578	19.2%	15	0	5.84226846694946	506178.3	369284	512516.3	353312.5	515532.8	345855	521741	359289.8	507527	355507.9	8
20200314_Exploris_RSLC9_Waters_CC_DDA_M3_10ng.raw	Q02880;Q02880-2	1.5%;1.5%-2	3	0	4.47267150878906	85995.66	69697.09	79029.52	69832.23	84951.95	68034.89	81904.02	69093.06	86753.95	73567.5	3
20200314_Exploris_RSLC9_Waters_CC_DDA_M3_10ng.raw	O94826	2.8%	2	0	4.40154123306274	81998	109552.7	81621.23	106120	79524.45	114120.8	77287.02	121022.7	84347.63	117730.6	2
20200314_Exploris_RSLC9_Waters_CC_DDA_M3_10ng.raw	P31948;P31948-2	30.9%;30.9%-2	23	0	5.38724708557129	655077.8	1191569	707875.8	1216604	711271	1172850	676219.8	1210285	691866.1	1194338	18
20200314_Exploris_RSLC9_Waters_CC_DDA_M3_10ng.raw	P26641;P26641-2	31.8%;31.8%-2	15	0	5.68103742599487	732655.8	888798.3	770784.6	920684.1	790946.8	867080.9	795533.8	890077.8	786601.8	928581.3	11
20200314_Exploris_RSLC9_Waters_CC_DDA_M3_10ng.raw	P31350-1;P31350-2	11.8%;10.2%	6	0	4.4694356918335	83517.38	122291	84329.37	119427	86004.44	108857	80181.59	114800.8	86958.69	119661.3	4
20200314_Exploris_RSLC9_Waters_CC_DDA_M3_10ng.raw	P08559;P08559-2;P08559-3;P08559-4	7.9%;7.9%-2;7.9%-3;7.9%-4	4	0	5.32950162887573	182390.9	119242.7	195298.5	123123.7	203637.6	122845.3	200981.2	124332.5	199136.3	124081.7	3
20200314_Exploris_RSLC9_Waters_CC_DDA_M3_10ng.raw	Q99733;Q99733-2	6.9%;6.9%-2	3	0	5.12315940856934	24692.79	30508.92	27838.95	28862.48	27541.05	28727.83	23941.83	28251.27	25234.75	32760.29	2
20200314_Exploris_RSLC9_Waters_CC_DDA_M3_10ng.raw	Q7KZF4	19.8%	22	0	6.00317716598511	228798.5	566837.7	239809.8	545742.6	242054.1	539683.7	233740.6	562283.8	229895	549832.7	17
20200314_Exploris_RSLC9_Waters_CC_DDA_M3_10ng.raw	P19404	5.2%	1	0	3.72390484809875	6140.111	7859.353	5661.533	8985.321	7248.042	7324.104	6633.349	6954.273	6841.049	8015.296	1
20200314_Exploris_RSLC9_Waters_CC_DDA_M3_10ng.raw	P55060-1;P55060-3	15.3%;15.8%	17	0	5.30346250534058	329663.8	347884.2	336187.1	351948.1	326473	328959.1	306083.5	342665.3	311696.3	349083.7	12
20200314_Exploris_RSLC9_Waters_CC_DDA_M3_10ng.raw	P07954;P07954-2	17.8%;17.8%-2	12	0	5.86570835113525	395140.9	621731.9	425731.6	628189.8	416745.9	603263.1	392669.6	640774.8	414360.8	635411.1	7
20200314_Exploris_RSLC9_Waters_CC_DDA_M3_10ng.raw	Q86VP6-1	7.7%	10	0	5.0219259262085	185816.6	216685.7	186737.7	207052.8	201255.2	194984.7	181364.7	209609.2	192919.8	222372.8	9
20200314_Exploris_RSLC9_Waters_CC_DDA_M3_10ng.raw	P67809	40.7%	11	0	5.28128528594971	88985.5	229191.5	98021.13	230870.3	96473.48	219060.8	96043.83	230892.2	103456.1	224687.5	8
20200314_Exploris_RSLC9_Waters_CC_DDA_M3_10ng.raw	P12270	13.2%	31	0	6.22018384933472	126691.3	264540.7	129103.9	251047.2	127581.5	246792.7	126513.7	259050	121990.3	261194.5	30
20200314_Exploris_RSLC9_Waters_CC_DDA_M3_10ng.raw	P31327-1;P31327-3	19.9%;19.9%	33	0	5.9022045135498	654894.5	140785.9	677282.4	139282.5	651364.4	153207.2	656891.9	144644.1	646158	144500.2	26
20200314_Exploris_RSLC9_Waters_CC_DDA_M3_10ng.raw	P80723	44.1%	7	0	4.45601558685303	611941.4	80529.73	612537.9	87843.63	614693.5	81803.53	593400.3	85899.82	615409.5	83477.2	6
20200314_Exploris_RSLC9_Waters_CC_DDA_M3_10ng.raw	Q8N163-1;Q8N163-2	17.8%;17.8%	12	0	5.30429983139038	122595.7	169291.1	130727.3	175671.6	128609.3	173395.8	126394.5	173537.2	134717.6	177614	11
20200314_Exploris_RSLC9_Waters_CC_DDA_M3_10ng.raw	Q08211	16.5%	24	0	5.56198024749756	374927.4	493417.1	378348.1	495555.8	381079.6	479525.2	366469.9	504276.6	384763.4	499542	18
20200314_Exploris_RSLC9_Waters_CC_DDA_M3_10ng.raw	P09496-2	16.5%	3	0	3.83356618881226	90774.25	131439.1	93500.41	132361.5	94108.49	128682.6	93004.41	137580.1	98792.33	136509.8	3
20200314_Exploris_RSLC9_Waters_CC_DDA_M3_10ng.raw	P20962	21.6%	2	0	6.16183471679688	131856.2	109241.7	131322.1	101960.1	132108.7	104396.3	132987.7	109376.9	128860.4	108280.2	2
20200314_Exploris_RSLC9_Waters_CC_DDA_M3_10ng.raw	P35232	0.54	18	0	6.0175461769104	562174	678513.6	566326.3	653521.4	554751	634504.8	531177.8	666525.2	540184.9	684514.4	13
20200314_Exploris_RSLC9_Waters_CC_DDA_M3_10ng.raw	P49327	12.7%	29	0	5.86788511276245	286139.5	429283.5	280633.9	419601.8	288863.6	414042.3	254924.5	445871.3	273858.3	426740.6	25
20200314_Exploris_RSLC9_Waters_CC_DDA_M3_10ng.raw	O76021	15.3%	9	0	4.25408887863159	270002	159939.5	271927.4	161281	284405.6	166158.8	265714.3	163289.8	278943.2	162062.3	8
20200314_Exploris_RSLC9_Waters_CC_DDA_M3_10ng.raw	P35606;P35606-2	8.8%;8.8%-2	7	0	5.18848085403442	145540.4	160336.5	136430.7	155140.3	135436	150768.9	137179.5	148401.5	137093.4	158412.5	7
20200314_Exploris_RSLC9_Waters_CC_DDA_M3_10ng.raw	P53985	0.05	3	0	2.9002993106842	191635.6	108123.9	178334	108242.7	183848.7	99065.09	172016.7	106958.4	181159.3	105965.4	2
20200314_Exploris_RSLC9_Waters_CC_DDA_M3_10ng.raw	P52272;P52272-2	21%;21%-2	21	0	5.0187349319458	508764.3	749354.9	525873.1	757566.7	530059.9	716642.2	504942	773710.5	522233.7	773045.4	15
20200314_Exploris_RSLC9_Waters_CC_DDA_M3_10ng.raw	P62258-1	38.8%	14	0	6.44089269638062	677233.6	610117.2	635317.4	592768.9	642536.1	581460.9	614216	586039.9	668189.3	622168.1	9
20200314_Exploris_RSLC9_Waters_CC_DDA_M3_10ng.raw	O00273-1	10.6%	3	0	4.52751636505127	24881.5	32451.34	22646.95	31015.58	23218.84	27926.96	22719.69	28294.04	22310.17	35213.88	3
20200314_Exploris_RSLC9_Waters_CC_DDA_M3_10ng.raw	P31040;P31040-2;P31040-3	4.8%;4.8%-2;4.8%-3	2	0	3.84916496276855	44793.42	28523.52	47798.05	29137.41	51881.67	25371.21	50752.39	31984.29	52909.32	30449.26	2
20200314_Exploris_RSLC9_Waters_CC_DDA_M3_10ng.raw	Q86XP3-1;Q86XP3-2	2%;2.3%	2	0	4.25188636779785	148195.8	129531.5	138974.2	127137.5	141989.8	130852.7	137054.2	135591.5	144900.9	133479.1	2
20200314_Exploris_RSLC9_Waters_CC_DDA_M3_10ng.raw	Q96CT7	5.8%	1	0	5.4553370475769	7180.625	8115.78	6797.7	9121.297	7388.934	10259.48	7064.634	8752.826	6880.821	8474.673	1
20200314_Exploris_RSLC9_Waters_CC_DDA_M3_10ng.raw	P19623	10.3%	5	0	5.36831188201904	72988.58	132089.9	74702.18	123226.7	76255.16	121293	75769.64	123573.5	81465.63	125275.9	3
20200314_Exploris_RSLC9_Waters_CC_DDA_M3_10ng.raw	Q9NSD9	13.2%	11	0	4.8983941078186	290074.3	371409.5	299584.6	373530.8	290212.6	373662	278013.5	379266.8	279256.3	377078.7	8
20200314_Exploris_RSLC9_Waters_CC_DDA_M3_10ng.raw	Q3LXA3	6.4%	4	0	4.0134801864624	31249.25	20372.95	32798.5	22772.34	29264.43	19670.54	31208.01	19055.83	29871.33	24237.99	3
20200314_Exploris_RSLC9_Waters_CC_DDA_M3_10ng.raw	Q9H4A6	10.4%	3	0	4.0477352142334	15525.11	32748.97	19136.55	28580.13	19184.19	24319.31	22330.95	21293.88	19050.7	24784.77	2
20200314_Exploris_RSLC9_Waters_CC_DDA_M3_10ng.raw	Q9BQ69	0.08	3	0	5.1512656211853	95576.23	90849.89	95733.27	87287.61	96187.04	80879.48	88563.59	87318.55	98617.71	87243.91	3
20200314_Exploris_RSLC9_Waters_CC_DDA_M3_10ng.raw	Q8N5M9	6.6%	1	0	3.44681215286255	5281.98	2972.791	4598.03	3026.595	5769.742	3370.891	6582.954	3224.275	7641.788	2895.729	1
20200314_Exploris_RSLC9_Waters_CC_DDA_M3_10ng.raw	P05386	0.14	2	0	4.58091402053833	4606.268	7972.323	7432.259	7763.548	5830.631	8702.713	6462.139	8538.72	6974.19	7808.112	1
20200314_Exploris_RSLC9_Waters_CC_DDA_M3_10ng.raw	Q9UQ80	23.4%	9	0	6.18621492385864	147805.3	234052.2	158093	236051.2	146242	216401.6	149618.1	240787.1	150134.4	227171.5	8
20200314_Exploris_RSLC9_Waters_CC_DDA_M3_10ng.raw	Q96PK6-1	12.4%	10	0	5.30488348007202	217387	314916.7	225392.7	321174.2	231761.9	316687	203187	332683.5	215915.8	336319.4	8
20200314_Exploris_RSLC9_Waters_CC_DDA_M3_10ng.raw	O75533-1	10.9%	12	0	5.09445810317993	181954.5	272596.3	192521.5	269568.7	181800	268400.8	172324.7	265999.6	170656.3	271202.3	11
20200314_Exploris_RSLC9_Waters_CC_DDA_M3_10ng.raw	P34897-1;P34897-3	10.9%;11.4%	5	0	6.1556830406189	97574.61	89169.97	99408.78	85650.59	102538.4	81765.75	104024.1	87350.14	104074.5	86298.77	5
20200314_Exploris_RSLC9_Waters_CC_DDA_M3_10ng.raw	Q92879;Q92879-2;Q92879-3	6%;6%-2;6%-3	3	0	2.88344097137451	45154.69	44942.78	47044.01	50033.98	47690.54	43354.19	43399.48	47349.18	46033.47	51461.99	3
20200314_Exploris_RSLC9_Waters_CC_DDA_M3_10ng.raw	P08727	9.8%	5	0	5.95594263076782	182104.5	194761.6	180447.8	199604	189886.6	196307.8	179443.9	195483.2	182998.2	208062.8	4
20200314_Exploris_RSLC9_Waters_CC_DDA_M3_10ng.raw	P07814	0.14	21	0	5.67366933822632	284765.3	364895.2	289164.1	354051.2	295502.2	351264.2	304583.9	353665.9	291651.9	383261.1	17
20200314_Exploris_RSLC9_Waters_CC_DDA_M3_10ng.raw	P62851	14.4%	3	0	5.81135320663452	357537.8	334718.7	371458.1	319550.8	364261.9	324932	324632.1	352110.7	366940.7	360713.7	2
20200314_Exploris_RSLC9_Waters_CC_DDA_M3_10ng.raw	P78527;P78527-2	10.5%;10.5%-2	49	0	5.65144538879395	435858	376791.3	433188.8	361735.8	421977.4	350490.1	414005	364918.7	418355.4	375632	43
20200314_Exploris_RSLC9_Waters_CC_DDA_M3_10ng.raw	O95831-1;O95831-3	8.6%;8.7%	5	0	5.30081701278687	65631.14	74648.16	69867.25	71921.77	69813.15	69634.82	77266.2	74659.51	75365.85	80264.41	5
20200314_Exploris_RSLC9_Waters_CC_DDA_M3_10ng.raw	Q04637;Q04637-3;Q04637-4;Q04637-5;Q04637-6;Q04637-7;Q04637-8;Q04637-9	7.4%;7.4%-3;7.4%-4;7.4%-5;7.4%-6;7.4%-7;7.4%-8;7.4%-9	11	0	5.93360042572021	226256.8	265246.4	234317.8	255254.6	232817	251021	216515.5	254754.7	228658.3	257339.5	10
20200314_Exploris_RSLC9_Waters_CC_DDA_M3_10ng.raw	P55084;P55084-2	8.9%;8.9%-2	5	0	5.11635255813599	206470.9	266386.7	222022	266029.4	227462.4	245119.6	206258.4	260939.1	221810.6	261048.8	4
20200314_Exploris_RSLC9_Waters_CC_DDA_M3_10ng.raw	A6NGW2;Q7RTU9	0.4%;0.4%	1	0.0035987404408457	0.753912329673767	106342	51468.05	99711.06	49596.24	93242.05	47734.39	96126.28	54385.92	105028.5	55899.08	1
20200314_Exploris_RSLC9_Waters_CC_DDA_M3_10ng.raw	P25787	16.7%	3	0	6.0141487121582	87210.28	106520.6	98516.38	101262.9	88950.76	98035.81	84851.73	103463.1	93009.9	98571.99	3
20200314_Exploris_RSLC9_Waters_CC_DDA_M3_10ng.raw	Q15233;Q15233-2	20.4%;20.4%-2	21	0	5.25074577331543	851440.8	1282679	846530.6	1248676	847590.8	1200794	847555.2	1275865	869609.8	1277821	10
20200314_Exploris_RSLC9_Waters_CC_DDA_M3_10ng.raw	O75694;O75694-2	3.6%;3.6%-2	4	0	4.43466520309448	111997.1	178810.9	128073.2	181877.3	132336.5	181910.2	136121.3	193419.3	135721.4	191949.9	4
20200314_Exploris_RSLC9_Waters_CC_DDA_M3_10ng.raw	P37837	19.9%	8	0	5.55535793304443	243674.3	510208.8	248702.3	487598.5	239386.7	475629.1	234606.9	486274.5	249006.6	495091.4	7
20200314_Exploris_RSLC9_Waters_CC_DDA_M3_10ng.raw	P06132	12.8%	4	0	5.64507007598877	94013.65	200798.4	95730.73	211480.4	98419.88	192254.8	93663	209952.4	91724.23	208513.3	4
20200314_Exploris_RSLC9_Waters_CC_DDA_M3_10ng.raw	P04075	44.2%	22	0	5.48761177062988	840737.2	1490702	855666.6	1459566	862056.3	1382318	827855.7	1487300	839845.4	1417925	15
20200314_Exploris_RSLC9_Waters_CC_DDA_M3_10ng.raw	P35520-1;P35520-2	5.4%;5.3%	3	0	5.35289525985718	83105.8	188319.7	85537.67	183574.8	76237.7	186153.5	83550.75	185592.7	85001.95	192479.6	3
20200314_Exploris_RSLC9_Waters_CC_DDA_M3_10ng.raw	P62910	16.3%	5	0	4.96242713928223	415167	368161.1	416293.2	359461.6	404367.8	354436.5	381504.3	380166.6	393903.7	362576.1	3
20200314_Exploris_RSLC9_Waters_CC_DDA_M3_10ng.raw	Q99623	29.4%	8	0	5.12847232818604	292761.8	399063.6	306477.4	402496.7	303201.7	383455.8	302547.2	401890.4	291165.1	400613.7	8
20200314_Exploris_RSLC9_Waters_CC_DDA_M3_10ng.raw	P78318	0.1	2	0	5.32084703445435	9944.349	14499.1	11768.62	14030.58	11693.53	11698.6	11361.09	12173.32	11553.37	16165.21	2
20200314_Exploris_RSLC9_Waters_CC_DDA_M3_10ng.raw	Q9NUU7;Q9UMR2-1;Q9UMR2-2;Q9UMR2-4	7.9%;7.9%;8.5%;8.4%	4	0	4.91279029846191	158576.9	147356.9	153864.6	147058.7	164172.8	144057.4	159743.6	148100.4	155998.1	145735.1	4
20200314_Exploris_RSLC9_Waters_CC_DDA_M3_10ng.raw	O75367-1;O75367-3	15.6%;15.6%	6	0	5.88310050964355	197839.5	108406.3	214762	112197.4	217559.9	103336.7	200728.2	102087	207269.2	103640.3	5
20200314_Exploris_RSLC9_Waters_CC_DDA_M3_10ng.raw	P10412;P16403	13.7%;14.1%	3	0	4.81203508377075	320984.3	175560.9	336496.5	168525.4	315186.9	163367.8	315274.4	164653.7	331780.3	173758.4	3
20200314_Exploris_RSLC9_Waters_CC_DDA_M3_10ng.raw	P23588;P23588-2	16.4%;16.4%-2	12	0	4.68688678741455	149791.7	145650.5	170470.8	155377.5	164384.3	149889.5	156233.9	149825.3	162312.7	146772.2	10
20200314_Exploris_RSLC9_Waters_CC_DDA_M3_10ng.raw	Q9Y5B9	9.7%	13	0	5.62783145904541	315814.3	276201.3	329708.9	275699.9	324997	274683.7	310065.3	268066	313657.8	283552.6	10
20200314_Exploris_RSLC9_Waters_CC_DDA_M3_10ng.raw	P20810-10;P20810-5;P20810-6;P20810-7;P20810-9	11.1%;11.2%;10.7%;11%;11.3%	8	0	4.61115217208862	263560.8	185669.8	287350.3	187916.5	272782.1	186529.3	265185.9	197117.1	268092.5	197075.6	8
20200314_Exploris_RSLC9_Waters_CC_DDA_M3_10ng.raw	Q9Y3F4;Q9Y3F4-2	14%;14%-2	5	0	5.86621475219727	217689.6	257212.2	233825.5	251792.6	234405.7	248690.2	225723.2	259847.8	230662.9	272516.6	5
20200314_Exploris_RSLC9_Waters_CC_DDA_M3_10ng.raw	Q6PD74;Q6PD74-2	2.9%;2.9%-2	1	0.00521966072205307	0.428505003452301	16347.3	21954.74	15757.61	21952.31	21418.89	23508.49	18759.28	23650.52	16526.51	21859.71	1
20200314_Exploris_RSLC9_Waters_CC_DDA_M3_10ng.raw	P10644	3.9%	2	0.00228310502283105	0.928824365139008	63804.96	66725.04	63442.65	66979.06	65073.83	69156.65	61697.05	64242.39	57267.34	66149.84	2
20200314_Exploris_RSLC9_Waters_CC_DDA_M3_10ng.raw	P61927	10.3%	2	0.00228310502283105	0.897029340267181	47976.88	22412.28	47054.7	21949.59	51926.41	25037.18	48549.49	22155.72	50972.05	20559.29	2
20200314_Exploris_RSLC9_Waters_CC_DDA_M3_10ng.raw	Q86U90	6.8%	2	0	3.33727836608887	27547.44	52076.09	27571.45	50547.67	27882.8	48486.42	31507.05	52421.7	30090.58	54262.47	2
20200314_Exploris_RSLC9_Waters_CC_DDA_M3_10ng.raw	P22314;P22314-2	19.6%;19.6%-2	20	0	5.30415439605713	245375.9	129484	262861.1	140444.9	262718.8	139014.2	249352.4	125471.7	261356.7	136904.1	17
20200314_Exploris_RSLC9_Waters_CC_DDA_M3_10ng.raw	P13804-1	18.6%	8	0	3.9382963180542	173157.6	183564.1	179666	185793.9	188805.7	186115.3	181341.9	190256.4	168339.5	193850.5	5
20200314_Exploris_RSLC9_Waters_CC_DDA_M3_10ng.raw	O94906-1	3.7%	3	0	4.30274772644043	57866.38	79417.76	57579.77	73748.4	59630.37	74897.11	59555.02	75963.38	56305.75	77420.92	3
20200314_Exploris_RSLC9_Waters_CC_DDA_M3_10ng.raw	P49247	2.6%	1	0.000972289742343218	1.75051617622375	16684.61	20323.15	15573.92	21695.13	16665.18	21080.41	16032.54	24345.02	19341.54	23360.68	1
20200314_Exploris_RSLC9_Waters_CC_DDA_M3_10ng.raw	Q14974	15.2%	13	0	5.33889245986938	213893.6	286943.9	224191.3	286010.6	240316.1	283120.6	217148.2	297155.9	216620.8	294758.8	10
20200314_Exploris_RSLC9_Waters_CC_DDA_M3_10ng.raw	Q01844;Q01844-2;Q01844-3;Q01844-5;Q01844-6	1.4%;1.4%-2;1.4%-3;1.4%-5;1.4%-6	2	0.000972289742343218	1.98886024951935	80283.41	113589.8	78031.66	117513.9	84926.19	105617.4	75782.25	120090.5	85434.54	124125.1	1
20200314_Exploris_RSLC9_Waters_CC_DDA_M3_10ng.raw	P02100	40.1%	6	0	5.60306787490845	296332.9	629099.2	323353.6	617670.9	326240.3	588065.6	315122.2	597024.1	315562.2	628584.8	5
20200314_Exploris_RSLC9_Waters_CC_DDA_M3_10ng.raw	P00390;P00390-2;P00390-3	12.5%;12.5%-2;12.5%-3	7	0	4.43517780303955	385586	389188	419189.9	398072	447461.1	403452.3	407273.2	402923.7	400922.9	393175.8	6
20200314_Exploris_RSLC9_Waters_CC_DDA_M3_10ng.raw	P02545	37.2%	27	0	6.01099109649658	1086730	849486.6	1097092	816320.3	1116569	792897.8	1035878	848776.3	1038762	822376	23
20200314_Exploris_RSLC9_Waters_CC_DDA_M3_10ng.raw	P05141	20.8%	6	0	5.70361995697021	290747.9	233164.2	284432.6	219131.7	283892.9	212561	284968.8	220271.9	277721.3	219793.5	6
20200314_Exploris_RSLC9_Waters_CC_DDA_M3_10ng.raw	P04083	48.8%	17	0	5.83938312530518	873630.8	956447.8	884496.6	916461.4	913974.8	951637.5	840988.3	944684.6	849906.9	973759.7	13
20200314_Exploris_RSLC9_Waters_CC_DDA_M3_10ng.raw	Q14019	10.6%	2	0	4.53700304031372	137856.8	125087.2	140957.1	125709.4	143976.8	125881.2	146184.8	126784.7	135193.9	125196.8	2
20200314_Exploris_RSLC9_Waters_CC_DDA_M3_10ng.raw	P54136-1	14.7%	9	0	4.83479642868042	120550.8	92255.23	121668	87226.98	134398.6	85480.02	126628.1	92250.19	125275.5	90972.57	9
20200314_Exploris_RSLC9_Waters_CC_DDA_M3_10ng.raw	O60232	3.5%	1	0	4.51425504684448	7041.239	15211.59	8021.542	16120.3	7732.746	12942.01	8371.613	15796.74	8468.818	28195.32	1
20200314_Exploris_RSLC9_Waters_CC_DDA_M3_10ng.raw	Q6GMV2	1.7%	1	0.000972289742343218	1.43865466117859	8113.165	6146.81	8510.867	6099.433	10085.41	5535.869	7960.405	6489.151	9458.999	8213.595	1
20200314_Exploris_RSLC9_Waters_CC_DDA_M3_10ng.raw	P62879	11.5%	3	0	5.14552211761475	108394.5	86771.02	105925.6	86512.12	112523.6	88769.85	112097	93499.39	111117.8	90554.6	3
20200314_Exploris_RSLC9_Waters_CC_DDA_M3_10ng.raw	P22234;P22234-2	10.6%;10.6%-2	4	0	5.19899082183838	148656.4	220574.1	141069.4	225686.4	137508.6	227221.8	148957.2	225484.8	136076.3	224751.2	4
20200314_Exploris_RSLC9_Waters_CC_DDA_M3_10ng.raw	O43707	32.3%	33	0	6.10690832138062	395487.4	458378.3	384309.5	470459.5	384247.8	456435.3	366099.5	469914.8	395499.5	462415.8	24
20200314_Exploris_RSLC9_Waters_CC_DDA_M3_10ng.raw	Q8WUA2	0.03	2	0	3.15575528144836	34768.98	58386.48	38075.56	59996.33	35683.16	65098.46	36659.68	56482.28	41251.08	60647.91	2
20200314_Exploris_RSLC9_Waters_CC_DDA_M3_10ng.raw	O95782;O95782-2	3.1%;3.1%-2	3	0	4.64910173416138	90640.97	118464.4	93573.31	116192.1	90835.17	116651.6	89934.93	120729.3	96316.41	122930.4	3
20200314_Exploris_RSLC9_Waters_CC_DDA_M3_10ng.raw	P61247	0.36	15	0	4.96258687973022	703868.2	689775.1	710469.2	686700.9	704378.7	650148.9	676966.3	690713.3	682537.2	674609.3	9
20200314_Exploris_RSLC9_Waters_CC_DDA_M3_10ng.raw	P49915	21.2%	13	0	5.91921710968018	221925.1	381868.5	202432.6	396816.5	230797.4	399884.7	214129.2	395536.2	230221.6	403943	12
20200314_Exploris_RSLC9_Waters_CC_DDA_M3_10ng.raw	Q9Y490	11.2%	25	0	5.9346718788147	113598.9	172744.3	109274	170068.6	124305.8	171205.4	116126.5	173691.6	111272.1	179581	22
20200314_Exploris_RSLC9_Waters_CC_DDA_M3_10ng.raw	P08758	15.9%	5	0	3.90788912773132	226124.1	113873.1	209648.1	114852.3	218818.1	112359.7	199647.1	111545.3	211959.9	111461.3	5
20200314_Exploris_RSLC9_Waters_CC_DDA_M3_10ng.raw	O75792	5.4%	1	0.00836820083682008	-0.0055034626275301	41635.87	23415.22	42118.64	23231.77	40010.41	20817.22	39419.51	23359.04	42356.52	24020.76	1
20200314_Exploris_RSLC9_Waters_CC_DDA_M3_10ng.raw	O43290	4.4%	2	0	4.48131465911865	22836.93	29805.96	27112.83	32461.17	24584.92	29508.78	28454.85	31180.05	26207.83	35623.84	2
20200314_Exploris_RSLC9_Waters_CC_DDA_M3_10ng.raw	Q8NE71-1	4.7%	5	0	4.63704776763916	119370.8	101018.8	121070.6	98024.1	125066.3	106131	130010.1	105665.9	131713.7	104476.9	4
20200314_Exploris_RSLC9_Waters_CC_DDA_M3_10ng.raw	Q96AT1	12.3%	2	0	2.8496789932251	38296.35	43075.49	39493.76	42072.26	40156.38	43744.7	37940.55	42770.63	40331.55	48056.95	2
20200314_Exploris_RSLC9_Waters_CC_DDA_M3_10ng.raw	P26640	10.8%	13	0	5.61796140670776	169084	283603.8	179398.1	283337.7	182324.1	268526.4	172283	280351.9	166532.5	285436.1	12
20200314_Exploris_RSLC9_Waters_CC_DDA_M3_10ng.raw	P35579-1	16.6%	30	0	5.13057136535645	301674.3	268638.5	320741.4	276200.9	317846.9	240041	299929.9	268877	296969.2	268303.6	28
20200314_Exploris_RSLC9_Waters_CC_DDA_M3_10ng.raw	Q15020;Q15020-4	2.4%;2.4%-4	3	0	3.21182441711426	59330.32	73312.39	64223.11	75004.32	68705.99	73977.7	67471.44	76541.53	58465.57	78255.84	3
20200314_Exploris_RSLC9_Waters_CC_DDA_M3_10ng.raw	P09622	11.6%	6	0	5.03319549560547	135299.8	283611.3	133498.9	270873.1	137498.5	269180.8	143091.3	275791.8	138542.4	280678.6	5
20200314_Exploris_RSLC9_Waters_CC_DDA_M3_10ng.raw	P62241	39.9%	10	0	5.85754537582397	463154.3	431189.8	454565.8	453690.6	475855	399097.6	441081.1	417879	457068.8	420864.2	8
20200314_Exploris_RSLC9_Waters_CC_DDA_M3_10ng.raw	P08238	42.8%	56	0	5.51747179031372	1228920	2458631	1386612	2403551	1335821	2270068	1268189	2394240	1228901	2338508	27
20200314_Exploris_RSLC9_Waters_CC_DDA_M3_10ng.raw	P08865	36.6%	14	0	5.42001819610596	765195.2	840299.9	818055.7	808028.6	809022.6	762781.9	753928.1	843580.4	747780.3	844021.3	8
20200314_Exploris_RSLC9_Waters_CC_DDA_M3_10ng.raw	P62269	32.2%	7	0	5.64572763442993	262701.2	377359.9	274985.3	387052.9	281284.1	369909.8	254452.5	383593.3	256891.3	393274.3	6
20200314_Exploris_RSLC9_Waters_CC_DDA_M3_10ng.raw	P05198	20.6%	6	0	5.48073577880859	226702.5	213260.8	225908.8	223487.7	238957.2	209958.5	220991.1	217857.2	229157.5	226686.3	6
20200314_Exploris_RSLC9_Waters_CC_DDA_M3_10ng.raw	P61221	12.5%	8	0	5.12340116500854	242439.8	451397.5	242378.4	441219.3	263218.4	430719.9	250101.7	475473.4	243303.8	460612.7	6
20200314_Exploris_RSLC9_Waters_CC_DDA_M3_10ng.raw	P68036;P68036-3	57.8%;57.8%-3	7	0	5.59149742126465	112367.3	552031.3	116917.2	539906	122027	520392.9	141992.7	554751.1	120432.8	523914.2	6
20200314_Exploris_RSLC9_Waters_CC_DDA_M3_10ng.raw	Q04695	20.6%	17	0	5.70054817199707	2628852	350366.8	2681723	376107.9	2652501	340770.3	2551251	362498.7	2522184	336154	10
20200314_Exploris_RSLC9_Waters_CC_DDA_M3_10ng.raw	P99999	0.21	2	0.000972289742343218	2.32927179336548	17761.23	47165.99	17686.28	43989.84	21546.24	48521.18	16867.76	47136.89	16986.42	46061.51	2
20200314_Exploris_RSLC9_Waters_CC_DDA_M3_10ng.raw	P08195;P08195-2;P08195-3;P08195-4	14.3%;14.3%-2;14.3%-3;14.3%-4	8	0	4.88189506530762	262442	133533.2	277333.9	136196.2	266989.7	128723.1	257096.6	131520	276617.5	138699.1	7
20200314_Exploris_RSLC9_Waters_CC_DDA_M3_10ng.raw	Q9BTY7	2.3%	1	0	3.33148431777954	17466.08	34611.36	17876.38	32799.18	16030.16	33754.89	17333.7	35610.64	17427.71	33812.04	1
20200314_Exploris_RSLC9_Waters_CC_DDA_M3_10ng.raw	Q92621	4.8%	10	0	5.53115224838257	80762.77	117767.7	76260.89	114660.6	76655.39	110135.2	75792.15	116474.4	78583.55	120430.4	9
20200314_Exploris_RSLC9_Waters_CC_DDA_M3_10ng.raw	Q9NX24	36.6%	5	0	4.5735068321228	96430.98	99524.81	102154.9	95845.22	100093.9	101220.7	95164.85	103167.1	97503.79	99042.21	4
20200314_Exploris_RSLC9_Waters_CC_DDA_M3_10ng.raw	Q9UHB6;Q9UHB6-4	1.3%;1.3%-4	1	0	4.70275545120239	6002.729	5365.894	5173.557	5581.714	7077.479	5247.559	4985.884	4774.342	7983.91	5313.275	1
20200314_Exploris_RSLC9_Waters_CC_DDA_M3_10ng.raw	P62263	29.1%	5	0	4.20545482635498	401536.6	396062.9	413881.2	360790.3	413037.2	332385.2	399934.2	347895.7	398196.3	372399.8	3
20200314_Exploris_RSLC9_Waters_CC_DDA_M3_10ng.raw	Q15424-1;Q15424-3;Q15424-4	13.6%;13.5%;13.5%	11	0	5.39487171173096	79007.13	113219.4	84475.02	100263.2	95599.7	108468.2	84827.05	124803.2	82788.26	124030.5	11
20200314_Exploris_RSLC9_Waters_CC_DDA_M3_10ng.raw	Q9Y4E8;Q9Y4E8-2;Q9Y4E8-3	5.2%;5.2%-2;5.2%-3	7	0	4.93605661392212	135581.2	218878.3	139305.5	215688.3	144135.4	226230.7	138232.7	233079.5	137177	239266	6
20200314_Exploris_RSLC9_Waters_CC_DDA_M3_10ng.raw	P84090	26.9%	4	0	4.14657020568848	54798.73	104196.3	60684.62	99294.9	58303.2	101979.6	58754.09	103797.4	58282.32	97396.45	2
20200314_Exploris_RSLC9_Waters_CC_DDA_M3_10ng.raw	P52948-1;P52948-2;P52948-5;P52948-6	3.6%;3.8%;3.6%;3.8%	7	0	4.93540287017822	139933.3	206480.9	151038.3	200269.2	141680.7	204482.5	139428.7	197229.8	148655.7	206489.7	7
20200314_Exploris_RSLC9_Waters_CC_DDA_M3_10ng.raw	P46013;P46013-2	0.9%;0.9%-2	2	0	5.21303749084473	39723.52	31187.7	40721.38	33823.57	43343.5	30840.72	38785.79	35078.91	36985.61	35560.4	2
20200314_Exploris_RSLC9_Waters_CC_DDA_M3_10ng.raw	P04040	19.2%	11	0	5.07503318786621	354542.2	406221.9	357719.8	387053.8	344864.7	374733.1	340367.6	391127.9	371189	416950.1	9
20200314_Exploris_RSLC9_Waters_CC_DDA_M3_10ng.raw	Q13263	14.4%	18	0	5.07242727279663	201796.4	329267.5	234419.7	338982	228307.8	333254.9	211916.3	357533.7	229869.5	363576.1	11
20200314_Exploris_RSLC9_Waters_CC_DDA_M3_10ng.raw	Q09666-1	0.12	21	0	5.41008853912354	315696.6	151205.2	329997.1	151434.3	323003.1	148029.7	299679.3	149963.8	309971.4	150655.1	20
20200314_Exploris_RSLC9_Waters_CC_DDA_M3_10ng.raw	O60220	0.34	4	0	5.04983043670654	51584.79	77945.02	53322.16	82619.02	51288.04	76569.86	54342.19	80191.29	52709.26	79624.15	3
20200314_Exploris_RSLC9_Waters_CC_DDA_M3_10ng.raw	P08729	29.4%	22	0	5.75583553314209	1424885	170777.5	1438373	159319.6	1428667	161247.6	1365371	174282.7	1437216	165057.5	14
20200314_Exploris_RSLC9_Waters_CC_DDA_M3_10ng.raw	P05787;P05787-2	40.2%;40.2%-2	29	0	5.90065240859985	1892817	470885.5	1846420	484070.2	1888025	472728.1	1759201	481844.1	1805936	474908.3	18
20200314_Exploris_RSLC9_Waters_CC_DDA_M3_10ng.raw	P46783	34.5%	12	0	5.92005205154419	543991.9	514765.8	515006.2	491610.5	536973.5	484548.2	492329.3	497545.7	520817.8	507530.9	6
20200314_Exploris_RSLC9_Waters_CC_DDA_M3_10ng.raw	P49411	24.1%	13	0	6.02362537384033	458002.7	622205.7	482647.3	633552.4	462742.6	628459.9	466363.7	631336.4	453438	644512	9
20200314_Exploris_RSLC9_Waters_CC_DDA_M3_10ng.raw	P56182	6.3%	2	0	3.99450850486755	16757.69	17786.99	15660.09	20148.3	16930.46	21066.88	16724.6	21138.62	18049.98	18042.52	2
20200314_Exploris_RSLC9_Waters_CC_DDA_M3_10ng.raw	P21333;P21333-2	22.7%;22.7%-2	54	0	5.49182748794556	381147.3	308952.4	389692.3	309228.6	378703.1	294093.7	362507.2	327421.7	401309.6	322755.3	43
20200314_Exploris_RSLC9_Waters_CC_DDA_M3_10ng.raw	Q14566	20.3%	14	0	5.8625659942627	214672.6	326286.4	215018.4	319914	213001	316396.8	207203.9	324889.6	208043.9	317543.2	13
20200314_Exploris_RSLC9_Waters_CC_DDA_M3_10ng.raw	P28340	1.5%	2	0	4.58734798431396	61217.06	60601.5	62247.3	63368.78	65388.6	61115.55	60658.29	61441.9	64284.01	65463.86	2
20200314_Exploris_RSLC9_Waters_CC_DDA_M3_10ng.raw	Q9BWF3-1	11.3%	4	0	5.28281927108765	149890.2	202970.5	147389.1	199371.4	147460.9	196396.3	142367	198184.6	143858.9	208150.5	4
20200314_Exploris_RSLC9_Waters_CC_DDA_M3_10ng.raw	P07355;P07355-2	41%;41%-2	18	0	6.45417928695679	676559.3	237795.2	749208.7	234244	689017.6	225549.2	651708.6	231452.4	644143.4	236088.5	13
20200314_Exploris_RSLC9_Waters_CC_DDA_M3_10ng.raw	Q9BSJ8;Q9BSJ8-2	6.7%;6.7%-2	9	0	5.22210454940796	122126.9	120479.3	124663.8	127030.1	122100	124395.9	115821.8	122576.8	124398.4	130019.2	7
20200314_Exploris_RSLC9_Waters_CC_DDA_M3_10ng.raw	P12004	0.36	9	0	4.82162523269653	472972.7	605308.5	489711.7	631621.1	470770	586805.3	430827	604626.6	438945.1	593480.3	9
20200314_Exploris_RSLC9_Waters_CC_DDA_M3_10ng.raw	Q9BUQ8	6.5%	6	0	5.56509208679199	93291.47	187546.2	97561.71	190940.7	101679.2	185471.2	96570.01	199234.4	105876.5	194126.1	6
20200314_Exploris_RSLC9_Waters_CC_DDA_M3_10ng.raw	P36543;P36543-3;Q96A05	4%;4%-3;4%	1	0	4.51889419555664	24968.36	29845.63	29110.32	26477.9	31204.78	25513.55	27002.27	26919.63	32169.44	27667.79	1
20200314_Exploris_RSLC9_Waters_CC_DDA_M3_10ng.raw	P09110-1	3.1%	1	0	2.9442286491394	1484.662	1688.127	NA	1642.303	1933.729	1213.444	1536.494	1254.123	2328.425	1845.604	1
20200314_Exploris_RSLC9_Waters_CC_DDA_M3_10ng.raw	P11387	8.1%	6	0	5.18823671340942	235691.4	150765.4	231942	156864.3	234048.1	155830.7	234544.8	151884	222849.5	157119.9	6
20200314_Exploris_RSLC9_Waters_CC_DDA_M3_10ng.raw	P52565-1	15.7%	3	0	5.13349914550781	131360.3	101579.6	124865.5	106136.3	131685.4	97527.18	126361.9	100875.9	124699.5	104693.6	3
20200314_Exploris_RSLC9_Waters_CC_DDA_M3_10ng.raw	Q9Y2W1	5.8%	7	0	5.57921504974365	262427	305401.2	262245.2	308626.1	253211.7	283822.6	260730.7	298631.6	259914	308967.6	5
20200314_Exploris_RSLC9_Waters_CC_DDA_M3_10ng.raw	Q8IWS0-1;Q8IWS0-2;Q8IWS0-3;Q8IWS0-4;Q8IWS0-5	6.8%;8%;6.9%;8.1%;7.6%	3	0	4.41575336456299	146247.8	139900.7	143178.6	145587.6	140454.5	137571.3	125567.2	146759.7	154755.9	147372.6	3
20200314_Exploris_RSLC9_Waters_CC_DDA_M3_10ng.raw	Q9H4A4	6.2%	3	0	4.43403673171997	40752.19	56325.99	41142.35	54481.23	41578.52	51380.77	43953.44	53520.17	47763.89	51710.77	3
20200314_Exploris_RSLC9_Waters_CC_DDA_M3_10ng.raw	Q9NVI7-2	11.6%	7	0	5.88462829589844	161623.3	225139	165722	231853	162129	224662.3	152832.3	228636.8	156833.2	222991.9	7
20200314_Exploris_RSLC9_Waters_CC_DDA_M3_10ng.raw	P14618	50.1%	38	0	5.60327053070068	2720154	949729.7	2690080	923256.4	2812832	866950.6	2703456	918790.7	2661002	904998.3	21
20200314_Exploris_RSLC9_Waters_CC_DDA_M3_10ng.raw	Q9NUQ8;Q9NUQ8-2	5.1%;5.1%-2	3	0	4.03228378295898	39778.66	50627.88	42563.01	46297.47	41187.36	44632.68	40151.39	42785.02	41729.38	45476.84	3
20200314_Exploris_RSLC9_Waters_CC_DDA_M3_10ng.raw	Q9P2E9-1;Q9P2E9-2	1.9%;1.9%	1	0	3.57505416870117	22818.75	23693.19	21554.97	22155.65	23222	22332.54	20745.01	23695.79	20111.83	23604.87	1
20200314_Exploris_RSLC9_Waters_CC_DDA_M3_10ng.raw	Q8IY81	4.4%	3	0	5.00090551376343	43242.64	46664.07	46661.55	44978.46	45581.43	39592.39	44078.59	43384.75	45458.56	46933.95	3
20200314_Exploris_RSLC9_Waters_CC_DDA_M3_10ng.raw	P53041	5.6%	3	0	4.62543964385986	87415.02	124106.2	86181.69	126129.2	97149.59	116643.9	92780.7	131027.6	91785.96	132046.8	3
20200314_Exploris_RSLC9_Waters_CC_DDA_M3_10ng.raw	P20700	37.2%	24	0	5.72158765792847	443826.3	859893.1	484132.3	860260.9	468945.7	803347.7	448741	852875.8	456115.4	852274.6	19
20200314_Exploris_RSLC9_Waters_CC_DDA_M3_10ng.raw	O75369-1;O75369-2;O75369-8;O75369-9	17.7%;17.9%;17.5%;17.8%	39	0	5.96001100540161	669980.3	316223.6	687526.2	298275.1	693860.2	300646.9	649111.1	315913.2	673463.8	305737.3	36
20200314_Exploris_RSLC9_Waters_CC_DDA_M3_10ng.raw	Q13200	15.9%	13	0	5.78182220458984	226471.1	332639.1	243525.9	337307.8	225467.8	318218.8	213087.9	345499.7	225315.3	331672.4	12
20200314_Exploris_RSLC9_Waters_CC_DDA_M3_10ng.raw	Q8WXF1;Q8WXF1-2	1.7%;1.7%-2	1	0	3.84389996528625	29133.94	67495.97	28368.36	63476.56	28505.35	66880.27	29702.88	68164.42	25720.32	64184.05	1
20200314_Exploris_RSLC9_Waters_CC_DDA_M3_10ng.raw	Q9HB71;Q9HB71-3	30.7%;30.7%-3	9	0	5.10446166992188	224226.8	401271.1	230516.4	387790.6	232824.2	398178	228971.7	401935.8	227447.2	397986.7	6
20200314_Exploris_RSLC9_Waters_CC_DDA_M3_10ng.raw	P05455	20.3%	13	0	5.45264959335327	271832.5	604717.3	277698.6	592690.9	288849.6	575389.9	257180.7	597843.8	265540.3	612607.9	8
20200314_Exploris_RSLC9_Waters_CC_DDA_M3_10ng.raw	O00231;O00231-2	10.2%;10.2%-2	4	0	5.67770099639893	111371.3	191590.1	116888.7	180901.6	113363.5	168928.8	106909.5	187438.3	116584.9	185723.6	4
20200314_Exploris_RSLC9_Waters_CC_DDA_M3_10ng.raw	O94992	8.4%	3	0	4.11041021347046	102627.3	107744.5	106812.1	107139.2	116438.5	94530	110822.4	104919.4	109509.9	107320.7	3
20200314_Exploris_RSLC9_Waters_CC_DDA_M3_10ng.raw	P61088	34.2%	7	0	5.38399410247803	221649.8	348747.2	239675.8	352465.8	242583.3	342097.3	237161.6	353447.7	225385	341839.8	5
20200314_Exploris_RSLC9_Waters_CC_DDA_M3_10ng.raw	P61158	12.4%	3	0	4.59881830215454	28551.94	28934.39	29472.6	27213.05	26090.11	26966.13	27751.7	28127.8	28852.57	28545.78	3
20200314_Exploris_RSLC9_Waters_CC_DDA_M3_10ng.raw	O95777	9.4%	1	0	3.89981341362	15210.96	21605.02	11321.1	20940.06	14789.66	22511.47	13136.61	22359.06	13617.1	18529.35	1
20200314_Exploris_RSLC9_Waters_CC_DDA_M3_10ng.raw	P09874	15.8%	18	0	5.11922645568848	240661	296140.8	250636.7	295432.9	259068.7	294421.7	218794.4	310793.3	255702.5	308731.3	16
20200314_Exploris_RSLC9_Waters_CC_DDA_M3_10ng.raw	Q16204	5.3%	2	0	2.75574851036072	32724.48	42767.68	33336.13	40022.87	36297.76	41678.75	33095.99	38752.43	32024.92	45638.83	2
20200314_Exploris_RSLC9_Waters_CC_DDA_M3_10ng.raw	Q15149-1;Q15149-2;Q15149-3;Q15149-4;Q15149-5;Q15149-6;Q15149-7;Q15149-8;Q15149-9	10.5%;10.7%;10.7%;10.8%;10.8%;10.8%;10.9%;10.8%;10.8%	49	0	5.56592226028442	326105.7	183822.3	320207.3	177989	322991.8	165274.5	314469.3	172598.3	322129.9	173114.3	48
20200314_Exploris_RSLC9_Waters_CC_DDA_M3_10ng.raw	Q9UJZ1;Q9UJZ1-2	16.3%;16.3%-2	5	0	4.35679769515991	102709.9	110507.8	113460.5	116750.5	118369.1	105997.4	108742.9	110634.7	108476.7	120191.4	4
20200314_Exploris_RSLC9_Waters_CC_DDA_M3_10ng.raw	P34932	29.3%	20	0	5.83661651611328	330201.3	579230.7	347410.1	561945.1	348347.3	545978.9	321251.1	580653.9	317862.3	583423.3	18
20200314_Exploris_RSLC9_Waters_CC_DDA_M3_10ng.raw	Q14683	6.2%	8	0	4.46182203292847	127663.4	111311.6	139552.7	101335.1	136284	101906.6	134868.6	111317.1	135891.3	105255.9	8
20200314_Exploris_RSLC9_Waters_CC_DDA_M3_10ng.raw	O60841	8.2%	11	0	6.04028367996216	261513.1	371155.6	283769.1	369782.9	277733.9	372102.5	252358.4	385020.8	256594.2	386853.8	10
20200314_Exploris_RSLC9_Waters_CC_DDA_M3_10ng.raw	P07951-3	2.8%	1	0.00480979449059904	0.467377364635468	9650.173	4986.995	10602.85	3627.419	8830.483	4011.404	10308.78	4577.955	9877.691	3883.84	1
20200314_Exploris_RSLC9_Waters_CC_DDA_M3_10ng.raw	O95757	5.6%	4	0	4.11239194869995	87787.63	128471.1	94089.76	132083.8	91495.5	124205.7	93375.52	129641	91728.32	133428.9	4
20200314_Exploris_RSLC9_Waters_CC_DDA_M3_10ng.raw	P67936	24.6%	9	0	4.50071716308594	816363.9	494724.3	821096.6	485151.8	849723.6	481784.6	790003.4	518223.7	811957.7	480829.2	7
20200314_Exploris_RSLC9_Waters_CC_DDA_M3_10ng.raw	Q9H6F5	11.4%	3	0	3.27121067047119	64605.73	47805.26	57045.1	46279.11	61254.52	46024.12	62324.35	49446.1	62202.72	47557.5	3
20200314_Exploris_RSLC9_Waters_CC_DDA_M3_10ng.raw	P30084	0.4	9	0	4.53268337249756	285932.8	238520.4	315262	231775.7	296293.1	226828.9	294957.3	239618.7	276422	235731.1	8
20200314_Exploris_RSLC9_Waters_CC_DDA_M3_10ng.raw	P35241-1;P35241-5	13.2%;12.7%	12	0	5.73910140991211	638788.4	641805.2	658406.3	614024.6	636195.3	606813.1	614878.3	637557.5	630376.6	633094.3	9
20200314_Exploris_RSLC9_Waters_CC_DDA_M3_10ng.raw	P50991	28.9%	18	0	5.65888166427612	312618.4	583685.6	289334.7	567112.5	312286.9	538260.6	295490.8	571794.6	302311.2	568728.3	13
20200314_Exploris_RSLC9_Waters_CC_DDA_M3_10ng.raw	P42704	13.8%	23	0	5.43356561660767	335048.8	509338.9	333317.7	506414.7	342354.6	510455.2	339714.6	511996.7	340729.7	516501.5	18
20200314_Exploris_RSLC9_Waters_CC_DDA_M3_10ng.raw	Q15366-1;Q15366-2;Q15366-3;Q15366-4;Q15366-5;Q15366-6;Q15366-7;Q15366-8	32.1%;32%;32.3%;35.3%;34.9%;32.4%;36.8%;36.3%	15	0	5.48986101150513	472133	570079.9	474896.2	593962.1	454239.4	550846.2	469102.3	570500.6	464089.8	577555	9
20200314_Exploris_RSLC9_Waters_CC_DDA_M3_10ng.raw	O14684	16.4%	3	0	3.79779529571533	165121.1	32697.12	169153.3	30803.6	163670.5	31439.87	162084.3	27466.21	165236.7	29456.58	3
20200314_Exploris_RSLC9_Waters_CC_DDA_M3_10ng.raw	Q9Y3D9	9.5%	2	0	4.91989088058472	58378.98	80543.58	70463.38	77978.68	65536.62	74452.57	71659.28	79776.26	65728.49	84291.79	2
20200314_Exploris_RSLC9_Waters_CC_DDA_M3_10ng.raw	Q9UDW1	0.27	1	0.00143609382479655	1.32810950279236	7006.178	9140.744	5146.784	10686.74	6040.512	8714.229	4285.086	8179.762	7150.975	8722.899	1
20200314_Exploris_RSLC9_Waters_CC_DDA_M3_10ng.raw	P53396-1	14.8%	17	0	5.66413354873657	255083.9	365566.8	244494.1	358742	255760.5	355222.4	240230	376223.1	260809.6	356314.7	15
20200314_Exploris_RSLC9_Waters_CC_DDA_M3_10ng.raw	P55072	38.2%	26	0	5.47462701797485	372294.1	485584.4	382093.7	490157.7	386284	444900.1	366142.7	465395.6	371846.4	458777.1	22
20200314_Exploris_RSLC9_Waters_CC_DDA_M3_10ng.raw	P84103;P84103-2	23.8%;23.8%-2	5	0	4.34760189056396	285388	524093.3	305019.3	529986.3	287496.5	495910.1	294524.1	527522.6	296398.2	493847	4
20200314_Exploris_RSLC9_Waters_CC_DDA_M3_10ng.raw	P17987	19.4%	11	0	5.9163990020752	399037.3	698605.5	421574.2	682354.9	405917.6	675284.3	403854.1	700760.5	379861.5	660250.6	8
20200314_Exploris_RSLC9_Waters_CC_DDA_M3_10ng.raw	Q15029;Q15029-2;Q15029-3	13.1%;13.1%-2;13.1%-3	10	0	5.40469312667847	90153.95	140229	93567.34	141512.4	101581.6	134021	96725.38	138331.1	92672.21	148508.8	10
20200314_Exploris_RSLC9_Waters_CC_DDA_M3_10ng.raw	P05388	35.6%	8	0	5.81032228469849	264786.4	303839.2	272617.2	311192	270134.7	293895	251196	320007.3	249974.2	300531.9	7
20200314_Exploris_RSLC9_Waters_CC_DDA_M3_10ng.raw	P09211	0.3	5	0	5.33710956573486	56419.11	151839.9	53746.91	151947.9	58978.67	159972.9	58088.83	173267.3	59382.64	170253.8	4
20200314_Exploris_RSLC9_Waters_CC_DDA_M3_10ng.raw	P49207	28.2%	5	0	4.95739221572876	661914.1	402740.4	675250	392106.9	664327.6	374988	654327	395344.2	654388.9	399066.7	4
20200314_Exploris_RSLC9_Waters_CC_DDA_M3_10ng.raw	Q9H6V9-1;Q9H6V9-2;Q9H6V9-3;Q9H6V9-4	3.1%;3%;3.6%;5.1%	1	0.00556506849315068	0.289585888385773	5322.238	8719.922	3718.979	7497.016	8303.379	8442.534	6606.983	8365.05	7296.262	9297.975	1
20200314_Exploris_RSLC9_Waters_CC_DDA_M3_10ng.raw	P61026	0.09	2	0	3.7567241191864	125233.7	99355.12	132763.7	93492.77	131489.3	89708.25	122861.3	95307.88	128490	92751.39	2
20200314_Exploris_RSLC9_Waters_CC_DDA_M3_10ng.raw	P39023	14.6%	11	0	3.27556133270264	243747.2	360772.6	261816.5	354058.6	269978.3	352687	242727.7	377011.2	242215.1	362633	5
20200314_Exploris_RSLC9_Waters_CC_DDA_M3_10ng.raw	Q92598;Q92598-2	17.9%;17.9%-2	19	0	5.27309989929199	199805.9	316749.1	210733.3	318139.1	206074.1	295401.9	192194.3	310743.8	208036.3	313087.9	14
20200314_Exploris_RSLC9_Waters_CC_DDA_M3_10ng.raw	P46060	11.2%	5	0	5.23292255401611	79549.73	104113.6	81542.7	109137.4	84824.94	108531.1	84587.49	112489.1	82588.68	108592.7	5
20200314_Exploris_RSLC9_Waters_CC_DDA_M3_10ng.raw	Q8IZ69;Q8IZ69-2	2.2%;2.2%-2	2	0.00228310502283105	0.883186757564545	41220.71	71928.41	40743.45	69891.33	41690.78	67525.27	39544.76	71351.3	40376.85	75614.06	2
20200314_Exploris_RSLC9_Waters_CC_DDA_M3_10ng.raw	Q9Y6E2	11.7%	7	0	4.53293752670288	156192.9	286116.9	174393.1	296104.3	168608.7	288362	166689	295466.9	156382.3	304367.4	6
20200314_Exploris_RSLC9_Waters_CC_DDA_M3_10ng.raw	O15067	4.8%	6	0	5.81737518310547	136867.7	142870.4	148961.7	143112.9	146413.5	155571.3	142190.8	142347	134736.1	157596.4	6
20200314_Exploris_RSLC9_Waters_CC_DDA_M3_10ng.raw	O60506;O60506-2	19.3%;19.3%-2	13	0	5.42799377441406	276948.8	311103.5	275963.2	304226.6	265305.3	305243.8	271223.3	304576.4	275125	308078.8	9
20200314_Exploris_RSLC9_Waters_CC_DDA_M3_10ng.raw	P15880	26.3%	10	0	5.64999866485596	562139.9	562188.6	575195.9	553886.6	563333.1	526285.4	537662.4	565884.9	562140.9	559608.6	7
20200314_Exploris_RSLC9_Waters_CC_DDA_M3_10ng.raw	Q07021	13.5%	3	0	4.482177734375	9183.53	6961.574	8883.51	9417.396	9646.326	8990.946	9469.682	8902.628	9895.938	9332.785	2
20200314_Exploris_RSLC9_Waters_CC_DDA_M3_10ng.raw	P0DMV8	33.2%	28	0	6.1405348777771	2288524	3509744	2385356	3598080	2447577	3402751	2219013	3720548	2144875	3664886	16
20200314_Exploris_RSLC9_Waters_CC_DDA_M3_10ng.raw	Q86VM9	6.7%	8	0	3.94356775283813	79899.88	144447.8	87370.25	146557.1	89789.45	153968.5	90129.16	147971	92637.24	149237.9	6
20200314_Exploris_RSLC9_Waters_CC_DDA_M3_10ng.raw	Q9BXP5;Q9BXP5-2;Q9BXP5-3;Q9BXP5-4;Q9BXP5-5	10.5%;10.5%-2;10.5%-3;10.5%-4;10.5%-5	10	0	5.44051933288574	62704.17	111432.2	71451.39	116050.8	66823.88	116635.4	63130.65	107641.3	64315.37	117067.4	9
20200314_Exploris_RSLC9_Waters_CC_DDA_M3_10ng.raw	P40926	37.6%	16	0	5.46186923980713	336422.4	1107468	382353.8	1094488	377339.7	1080817	376038.8	1171984	368974.1	1128399	9
20200314_Exploris_RSLC9_Waters_CC_DDA_M3_10ng.raw	P04406-1;P04406-2	34%;38.9%	14	0	5.02556657791138	774424.2	577261.8	775477.4	579191.4	770154.6	538337.1	739556.8	574838.1	737542.5	525397.8	8
20200314_Exploris_RSLC9_Waters_CC_DDA_M3_10ng.raw	P51858	46.2%	16	0	5.28016471862793	767800.9	660946.4	744065.2	661012.3	726288.1	603206.7	723257.3	652366.1	728233.3	639231.9	9
20200314_Exploris_RSLC9_Waters_CC_DDA_M3_10ng.raw	Q86X55;Q86X55-1	5.3%;5.3%-1	3	0	5.35804748535156	63265.56	91930.51	64229.18	92154.73	65610.93	90209.82	63995.34	94603.69	72302.48	94646.22	3
20200314_Exploris_RSLC9_Waters_CC_DDA_M3_10ng.raw	P11766	12.6%	4	0	4.41190338134766	107264.3	181177	117684.2	178474.7	118250.5	181951.1	105276.3	178232.9	120665	181910	4
20200314_Exploris_RSLC9_Waters_CC_DDA_M3_10ng.raw	P60709;P63261	49.6%;49.6%	50	0	5.63892030715942	2516512	2069351	2492612	2023229	2473017	1875768	2438095	2048394	2388668	1951275	14
20200314_Exploris_RSLC9_Waters_CC_DDA_M3_10ng.raw	P42025;P61163	2.7%;2.7%	1	0	3.78116369247437	33217.33	36630.8	32736.78	36416.63	37990.28	38566.75	30532.15	37552.26	33442.89	40693.36	1
20200314_Exploris_RSLC9_Waters_CC_DDA_M3_10ng.raw	P52701;P52701-3	7.3%;7.3%-3	9	0	4.33577108383179	208592.5	213629.6	218090.6	221695.9	225910.9	232730.8	234774.6	238271	233741.5	230839.6	9
20200314_Exploris_RSLC9_Waters_CC_DDA_M3_10ng.raw	Q9P258	15.1%	10	0	5.58574295043945	189817.4	270836.2	187996.4	259899.8	185219.2	243363.3	182040.8	254686.8	188144	261908.4	7
20200314_Exploris_RSLC9_Waters_CC_DDA_M3_10ng.raw	Q9HAV4	7.5%	9	0	5.48735904693604	101645.8	131456.5	105219.9	136759.8	106000	124671.3	99385.79	134626.2	91164.52	139889.8	9
20200314_Exploris_RSLC9_Waters_CC_DDA_M3_10ng.raw	Q03252	12.7%	11	0	5.68977975845337	118846.1	200244.1	126871.3	201333.4	121570.3	197057.4	122694.4	199869.2	125643.2	195163.2	8
20200314_Exploris_RSLC9_Waters_CC_DDA_M3_10ng.raw	Q9NU22	0.5%	3	0.000972289742343218	2.29951858520508	57577.55	69339.06	58241.5	79496.59	62015.66	79570.47	56202.95	78817.78	58680.15	75030.32	3
20200314_Exploris_RSLC9_Waters_CC_DDA_M3_10ng.raw	P16157;P16157-10;P16157-11;P16157-12;P16157-13;P16157-14;P16157-15;P16157-16;P16157-2;P16157-21;P16157-3;P16157-4;P16157-5;P16157-6;P16157-7;P16157-8;P16157-9	1.5%;1.5%-10;1.5%-11;1.5%-12;1.5%-13;1.5%-14;1.5%-15;1.5%-16;1.5%-2;1.5%-21;1.5%-3;1.5%-4;1.5%-5;1.5%-6;1.5%-7;1.5%-8;1.5%-9	3	0	3.27707958221436	52894.79	83548.72	53964.12	85825.25	53235.62	84380.13	47755.3	92087.46	51177.53	94299.42	3
20200314_Exploris_RSLC9_Waters_CC_DDA_M3_10ng.raw	P18583-1;P18583-10;P18583-2;P18583-3;P18583-4;P18583-5;P18583-6;P18583-7;P18583-9	2.9%;2.9%0;3.3%;3%;3%;2.8%;3.3%;2.9%;2.8%	6	0	4.66214418411255	234614.4	251983.5	244120.8	252514.5	250174.7	254464.2	243953.6	275316.2	234910.5	259405.6	6
20200314_Exploris_RSLC9_Waters_CC_DDA_M3_10ng.raw	P09669	10.7%	1	0	3.48824882507324	68779.62	96525.48	68816.8	101472.4	73351.73	95471.39	64483.87	99387.38	79117.27	99224.09	1
20200314_Exploris_RSLC9_Waters_CC_DDA_M3_10ng.raw	P33993-1	18.2%	13	0	5.73703193664551	131498.9	243005.2	142336.4	243700.3	143278.9	226897.4	133882.1	240471.7	124581.8	243464.8	12
20200314_Exploris_RSLC9_Waters_CC_DDA_M3_10ng.raw	P23526-1	20.6%	8	0	5.29735231399536	211531.5	203230	208231.8	203240.3	204969.1	201338.8	199421.2	215328.8	214887	216445.2	8
20200314_Exploris_RSLC9_Waters_CC_DDA_M3_10ng.raw	P16104	32.2%	8	0	3.43604373931885	928480.4	831415.1	1013815	858697.3	965638.1	781537.9	946005.3	863242.5	872430.4	888231.6	4
20200314_Exploris_RSLC9_Waters_CC_DDA_M3_10ng.raw	Q14692	0.9%	1	0	3.78056859970093	4740.92	11583.88	5060.697	11696.79	4605.617	13014.6	4770.111	11599.27	5052.719	12142.43	1
20200314_Exploris_RSLC9_Waters_CC_DDA_M3_10ng.raw	Q92900;Q92900-2	5.2%;5.2%-2	6	0	5.10309839248657	140063.9	186673.1	143613.7	174223.4	152177.5	175110	147827.6	179579	141184.8	178616.6	6
20200314_Exploris_RSLC9_Waters_CC_DDA_M3_10ng.raw	O75947-1	11.8%	2	0	5.63169622421265	147557.5	193223	159465.6	196868.5	155282.1	176145	150959.6	196651.4	152295.9	194871.2	2
20200314_Exploris_RSLC9_Waters_CC_DDA_M3_10ng.raw	P18124	34.7%	11	0	5.80324697494507	492528.8	452250.1	496724.9	446748.9	496046.5	420533.8	471019.4	447385.1	493349.2	439606	9
20200314_Exploris_RSLC9_Waters_CC_DDA_M3_10ng.raw	Q15393-1	5.6%	6	0	5.43945789337158	137187	215353.9	134724.4	212132	135143.8	215986.3	138075.4	205715.3	127734.7	211030.5	6
20200314_Exploris_RSLC9_Waters_CC_DDA_M3_10ng.raw	Q13428-1;Q13428-2;Q13428-3;Q13428-4;Q13428-6;Q13428-7;Q13428-8	5%;5.3%;5%;4.9%;5.2%;5.2%;5.3%	8	0	4.00212097167969	142028.7	215191	153962.2	214599.8	152517.9	211794.5	147632.4	215989	157265.4	223394	8
20200314_Exploris_RSLC9_Waters_CC_DDA_M3_10ng.raw	Q16222-1;Q16222-2;Q16222-3	16.9%;17.4%;16.9%	9	0	4.37259340286255	128883.6	421933.1	134485.7	421545.9	140361.6	397345.4	137612.1	424932.8	133946.5	425230.4	7
20200314_Exploris_RSLC9_Waters_CC_DDA_M3_10ng.raw	O96019-1	10.5%	4	0	4.7607684135437	39400.77	70295.52	37340.88	69714.95	39587.15	70653.73	39666.86	71876.55	39432.24	75715.9	4
20200314_Exploris_RSLC9_Waters_CC_DDA_M3_10ng.raw	Q14697-1;Q14697-2	8.3%;8.1%	10	0	4.78850269317627	368387.5	164570.9	393504.2	168170.2	371928.8	164228.8	357546.2	164481.5	364288.4	174136.4	7
20200314_Exploris_RSLC9_Waters_CC_DDA_M3_10ng.raw	P50990	43.4%	32	0	5.80856370925903	255362.1	509787.4	281196.7	510910	281537.2	489605.4	262200	514092.5	259605.1	514174.3	21
20200314_Exploris_RSLC9_Waters_CC_DDA_M3_10ng.raw	P18077	33.6%	5	0	4.95806121826172	337339.9	353938.1	353636.3	385726.3	360533.8	378481.5	354185.9	382685.4	320128.8	377877.3	4
20200314_Exploris_RSLC9_Waters_CC_DDA_M3_10ng.raw	Q16531	7.8%	10	0	4.90563106536865	336515.5	471973.6	358519.8	472866.9	351691	476110.9	336313.5	487936.1	354337.1	494715.5	9
20200314_Exploris_RSLC9_Waters_CC_DDA_M3_10ng.raw	Q9UNF0;Q9UNF0-2	5.1%;5.1%-2	2	0.000972289742343218	1.55796611309052	7772.913	6329.433	7990.3	7162.342	7223.087	5454.833	4815.244	6394.201	6478.606	6253.102	2
20200314_Exploris_RSLC9_Waters_CC_DDA_M3_10ng.raw	P62266	32.2%	4	0	5.62097215652466	261492.8	208008	266849.3	191819.7	243779	184860.2	237419.7	202656.2	242256	196109	3
20200314_Exploris_RSLC9_Waters_CC_DDA_M3_10ng.raw	Q9NZ71-1;Q9NZ71-2;Q9NZ71-4;Q9NZ71-6;Q9NZ71-7;Q9NZ71-8;Q9NZ71-9	0.6%;0.5%;0.7%;0.5%;0.6%;0.7%;0.7%	1	0.00898692810457516	-0.22424204647541	29671.68	38304.69	33908.44	40859.24	30848.22	38909.09	32670.68	39001.44	32130.18	39480.46	1
20200314_Exploris_RSLC9_Waters_CC_DDA_M3_10ng.raw	A8MWD9;P62308	34.2%;34.2%	4	0	4.855149269104	219555.3	338254.8	205670.8	319779.6	189537.1	306321.1	164113.4	289217.3	169398.9	335133.2	3
20200314_Exploris_RSLC9_Waters_CC_DDA_M3_10ng.raw	P62140	30.9%	8	0	5.21886730194092	142111.8	153071.8	147337	150849.4	142240.7	139052.8	133306.3	143727.4	139192.7	145796.4	8
20200314_Exploris_RSLC9_Waters_CC_DDA_M3_10ng.raw	Q02543	0.29	10	0	5.76997137069702	428113.3	385531.3	461704.7	363002.4	468734.8	358968	436006	385265.2	483002.4	388349	5
20200314_Exploris_RSLC9_Waters_CC_DDA_M3_10ng.raw	P00558	0.47	20	0	5.26668405532837	1753855	953712.9	1697218	990642.3	1824248	941465.8	1763547	1000899	1726875	944093.8	15
20200314_Exploris_RSLC9_Waters_CC_DDA_M3_10ng.raw	P46934-4	0.03	2	0.000972289742343218	1.76766729354858	14283.72	10104.13	14614.39	6984.712	13235.27	8944.852	12129.52	9801.86	13276.84	8722.67	2
20200314_Exploris_RSLC9_Waters_CC_DDA_M3_10ng.raw	Q92990	1.3%	1	0.000972289742343218	1.7163143157959	37845.27	44046.79	38726.5	40873.06	40792.18	38107.68	40181.61	42043.84	38209.93	43109.03	1
20200314_Exploris_RSLC9_Waters_CC_DDA_M3_10ng.raw	Q92947-1;Q92947-2	1.8%;1.9%	1	0.000972289742343218	2.35516834259033	19247.65	15610.71	19290.37	16423.01	19523.82	18641.97	18700.75	21831.58	17061.8	22867.62	1
20200314_Exploris_RSLC9_Waters_CC_DDA_M3_10ng.raw	P06576	31.2%	24	0	5.89419555664063	887720.4	1095317	918390.2	1093832	922690.8	1106658	860456.8	1119392	864446.4	1131234	12
20200314_Exploris_RSLC9_Waters_CC_DDA_M3_10ng.raw	O43765	15.7%	6	0	4.24609088897705	66522.74	90267.34	71239.6	85191.7	66083	90122.67	68345.14	86089.65	67961.08	91038.71	5
20200314_Exploris_RSLC9_Waters_CC_DDA_M3_10ng.raw	P50502	9.8%	5	0	5.82750082015991	87541.18	184345.4	89110.61	183311.9	98313.95	178373.8	96078.1	182168	94764.53	187263.4	4
20200314_Exploris_RSLC9_Waters_CC_DDA_M3_10ng.raw	Q4G0J3;Q4G0J3-3	2.4%;2.4%-3	1	0	4.27832460403442	8589.063	12186.46	8613.979	10065.75	9013.173	8536.804	7800.907	10098.46	9317.609	10746.58	1
20200314_Exploris_RSLC9_Waters_CC_DDA_M3_10ng.raw	P61966	10.1%	1	0	4.61671447753906	24504.46	48273.59	31089.13	48874.24	30761.98	52815.46	28583.41	49522.57	27740.84	52478.59	1
20200314_Exploris_RSLC9_Waters_CC_DDA_M3_10ng.raw	Q96HS1-1;Q96HS1-2	3.5%;3.9%	1	0.000972289742343218	2.17294526100159	26654.95	31516.3	27271.35	28721.86	25909.19	31885.02	23320.16	33077.64	25578.61	34242	1
20200314_Exploris_RSLC9_Waters_CC_DDA_M3_10ng.raw	P60520	6.8%	1	0	3.23016285896301	10983	24786.24	8569.981	25476.47	11440.51	23750.19	11871.14	25282.25	11886.27	25466.23	1
20200314_Exploris_RSLC9_Waters_CC_DDA_M3_10ng.raw	P49593;P49593-2	14.8%;14.8%-2	6	0	4.92322778701782	100194	203460.7	96449.36	204440	102209.6	199583.1	97961.41	210309.1	102584.3	211498.9	5
20200314_Exploris_RSLC9_Waters_CC_DDA_M3_10ng.raw	P28066-1	25.7%	9	0	4.37618017196655	422725.2	381722.3	414720.5	370119.2	421144	358916.6	404934.7	364404.4	410480.5	375968.7	5
20200314_Exploris_RSLC9_Waters_CC_DDA_M3_10ng.raw	P28070	10.2%	3	0	5.04913854598999	180236.6	141575.2	180515.7	134070.6	202177.3	138179.3	190217.3	142970.8	183908.8	141942.1	3
20200314_Exploris_RSLC9_Waters_CC_DDA_M3_10ng.raw	Q15021	3.4%	6	0	3.74099159240723	142142	124120.2	155834	129464.9	152283.1	128121.8	142213.4	131995.3	142227.9	132926.3	6
20200314_Exploris_RSLC9_Waters_CC_DDA_M3_10ng.raw	P62081	35.1%	10	0	4.64616441726685	326573.3	406192.1	356726.8	399513.4	332980.9	394776.1	318177.1	405792.4	327468.2	398575	6
20200314_Exploris_RSLC9_Waters_CC_DDA_M3_10ng.raw	P61923;P61923-4;P61923-5	6.2%;6.2%-4;6.2%-5	1	0	5.74337291717529	27165.83	38745.81	27913.21	38742.81	30876.06	40341.01	28759.03	40667.98	27868.84	40123.67	1
20200314_Exploris_RSLC9_Waters_CC_DDA_M3_10ng.raw	Q13509	8.9%	4	0	5.13273286819458	71985.52	74170.61	70917.14	76176.72	78772.7	72046.29	69424.55	68796.84	75909.94	66123.83	3
20200314_Exploris_RSLC9_Waters_CC_DDA_M3_10ng.raw	P60900	26.8%	7	0	5.60268926620483	379922.9	463001.6	384467.6	448630.1	388670	445988.7	373195.8	450335.2	392663.4	459053.3	6
20200314_Exploris_RSLC9_Waters_CC_DDA_M3_10ng.raw	Q92945	10.8%	9	0	4.6512770652771	246565.2	483628.6	237124.4	476623.2	241838.8	465505.2	231365.8	488974.2	227412	465982.2	7
20200314_Exploris_RSLC9_Waters_CC_DDA_M3_10ng.raw	O60869-1;O60869-2;O60869-3	14.2%;15.1%;14.9%	2	0	3.52450823783875	165603.9	91302.84	169035.3	96102.13	173885.7	89972.34	169370.2	93399.59	169149.4	99825.95	2
20200314_Exploris_RSLC9_Waters_CC_DDA_M3_10ng.raw	Q02878	26.4%	9	0	4.36662197113037	888811.8	1137725	866522	1138242	871729.4	1139504	885731.1	1172321	865840.9	1104778	8
20200314_Exploris_RSLC9_Waters_CC_DDA_M3_10ng.raw	Q08752	4.9%	2	0	4.52854490280151	29185.7	77500.84	35150.03	85201.77	33683.61	79549.61	31965.95	76410.59	30439.14	78581.29	2
20200314_Exploris_RSLC9_Waters_CC_DDA_M3_10ng.raw	Q7Z6Z7;Q7Z6Z7-2;Q7Z6Z7-3	1.3%;1.3%-2;1.3%-3	5	0	3.9419150352478	146495.2	116395.8	143891.8	120250.8	141604.3	111720	141575.8	124482.3	136173.7	116307.4	5
20200314_Exploris_RSLC9_Waters_CC_DDA_M3_10ng.raw	O43242	19.7%	11	0	5.9397144317627	160114.3	202466.4	167736.2	198143.9	158314.8	187927.1	163122.3	216974.5	166798.9	437982	10
20200314_Exploris_RSLC9_Waters_CC_DDA_M3_10ng.raw	Q6P2Q9	9.7%	25	0	5.42975378036499	158156.8	190627.1	163967.8	188646.8	159138.3	180120.9	152980.7	183373.4	153655	197981	21
20200314_Exploris_RSLC9_Waters_CC_DDA_M3_10ng.raw	P14866	22.1%	14	0	4.78914022445679	165311.7	270261.1	173819.1	270460.2	167658	258690.2	171796.7	271890.2	167960.3	284466.2	10
20200314_Exploris_RSLC9_Waters_CC_DDA_M3_10ng.raw	Q15365	17.4%	7	0	4.62105560302734	117955.9	207116.5	129978.3	201186.2	129917.8	192589.2	114611.8	207295.1	126393.6	205026.4	4
20200314_Exploris_RSLC9_Waters_CC_DDA_M3_10ng.raw	Q15181	21.1%	4	0	3.91283202171326	60850.38	73232.73	67116.25	74860.88	64576.8	70835.64	60898.22	74646.37	64381.33	72055.93	4
20200314_Exploris_RSLC9_Waters_CC_DDA_M3_10ng.raw	Q9BUJ2-1;Q9BUJ2-2;Q9BUJ2-4	5.5%;5.8%;6.2%	6	0	3.29256105422974	93290.94	173272.6	106696.1	177942.3	111254.8	171826.3	115134.6	177957.8	108464.9	176835.7	6
20200314_Exploris_RSLC9_Waters_CC_DDA_M3_10ng.raw	O43324-1;O43324-2	10.9%;13.7%	2	0	5.02592992782593	53955.92	80857.32	68396.44	81050.29	56622.47	73956.13	58237.95	78538.84	59672.51	79748.29	2
20200314_Exploris_RSLC9_Waters_CC_DDA_M3_10ng.raw	O60885-1;O60885-2;O60885-3	0.5%;1%;0.9%	1	0.00556506849315068	0.279550731182098	12676.79	25676.48	17251.77	28892.46	15183.75	29106.73	12194.43	31810.12	13276.83	29669.51	1
20200314_Exploris_RSLC9_Waters_CC_DDA_M3_10ng.raw	Q00341-1	3.6%	6	0	4.06479692459106	170205.4	172558	181147.8	179891.6	176586	179403.7	165625.9	182618.3	174035.3	181983.2	6
20200314_Exploris_RSLC9_Waters_CC_DDA_M3_10ng.raw	P16401	4.9%	1	0	5.58051633834839	167331.6	38717.93	158726.8	35293.18	156912.9	31988.77	151677.2	37342.69	154228.3	34610.69	1
20200314_Exploris_RSLC9_Waters_CC_DDA_M3_10ng.raw	Q01650	5.1%	2	0	3.35808324813843	38552.67	34776.61	32752.5	36475.43	43304.14	37183.83	35262.67	38641.15	37729.48	36491.67	2
20200314_Exploris_RSLC9_Waters_CC_DDA_M3_10ng.raw	Q96ER3	1.7%	1	0.00186567164179104	1.21454763412476	52174.84	25318.2	56336.09	24389.31	50991.04	28694.35	56295.56	27955.43	55540.67	27545.08	1
20200314_Exploris_RSLC9_Waters_CC_DDA_M3_10ng.raw	P07237	26.8%	15	0	5.61668062210083	570784.5	356539.2	608821.4	350841.2	611152.1	344742.6	597760.9	349553.4	554068.2	368340.4	13
20200314_Exploris_RSLC9_Waters_CC_DDA_M3_10ng.raw	P18206;P18206-2	19.7%;19.7%-2	20	0	5.80543756484985	281167.9	466988.4	290962.3	480107.8	294091.7	459615.5	282081.6	464605.2	286902	471542.4	19
20200314_Exploris_RSLC9_Waters_CC_DDA_M3_10ng.raw	O43592	2.4%	2	0	4.24132013320923	14182.03	17085.52	15613.84	18112.18	21011.57	18145.83	18004.5	16710.78	21177.37	17970.86	2
20200314_Exploris_RSLC9_Waters_CC_DDA_M3_10ng.raw	P36776;P36776-2;P36776-3	8.1%;8.1%-2;8.1%-3	10	0	4.55340385437012	246185.9	358301.1	256578.2	363634.8	258066.6	358255	250548.2	367753.2	261869.5	371628.1	7
20200314_Exploris_RSLC9_Waters_CC_DDA_M3_10ng.raw	Q86WB0;Q86WB0-3	1.6%;1.6%-3	1	0	3.18044328689575	16810.62	37452.57	18566.71	37038.47	21718.4	39393.09	13784.8	35277.92	19191.93	35487.88	1
20200314_Exploris_RSLC9_Waters_CC_DDA_M3_10ng.raw	P49368-1	26.6%	18	0	6.11719369888306	306524.5	656368.2	313496.7	663172.5	296851.5	655273.5	301366.8	665945.3	287199.6	672693.1	14
20200314_Exploris_RSLC9_Waters_CC_DDA_M3_10ng.raw	Q06210-1;Q06210-2	4.4%;4.6%	4	0	4.33438920974731	150258.4	211119.1	152909	213958.2	165942.4	211781.9	146096.4	210821.8	134868.1	222198.3	3
20200314_Exploris_RSLC9_Waters_CC_DDA_M3_10ng.raw	P35998	18.2%	10	0	5.74949884414673	243677.7	381835.9	254979.8	392646.4	242751.9	363613.8	248323.9	388636.9	252974.4	399295.6	8
20200314_Exploris_RSLC9_Waters_CC_DDA_M3_10ng.raw	P38606;P38606-2	6.5%;6.5%-2	4	0	5.92226648330688	124214.5	191453.8	117701.9	188094.4	124135.3	194783.1	118087.2	191484.4	123078.5	195935.6	4
20200314_Exploris_RSLC9_Waters_CC_DDA_M3_10ng.raw	P28482	11.1%	4	0	3.3670482635498	65509.86	117722	71954.79	128890.1	74908.04	118164.5	66713.02	120672.1	70555.72	128622.6	4
20200314_Exploris_RSLC9_Waters_CC_DDA_M3_10ng.raw	P50579;P50579-2	8.8%;8.8%-2	3	0	5.1970853805542	54341.49	32859.57	56286.98	34205.85	53842.95	34966.06	49582.2	37745.64	49195.95	38956.61	3
20200314_Exploris_RSLC9_Waters_CC_DDA_M3_10ng.raw	P11940-1;P11940-2	23.3%;27.1%	20	0	5.26844215393066	397963.9	541026.8	389912.5	539178.1	392235.9	502686.2	387719.1	538374.8	371314.4	533266.8	13
20200314_Exploris_RSLC9_Waters_CC_DDA_M3_10ng.raw	O75937	10.7%	3	0	5.0132884979248	128214.5	224170.1	135800.6	234045	130953.1	237480.8	136624.3	230801.8	136716	227417.9	3
20200314_Exploris_RSLC9_Waters_CC_DDA_M3_10ng.raw	P13798	5.1%	3	0	5.61620616912842	72532.99	76097.17	72965.31	73098.3	80075.37	75839.27	72317.27	78950.57	64921.71	81832.23	3
20200314_Exploris_RSLC9_Waters_CC_DDA_M3_10ng.raw	P19784	2.3%	1	0.000972289742343218	1.88136458396912	35814.52	31742.04	35435.8	31564.93	36796.57	30942.49	34468.57	32988.11	37162.73	35730.94	1
20200314_Exploris_RSLC9_Waters_CC_DDA_M3_10ng.raw	Q00796	17.9%	6	0	5.02446413040161	229293.3	192643.7	242643.3	177244.7	268603.8	177376.2	245636	175903	241924.4	182790.2	6
20200314_Exploris_RSLC9_Waters_CC_DDA_M3_10ng.raw	P38159-1	25.3%	12	0	4.88446855545044	161056.2	243404.6	164004.8	237290.8	167735.5	233749.7	156492.8	243128.8	159317.9	231101.9	11
20200314_Exploris_RSLC9_Waters_CC_DDA_M3_10ng.raw	P42166	5.5%	3	0	5.47633504867554	41420.01	54451.74	45968.48	56904.26	43168.23	54005.46	43944.86	58549	45404.69	66188.89	3
20200314_Exploris_RSLC9_Waters_CC_DDA_M3_10ng.raw	Q99615-1	10.9%	6	0	4.72684001922607	118154.2	206836.1	119338.9	200236.1	127306.4	198468.4	122391.6	197938.8	120103.2	207995.5	6
20200314_Exploris_RSLC9_Waters_CC_DDA_M3_10ng.raw	Q9UNE7-1;Q9UNE7-2	11.2%;14.7%	3	0	4.72575998306274	32778.25	49420.48	39082.67	51487.26	37572.04	48693.77	34956.13	49372.19	34723.71	52486.29	3
20200314_Exploris_RSLC9_Waters_CC_DDA_M3_10ng.raw	Q02790	24.8%	14	0	5.49842977523804	380731	500994.7	383057.7	527188.1	400347.2	486861.7	371643.2	517069.2	389319.8	494915.3	10
20200314_Exploris_RSLC9_Waters_CC_DDA_M3_10ng.raw	P19338	23.4%	22	0	5.93946933746338	1635028	2712115	1712429	2664776	1613157	2581165	1595867	2701566	1658484	2715699	15
20200314_Exploris_RSLC9_Waters_CC_DDA_M3_10ng.raw	P13796	19.9%	12	0	5.08473825454712	184817.8	491559.4	167037	477022.3	182697.6	470632	162051.4	506877.4	185782.3	488231.5	11
20200314_Exploris_RSLC9_Waters_CC_DDA_M3_10ng.raw	Q14498-1;Q14498-2	13%;13.2%	7	0	5.64908599853516	126457.2	252727	130319.8	251189.6	127264.3	256299.4	124241.7	254071.6	127283.6	252049.5	6
20200314_Exploris_RSLC9_Waters_CC_DDA_M3_10ng.raw	Q9UQE7	8.1%	9	0	5.36290645599365	185789	193656.9	197763	187397.5	205043.1	183752.8	197081.4	186459.9	199258.8	200632	9
20200314_Exploris_RSLC9_Waters_CC_DDA_M3_10ng.raw	P31939	25.5%	14	0	5.62950944900513	104770.2	173101.1	106351	173171.1	106768	163601.8	109264.2	179465.8	101124.4	181291.4	12
20200314_Exploris_RSLC9_Waters_CC_DDA_M3_10ng.raw	P24941-1	11.4%	3	0	4.87312269210815	60525.44	111661.1	51031.18	101271.5	58440.12	101016.5	56396.14	109736.4	55747.18	103326.2	3
20200314_Exploris_RSLC9_Waters_CC_DDA_M3_10ng.raw	Q13451-1	0.21	11	0	6.00933647155762	178616.6	352601.9	173784.8	362991.7	197915.7	340863.4	188405.7	360910.8	197340	367408.7	9
20200314_Exploris_RSLC9_Waters_CC_DDA_M3_10ng.raw	P36915-1	3.1%	2	0	3.59345293045044	27900.78	36086.55	22876.16	37408.29	24424.37	32675.9	28705.52	37199.19	27886.1	35998.65	2
20200314_Exploris_RSLC9_Waters_CC_DDA_M3_10ng.raw	P60660;P60660-2	24.5%;24.5%-2	4	0	5.2901177406311	89744.66	52647.66	85749.88	48222.55	85886.25	46031.41	87166.43	44186.14	90149.52	46783.71	3
20200314_Exploris_RSLC9_Waters_CC_DDA_M3_10ng.raw	P06493	14.5%	3	0	4.6874475479126	27897.33	60176.66	31774.41	58307.96	34446.31	57603.44	30095.58	59447.9	30771.72	59994.55	3
20200314_Exploris_RSLC9_Waters_CC_DDA_M3_10ng.raw	P14868	16.8%	8	0	5.61688852310181	150427.2	228583	144291.3	225277.6	137813.2	226681.3	143177.4	231337.7	156316.3	237699.2	7
20200314_Exploris_RSLC9_Waters_CC_DDA_M3_10ng.raw	O75608;O75608-2	3.5%;3.5%-2	1	0	4.12855100631714	103090.2	148307.7	105192.9	138125.6	116927	137159.6	107236.9	151838.5	99866.59	145100.4	1
20200314_Exploris_RSLC9_Waters_CC_DDA_M3_10ng.raw	P23381	11.3%	5	0	4.84409141540527	87283.48	123273	91030.04	120166.2	91927.3	127855.7	95027.38	118938.5	86433.69	123047.7	5
20200314_Exploris_RSLC9_Waters_CC_DDA_M3_10ng.raw	Q9H3U1;Q9H3U1-2	5.3%;5.3%-2	5	0	4.26822566986084	98727.59	141708.2	111798.3	144795.3	111456.8	138986.7	102108.9	145037.1	114674.6	151079.5	5
20200314_Exploris_RSLC9_Waters_CC_DDA_M3_10ng.raw	Q05519;Q05519-2	5.2%;5.2%-2	3	0	4.08792448043823	37468.91	56099.82	45174.19	55009.77	40672.97	56996.46	37049.95	57594.97	41307.58	61532.15	2
20200314_Exploris_RSLC9_Waters_CC_DDA_M3_10ng.raw	P30050-1	40.6%	8	0	5.05951023101807	297783.6	386368	329336.4	395335.5	320609.2	376360.9	286079.4	392967.8	290228.6	394950.3	5
20200314_Exploris_RSLC9_Waters_CC_DDA_M3_10ng.raw	Q14258	5.6%	3	0	5.17133903503418	55387.66	67147.8	55133.9	72794.2	55554.52	75899.17	52164.71	74087.05	60303.71	78233.24	3
20200314_Exploris_RSLC9_Waters_CC_DDA_M3_10ng.raw	P13639	34.5%	39	0	5.91320657730103	752441.8	1178065	810941	1159214	818126.5	1136582	771354.6	1175380	767520	1148468	24
20200314_Exploris_RSLC9_Waters_CC_DDA_M3_10ng.raw	O14818-1	37.5%	12	0	6.05473470687866	482941.5	715990.7	495896.3	708217.1	502993.2	688116.9	491947.3	730027.1	487795.7	699419.3	8
20200314_Exploris_RSLC9_Waters_CC_DDA_M3_10ng.raw	Q8IV08	3.9%	2	0	4.04923963546753	62815.84	74964.29	71366.52	74723.94	60741.99	68012.23	60215.45	72196.66	53028.79	67773.97	2
20200314_Exploris_RSLC9_Waters_CC_DDA_M3_10ng.raw	P21980	11.2%	7	0	5.0379114151001	118079.5	144622.1	118097.3	146337	120429.4	138679.2	119157.7	146844	117389.4	152946.1	7
20200314_Exploris_RSLC9_Waters_CC_DDA_M3_10ng.raw	Q03701	2.6%	4	0	4.85783672332764	53294.48	60213.45	61688.3	62221.79	62779.64	56788.55	55359.63	60836.53	57862.53	66781.19	3
20200314_Exploris_RSLC9_Waters_CC_DDA_M3_10ng.raw	Q01518-1;Q01518-2	20.8%;20.9%	13	0	4.65617513656616	383302.4	642189.1	404221.9	605616.5	408962.8	614468.2	377063	637540.4	366767.3	635848.1	8
20200314_Exploris_RSLC9_Waters_CC_DDA_M3_10ng.raw	P30044-1;P30044-2;P30044-3	43.5%;57.4%;54.7%	9	0	5.15601348876953	504295.8	209353.4	525526.6	220875.2	497957.7	205322.7	488029.4	213552.8	492146.3	209015.2	6
20200314_Exploris_RSLC9_Waters_CC_DDA_M3_10ng.raw	Q6YN16;Q6YN16-2	4.3%;4.3%-2	2	0	4.81992959976196	104758.4	72804.16	93556	70282.99	97723	71875.95	86083.48	66670.85	96122.31	72183.5	2
20200314_Exploris_RSLC9_Waters_CC_DDA_M3_10ng.raw	Q8TAQ2;Q8TAQ2-2;Q8TAQ2-3	5.2%;5.2%-2;5.2%-3	6	0	5.07943296432495	62520.02	99803.48	61419.81	97651.04	62412.25	98783.9	59277.2	106228.6	61906.88	107540.6	5
20200314_Exploris_RSLC9_Waters_CC_DDA_M3_10ng.raw	P18669	18.5%	10	0	5.15418434143066	430260.2	230144.9	431543.1	237466.2	447848.9	237026.4	406396.9	244699.5	435422.8	233812.5	4
20200314_Exploris_RSLC9_Waters_CC_DDA_M3_10ng.raw	Q9ULW0;Q9ULW0-2	3.1%;3.1%-2	2	0	3.20628261566162	19874.74	37911.11	16957.2	36064.75	17449.77	33614.72	17952.4	32374.11	15999.31	34843.89	2
20200314_Exploris_RSLC9_Waters_CC_DDA_M3_10ng.raw	Q9UQ35	3.2%	11	0	4.66454410552979	213826.5	268726.3	220571.4	270409.1	211795.7	269584	211274.6	267284.6	216550.4	277677.1	7
20200314_Exploris_RSLC9_Waters_CC_DDA_M3_10ng.raw	Q8NBJ5	5.9%	4	0	5.72709846496582	229689.3	114010.9	236278.6	112617.4	246128	108272.3	219871	115703	234731	118465.2	4
20200314_Exploris_RSLC9_Waters_CC_DDA_M3_10ng.raw	P40227-1	31.3%	16	0	5.48825597763062	315982	637825.4	347068.1	668467.8	331448.7	626673.5	313687.6	636910.4	302353.3	651653.7	13
20200314_Exploris_RSLC9_Waters_CC_DDA_M3_10ng.raw	Q14C86-1;Q14C86-2;Q14C86-3;Q14C86-4;Q14C86-5;Q14C86-6	2.7%;2.7%;2.8%;2.8%;2.8%;2.7%	4	0	5.16143894195557	65423.74	69887.09	73587.67	70057.69	74674.06	65133.53	66902.88	70469.2	70432.03	74414.47	4
20200314_Exploris_RSLC9_Waters_CC_DDA_M3_10ng.raw	P15311	26.8%	19	0	5.30611801147461	288645.8	296836.5	297639.4	301595.7	309284.8	281128.1	291255.1	286564.8	290393	286547.6	14
20200314_Exploris_RSLC9_Waters_CC_DDA_M3_10ng.raw	Q9UMX0-1;Q9UMX0-2	5.3%;5.5%	2	0	4.06411075592041	26598.68	45416.63	25976	43224.97	30034.2	37798.12	25159.86	40942.58	27389.23	42363.68	2
20200314_Exploris_RSLC9_Waters_CC_DDA_M3_10ng.raw	P11021	31.3%	25	0	5.85232496261597	723726.7	378427.6	768648.8	376143.7	786023.2	349272.3	715644.4	375325.9	742303.9	374227.6	16
20200314_Exploris_RSLC9_Waters_CC_DDA_M3_10ng.raw	P62937	30.3%	15	0	5.50117254257202	1206473	1253203	1194424	1235299	1232401	1208044	1196856	1263805	1193172	1223841	5
20200314_Exploris_RSLC9_Waters_CC_DDA_M3_10ng.raw	P04843	0.18	11	0	5.61936378479004	234729.2	137364.3	246032.5	145312.4	249456.9	133092.1	239486.1	136475.2	265542.9	139895.6	10
20200314_Exploris_RSLC9_Waters_CC_DDA_M3_10ng.raw	P26038	29.3%	23	0	5.55475568771362	429543	387385.1	442581.9	382292.8	454229.8	385115.7	407453.2	394379.7	443189.3	416465.5	17
20200314_Exploris_RSLC9_Waters_CC_DDA_M3_10ng.raw	P68371	41.3%	30	0	5.1114354133606	451285.9	543450.6	461058.5	575433.6	451832.8	553284.6	426844.7	582611.7	461086.7	563869.7	13
20200314_Exploris_RSLC9_Waters_CC_DDA_M3_10ng.raw	P07437	6.1%	6	0	4.49858283996582	164800.3	294174.2	158908.9	290567.2	159357.7	276652.2	157985.4	294966.7	155387.9	272814.7	2
20200314_Exploris_RSLC9_Waters_CC_DDA_M3_10ng.raw	P62249	23.3%	7	0	5.258864402771	458056.3	347898.7	491302.6	378014.7	462879.4	362067.3	458209.8	374144.6	473143.8	363271.6	4
20200314_Exploris_RSLC9_Waters_CC_DDA_M3_10ng.raw	P50914	14.4%	4	0	6.45417928695679	309369.8	98120.41	304033.8	99395.3	308764.5	92182.58	306022.7	100136.5	295660.6	96194.41	3
20200314_Exploris_RSLC9_Waters_CC_DDA_M3_10ng.raw	Q92974;Q92974-2;Q92974-3	5.2%;5.2%-2;5.2%-3	6	0	4.90376472473145	99882.05	157183.1	109212.3	158182.4	116259.5	151620.6	107857.3	154054.3	112112.7	165338.8	6
20200314_Exploris_RSLC9_Waters_CC_DDA_M3_10ng.raw	Q9BQ95;Q9BQ95-2;Q9BQ95-4	3.9%;3.9%-2;3.9%-4	1	0.00186567164179104	1.06414902210236	2304.365	1548.145	1620.896	2187.735	1378.425	1704.973	2956.687	1566.355	2233.732	2144.664	1
20200314_Exploris_RSLC9_Waters_CC_DDA_M3_10ng.raw	O60814;P57053;P58876;P62807;Q5QNW6-1;Q5QNW6-2;Q93079;Q99877;Q99879;Q99880	52.4%;52.4%;52.4%;52.4%;52.4%;49.3%;52.4%;52.4%;52.4%;52.4%	37	0	5.26834154129028	863898.1	1028365	870608.3	1058436	860946.9	1007502	846973	1017879	832013.5	1032162	7
20200314_Exploris_RSLC9_Waters_CC_DDA_M3_10ng.raw	P55010	16.5%	7	0	5.61712455749512	212464.4	296819.5	225902.6	286451.4	218760.1	286600.9	207061.3	282673.1	214741.5	287377	6
20200314_Exploris_RSLC9_Waters_CC_DDA_M3_10ng.raw	P38646	38.1%	39	0	5.63680982589722	920324.3	805110.4	947900.5	823935.6	909538.9	818452.8	882628	823428.6	904957.4	819360.5	22
20200314_Exploris_RSLC9_Waters_CC_DDA_M3_10ng.raw	P20073-1;P20073-2	9%;9.4%	5	0	4.71774864196777	72901.56	86610.41	80649.43	91786.22	74430.26	88340.08	76197.37	89537.44	76215.69	92369.73	5
20200314_Exploris_RSLC9_Waters_CC_DDA_M3_10ng.raw	P26368;P26368-2	10.7%;10.7%-2	5	0	5.07873344421387	172652	218044.4	198319.6	226099.7	182360.4	219565.4	170925.3	232108.8	176485.3	237947.9	5
20200314_Exploris_RSLC9_Waters_CC_DDA_M3_10ng.raw	P08243-1;P08243-2	20.1%;20.9%	14	0	6.00513887405396	200210.7	328365.2	204658.4	320633.6	204708.2	312604.9	190785	323369.1	192753	313753.3	10
20200314_Exploris_RSLC9_Waters_CC_DDA_M3_10ng.raw	P54819;P54819-2;P54819-3;P54819-5	29.3%;29.3%-2;29.3%-3;29.3%-5	8	0	5.47450923919678	222663.5	405327.4	240708.4	408068.7	230520.4	387698.8	224866.4	406238.2	218544.5	430208.6	7
20200314_Exploris_RSLC9_Waters_CC_DDA_M3_10ng.raw	Q13547	9.3%	4	0	4.55442476272583	67766.28	101277.1	66515.66	101490.4	66680.14	100054.8	65525.04	97300.73	62607.51	108620.6	4
20200314_Exploris_RSLC9_Waters_CC_DDA_M3_10ng.raw	Q16891-2	16.6%	11	0	5.63674020767212	208105.3	266147.6	213097.6	276313.5	213338.5	269709.4	206728	285829.2	210819	289754.3	9
20200314_Exploris_RSLC9_Waters_CC_DDA_M3_10ng.raw	Q1KMD3	15.3%	10	0	4.64711570739746	199339.7	193764.1	189882.9	207081	199825.2	196844.9	182252.7	196970.6	180251.3	202565.8	10
20200314_Exploris_RSLC9_Waters_CC_DDA_M3_10ng.raw	P49006	59.5%	5	0	4.09412384033203	10398.1	112385.3	9544.577	105001.3	13758.48	98656.78	12214.39	109588.4	12888.92	97433.85	4
20200314_Exploris_RSLC9_Waters_CC_DDA_M3_10ng.raw	P61006	6.8%	1	0.000972289742343218	2.59006643295288	5283.612	6234.297	6883.823	7748.257	6645.292	4537.964	4349.989	5943.003	5672.235	5947.5	1
20200314_Exploris_RSLC9_Waters_CC_DDA_M3_10ng.raw	P37108	15.4%	3	0	5.18752717971802	53333.84	64299.94	54425.37	59682.69	50773.4	54343.32	49722.88	61927.05	48589.02	63899.82	2
20200314_Exploris_RSLC9_Waters_CC_DDA_M3_10ng.raw	P47897;P47897-2	8.9%;8.9%-2	5	0	4.11062097549438	139594.3	143776.2	149918	150907.6	156326.6	145962.7	144533.9	154864.5	150061.4	151070.4	5
20200314_Exploris_RSLC9_Waters_CC_DDA_M3_10ng.raw	P29144	1.7%	2	0	4.81170415878296	43309.55	66434.99	41706.06	60367.1	40087.46	67952.95	40721.58	68995.55	35288.15	65788.88	2
20200314_Exploris_RSLC9_Waters_CC_DDA_M3_10ng.raw	O94788-1	13.9%	6	0	4.42680788040161	45188.51	243649.4	47330.93	244766.8	53225.24	236377.2	53624	244756.9	46811.02	239994.3	6
20200314_Exploris_RSLC9_Waters_CC_DDA_M3_10ng.raw	P62995;P62995-3	17.7%;17.7%-3	3	0	4.79892539978027	19987.95	34606.05	20939.23	32494.91	25750.45	34707.27	18731.62	36084.64	24425.99	36685.38	3
20200314_Exploris_RSLC9_Waters_CC_DDA_M3_10ng.raw	O75643-1	8.5%	20	0	5.6843318939209	168793.4	280137.1	182032.8	274200.1	180286.5	270472.6	181481.9	279743.9	179761.8	280746.6	17
20200314_Exploris_RSLC9_Waters_CC_DDA_M3_10ng.raw	P02786	24.7%	22	0	5.74410581588745	622846.5	716749.9	662788.8	709795.9	667142.7	684718.6	624137.9	701435.1	623734.5	689823.3	17
20200314_Exploris_RSLC9_Waters_CC_DDA_M3_10ng.raw	O14964;O14964-2	2.4%;2.4%-2	2	0	3.31277418136597	31516.92	40538.93	35324.74	37717.67	32447.45	36710.38	32696.39	43624.41	27828.04	40822.35	2
20200314_Exploris_RSLC9_Waters_CC_DDA_M3_10ng.raw	Q92841	15.2%	16	0	5.85502576828003	755426.5	982650.4	824961.8	1013789	797457.1	964751.4	802426.6	1038693	708187.8	1068260	11
20200314_Exploris_RSLC9_Waters_CC_DDA_M3_10ng.raw	P20290-1;P20290-2	19.4%;24.7%	8	0.000972289742343218	2.57417726516724	226727.4	322752.1	224838.4	337012.9	240145	319212.3	205620.8	322937.3	232576.3	340971.4	3
20200314_Exploris_RSLC9_Waters_CC_DDA_M3_10ng.raw	Q9UL46	27.6%	5	0	5.49179410934448	118116.3	91053.79	123116.4	85835.85	124739.8	86296.68	116430.7	91431.22	112862	90234.42	5
20200314_Exploris_RSLC9_Waters_CC_DDA_M3_10ng.raw	P09960-1	13.7%	7	0	4.78106498718262	170458.7	95842.08	171310.8	105233.8	174654.8	96733.91	169060	98752.92	177338.6	102947.6	7
20200314_Exploris_RSLC9_Waters_CC_DDA_M3_10ng.raw	Q15003;Q15003-2	4.3%;4.3%-2	3	0	4.07975292205811	15767.05	23753.57	20318.28	25146.67	19875.47	23066.2	18536.61	24113.88	16657.07	23504.75	3
20200314_Exploris_RSLC9_Waters_CC_DDA_M3_10ng.raw	Q9H0W9;Q9H0W9-2;Q9H0W9-3	3.8%;3.8%-2;3.8%-3	1	0	3.10380601882935	5444.969	6349.314	6834.122	5919.263	5783.189	5034.255	8470.013	6166.983	7264.122	5341.803	1
20200314_Exploris_RSLC9_Waters_CC_DDA_M3_10ng.raw	Q9NPH2;Q9NPH2-2;Q9NPH2-3	4.3%;4.3%-2;4.3%-3	2	0.000972289742343218	2.6130588054657	18543.08	45805.41	17034.52	46891.04	18567.54	46042.32	17841.96	45387.09	19408.24	47019.05	2
20200314_Exploris_RSLC9_Waters_CC_DDA_M3_10ng.raw	P17480-1;P17480-2	5.1%;5.4%	4	0	4.4093189239502	198180.5	167209.8	206409.6	157953.1	207004.1	156162	189934.8	174928.6	192110.9	162506.2	4
20200314_Exploris_RSLC9_Waters_CC_DDA_M3_10ng.raw	Q07666;Q07666-2	12.9%;12.9%-2	11	0	3.81204414367676	602082.8	934208.3	629292.2	944647	631524.3	942523.5	617936.9	959677.8	630485.5	936282.8	6
20200314_Exploris_RSLC9_Waters_CC_DDA_M3_10ng.raw	Q9NZZ3	14.6%	2	0	4.6900486946106	13994.57	19326.85	14960.44	18947.54	15444.41	18075.05	15122.34	21796.93	14776.1	20067.87	2
20200314_Exploris_RSLC9_Waters_CC_DDA_M3_10ng.raw	P17174	12.8%	7	0	5.55407476425171	246235.3	300416.8	246815.6	305498.7	249213.2	285967.9	245531.6	307202.6	236008.2	307154.1	4
20200314_Exploris_RSLC9_Waters_CC_DDA_M3_10ng.raw	P35269	4.8%	2	0.000972289742343218	2.59640693664551	44203.54	20490.48	45715.7	23796.07	45955.45	24105.13	47865.29	24077.75	38808.7	25882.42	2
20200314_Exploris_RSLC9_Waters_CC_DDA_M3_10ng.raw	P41250	9.5%	6	0	5.29679393768311	254958.9	255694.3	264267.2	258573.5	275054.4	257744.4	252627.5	269658.7	263940.5	251602.8	6
20200314_Exploris_RSLC9_Waters_CC_DDA_M3_10ng.raw	Q9NR30-1;Q9NR30-2	17.8%;19.4%	13	0	5.4378981590271	155509.2	255533.8	150926	250755.8	156021.1	237322.2	153154.1	246781.4	159532.6	260239.3	11
20200314_Exploris_RSLC9_Waters_CC_DDA_M3_10ng.raw	O60832-1	0.07	4	0	5.12821388244629	128028.1	130643.9	123902.6	131907.6	124655	133949.1	118968.3	139330	126299.4	138680.2	4
20200314_Exploris_RSLC9_Waters_CC_DDA_M3_10ng.raw	P07384	5.2%	3	0	3.28752470016479	41325.77	56488.19	38615.19	54504.67	48224.21	52323.66	42520.45	53381.23	40359.89	55391.08	3
20200314_Exploris_RSLC9_Waters_CC_DDA_M3_10ng.raw	Q9Y676	6.6%	1	0	3.43938255310059	13066.38	15677.73	15385.75	16866.53	16445.68	15075.27	11165.71	17569.73	12211.61	18999.41	1
20200314_Exploris_RSLC9_Waters_CC_DDA_M3_10ng.raw	O15479	0.1	3	0.000972289742343218	1.9252268075943	16058	29447.72	20542.56	29589.87	16589.36	28931.87	17583.47	28666.65	16487.89	31822.59	3
20200314_Exploris_RSLC9_Waters_CC_DDA_M3_10ng.raw	B5ME19;Q99613;Q99613-2	7.7%;7.7%;7.7%-2	7	0	5.29152345657349	130961.7	177339.2	137007.1	174123.3	145603.3	187970.7	135064.1	174423.8	127564.6	191612.3	7
20200314_Exploris_RSLC9_Waters_CC_DDA_M3_10ng.raw	P30086	28.9%	5	0	4.04213237762451	236670.8	226708.5	262669	229607.2	243111.7	219535.9	230404.2	232134.1	243466.4	225033.1	4
20200314_Exploris_RSLC9_Waters_CC_DDA_M3_10ng.raw	P27824;P27824-2	14.2%;14.2%-2	7	0	5.36213874816895	456100.4	116104.8	497474.5	117217.5	441452.9	121174.3	402098.5	128045.7	459060.8	121745.5	7
20200314_Exploris_RSLC9_Waters_CC_DDA_M3_10ng.raw	Q9BRP4;Q9BRP4-2;Q9BRP4-3	2%;2%-2;2%-3	1	0.0035987404408457	0.737501323223114	14592.51	16968.06	18106.7	16747.71	18189.6	16006.78	18283.15	19264.52	20335.39	19419.16	1
20200314_Exploris_RSLC9_Waters_CC_DDA_M3_10ng.raw	P54577	27.3%	18	0	6.02320575714111	245665.2	358698.4	252051.7	350800.9	251449.8	346066.8	255377.5	361296.1	248681.2	354337.6	16
20200314_Exploris_RSLC9_Waters_CC_DDA_M3_10ng.raw	P47914	18.9%	6	0	5.19190406799316	606129	272218	633263.5	322628.5	618332.4	296355	595284.4	318698.7	595112.7	312568.9	3
20200314_Exploris_RSLC9_Waters_CC_DDA_M3_10ng.raw	P30049	13.7%	4	0	5.67632484436035	272297	323938.1	280291.4	317074.7	279573	325742.4	277283	333993.3	282549.7	333354.3	2
20200314_Exploris_RSLC9_Waters_CC_DDA_M3_10ng.raw	P42229	4.2%	3	0	5.17248916625977	18559.91	57056.57	19370.82	55367.36	21341.8	49009.46	19728.67	53795.1	21213.03	51625.19	3
20200314_Exploris_RSLC9_Waters_CC_DDA_M3_10ng.raw	P55884;P55884-2	15.4%;15.4%-2	15	0	5.85497951507568	191931.1	266713.8	194541	268318	206247	258805.7	177467.2	273211.6	194164.4	275562.6	11
20200314_Exploris_RSLC9_Waters_CC_DDA_M3_10ng.raw	P14625	0.26	29	0	5.25598907470703	564924.6	382954.6	556414.8	380720.2	569591.2	364278.3	561719.6	367677.1	547912.6	386257.8	19
20200314_Exploris_RSLC9_Waters_CC_DDA_M3_10ng.raw	P46782	40.7%	9	0	5.36958980560303	412669.3	315309.3	422414.4	317068	429366.9	323400.5	412678.9	314378.8	398332	332574.5	7
20200314_Exploris_RSLC9_Waters_CC_DDA_M3_10ng.raw	Q8WVJ2	0.07	1	0	4.8160285949707	17092.12	31831.52	23139.66	35012.57	23357.13	29891.19	20240.51	30154.91	19227.06	32592.83	1
20200314_Exploris_RSLC9_Waters_CC_DDA_M3_10ng.raw	Q8NCA5;Q8NCA5-2	2.7%;2.7%-2	1	0	4.64745712280273	18671.02	24061.14	18467.71	24319.86	21073.67	23500.93	20251.99	24343.43	22586.86	26287.64	1
20200314_Exploris_RSLC9_Waters_CC_DDA_M3_10ng.raw	O75683	7.5%	4	0	4.26507663726807	40881.46	67131.34	47278.85	66033.91	46091.59	65817.37	43415.38	64905.82	45493.53	68066.77	3
20200314_Exploris_RSLC9_Waters_CC_DDA_M3_10ng.raw	Q15459	0.11	11	0	5.10203123092651	341930.7	541996.6	325268.9	526914.4	351447.9	531012.3	314772.8	528098.1	326643.8	537494.6	9
20200314_Exploris_RSLC9_Waters_CC_DDA_M3_10ng.raw	Q00013-1;Q00013-2	9.7%;10.3%	3	0	3.69746255874634	36960.96	69849.41	34017.34	73324.81	42003.28	72231.38	44128.63	82460.95	38954.87	73881.98	3
20200314_Exploris_RSLC9_Waters_CC_DDA_M3_10ng.raw	P21127-1;P21127-10;P21127-12;P21127-2;P21127-3;P21127-4;P21127-5;P21127-6;P21127-8;P21127-9;Q9UQ88-1;Q9UQ88-10;Q9UQ88-2;Q9UQ88-3;Q9UQ88-4;Q9UQ88-5	2.5%;2.5%0;2.5%2;2.6%;2.6%;4.3%;3.8%;2.7%;2.6%;2.7%;2.6%;2.6%0;2.6%;2.6%;2.6%;5%	2	0	4.0108470916748	36743.94	46195.89	34371.51	43566.31	39247.12	45863.62	39890.31	43655.27	36891.83	50336.24	2
20200314_Exploris_RSLC9_Waters_CC_DDA_M3_10ng.raw	Q9BXJ9	6.6%	8	0	5.23020505905151	199659.6	278340.8	212446	285706.6	211682.7	281277.1	205036.5	284335	216012.4	292665.5	7
20200314_Exploris_RSLC9_Waters_CC_DDA_M3_10ng.raw	P05783	25.8%	18	0	5.0734281539917	1028075	245827.2	1059606	249873.7	1050682	254877.1	1026161	254470.6	993368.4	262345.3	12
20200314_Exploris_RSLC9_Waters_CC_DDA_M3_10ng.raw	P54578;P54578-2	14.8%;14.8%-2	10	0	5.85600423812866	206687.4	354617.2	206876.9	355778.3	220884.4	347339.1	215258.4	362082.6	207867.5	365985.4	7
20200314_Exploris_RSLC9_Waters_CC_DDA_M3_10ng.raw	P04792	26.8%	7	0	5.47251844406128	301509.7	482387.4	310084.4	466227.2	295899.5	464332	283896.2	482556.8	295224.5	473815.9	5
20200314_Exploris_RSLC9_Waters_CC_DDA_M3_10ng.raw	P12081;P12081-2;P12081-3;P12081-4	3.3%;3.3%-2;3.3%-3;3.3%-4	2	0	3.17234039306641	81201.37	80470.47	92938.1	76983.42	89464.5	79092.88	88102.85	78172.77	89839.33	88033.91	2
20200314_Exploris_RSLC9_Waters_CC_DDA_M3_10ng.raw	Q12931;Q12931-2	13.5%;13.5%-2	11	0	5.09213352203369	296220.9	387968.1	307712.3	393571.7	297399.2	382255.1	291442.6	405257.9	303479.4	393932.2	9
20200314_Exploris_RSLC9_Waters_CC_DDA_M3_10ng.raw	Q99661-1	4.3%	3	0	6.32605504989624	27853.45	68694.07	28172.9	68524.27	28183.26	63675.5	27635.8	71271.34	26365.91	69138.06	3
20200314_Exploris_RSLC9_Waters_CC_DDA_M3_10ng.raw	Q9BX68	9.8%	1	0.000972289742343218	2.30903363227844	13236.64	12013.78	14025.71	13474.86	14126.22	11352.25	13422.26	10705.15	10554.53	12081.56	1
20200314_Exploris_RSLC9_Waters_CC_DDA_M3_10ng.raw	Q13951;Q13951-2	13.2%;13.2%-2	2	0	5.91191291809082	68833.9	77422.58	66936.31	78517.76	67932.41	77463.95	61752.27	74996.36	66126.83	80919.07	2
20200314_Exploris_RSLC9_Waters_CC_DDA_M3_10ng.raw	O14828;O14828-2	4.6%;4.6%-2	2	0	5.15524911880493	17580.92	25555.27	13354.48	25217.83	16907.8	20584.62	17140.88	19838.22	13247.05	21182.63	1
20200314_Exploris_RSLC9_Waters_CC_DDA_M3_10ng.raw	Q9UKS6	2.8%	1	0	4.37033128738403	10577.05	18031.26	15481.33	17539.32	15903.56	16188.58	14825.97	18515.89	12609.48	16965.86	1
20200314_Exploris_RSLC9_Waters_CC_DDA_M3_10ng.raw	P35580;P35580-2;P35580-3;P35580-4;P35580-5	4%;4%-2;4%-3;4%-4;4%-5	8	0	4.44057655334473	226338.8	229340.5	211697.9	234589	229425	228575.1	210718.5	240512.8	224664.3	245252.5	7
20200314_Exploris_RSLC9_Waters_CC_DDA_M3_10ng.raw	Q13442	21.5%	5	0	5.55219221115112	100195.6	168973.5	105233.5	174135.4	97103.45	163838.4	102541.2	173490.6	98277.55	165402.2	4
20200314_Exploris_RSLC9_Waters_CC_DDA_M3_10ng.raw	Q9NWB6	8.1%	4	0	2.69314670562744	82488.29	83244.3	76732.6	80234.28	81290.71	81110.02	74136.68	83205.22	75958.61	90611.79	3
20200314_Exploris_RSLC9_Waters_CC_DDA_M3_10ng.raw	P00505	19.5%	8	0	4.76396322250366	291096.2	141575.6	309407.2	151454.5	295609	139913.5	283372.9	149820.6	274180.7	161544.6	7
20200314_Exploris_RSLC9_Waters_CC_DDA_M3_10ng.raw	Q16658	21.7%	9	0	5.58387041091919	165220.5	401203.6	183979.8	400568.7	179364.6	380092.6	172481.5	415663.6	176979	392633	9
20200314_Exploris_RSLC9_Waters_CC_DDA_M3_10ng.raw	P36957	7.9%	4	0	5.01128578186035	223053	207033.3	238913.5	213628.9	230879.8	212267.7	225291.3	206078.8	241121.3	218108.6	3
20200314_Exploris_RSLC9_Waters_CC_DDA_M3_10ng.raw	Q86U44;Q86U44-2	1.6%;1.6%-2	1	0.000972289742343218	1.69891023635864	7424.198	6013.465	6449.089	5755.128	6959.741	4978.566	5536.02	6493.323	6198.888	6738.777	1
20200314_Exploris_RSLC9_Waters_CC_DDA_M3_10ng.raw	P27708	3.7%	9	0	4.73901462554932	121895	130652.3	122175.2	127532.3	133586.8	130245.9	123288.1	128441.6	121250.7	129624.9	7
20200314_Exploris_RSLC9_Waters_CC_DDA_M3_10ng.raw	P22392-2	41.9%	9	0	3.39500761032104	1007167	1051630	1090785	1055622	1103409	1003187	1026745	1051964	996680.7	1001690	7
20200314_Exploris_RSLC9_Waters_CC_DDA_M3_10ng.raw	P12814-1;P12814-2;P12814-3;P12814-4	3.3%;3.3%;3.2%;3.1%	3	0	5.81330060958862	54653.49	56468.43	54343.23	58548.52	58175.54	53801.1	51461.31	52509.39	48754.09	54484.68	3
20200314_Exploris_RSLC9_Waters_CC_DDA_M3_10ng.raw	Q86UX7;Q86UX7-2	19.8%;19.8%-2	11	0	4.9010591506958	116541.2	232580	139839.4	255790.5	167702.5	240534.3	122236.3	241689.8	137784.9	253609.3	9
20200314_Exploris_RSLC9_Waters_CC_DDA_M3_10ng.raw	P52789	3.2%	3	0	4.82253646850586	106064.8	132176.4	113292.8	132351.3	115702.6	125336.2	112321.6	130698.9	119150.9	132087.4	3
20200314_Exploris_RSLC9_Waters_CC_DDA_M3_10ng.raw	Q9H0A0	7.2%	5	0	3.99086952209473	72514.09	78539.41	72985.08	77663.98	75080.57	78455.82	75557.03	73926.91	70051.07	79674.33	5
20200314_Exploris_RSLC9_Waters_CC_DDA_M3_10ng.raw	P16949-1	40.9%	13	0	5.78391408920288	459379	1366344	452377.2	1417566	491426.6	1360892	443778.1	1364854	459010.8	1358902	6
20200314_Exploris_RSLC9_Waters_CC_DDA_M3_10ng.raw	P04183	21.8%	4	0	4.41370964050293	55044.86	175271.2	49609.98	168557	53201.38	160069	54103.12	163182	57526.52	166375.4	4
20200314_Exploris_RSLC9_Waters_CC_DDA_M3_10ng.raw	P30040-1	26.1%	8	0	4.67070341110229	253903.3	163216.4	263242.1	161230.1	262515.3	161848.5	242961	164808.9	250501.7	167640.9	6
20200314_Exploris_RSLC9_Waters_CC_DDA_M3_10ng.raw	Q92616	4.2%	10	0	5.25420379638672	121325.4	150980.1	132780.5	160222.8	143731.1	166088.1	127711.1	165006.3	136702.6	174723.5	10
20200314_Exploris_RSLC9_Waters_CC_DDA_M3_10ng.raw	P52292	8.1%	5	0	4.83223962783813	32749.31	60149.71	35211.88	63431.39	35640.36	63948.98	35039.94	61314.57	29919.42	63215.31	4
20200314_Exploris_RSLC9_Waters_CC_DDA_M3_10ng.raw	Q9Y617-1	20.3%	7	0	5.20678663253784	264108.2	255026.9	277272.4	249268.9	264084.7	252122	244378.3	248589	267782.6	265328.5	6
20200314_Exploris_RSLC9_Waters_CC_DDA_M3_10ng.raw	Q9UBT2	14.2%	11	0	5.00537729263306	246446.9	388099.9	244071.9	393379.4	254884.5	365121.8	247316.6	377731.3	246054.7	391220.4	8
20200314_Exploris_RSLC9_Waters_CC_DDA_M3_10ng.raw	Q9Y2V2	5.4%	1	0	4.83378410339355	33248.19	36911.77	39082.22	42013.93	38261.23	36953.01	35759.18	40602.29	39565.88	38510.33	1
20200314_Exploris_RSLC9_Waters_CC_DDA_M3_10ng.raw	Q08945	0.13	12	0	5.9435601234436	358886.9	331969.2	359798.1	338329.8	356187.1	327776.4	339513.6	332981	356970.4	341352.4	10
20200314_Exploris_RSLC9_Waters_CC_DDA_M3_10ng.raw	Q8NFH5;Q8NFH5-2	9.2%;9.2%-2	2	0	3.06566143035889	23178.22	17449.51	22882.97	19387.68	22951.08	17413.29	23666.28	15659.7	23165.49	18940.93	2
20200314_Exploris_RSLC9_Waters_CC_DDA_M3_10ng.raw	Q86UK7-1;Q86UK7-2;Q86UK7-3	2.3%;2.3%;2.3%	2	0	3.36376547813416	19379.56	24494.25	16089.7	27767.59	18083.09	25764.22	17937.69	24540.58	18571.47	25182.9	2
20200314_Exploris_RSLC9_Waters_CC_DDA_M3_10ng.raw	P05771-1;P05771-2	1.2%;1.2%	1	0	4.18889999389648	23534.71	44435.29	27415.35	38247.38	23405.1	41907.32	21110.06	44388.63	22462.74	47849.75	1
20200314_Exploris_RSLC9_Waters_CC_DDA_M3_10ng.raw	P54725-1;P54725-2;P54725-3	4.7%;5.5%;4.7%	2	0	4.00294923782349	30658.75	38337.56	32398.89	35555.86	33604.22	32331.53	29051.23	35716.23	32582.82	39016.88	2
20200314_Exploris_RSLC9_Waters_CC_DDA_M3_10ng.raw	P62993;P62993-2	7.8%;7.8%-2	2	0	4.66176462173462	46220.5	115662.8	47704.11	118530.7	47662.09	115148.5	50146.41	119402.4	45465.04	133745.6	2
20200314_Exploris_RSLC9_Waters_CC_DDA_M3_10ng.raw	P32119	18.7%	4	0	5.90606641769409	484393.2	486309	478669.7	500272.6	504532.3	472911.9	471395	506245.9	424651.8	493281.2	3
20200314_Exploris_RSLC9_Waters_CC_DDA_M3_10ng.raw	P09493-3	9.9%	3	0	5.49592876434326	85510.13	53943.56	83323.27	52736.17	81605.19	58040.95	82502.24	54427.75	89785.94	58017.64	3
20200314_Exploris_RSLC9_Waters_CC_DDA_M3_10ng.raw	Q7Z2W4	2.4%	2	0	4.5216646194458	45562.87	52951.33	50891.84	44716.27	54891.99	48533.82	50839.2	49938.13	46770.13	49565.56	2
20200314_Exploris_RSLC9_Waters_CC_DDA_M3_10ng.raw	Q9Y520;Q9Y520-2;Q9Y520-3;Q9Y520-4;Q9Y520-5;Q9Y520-6;Q9Y520-7	0.6%;0.6%-2;0.6%-3;0.6%-4;0.6%-5;0.6%-6;0.6%-7	2	0.000972289742343218	2.54636096954346	18160.09	20653.13	17932.87	23143.94	20314.23	20565.93	14095.57	24070.82	16525.49	23963.94	2
20200314_Exploris_RSLC9_Waters_CC_DDA_M3_10ng.raw	Q99436	6.9%	3	0	5.78841209411621	101578.8	150332	118479.3	147625.1	104820.8	156243.3	109637.2	159431.6	112094.4	159889.7	2
20200314_Exploris_RSLC9_Waters_CC_DDA_M3_10ng.raw	P31942;P31942-2	18.5%;18.5%-2	6	0	5.33850526809692	228033.7	465502.1	221875.7	491474.1	238384.9	452953.6	240443.7	462781.8	255985.3	447547.7	5
20200314_Exploris_RSLC9_Waters_CC_DDA_M3_10ng.raw	P31943	14.3%	7	0	4.83389472961426	142615.4	176627.9	148999.5	180296.1	150343.4	177276.5	141032.6	178075.3	145440.9	178597.7	6
20200314_Exploris_RSLC9_Waters_CC_DDA_M3_10ng.raw	P00568	14.9%	3	0	4.56851053237915	85772.34	54462.64	82271.99	54696.82	85312.09	56134.67	83124.22	56701.4	76195.75	53345.47	3
20200314_Exploris_RSLC9_Waters_CC_DDA_M3_10ng.raw	O95478	13.8%	3	0	4.78750133514404	36569.05	38950.75	41849.61	41983.82	42045.2	39580.96	33905.3	37522.64	43265.52	42941.99	3
20200314_Exploris_RSLC9_Waters_CC_DDA_M3_10ng.raw	Q8NI27-1	2.3%	4	0	4.69731283187866	75464.41	107616.8	80356.25	108689.2	77911.38	106719	80274.94	106357.5	82310.31	107675.4	4
20200314_Exploris_RSLC9_Waters_CC_DDA_M3_10ng.raw	P0C0S5;Q71UI9-1	18.8%;18.8%	5	0	4.75126647949219	506932.3	419614.4	500208.1	405103.3	482802.8	411165.8	471014.3	418869.7	457695.4	402631.3	2
20200314_Exploris_RSLC9_Waters_CC_DDA_M3_10ng.raw	P51149	21.7%	5	0	5.74167490005493	224355.5	216146.6	234729	213864	237653.6	212196	231567.8	220640.9	247868.9	222388.9	4
20200314_Exploris_RSLC9_Waters_CC_DDA_M3_10ng.raw	Q96AG4	18.2%	5	0	5.72797584533691	148623.3	89072.1	148794	84596.27	158984	85351.59	141726.8	87717.74	154916.9	85118.43	5
20200314_Exploris_RSLC9_Waters_CC_DDA_M3_10ng.raw	Q99832	0.3	14	0	5.90811395645142	310827.8	628211.5	316598.2	614373.1	306570.9	620037.4	292231.2	648000.7	276290.6	664004.2	12
20200314_Exploris_RSLC9_Waters_CC_DDA_M3_10ng.raw	P69891;P69892	42.2%;42.2%	8	0	6.27781629562378	157016	583744.1	137977.7	579675.4	144265.8	541791.1	157198.3	590439.2	161055.6	562927.6	5
20200314_Exploris_RSLC9_Waters_CC_DDA_M3_10ng.raw	Q9NWV4	10.6%	1	0.00186567164179104	1.14059031009674	17217.92	32034.25	19094.44	31391.94	20057.93	34202.54	18649.32	32030.13	19233.89	34229.4	1
20200314_Exploris_RSLC9_Waters_CC_DDA_M3_10ng.raw	Q9BQG0;Q9BQG0-2	3%;3%-2	4	0	4.90893173217773	116711.1	89130.93	117088.9	97057.16	114598.1	96070.17	108653	93538.5	114089.1	95921.86	4
20200314_Exploris_RSLC9_Waters_CC_DDA_M3_10ng.raw	Q99873;Q99873-2;Q99873-3;Q99873-4	14.7%;14.7%-2;14.7%-3;14.7%-4	6	0	5.10316228866577	135821.6	145143.2	142123.7	144854.1	133607.9	141098.3	134709.3	147289.2	145895.1	152996.6	5
20200314_Exploris_RSLC9_Waters_CC_DDA_M3_10ng.raw	Q8N684-1;Q8N684-2;Q8N684-3	6.8%;6.9%;6.2%	3	0	5.25672149658203	52182.6	80855.8	51867.21	74412.3	52392.76	70486.93	45786.51	69493.26	55730.37	77197.77	3
20200314_Exploris_RSLC9_Waters_CC_DDA_M3_10ng.raw	P60842	36.5%	16	0	5.9950909614563	918804.9	957566.9	931411.6	972900.4	970275.2	934624.3	889153.8	965491.9	938657.9	939412.9	12
20200314_Exploris_RSLC9_Waters_CC_DDA_M3_10ng.raw	Q9NQ50	11.2%	2	0.000972289742343218	1.90257930755615	43669.43	39487.14	46688.09	38239.45	40630	40968.42	41374.71	42309.4	44832.75	46647.08	2
20200314_Exploris_RSLC9_Waters_CC_DDA_M3_10ng.raw	P36551	3.7%	1	0.000972289742343218	1.64858388900757	8306.568	13470.75	8683.75	14011	8212.471	15750.1	9393.267	15555.73	7855.435	16466.48	1
20200314_Exploris_RSLC9_Waters_CC_DDA_M3_10ng.raw	P51659-1	7.2%	4	0	5.03459882736206	85325.42	104182.4	98034.86	96476.65	94242.84	96531.04	93492.39	90474.24	93377.41	102416.5	4
20200314_Exploris_RSLC9_Waters_CC_DDA_M3_10ng.raw	Q9BT78	5.9%	2	0	5.3143949508667	84149.7	76255.8	84557.53	75625.5	81362.72	78591.14	78416.52	74532.27	81492.11	81146.98	2
20200314_Exploris_RSLC9_Waters_CC_DDA_M3_10ng.raw	Q13492-1;Q13492-2;Q13492-3;Q13492-4;Q13492-5	5.5%;5.7%;5.9%;6.5%;5.6%	3	0	4.57526922225952	68113.2	80634.14	70399.7	77953.36	67346.53	79605.71	69554.79	80585.07	68372.3	77439.55	3
20200314_Exploris_RSLC9_Waters_CC_DDA_M3_10ng.raw	Q96S44	11.5%	3	0	4.30279541015625	61594.76	67550.16	68136.02	73063.13	69805.39	67636.06	62796.25	70531.7	68506.89	73721.82	2
20200314_Exploris_RSLC9_Waters_CC_DDA_M3_10ng.raw	Q9NR46	5.3%	2	0	4.13971138000488	71545.02	72313.7	69499.83	73851.98	68821.38	70980.15	73966.59	66924.99	74585.7	76970.36	2
20200314_Exploris_RSLC9_Waters_CC_DDA_M3_10ng.raw	Q9UHD8-1;Q9UHD8-2;Q9UHD8-5;Q9UHD8-7	9%;9.3%;9.2%;9.3%	6	0	5.23361253738403	102005.2	83631.4	99619.94	79999.63	102915	79539.69	102566	84077.94	98306.45	89506.56	6
20200314_Exploris_RSLC9_Waters_CC_DDA_M3_10ng.raw	P01023	0.6%	1	0	3.70892333984375	43833.06	22397.33	37000.04	23226.71	44589.46	18676.7	40626.24	20433.87	38875.55	21410.77	1
20200314_Exploris_RSLC9_Waters_CC_DDA_M3_10ng.raw	P61981	40.9%	13	0	5.84204006195068	334731	611915.8	339308.4	598383.9	360333.8	580427.8	346942	643392.6	335878.7	613353.7	8
20200314_Exploris_RSLC9_Waters_CC_DDA_M3_10ng.raw	Q9NSI2-1;Q9NSI2-2	5.2%;5.6%	1	0	5.23754119873047	8872.363	9624.988	9373.063	10683.08	8807.654	10482.79	10749.9	8558.771	10204.51	9385.375	1
20200314_Exploris_RSLC9_Waters_CC_DDA_M3_10ng.raw	Q8IYB3;Q8IYB3-2	5.4%;5.4%-2	2	0	3.39560699462891	53964.32	62644.52	61521.48	61512.5	57795.52	63048.61	56925.41	65178.93	61559.68	62584.41	2
20200314_Exploris_RSLC9_Waters_CC_DDA_M3_10ng.raw	Q969S3	1.7%	1	0.000972289742343218	2.06748652458191	15841.02	67195.94	14205.75	61520.26	15672.19	64334.56	14057.34	65686.75	15205.63	67853.42	1
20200314_Exploris_RSLC9_Waters_CC_DDA_M3_10ng.raw	P62195-1;P62195-2	25.1%;25.6%	11	0	6.11255931854248	260029.5	370115.8	269130.1	366386.3	258908.9	369300.9	244726	374433	251654.5	384034.4	9
20200314_Exploris_RSLC9_Waters_CC_DDA_M3_10ng.raw	O14545	4.3%	2	0	5.42806100845337	6858.03	13788.85	5856.823	13108.71	5197.742	12283.78	3629.967	12398.49	4509.47	11547.88	2
20200314_Exploris_RSLC9_Waters_CC_DDA_M3_10ng.raw	P68363	51.2%	39	0	5.33199071884155	904837.1	1205419	900762.6	1244615	931645.6	1184557	930270.4	1258044	892149.6	1205423	16
20200314_Exploris_RSLC9_Waters_CC_DDA_M3_10ng.raw	P62906	34.6%	14	0	4.20465803146362	786074.8	505155.2	803201.3	515912.6	793780.2	496672.3	780872.6	499663.7	776709.4	494015	7
20200314_Exploris_RSLC9_Waters_CC_DDA_M3_10ng.raw	Q99848	24.2%	9	0	5.72838020324707	241603.7	284415.3	256968.4	267282.1	251883.8	273445.7	238706.2	295096.3	236135.9	263745.6	7
20200314_Exploris_RSLC9_Waters_CC_DDA_M3_10ng.raw	O00487	2.3%	1	0	4.76666355133057	37765.32	79199.23	38158.97	74215.71	36080.27	72984.28	38399.93	76796.62	37667.88	71426.83	1
20200314_Exploris_RSLC9_Waters_CC_DDA_M3_10ng.raw	P29401;P29401-2	31%;31%-2	20	0	5.61575508117676	1365403	744628.4	1453403	730472.1	1378205	698995.3	1373057	729384.6	1348735	732936.4	15
20200314_Exploris_RSLC9_Waters_CC_DDA_M3_10ng.raw	P31930	17.1%	5	0	5.30191135406494	140783.1	126094.6	138273.5	124974.3	162816.3	125837.6	145058	127795.9	142904.5	127383.7	5
20200314_Exploris_RSLC9_Waters_CC_DDA_M3_10ng.raw	Q9BRA2	28.5%	4	0	5.66271495819092	116572.7	71014.85	127677.2	73440.3	132258.5	74036.27	117801.9	70548.59	132083.9	74913.14	4
20200314_Exploris_RSLC9_Waters_CC_DDA_M3_10ng.raw	P49588;P49588-2	11.3%;11.3%-2	12	0	5.64061403274536	579064	521241.4	584947.3	526992.9	606151.9	511194.8	571935.1	528115.2	593314.3	519746.4	9
20200314_Exploris_RSLC9_Waters_CC_DDA_M3_10ng.raw	P55809	5.4%	3	0	4.87342309951782	144589.5	104387.7	143331.8	114720	152397.2	101253.7	136854.3	102084.2	153584.4	106233.9	3
20200314_Exploris_RSLC9_Waters_CC_DDA_M3_10ng.raw	Q96C23	4.4%	1	0.000589275191514437	2.62068486213684	15991.81	22204.99	20304.31	20566.21	19537.81	20789.98	18435.92	19572.62	18259.35	20058.15	1
20200314_Exploris_RSLC9_Waters_CC_DDA_M3_10ng.raw	P68366;P68366-2	7.8%;7.8%-2	2	0	4.90422868728638	17062.71	12886.61	20652.32	12317.8	16081.31	10191.02	17180.33	12527.58	20739.48	11771.07	2
20200314_Exploris_RSLC9_Waters_CC_DDA_M3_10ng.raw	P13797	0.03	2	0	4.88304090499878	148931.9	46565.49	144220.5	47513.38	151942.8	48188.68	148874.1	48119.78	144217.5	45498.85	2
20200314_Exploris_RSLC9_Waters_CC_DDA_M3_10ng.raw	P30153	0.16	9	0	4.69486141204834	156795.7	223635.2	155280.8	226691.6	153797.9	219862.9	151443.3	226052.3	153780.9	231046.5	9
20200314_Exploris_RSLC9_Waters_CC_DDA_M3_10ng.raw	Q96TA1;Q96TA1-2	3.1%;3.1%-2	3	0	4.98640966415405	190313.4	127797.6	189346.1	126563.3	203690.9	126083.7	189767.6	130916.6	201689.5	128663	3
20200314_Exploris_RSLC9_Waters_CC_DDA_M3_10ng.raw	O60678;O60678-2	2.6%;2.6%-2	1	0	4.05334520339966	1546.493	2406.521	1569.918	3351.322	2863.847	1933.285	1613.685	2409.276	2506.608	2472.966	1
20200314_Exploris_RSLC9_Waters_CC_DDA_M3_10ng.raw	P23528	0.62	14	0	4.8486795425415	779702.6	757312.8	821773.7	773501.9	777309.7	733528.7	768070.3	764658.1	699239.4	765927.1	11
20200314_Exploris_RSLC9_Waters_CC_DDA_M3_10ng.raw	Q9Y230	12.5%	6	0	5.93945217132568	317876.4	432252.6	296478	413481.4	310281.2	409758.8	292835.2	420792.5	296736.9	428502.4	5
20200314_Exploris_RSLC9_Waters_CC_DDA_M3_10ng.raw	Q9Y265	15.1%	8	0	5.19509363174438	291459	403947.8	292530	388779.6	306175.7	385971.6	290776.4	410040.7	300769.3	413600	6
20200314_Exploris_RSLC9_Waters_CC_DDA_M3_10ng.raw	Q9BV44	1.8%	1	0.000972289742343218	2.35925054550171	38264.93	41967.98	41169.39	38462.51	43142.46	42564.82	41519.9	41076.72	42057.52	42131.79	1
20200314_Exploris_RSLC9_Waters_CC_DDA_M3_10ng.raw	Q15436	1.6%	1	0	4.9081015586853	17742.95	24335.32	20120.8	28379.83	21043.94	22084.71	20401.97	23259.17	21758.91	22930.71	1
20200314_Exploris_RSLC9_Waters_CC_DDA_M3_10ng.raw	P84095	27.7%	4	0	3.73494338989258	95526.88	110101.9	100951.1	110095.9	102641.3	113562.2	95264.87	111692	92142.7	115135.9	4
20200314_Exploris_RSLC9_Waters_CC_DDA_M3_10ng.raw	Q9Y4L1	12.1%	13	0	4.23351860046387	211873.8	210901.6	210548.7	207751.6	214703.8	196876.6	215161.6	214013.3	218864.3	210913.5	10
20200314_Exploris_RSLC9_Waters_CC_DDA_M3_10ng.raw	Q15257-1;Q15257-2;Q15257-3	7%;7.7%;8.5%	4	0.000972289742343218	2.35461235046387	112794.6	75045.63	114218	74596.08	121020	74600.79	100298.1	74714.7	112658.3	76925.85	3
20200314_Exploris_RSLC9_Waters_CC_DDA_M3_10ng.raw	Q99543-1;Q99543-2	5.3%;5.8%	3	0	3.35048341751099	34468.19	42506.99	36462.67	43350.73	34562.96	42295.19	36177.61	43442.98	32976.33	44613.11	3
20200314_Exploris_RSLC9_Waters_CC_DDA_M3_10ng.raw	O60749;O60749-2	4.6%;4.6%-2	3	0	5.09765958786011	69239.77	67919.97	70657.6	71108.41	75924.39	62324.98	79104.7	70894.97	77486.09	75060.67	2
20200314_Exploris_RSLC9_Waters_CC_DDA_M3_10ng.raw	Q13724-1	0.01	1	0.00228310502283105	0.910293996334076	32121.04	28335.05	35459.04	30224.33	35817.55	27843.23	31804.51	31455.03	33774.9	30050.22	1
20200314_Exploris_RSLC9_Waters_CC_DDA_M3_10ng.raw	Q9P0L0	8.8%	2	0	4.91463613510132	84374.8	55253.84	82801.27	55598.02	83162.55	53158.75	81971.59	53138.97	86739.65	55507.5	2
20200314_Exploris_RSLC9_Waters_CC_DDA_M3_10ng.raw	Q8WUM4	15.1%	14	0	5.80411291122437	203546	388269.3	212731.2	388302.4	225984.5	367654.2	215859.5	392020.3	216876.2	391649.8	12
20200314_Exploris_RSLC9_Waters_CC_DDA_M3_10ng.raw	Q14980-1;Q14980-2	8.1%;8.2%	16	0	5.24028444290161	103359	105293.5	102510.8	109186.5	96238.97	110787.3	100193.4	109783.2	103904.5	112283.2	15
20200314_Exploris_RSLC9_Waters_CC_DDA_M3_10ng.raw	P42126;P42126-2	17.9%;17.9%-2	6	0	5.29140567779541	127216.2	186281.1	130429.5	196413.5	135586.7	177242.9	132794.4	187016.4	124218.3	192581.3	5
20200314_Exploris_RSLC9_Waters_CC_DDA_M3_10ng.raw	P04004	1.7%	1	0.000972289742343218	1.67944741249084	106690.2	54971.38	107896.7	63980.73	110052.7	58778.09	99393.5	58777.94	105739.6	55604.48	1
20200314_Exploris_RSLC9_Waters_CC_DDA_M3_10ng.raw	Q9UNW9	1.6%	1	0.00228310502283105	1.0171902179718	42583.46	52806.61	40726.6	56692.8	43629.77	55383.51	40703.46	57963.83	44013.84	58309.44	1
20200314_Exploris_RSLC9_Waters_CC_DDA_M3_10ng.raw	Q12906-4;Q12906-6;Q12906-7	19.5%;19.3%;15.1%	15	0	6.26663494110107	223296.3	293060.1	226063.7	292384.8	213366.8	288344.6	213979.1	291643.9	220402.2	304789.6	12
20200314_Exploris_RSLC9_Waters_CC_DDA_M3_10ng.raw	Q12824-1;Q12824-2	8.3%;8.5%	2	0	4.47533178329468	14842.21	18859.07	15279.03	18835.75	14838.19	18626.7	13252.06	17957.91	17501.53	17879.46	2
20200314_Exploris_RSLC9_Waters_CC_DDA_M3_10ng.raw	Q04917	26.8%	5	0	5.43914747238159	90375.44	166939.3	90140.34	170409.3	100157.8	166043.3	96650.99	177654.4	93039.26	175543.7	5
20200314_Exploris_RSLC9_Waters_CC_DDA_M3_10ng.raw	P27348	22.9%	6	0	6.37980890274048	211437.4	266828.5	229519.4	282059.8	231887.3	286070.1	215842.2	281138.7	206402.1	278287.1	4
20200314_Exploris_RSLC9_Waters_CC_DDA_M3_10ng.raw	Q8WVV9;Q8WVV9-4;Q8WVV9-5	4.8%;4.8%-4;4.8%-5	2	0	3.08601689338684	47462.47	62658.2	49621.27	64911.33	45282.27	67148.38	46195.45	64628.73	44968.16	68161.64	2
20200314_Exploris_RSLC9_Waters_CC_DDA_M3_10ng.raw	Q7L014	6.9%	9	0	5.24151563644409	204688.5	229099.7	200577.2	235732.8	207509.5	225355.7	197110.8	229669.8	210791.5	232860	7
20200314_Exploris_RSLC9_Waters_CC_DDA_M3_10ng.raw	Q9H2U1;Q9H2U1-2;Q9H2U1-3	0.8%;0.8%-2;0.8%-3	1	0.0031717263253285	0.787184715270996	30476.55	36481.21	32812.58	35209.41	25068.6	44260.76	28633.85	41316.27	26306.95	40212.02	1
20200314_Exploris_RSLC9_Waters_CC_DDA_M3_10ng.raw	Q13423	3.5%	4	0	5.46472835540771	124805.7	101547.6	126383.6	96024.45	127623.1	98984.16	120992.8	105086.3	123472.5	102775.9	4
20200314_Exploris_RSLC9_Waters_CC_DDA_M3_10ng.raw	P21281	11.5%	5	0	5.34092569351196	106199.9	136720.8	110089.4	140066.7	109919.8	138490.8	109614.6	141020.1	106803.6	148187.4	4
20200314_Exploris_RSLC9_Waters_CC_DDA_M3_10ng.raw	Q9Y4W2;Q9Y4W2-2	1.1%;1.1%-2	1	0.000972289742343218	2.4404149055481	9693.21	14800.67	11054.26	13054.85	12378.13	13313.79	9745.956	14674.5	10653.35	15009.88	1
20200314_Exploris_RSLC9_Waters_CC_DDA_M3_10ng.raw	P10768	22.7%	5	0	5.40125226974487	71193.3	179238.7	89880.95	192752.8	95204.29	179041.8	78007.81	174443.6	81489.49	181549.6	4
20200314_Exploris_RSLC9_Waters_CC_DDA_M3_10ng.raw	Q53GS9	0.09	4	0	4.06254148483276	46655.56	55069.05	50513.86	56797.11	51801.66	53658.31	46521.65	57995.3	51697.79	57915.43	4
20200314_Exploris_RSLC9_Waters_CC_DDA_M3_10ng.raw	O15355	20.9%	9	0	5.29441785812378	138661.2	184965.6	140413.7	184420	144568.1	182533.5	146347.9	187969.5	138122.3	197853.3	8
20200314_Exploris_RSLC9_Waters_CC_DDA_M3_10ng.raw	P02795;P04731;P13640;P13640-2;P80294;P80297	13.1%;13.1%;12.9%;12.9%-2;13.1%;13.1%	1	0.000972289742343218	1.47581434249878	10248.93	4215.321	9022.669	4304.449	11122.28	4190.531	8945.573	5171.772	12457.85	4837.052	1
20200314_Exploris_RSLC9_Waters_CC_DDA_M3_10ng.raw	P62633-1;P62633-2;P62633-4;P62633-5;P62633-6;P62633-8	18.6%;19.4%;18.5%;19.2%;18.4%;19.3%	3	0	5.01188230514526	24568.94	26718.04	22716.78	30864.22	25653.24	27069.35	28215.04	26141.96	29880.34	28349.94	3
20200314_Exploris_RSLC9_Waters_CC_DDA_M3_10ng.raw	P62244	35.4%	7	0	5.13811063766479	549566.9	490185.6	567540.6	488572.9	559637.1	479792.3	545621	484447	518742.1	484524.8	5
20200314_Exploris_RSLC9_Waters_CC_DDA_M3_10ng.raw	P11279	3.8%	2	0	5.39837503433228	13037.45	13032.26	10395.28	9871.759	12387.63	10839.25	13439.19	9765.583	12775.31	10568.4	2
20200314_Exploris_RSLC9_Waters_CC_DDA_M3_10ng.raw	P11142-1	39.8%	39	0	5.27381277084351	827244.9	1447854	869258	1440777	840213.8	1343590	854887.5	1500074	803858.1	1402050	19
20200314_Exploris_RSLC9_Waters_CC_DDA_M3_10ng.raw	P62306	34.9%	5	0	3.57925033569336	52899.86	93151.79	52240.61	90768.02	54318.64	88017.44	56040.74	90001.51	55179.05	89490.95	3
20200314_Exploris_RSLC9_Waters_CC_DDA_M3_10ng.raw	P07737	69.3%	15	0	5.56731128692627	511273.3	424039.5	514893.6	430961.9	533137.8	423785.2	491827.7	448159.6	479047.8	434423	8
20200314_Exploris_RSLC9_Waters_CC_DDA_M3_10ng.raw	Q13185	9.8%	2	0	5.00390005111694	77998.01	160773.5	69966.79	153674.3	75513.14	145447.6	75916.71	157890.9	74806.83	154836.7	2
20200314_Exploris_RSLC9_Waters_CC_DDA_M3_10ng.raw	Q9H078-1;Q9H078-2;Q9H078-3	1.3%;1.3%;1.4%	1	0.000972289742343218	2.48008728027344	30968.64	29547.73	32537.71	30176.59	29189.73	26724.42	28468.6	29735.46	30056.6	30569.42	1
20200314_Exploris_RSLC9_Waters_CC_DDA_M3_10ng.raw	O14979-1;O14979-2;O14979-3	10.7%;15%;18.4%	5	0	4.33572053909302	252993.7	332497.5	253352.3	344625.3	261357.9	342711.4	233643.1	344669.5	254128.8	341184.3	4
20200314_Exploris_RSLC9_Waters_CC_DDA_M3_10ng.raw	P17542-1;P17542-2	2.4%;2.6%	1	0.000972289742343218	1.81508660316467	2066.669	5681.698	1638.828	5838.485	1787.889	6084.292	2253.376	6295.12	2365.816	5596.788	1
20200314_Exploris_RSLC9_Waters_CC_DDA_M3_10ng.raw	Q14657	11.2%	1	0	2.72296142578125	2823.747	2043.585	2273.722	3637.319	3396.568	3362.457	3463.691	2186.346	3081.514	2622.501	1
20200314_Exploris_RSLC9_Waters_CC_DDA_M3_10ng.raw	P53621-1;P53621-2	6%;5.9%	7	0	5.11764764785767	142498.5	173678.6	145039.3	178503	156344	164058.3	143702.3	172293.1	146058.4	183526.4	7
20200314_Exploris_RSLC9_Waters_CC_DDA_M3_10ng.raw	Q9NUQ9	14.5%	3	0	5.03456974029541	25132.73	25006.07	24458.3	26749.2	25354.25	24802.75	27555.39	28552.14	25146.62	26703.37	3
20200314_Exploris_RSLC9_Waters_CC_DDA_M3_10ng.raw	Q9Y266	41.4%	19	0	5.06674814224243	335635.1	804810.9	347459.8	795174.8	355074.6	767271.1	328180.3	827651.2	354652.9	787172.4	13
20200314_Exploris_RSLC9_Waters_CC_DDA_M3_10ng.raw	P54727	13.2%	5	0	4.99610900878906	275108	367156	283960	360370.5	266651.9	370680.3	248439.9	369939.5	257777.7	389588.6	5
20200314_Exploris_RSLC9_Waters_CC_DDA_M3_10ng.raw	P52179-1;P52179-2	0.6%;0.6%	1	0.000972289742343218	2.15773296356201	11496.3	9538.981	8912.075	10131.21	11368.73	10186.7	10797.99	8966.648	9104.225	10548.25	1
20200314_Exploris_RSLC9_Waters_CC_DDA_M3_10ng.raw	Q8N3U4-1;Q8N3U4-2;Q8WVM7;Q8WVM7-2	0.6%;0.6%;0.6%;0.6%-2	1	0.00556506849315068	0.27745109796524	26174.77	28346.16	29501.02	29226.01	28644.03	28503.57	30243.44	27128.62	30254.16	30064.69	1
20200314_Exploris_RSLC9_Waters_CC_DDA_M3_10ng.raw	P49959;P49959-2;P49959-3	4.9%;4.9%-2;4.9%-3	4	0	4.80337142944336	42088.3	58441.84	39388.11	53718.5	41350.35	54343.31	37192.18	52527.06	39657.97	57050.59	4
20200314_Exploris_RSLC9_Waters_CC_DDA_M3_10ng.raw	Q9NTJ3-1	6.1%	9	0	5.2593469619751	119707.2	135708.9	124170.8	138839.2	125819.1	143373.9	117712.6	134667.4	128598.5	139335.6	9
20200314_Exploris_RSLC9_Waters_CC_DDA_M3_10ng.raw	P08579	12.4%	3	0	4.29358100891113	100242.1	145801	99232.12	148305.6	105870.5	147772.4	97824.6	148230.5	107315.9	150824.5	3
20200314_Exploris_RSLC9_Waters_CC_DDA_M3_10ng.raw	P02656	16.2%	1	0	4.99641227722168	52503.28	46772.04	47059.1	48654.51	46724.35	45091.54	51140.77	46695.98	48423.09	46436.04	1
20200314_Exploris_RSLC9_Waters_CC_DDA_M3_10ng.raw	Q00610-1;Q00610-2	15.1%;15.4%	26	0	6.28952026367188	233181.5	263757.3	246798.3	264914.1	249467.6	265964.4	244420.3	274396.4	238228.3	272112.3	21
20200314_Exploris_RSLC9_Waters_CC_DDA_M3_10ng.raw	Q15717;Q15717-2	8.3%;8.3%-2	3	0	4.42867612838745	100849.3	137167	113492.8	143239.4	108711.9	135455.7	103076.2	141590.1	104657.8	137304.6	3
20200314_Exploris_RSLC9_Waters_CC_DDA_M3_10ng.raw	O15541	2.3%	1	0	2.90113639831543	18109.71	31860.01	19249.13	33351.83	19812.12	32978.45	24078.97	31994.47	20468.28	32832.99	1
20200314_Exploris_RSLC9_Waters_CC_DDA_M3_10ng.raw	P50995;P50995-2	10.9%;10.9%-2	7	0	5.06570434570313	194554.1	232865.2	187912.1	239884.3	193845.5	239727.4	182323.5	237480.5	192252.5	251706	6
20200314_Exploris_RSLC9_Waters_CC_DDA_M3_10ng.raw	O60610-1;O60610-2;O60610-3	5.3%;5.4%;5.3%	7	0	5.07748651504517	153361.3	244041.4	143945.8	250928.2	152805.4	245036.3	147389.5	258324.9	157015.6	247641.1	7
20200314_Exploris_RSLC9_Waters_CC_DDA_M3_10ng.raw	P40938;P40938-2	5.9%;5.9%-2	2	0	5.00475740432739	8468.496	10942.48	7938.032	11251.96	9042.433	9622.115	7022.351	10122.27	7610.503	12006.95	2
20200314_Exploris_RSLC9_Waters_CC_DDA_M3_10ng.raw	P25205;P25205-2	18.8%;18.8%-2	17	0	5.39501047134399	181915.5	301664.5	185926.4	279470.1	183018.8	283564.8	184950.7	292588.2	179214.4	305178.8	13
20200314_Exploris_RSLC9_Waters_CC_DDA_M3_10ng.raw	P20042	0.36	10	0	5.44634246826172	214080.7	174303.4	205151.1	174986.7	222114.9	163453.7	210942.4	173207	203880.8	169482.8	9
20200314_Exploris_RSLC9_Waters_CC_DDA_M3_10ng.raw	P78371-1	25.6%	17	0	5.50253629684448	440342.8	868495.2	462982.5	852246.6	480129	850716.6	447932.9	874603.7	467839.8	913150.2	12
20200314_Exploris_RSLC9_Waters_CC_DDA_M3_10ng.raw	O75874	12.1%	6	0	4.47426795959473	141540.4	151159	133960.9	146454	142541.3	151894.6	132220.2	149779.9	145215.4	154119.7	5
20200314_Exploris_RSLC9_Waters_CC_DDA_M3_10ng.raw	P06733-1	46.3%	29	0	5.37693691253662	1054742	1155107	1092638	1133698	1008002	1109695	962891.3	1181528	1038175	1152813	15
20200314_Exploris_RSLC9_Waters_CC_DDA_M3_10ng.raw	P18085	11.1%	3	0	5.20628547668457	78139.85	70146.14	73763.41	70133.22	73696.02	64628.12	70641.28	69002.19	71318.71	69594.11	2
20200314_Exploris_RSLC9_Waters_CC_DDA_M3_10ng.raw	P61204;P84077	25.4%;25.4%	5	0	6.05644702911377	81636.16	100937.2	89876.7	97937.63	86612.08	98040.66	76921.09	103439.4	85729.38	101312	3
20200314_Exploris_RSLC9_Waters_CC_DDA_M3_10ng.raw	P62805	39.8%	10	0	5.85363054275513	896466.1	121063.8	929017.7	127407.1	908444.5	120020.7	890663.9	130161.2	894334.8	124203.2	5
20200314_Exploris_RSLC9_Waters_CC_DDA_M3_10ng.raw	P30154;P30154-2	5.5%;5.5%-2	3	0	3.81176424026489	48553.35	65768.95	49425.18	68196.93	50621.65	65165.65	48872.1	67766.38	48291	68306.6	3
20200314_Exploris_RSLC9_Waters_CC_DDA_M3_10ng.raw	Q6NXE6-1;Q6NXE6-2	3.4%;3.6%	2	0	4.75686454772949	33450.67	66318.26	33397.57	63770.17	37238.01	64234.27	34087.86	65037.12	34910.27	68879.58	2
20200314_Exploris_RSLC9_Waters_CC_DDA_M3_10ng.raw	O00429;O00429-2;O00429-3;O00429-4;O00429-5;O00429-6;O00429-8	6.9%;6.9%-2;6.9%-3;6.9%-4;6.9%-5;6.9%-6;6.9%-8	6	0	4.39128875732422	97071.45	128116	98900.13	123707.7	94256.83	128714	97578.91	124757.5	100130.1	131572.2	6
20200314_Exploris_RSLC9_Waters_CC_DDA_M3_10ng.raw	P60174;P60174-1	47.9%;47.9%-1	18	0	5.65623617172241	984352.9	859943	1005048	891754.4	1003204	829711.8	959492.8	887315.5	957084.3	851150.9	11
20200314_Exploris_RSLC9_Waters_CC_DDA_M3_10ng.raw	Q14166	0.07	4	0	5.30686283111572	55485.03	87293.72	65046.64	85868.27	62536.71	91160.19	58139.11	87474.51	62858.58	87943.42	4
20200314_Exploris_RSLC9_Waters_CC_DDA_M3_10ng.raw	Q99471-1	31.8%	4	0	4.68364763259888	69451.88	110322.7	76283.78	109406.8	69429.53	107254.7	69776.76	106380.3	74377.61	105524.8	4
20200314_Exploris_RSLC9_Waters_CC_DDA_M3_10ng.raw	Q9NYJ1-1;Q9NYJ1-2	34.5%;31.2%	3	0	4.5614972114563	11782.12	18755.43	14957.46	18282.94	9680.848	15250.49	13190.95	15185.21	10183.26	17047.58	3
20200314_Exploris_RSLC9_Waters_CC_DDA_M3_10ng.raw	P15291;P15291-2	1.8%;1.8%-2	1	0.0079664570230608	0.0693120583891869	86826.29	59214.8	86503.23	49026.28	110611.5	60546.75	83428.31	57190.37	87723.4	66325.75	1
20200314_Exploris_RSLC9_Waters_CC_DDA_M3_10ng.raw	P10809	25.1%	18	0	5.76885938644409	655289.1	872049.6	662823.6	866347.3	661547.6	804802.1	642813.4	852552	624878.7	841182.6	12
20200314_Exploris_RSLC9_Waters_CC_DDA_M3_10ng.raw	Q9H0D6-1;Q9H0D6-2	0.7%;0.8%	1	0	4.63845777511597	6100.595	13120.59	6375.674	11686.34	6984.664	12329.24	6684.909	13076.36	5813.393	13556.8	1
20200314_Exploris_RSLC9_Waters_CC_DDA_M3_10ng.raw	Q8WYA6	1.4%	1	0	4.65584707260132	18752.72	15497.58	18698	15743.97	20177.32	12594.63	18262.36	13810.53	20329.09	15071.37	1
20200314_Exploris_RSLC9_Waters_CC_DDA_M3_10ng.raw	P07195	0.24	12	0	5.65351438522339	939378.4	1444262	980614.8	1407759	945160.8	1421063	958709.9	1472252	926792.3	1411095	7
20200314_Exploris_RSLC9_Waters_CC_DDA_M3_10ng.raw	P61254;Q9UNX3	10.3%;10.3%	2	0	4.24368667602539	261892.8	216039.1	257013.5	222753.6	270069	211462.3	277774.6	223386.6	250943.4	211157.3	2
20200314_Exploris_RSLC9_Waters_CC_DDA_M3_10ng.raw	P62491-1;P62491-2;Q15907;Q15907-2	19%;26.5%;18.8%;18.8%-2	4	0	5.19557619094849	176912.3	202075.1	186452.8	202200.7	191142.6	197203.9	188136.2	201768.1	180829.8	206017.3	4
20200314_Exploris_RSLC9_Waters_CC_DDA_M3_10ng.raw	P05423	2.5%	1	0	2.78921675682068	21602.09	29663.83	25921.77	30809.98	26390.02	28233.69	25946.54	30840.61	21804.04	30287.1	1
20200314_Exploris_RSLC9_Waters_CC_DDA_M3_10ng.raw	P21912	11.1%	3	0	4.26953411102295	102362.5	120289.7	112694	113509.1	110176.3	113549.2	102243.3	122025.5	115205.7	120006.3	3
20200314_Exploris_RSLC9_Waters_CC_DDA_M3_10ng.raw	O75822;O75822-3	7.4%;7.4%-3	3	0	4.63526582717896	229325.2	343478.3	210014.3	360112.2	246333.6	344917.2	234704.1	359515.8	246916.5	351298.3	2
20200314_Exploris_RSLC9_Waters_CC_DDA_M3_10ng.raw	Q8TEM1-1	0.4%	1	0.000972289742343218	2.53107738494873	34542.85	36997.84	33799.63	35847.29	34531.16	32878.7	34330.49	40528.02	34653.95	42844.81	1
20200314_Exploris_RSLC9_Waters_CC_DDA_M3_10ng.raw	P00367	6.6%	5	0	5.20240688323975	130870.7	118972.5	134501.8	129668	135186.7	123689.5	134830.2	122386.2	131571.6	136462.1	4
20200314_Exploris_RSLC9_Waters_CC_DDA_M3_10ng.raw	O14744	9.7%	6	0	5.33060836791992	96651.83	166132.9	100131.2	164080.8	100496.8	162234.7	95375.47	161683	107334.4	170527.4	5
20200314_Exploris_RSLC9_Waters_CC_DDA_M3_10ng.raw	O00267	5.4%	6	0	4.84581470489502	83213.71	154902.1	79885.04	154553.6	89269.46	153441.9	84903.5	154303.7	83765.48	158742.3	5
20200314_Exploris_RSLC9_Waters_CC_DDA_M3_10ng.raw	P42167	14.1%	5	0	5.16679668426514	80633.64	99742.79	85537.79	92307.85	83381.18	93912.78	85277.29	98827.84	80940.51	100104.1	4
20200314_Exploris_RSLC9_Waters_CC_DDA_M3_10ng.raw	P05556-1	2.1%	2	0	5.42548751831055	102001.2	52269.79	114741.5	51023.45	112417.6	50556.5	105352.4	48407.39	104385.7	52281.84	2
20200314_Exploris_RSLC9_Waters_CC_DDA_M3_10ng.raw	P62191	9.8%	5	0	4.29931783676147	292891.9	309331.9	289007.2	316572.9	287779.2	311152.7	263586.6	320151.8	276422.9	312759.6	5
20200314_Exploris_RSLC9_Waters_CC_DDA_M3_10ng.raw	Q9HAV7	7.8%	2	0	3.81608819961548	83557.47	118317.4	88618.59	120879.4	85548.1	125669.9	85583.97	124479.3	91905.47	125762	2
20200314_Exploris_RSLC9_Waters_CC_DDA_M3_10ng.raw	P60953	18.8%	4	0	3.6281566619873	215268.5	183990.5	228939.5	184711.2	230192.2	183597.5	218491.5	187308.1	209716.4	199398	3
20200314_Exploris_RSLC9_Waters_CC_DDA_M3_10ng.raw	Q15370;Q15370-2	44.9%;44.9%-2	8	0	5.63573408126831	270487.5	505409.2	278051.1	495395.9	291611.7	485127.5	273457.9	509880	271615.4	508586.5	6
20200314_Exploris_RSLC9_Waters_CC_DDA_M3_10ng.raw	P14927;P14927-2	9.9%;9.9%-2	1	0	4.37017059326172	13812.75	14792.77	14403.55	14656.54	14977.24	13235.97	13383.14	13873.55	15093.42	16432.17	1
20200314_Exploris_RSLC9_Waters_CC_DDA_M3_10ng.raw	P00338-1;P00338-3	34.9%;32.1%	16	0	5.33157634735107	2033096	1520560	2025490	1502762	1984103	1472562	2001730	1539189	1973934	1484786	10
20200314_Exploris_RSLC9_Waters_CC_DDA_M3_10ng.raw	O76094	6.3%	5	0	4.95109176635742	145774.2	258758.4	146082.2	256983.5	153509.9	254726.9	153739.1	264404.9	151670.3	266260.3	5
20200314_Exploris_RSLC9_Waters_CC_DDA_M3_10ng.raw	Q96J01;Q96J01-2	2.8%;2.8%-2	1	0	5.20783281326294	15791.99	37668.65	18840.41	41024.1	20374.82	39972.81	20163.56	40582.38	18969.06	37693.54	1
20200314_Exploris_RSLC9_Waters_CC_DDA_M3_10ng.raw	P63279	0.12	2	0	4.55523347854614	76680.41	129920.1	84873.44	132663.8	83278.95	132340.2	78650.53	134307.1	82566.19	132107	2
20200314_Exploris_RSLC9_Waters_CC_DDA_M3_10ng.raw	P78395	5.5%	2	0	4.98173332214355	2135.931	5427.334	3394.068	6245.099	3252.218	6357.156	3733.3	4937.985	2866.518	5059.093	2
20200314_Exploris_RSLC9_Waters_CC_DDA_M3_10ng.raw	O75607	14.6%	2	0	4.36660051345825	61035.98	71942.17	62599.86	77389.62	65918.2	70015.28	62545.07	73645.17	61592.37	78966.05	2
20200314_Exploris_RSLC9_Waters_CC_DDA_M3_10ng.raw	Q13643	6.1%	1	0	3.72770619392395	3499.301	10492.24	4310.648	8520.696	3062.197	9100.797	4050.669	7980.02	2971.133	7854.887	1
20200314_Exploris_RSLC9_Waters_CC_DDA_M3_10ng.raw	Q9NZ01-1	10.4%	4	0	2.85639953613281	202288	91303.93	207556.4	85970.57	209431.9	93565.18	199557.4	91834.61	206440.3	99922.5	4
20200314_Exploris_RSLC9_Waters_CC_DDA_M3_10ng.raw	Q9NSI8-1;Q9NSI8-3	7.5%;6.3%	3	0	4.95873641967773	12993.65	63899.55	11570.2	66053.33	13226.74	65317.93	13705.98	62954.4	12352.62	67823.35	3
20200314_Exploris_RSLC9_Waters_CC_DDA_M3_10ng.raw	Q14677-1;Q14677-2;Q14677-3	5.6%;5.6%;5.4%	4	0	4.7293529510498	62110.57	95195.19	65133.41	88648.81	63068.35	91321.98	62862.73	87994.33	62070.18	97726.17	4
20200314_Exploris_RSLC9_Waters_CC_DDA_M3_10ng.raw	Q92614-1;Q92614-2;Q92614-4;Q92614-5	0.4%;0.5%;0.4%;0.5%	1	0.00228310502283105	0.965891540050507	16597.25	10797.54	15518.48	11220.75	13071.35	13669.69	12813.37	11590.87	14764.63	11042.94	1
20200314_Exploris_RSLC9_Waters_CC_DDA_M3_10ng.raw	Q8WWM7-1;Q8WWM7-2;Q8WWM7-3;Q8WWM7-4;Q8WWM7-5;Q8WWM7-6;Q8WWM7-8;Q8WWM7-9	7.3%;7.3%;7.1%;7.5%;7.5%;8.1%;7.5%;7.3%	9	0	4.86053609848022	170366.1	242304.8	179639.5	243269.4	174112	237574.1	163262.5	249421.8	164510.8	249244.6	8
20200314_Exploris_RSLC9_Waters_CC_DDA_M3_10ng.raw	Q6IBS0	7.7%	2	0	3.201247215271	125844	96484.26	135776.8	92817.52	137749.8	94057.28	133276.7	95991.67	144138.8	97184.19	2
20200314_Exploris_RSLC9_Waters_CC_DDA_M3_10ng.raw	P06748;P06748-3	22.4%;22.4%-3	11	0	5.64940309524536	631983.9	825816.9	602142.7	814311.1	582713.3	767541.9	569491.9	834828.6	561558.1	753249.9	6
20200314_Exploris_RSLC9_Waters_CC_DDA_M3_10ng.raw	P32969	29.2%	5	0	5.08833122253418	180201.8	201015	184116.3	185395.6	175369.3	183449.8	176731.3	199876.5	180537.7	190907.4	3
20200314_Exploris_RSLC9_Waters_CC_DDA_M3_10ng.raw	Q15008;Q15008-4	11.6%;11.6%-4	5	0	2.9093132019043	131821.2	162816.9	137253.6	163385.9	137738	162500.5	133260.4	172667	134530.3	162480.4	4
20200314_Exploris_RSLC9_Waters_CC_DDA_M3_10ng.raw	P36952-1	23.7%	8	0	5.02698373794556	571973.1	96863.2	574904.3	95771.38	575235.6	90232.09	539393.3	91285.55	572489	90464.02	8
20200314_Exploris_RSLC9_Waters_CC_DDA_M3_10ng.raw	P51114-1;P51114-2;P51114-3	5.3%;6.1%;6.2%	3	0	4.6191782951355	120521.7	158253.6	131651	160799.8	128935.5	154776.4	123924.8	165767.7	125914.5	165806.8	3
20200314_Exploris_RSLC9_Waters_CC_DDA_M3_10ng.raw	Q8NC51-3;Q8NC51-4	27%;27.4%	9	0	5.31578302383423	414256.2	321595.3	416606.5	314671.9	396089.8	301896.5	384806.7	325522.1	415828.8	321355.4	7
20200314_Exploris_RSLC9_Waters_CC_DDA_M3_10ng.raw	Q8NC51-1;Q8NC51-2	2%;2%	1	0	4.00533437728882	61680.17	64021.49	60815.2	66555.83	57636.91	72346.58	55678.59	71194.39	55654.98	69298.36	1
20200314_Exploris_RSLC9_Waters_CC_DDA_M3_10ng.raw	Q16719	12.9%	8	0	5.32620429992676	383115.7	90537.6	390633.5	94423.91	388308.2	93178.16	379002.7	97647.49	389203.6	93229.45	6
20200314_Exploris_RSLC9_Waters_CC_DDA_M3_10ng.raw	P50552	11.3%	5	0	5.73958253860474	44184.15	102801.9	41494.08	107197.8	41727.3	97041.8	38653.84	102169.9	39533.44	105736.1	4
20200314_Exploris_RSLC9_Waters_CC_DDA_M3_10ng.raw	P48147	6.8%	4	0	3.70063519477844	56770.95	71646.3	59977.9	70100.61	62140.04	74047.74	57863.09	67934	58169.71	77078.83	4
20200314_Exploris_RSLC9_Waters_CC_DDA_M3_10ng.raw	Q9HCG8	1.5%	1	0.000589275191514437	2.62496137619019	1087.662	2050.189	1958.115	2362.539	1573.72	2320.604	1813.625	1260.3	2123.74	1833.818	1
20200314_Exploris_RSLC9_Waters_CC_DDA_M3_10ng.raw	P63244	44.8%	19	0	5.70426511764526	508691.9	726359.4	516638.2	690271.1	492670.7	682372.2	477390.7	721101.8	516278.4	676284.6	13
20200314_Exploris_RSLC9_Waters_CC_DDA_M3_10ng.raw	O95833	7.6%	1	0.00186567164179104	1.09679484367371	4985.411	4032.115	5649.816	5616.79	5133.624	4190.737	5318.803	3561.076	6380.024	4218.542	1
20200314_Exploris_RSLC9_Waters_CC_DDA_M3_10ng.raw	O14980	0.11	14	0	5.11505222320557	444744.6	593666.3	466841.8	600594.4	450086.5	592373.7	452540.8	603053	432985.5	627452.9	11
20200314_Exploris_RSLC9_Waters_CC_DDA_M3_10ng.raw	Q69YN2-1;Q69YN2-2;Q69YN2-3	2%;4.5%;2.7%	1	0.000972289742343218	1.49585223197937	5028.997	5267.661	4843.297	6333.075	3710.988	5639.959	5202.135	4363.304	4859.365	4694.089	1
20200314_Exploris_RSLC9_Waters_CC_DDA_M3_10ng.raw	Q13283	17.6%	8	0	4.75583553314209	188534.8	188625.2	184836.3	177461.4	169279.5	169731.6	169837.8	173921.8	185019.4	178058.1	6
20200314_Exploris_RSLC9_Waters_CC_DDA_M3_10ng.raw	Q96GX2	10.3%	1	0	4.51456022262573	17601.09	35467.49	22729.61	35183.48	20467.56	32998.68	21004.15	32728.89	23094.31	32901.51	1
20200314_Exploris_RSLC9_Waters_CC_DDA_M3_10ng.raw	Q9NR50-1;Q9NR50-2;Q9NR50-3	4.4%;4.9%;5%	2	0	5.18641567230225	45370.39	81176.34	43842.54	82349.13	42293.49	82453.46	39357.18	81649.95	42590.51	83145.7	2
20200314_Exploris_RSLC9_Waters_CC_DDA_M3_10ng.raw	Q8TCS8	5.1%	6	0	3.96589469909668	145446	180701.3	145981.7	175324.9	156635	178440.3	142488.1	180964.4	154973.1	186139.7	5
20200314_Exploris_RSLC9_Waters_CC_DDA_M3_10ng.raw	P04818	10.9%	4	0	5.00868034362793	111516.2	196840.8	123797.8	203769.5	123461.4	206546.2	115421.6	217299.2	111809.5	210478.9	4
20200314_Exploris_RSLC9_Waters_CC_DDA_M3_10ng.raw	Q04760-1;Q04760-2	30.4%;33.1%	8	0	5.19082832336426	138281.7	152384.2	137003.1	159535	143607.3	146358.3	147768.1	157417.3	145902.5	162417.9	4
20200314_Exploris_RSLC9_Waters_CC_DDA_M3_10ng.raw	P23284	25.5%	13	0	5.18610620498657	796963.8	608138.6	809037.4	610075.2	810434.1	578739.6	775192.9	615371.3	764098.2	610124.2	6
20200314_Exploris_RSLC9_Waters_CC_DDA_M3_10ng.raw	Q14676;Q14676-2;Q14676-3	0.8%;0.8%-2;0.8%-3	2	0.000972289742343218	1.74197661876678	23498.77	31924.19	25963.4	32460.14	25631.53	30923.63	27128.59	31575.95	27001.23	36052.21	2
20200314_Exploris_RSLC9_Waters_CC_DDA_M3_10ng.raw	Q14204	5.7%	26	0	5.42825078964233	196163.7	209822.8	196688.5	213488.2	207324.1	202202.7	206576	206464.3	196830.7	210935.2	26
20200314_Exploris_RSLC9_Waters_CC_DDA_M3_10ng.raw	O75489	31.4%	8	0	6.04265213012695	74670.09	74549.71	80505.8	74582.16	83680.35	69399.4	77223.58	72059.73	76480.45	73679.74	6
20200314_Exploris_RSLC9_Waters_CC_DDA_M3_10ng.raw	P15170-2;P15170-3	10.2%;10.2%	7	0	4.65537643432617	217277.9	284248.6	230691.5	278619.1	242498.5	288842	227841.6	293741.2	230905.7	297669.3	6
20200314_Exploris_RSLC9_Waters_CC_DDA_M3_10ng.raw	Q96I25	0.05	2	0	3.56454277038574	46033.28	84109.56	52100.38	82611.39	49331.18	82581.6	47811.38	81933.53	50567.15	84647.72	2
20200314_Exploris_RSLC9_Waters_CC_DDA_M3_10ng.raw	P48643	27.4%	21	0	5.17887163162231	679158.1	1163159	726759.6	1196856	741223.1	1142034	721458	1226002	714606.9	1179647	13
20200314_Exploris_RSLC9_Waters_CC_DDA_M3_10ng.raw	P56134;P56134-2;P56134-3;P56134-4	13.8%;13.8%-2;13.8%-3;13.8%-4	2	0	4.26757097244263	27795.02	20823.47	25273.1	23037.29	27273.36	21451.62	24882.54	20750.77	24746.6	22614	1
20200314_Exploris_RSLC9_Waters_CC_DDA_M3_10ng.raw	O95202-1	6.4%	5	0	4.5205192565918	78595.17	106593.8	83851	120831.5	82393.55	110605.1	79751.3	116566.4	91101.39	119968.6	5
20200314_Exploris_RSLC9_Waters_CC_DDA_M3_10ng.raw	O00264	4.1%	1	0	4.38404893875122	94666.88	37010.01	98735.2	36534.6	97662.05	39125.39	90690.17	35407.19	94664.61	33316.28	1
20200314_Exploris_RSLC9_Waters_CC_DDA_M3_10ng.raw	P30041	45.1%	17	0	4.60745286941528	754520.3	881565.3	765999.3	872604.2	763978.9	857778.8	779493.8	875183.4	723914.3	857019.9	10
20200314_Exploris_RSLC9_Waters_CC_DDA_M3_10ng.raw	P41091	14.2%	8	0	5.11782789230347	259395	278614.1	269950.7	269391.4	282987.9	266090.3	285344.4	282798.2	273734.8	275584.5	8
20200314_Exploris_RSLC9_Waters_CC_DDA_M3_10ng.raw	O75531	0.36	4	0	4.67274188995361	96708.44	25383.29	106064	24641.29	102230.9	23082.53	97748.27	23987.77	100477.3	22631.62	3
20200314_Exploris_RSLC9_Waters_CC_DDA_M3_10ng.raw	Q6PKG0-1	4.7%	6	0	4.64813423156738	149054.7	165885.6	162419.5	162323.3	162993.9	162769.4	165455	162406.8	160897.2	171801.4	6
20200314_Exploris_RSLC9_Waters_CC_DDA_M3_10ng.raw	Q16822-1	5.2%	3	0	4.26693725585938	76330.22	67253.91	81869.46	67620.05	88399.75	67236.87	81650.81	64752.43	87026.92	65391.1	3
20200314_Exploris_RSLC9_Waters_CC_DDA_M3_10ng.raw	P62158	34.9%	8	0	6.04989242553711	669767.7	995116.3	691339.9	993690.3	696503.2	925717	681151.8	980140.5	673960.7	960488.5	5
20200314_Exploris_RSLC9_Waters_CC_DDA_M3_10ng.raw	P30101	0.2	12	0	5.79453611373901	1111428	954435.6	1098221	987297.1	1119566	931555.3	1193897	1027566	1133484	1028899	9
20200314_Exploris_RSLC9_Waters_CC_DDA_M3_10ng.raw	P09382	14.8%	2	0	4.44201183319092	73649.44	78288.81	70138.55	81844.32	77816.95	77411.22	76805.36	84643.02	73752.19	82487.86	2
20200314_Exploris_RSLC9_Waters_CC_DDA_M3_10ng.raw	P13861;P13861-2	6.4%;6.4%-2	2	0	5.02390289306641	40226.84	60945.38	40788.07	59456.2	42581.9	62231.65	37380.44	64512.91	42630.66	64671.27	2
20200314_Exploris_RSLC9_Waters_CC_DDA_M3_10ng.raw	Q14157-1;Q14157-4	10.4%;10.5%	7	0	4.59073781967163	141515.2	203521.7	147758.3	197441.6	151619.4	192200.8	147774.9	195082	168374.8	199251.4	7
20200314_Exploris_RSLC9_Waters_CC_DDA_M3_10ng.raw	Q92769;Q92769-3	5.1%;5.1%-3	3	0.000972289742343218	2.30202507972717	54879.43	66342.89	57111.77	62155.89	56916.84	69003.16	56358.64	69902.97	57030.01	67155.77	2
20200314_Exploris_RSLC9_Waters_CC_DDA_M3_10ng.raw	P13693;P13693-2	12.8%;12.8%-2	6	0.000589275191514437	2.63637256622314	335871.4	455220.7	348052	486316.6	320748	460386	313591.6	477359.8	318479.1	477405.3	3
20200314_Exploris_RSLC9_Waters_CC_DDA_M3_10ng.raw	P45974-1;P45974-2	12%;12.3%	11	0	5.11094284057617	119138.8	147534.9	126982.9	141586.5	125082.4	138994.9	117940.8	141247	123660.3	148628.1	8
20200314_Exploris_RSLC9_Waters_CC_DDA_M3_10ng.raw	P11413-1;P11413-2;P11413-3	21.6%;19.8%;20.4%	12	0	5.83619976043701	458482.7	549689.9	477745.8	538125.3	458517.9	542446.4	456189.3	545586.1	455267.4	552812.2	11
20200314_Exploris_RSLC9_Waters_CC_DDA_M3_10ng.raw	P24752	11.9%	6	0	4.91547060012817	188219.9	250878.9	186241	259653.6	195815.9	252081.4	182065.7	252617.2	199557.9	260469.5	5
20200314_Exploris_RSLC9_Waters_CC_DDA_M3_10ng.raw	P68104;Q5VTE0	40.5%;40.5%	45	0	5.64221429824829	2001497	2761233	2160275	2710750	1999356	2633780	2013341	2765668	1914865	2627630	21
20200314_Exploris_RSLC9_Waters_CC_DDA_M3_10ng.raw	Q8N1G4	15.6%	7	0	5.18877983093262	127266.2	191788.3	121785.2	192127	128466.2	200165.1	124434.9	202546.3	120611.7	214089.2	7
20200314_Exploris_RSLC9_Waters_CC_DDA_M3_10ng.raw	P08670	45.9%	30	0	6.18463087081909	1652252	977496.8	1622393	989381.4	1586615	980070.8	1557009	1026210	1589404	1005437	19
20200314_Exploris_RSLC9_Waters_CC_DDA_M3_10ng.raw	P78332	0.7%	1	0.00143609382479655	1.33002841472626	7140.306	4757.442	5657.613	6571.993	8091.677	5389.667	7655.286	5412.642	8132.618	6526.023	1
20200314_Exploris_RSLC9_Waters_CC_DDA_M3_10ng.raw	Q07955-1	39.9%	11	0	4.97338008880615	285323.6	460338.1	305826.6	469379.2	295228.5	435075.8	287512.9	467716	291525.7	448557	8
20200314_Exploris_RSLC9_Waters_CC_DDA_M3_10ng.raw	P37802;P37802-2	56.8%;56.8%-2	14	0	5.23483610153198	168022.5	247775.8	183700.3	240261.8	182223.5	236203.4	178850.9	237316.5	172480.3	255735.6	9
20200314_Exploris_RSLC9_Waters_CC_DDA_M3_10ng.raw	Q13242	16.3%	5	0	4.25227355957031	274515.9	197458.8	293554.2	200760.8	292082.8	190168.5	271425.9	202222.5	294101	199277.2	4
20200314_Exploris_RSLC9_Waters_CC_DDA_M3_10ng.raw	Q09161	2.4%	3	0	4.85816335678101	68698.44	99725.52	68903.13	111924.8	77724	110284.2	80763.16	111437.6	80796.21	115747.1	2
20200314_Exploris_RSLC9_Waters_CC_DDA_M3_10ng.raw	Q9NV06	6.3%	3	0	3.7835841178894	58229.04	68471.7	49172.71	67266.08	54280.13	64832.89	54797.63	72873.7	57032.65	73107.26	3
20200314_Exploris_RSLC9_Waters_CC_DDA_M3_10ng.raw	P16989-1;P16989-2;P16989-3	15.1%;18.5%;16.4%	4	0	5.25325012207031	45283.44	40398.46	51673.48	42534.42	48578.58	41177.42	48626.69	39826.09	45042.25	46765.24	4
20200314_Exploris_RSLC9_Waters_CC_DDA_M3_10ng.raw	O43447	21.5%	5	0	4.70837068557739	187635.9	367588.6	186963	344354.1	192887.3	362095.2	192917.5	347937.6	186044.8	348748.4	4
20200314_Exploris_RSLC9_Waters_CC_DDA_M3_10ng.raw	P25788-1;P25788-2	16.5%;16.9%	6	0	5.88888216018677	373494.6	470860.2	360335.1	463547.2	377038.1	453203.6	342283.6	489233.8	347463.6	459980.8	5
20200314_Exploris_RSLC9_Waters_CC_DDA_M3_10ng.raw	P31949	15.2%	4	0	4.99485063552856	1222007	439938.9	1228046	457365.7	1155973	435539.8	1156872	467436.5	1107218	428021.3	2
20200314_Exploris_RSLC9_Waters_CC_DDA_M3_10ng.raw	Q14444-1;Q14444-2	4.2%;4.3%	4	0	4.14838457107544	132985.7	245731	139037.4	249169.9	137410.6	238148.5	137689.6	254457.5	135202.4	246392.2	4
20200314_Exploris_RSLC9_Waters_CC_DDA_M3_10ng.raw	P31689-1;P31689-2	14.6%;17.5%	5	0	5.19455194473267	81580.71	130081.8	88860.52	139280.6	84007.7	133815.3	83700.23	149806.6	86665.95	141736.8	5
20200314_Exploris_RSLC9_Waters_CC_DDA_M3_10ng.raw	P07919	0.44	4	0	3.73978281021118	146139.2	194723.7	144745.1	196001.1	141778.3	195656.7	132705.9	201352	144317.3	200008.6	4
20200314_Exploris_RSLC9_Waters_CC_DDA_M3_10ng.raw	Q9BQ67	1.6%	1	0	4.14806509017944	6310.305	9565.715	5061.371	11916.71	7477.713	10313.46	4990.807	11099.78	6320.026	12276.05	1
20200314_Exploris_RSLC9_Waters_CC_DDA_M3_10ng.raw	Q5JTH9-1;Q5JTH9-2;Q5JTH9-3	1.1%;1.2%;1.1%	2	0.000972289742343218	2.29198956489563	43047.91	42040.79	41430.43	44875.2	44880.24	40466.44	40146.6	42785.53	40844.61	43726.28	2
20200314_Exploris_RSLC9_Waters_CC_DDA_M3_10ng.raw	O75832	11.1%	4	0	2.92692589759827	99140.93	108300.1	96820.34	107276.9	100949.6	99700.35	91241.32	116876.4	100533.5	106679.2	3
20200314_Exploris_RSLC9_Waters_CC_DDA_M3_10ng.raw	O75083	8.7%	5	0	5.66055822372437	194194.1	285816.6	193704.7	287770.1	201658.8	284577.7	193038.1	283777.6	179742.9	292115.1	5
20200314_Exploris_RSLC9_Waters_CC_DDA_M3_10ng.raw	Q9UHX1-1;Q9UHX1-2;Q9UHX1-3;Q9UHX1-4;Q9UHX1-5;Q9UHX1-6	9.3%;9.6%;10.1%;10.4%;9.8%;10.1%	5	0	4.97170543670654	136692.2	197756	132396.9	198795.2	137088	202655.4	132877.9	211877.5	136082.4	211704.1	5
20200314_Exploris_RSLC9_Waters_CC_DDA_M3_10ng.raw	Q14152	16.1%	24	0	4.4682993888855	92164.33	112977.4	97539.35	107936.1	99814	114134.2	97633.72	108838.3	98312.83	119576.7	19
20200314_Exploris_RSLC9_Waters_CC_DDA_M3_10ng.raw	O60264	8.9%	8	0	5.30331563949585	151738.5	176197.3	156169.8	176506	159134	162221.9	147457.4	164607.7	160769.1	178227.2	8
20200314_Exploris_RSLC9_Waters_CC_DDA_M3_10ng.raw	Q9NP97	0.25	2	0	4.61908531188965	24864.76	34497.1	24085.8	28493.83	24849.03	28892.3	23721.69	30885.14	22806.91	31854.89	2
20200314_Exploris_RSLC9_Waters_CC_DDA_M3_10ng.raw	Q13620;Q13620-1;Q13620-3	3.9%;3.9%-1;3.9%-3	4	0	4.16377019882202	122443.3	137692.3	116825.5	136847.3	120975.7	131699.9	120176.2	136040	113937	135602.7	4
20200314_Exploris_RSLC9_Waters_CC_DDA_M3_10ng.raw	Q15024	12.7%	3	0	4.73463869094849	36402.34	63592.92	40307.77	62957.69	42764.47	56885.8	40593.09	60249.39	45395.84	62396.27	3
20200314_Exploris_RSLC9_Waters_CC_DDA_M3_10ng.raw	E9PAV3;E9PAV3-2;Q13765-1	2.6%;2.6%-2;25.6%	11	0	5.36817312240601	191017.6	278873.2	200738.8	272777.4	205736.3	272906.8	193730.2	286243.7	198801.8	281068.8	5
20200314_Exploris_RSLC9_Waters_CC_DDA_M3_10ng.raw	P48735;P48735-2	7.7%;7.7%-2	3	0	3.62085294723511	46005.75	84585.17	50194.2	90446.88	52465.19	80161.59	50803.56	82843.66	49251.86	87256.65	3
20200314_Exploris_RSLC9_Waters_CC_DDA_M3_10ng.raw	P33240;P33240-2	6.1%;6.1%-2	4	0	4.72956609725952	54656.79	82642.58	62877.64	79214.23	64841.16	74693.84	59344.54	79180	60178.1	81435.71	3
20200314_Exploris_RSLC9_Waters_CC_DDA_M3_10ng.raw	Q9BVP2;Q9BVP2-2	11.5%;11.5%-2	6	0	5.23196411132813	293301.1	259686.7	307494.3	254774.4	307869.9	265347.1	280452.5	262202.6	308502.2	274822.8	6
20200314_Exploris_RSLC9_Waters_CC_DDA_M3_10ng.raw	P46777	15.2%	7	0	4.86575889587402	635839.7	627585.5	631060.5	626406.4	604537.2	604002.5	616401.6	652265.9	604035.5	627709.5	5
20200314_Exploris_RSLC9_Waters_CC_DDA_M3_10ng.raw	P62917	5.8%	2	0.000972289742343218	2.48435735702515	146999.5	147593.4	150904.5	145561.6	145113.1	150851.3	132732.1	141833.1	135170.9	145678.1	2
20200314_Exploris_RSLC9_Waters_CC_DDA_M3_10ng.raw	P12956	0.21	10	0	5.86893844604492	286745.4	426714.5	284203.2	423295	307833.8	401088.3	290227.4	411862.6	303495.8	409504.4	9
20200314_Exploris_RSLC9_Waters_CC_DDA_M3_10ng.raw	O75390	0.12	6	0	5.10424423217773	391351.6	416193.3	390330.7	411309.2	394046.7	412367.2	388664.6	422322.5	382393.8	413680.7	6
20200314_Exploris_RSLC9_Waters_CC_DDA_M3_10ng.raw	Q9NZI8	15.9%	9	0	4.59674453735352	97288.44	225144.6	101267.8	234288.4	101444.6	220617.8	95040.92	231653.5	102371	239084.6	8
20200314_Exploris_RSLC9_Waters_CC_DDA_M3_10ng.raw	P61081	10.9%	2	0	5.18278121948242	81252.95	87307.48	77250.83	89958.59	77623.03	86436.56	86118.72	88206.65	78724.41	90368.16	2
20200314_Exploris_RSLC9_Waters_CC_DDA_M3_10ng.raw	Q9H9Q2;Q9H9Q2-2	6.1%;6.1%-2	2	0	3.83816742897034	21423.07	33118.82	24777.44	32925.56	24464.26	32204.07	19866.45	32852.68	25839.18	34861.13	2
20200314_Exploris_RSLC9_Waters_CC_DDA_M3_10ng.raw	Q99798	10.4%	6	0	5.2095422744751	67615.63	106444.3	72294.63	103022.2	74296.69	98833.25	67841.84	107440.3	72577.02	105312.9	6
20200314_Exploris_RSLC9_Waters_CC_DDA_M3_10ng.raw	P62753	27.7%	11	0	4.53303575515747	983484.5	512615.9	979288.1	517160.7	996174.9	498684.4	942901.1	549916.4	1061717	559945.9	8
20200314_Exploris_RSLC9_Waters_CC_DDA_M3_10ng.raw	Q8TAT6-1;Q8TAT6-2	1.2%;1.1%	1	0	5.52891063690186	30218.76	39926.61	31677.01	40809.61	32105.32	38553.29	30002.79	38873.33	30127.07	40518.36	1
20200314_Exploris_RSLC9_Waters_CC_DDA_M3_10ng.raw	P48556	0.02	1	0	3.74338340759277	65046.13	57770.52	58392.06	59850.87	64519.15	60936.21	57675.45	62217.23	56521.55	57078.78	1
20200314_Exploris_RSLC9_Waters_CC_DDA_M3_10ng.raw	P46379-1;P46379-2;P46379-3;P46379-4;P46379-5	2.6%;2.6%;2.5%;3.2%;2.7%	3	0	3.80765438079834	68817.07	126610.9	69400.62	122390.8	77630.09	119818.2	69514.43	122046.3	69031.66	127431.4	3
20200314_Exploris_RSLC9_Waters_CC_DDA_M3_10ng.raw	O00148	13.3%	7	0	4.81206369400024	173767.7	208283.4	189248.6	211144.1	176826.9	212545.8	180852.3	210064.4	186749.2	221460.6	5
20200314_Exploris_RSLC9_Waters_CC_DDA_M3_10ng.raw	P62854	19.1%	2	0	4.49131441116333	28612.14	23648.51	24990.55	27840.76	22754.39	26350.42	24558.28	27347.54	24740.99	26495.07	2
20200314_Exploris_RSLC9_Waters_CC_DDA_M3_10ng.raw	Q06830	34.2%	10	0	5.19521808624268	2857877	2590630	2816581	2603403	2918177	2501720	2896503	2647413	2806346	2484456	7
20200314_Exploris_RSLC9_Waters_CC_DDA_M3_10ng.raw	P07741-1	24.4%	3	0	4.57271671295166	31982.99	104804.8	28233.36	102009.1	27745.87	99109.48	26839.87	104375.8	25290.95	101413.2	3
20200314_Exploris_RSLC9_Waters_CC_DDA_M3_10ng.raw	P13489	28.9%	11	0	5.6644721031189	196873.3	377140	204974.8	387339.6	194069.8	376099.6	192387.6	390432.1	197068.6	389897.3	10
20200314_Exploris_RSLC9_Waters_CC_DDA_M3_10ng.raw	P13010	18.4%	12	0	5.35843563079834	377304.3	403944.1	401510.4	398543.6	407140.8	397078.9	392099.8	408503.3	392203.9	390492.2	9
20200314_Exploris_RSLC9_Waters_CC_DDA_M3_10ng.raw	P27797	14.6%	7	0	5.49836587905884	1925880	410134.5	1955467	408294	2006844	368647.1	1831399	380092.7	1834126	419407.1	5
20200314_Exploris_RSLC9_Waters_CC_DDA_M3_10ng.raw	P26583	7.2%	5	0.00598035027765912	0.243577435612679	339871.7	627945.1	328601.8	644841.4	326287.6	607842.6	343127.1	627958.7	329704.1	598483.9	2
20200314_Exploris_RSLC9_Waters_CC_DDA_M3_10ng.raw	P12268	19.1%	8	0	5.41927480697632	349230.9	357434.1	365104.4	362474.7	356090.4	354403.1	344931.6	374549.9	346005.2	363284.8	8
20200314_Exploris_RSLC9_Waters_CC_DDA_M3_10ng.raw	Q13813;Q13813-2	2.3%;2.3%-2	5	0	4.76411819458008	149094.1	89751.73	148582	88516.09	151039.3	86081.68	143978.3	89905.2	162903.6	86724.04	5
20200314_Exploris_RSLC9_Waters_CC_DDA_M3_10ng.raw	O43747-1;O43747-2	2.1%;2.1%	3	0	5.61149168014526	86581.28	103603.5	86956.96	100513.3	87776.53	99696.84	84448.33	103054.7	90690.14	98753.29	2
20200314_Exploris_RSLC9_Waters_CC_DDA_M3_10ng.raw	P61978;P61978-2;P61978-3	27%;27%-2;27%-3	13	0	5.24412155151367	430489.8	587155.8	422393.7	578195.7	410479.4	576434.7	384655.9	601264.6	410380.7	584570.1	11
20200314_Exploris_RSLC9_Waters_CC_DDA_M3_10ng.raw	Q14376	9.5%	3	0	3.26283097267151	108316.3	145356.2	111169.3	143784	114177.4	154302.1	102805	147477.6	104193.8	153037	3
20200314_Exploris_RSLC9_Waters_CC_DDA_M3_10ng.raw	Q01082-1;Q01082-2;Q01082-3	6%;6.5%;6.5%	15	0	4.55502557754517	265931.1	129576.3	262612.8	127413.6	266722.7	124934.1	249399.1	129984.7	259998	131281	15
20200314_Exploris_RSLC9_Waters_CC_DDA_M3_10ng.raw	P43243	14.6%	14	0	5.32616233825684	159492.2	260391.9	170313.8	248066.1	163004	245245	163915.5	253095.3	160758	270024.3	10
20200314_Exploris_RSLC9_Waters_CC_DDA_M3_10ng.raw	Q9H3K6-1;Q9H3K6-2	18.6%;27.6%	1	0	4.194580078125	18042.96	19553.67	20510.97	19889.76	22350.46	18697.97	20750.92	20090.44	18014.29	18466.71	1
20200314_Exploris_RSLC9_Waters_CC_DDA_M3_10ng.raw	O75347	28.7%	4	0	5.28623914718628	254925.6	395497	262013.2	416093.8	271598.3	377993.6	241045.5	418558.9	263631.3	404998.1	4
20200314_Exploris_RSLC9_Waters_CC_DDA_M3_10ng.raw	P82932	6.4%	1	0.00678541136556404	0.157564833760262	26837.49	33161.95	27524.95	36224.77	31258.52	36983.02	27774.43	37497.98	29198.9	37097.74	1
20200314_Exploris_RSLC9_Waters_CC_DDA_M3_10ng.raw	P49916-1;P49916-2;P49916-3;P49916-4	1.2%;1.3%;1.3%;1.4%	1	0.0031717263253285	0.812170207500458	111415.9	22637.62	108846.4	20655.88	111897.8	25231.45	101800.4	22296.89	103247.9	22836.61	1
20200314_Exploris_RSLC9_Waters_CC_DDA_M3_10ng.raw	Q9Y4W6	2.1%	2	0	3.78125524520874	41640.54	49148.86	40756.45	47432.66	41390.88	49211.6	39911.83	49979.25	45019.05	48831.83	2
20200314_Exploris_RSLC9_Waters_CC_DDA_M3_10ng.raw	Q9UJS0;Q9UJS0-2	2.7%;2.7%-2	2	0	3.31298279762268	29153.04	34128.62	35054.01	37157.45	32637.25	34199.08	35985.18	40699.25	32495.3	38420.97	2
20200314_Exploris_RSLC9_Waters_CC_DDA_M3_10ng.raw	Q04726;Q04726-2;Q04726-3;Q04726-4;Q04726-5;Q04726-6;Q04726-7	0.9%;0.9%-2;0.9%-3;0.9%-4;0.9%-5;0.9%-6;0.9%-7	1	0	3.16320323944092	29637.26	32020.45	33736.06	33462.96	33778.46	33899.21	29025.04	33437.23	31538.6	37214.88	1
20200314_Exploris_RSLC9_Waters_CC_DDA_M3_10ng.raw	P13667	13.5%	7	0	5.60148811340332	184392.5	169944.4	193125	174504.4	197350.3	168382.9	183854.3	178137.2	194521.8	171855.4	7
20200314_Exploris_RSLC9_Waters_CC_DDA_M3_10ng.raw	P50395-1	22.9%	13	0	5.52685165405273	334548.7	499154.3	368452.9	478360.4	378791.2	481453.5	336866.9	488621.2	367406.3	502602.2	9
20200314_Exploris_RSLC9_Waters_CC_DDA_M3_10ng.raw	Q9Y3C1	8.4%	2	0	4.17823171615601	63550.28	77922.27	73245.19	88499.91	69357.12	80729.03	66130.95	84254.18	72927.01	88816.68	2
20200314_Exploris_RSLC9_Waters_CC_DDA_M3_10ng.raw	Q9Y3T9	3.3%	4	0	4.2582802772522	171447.5	150822.8	174062.6	148155.9	176387.1	141103.9	161019.7	146985.7	183813.4	150864.5	3
20200314_Exploris_RSLC9_Waters_CC_DDA_M3_10ng.raw	P22087	13.4%	4	0	3.93148469924927	147889.3	223865.9	153388.8	222847.7	147113.6	217129.6	157212.8	232599.6	149539.6	227308.8	4
20200314_Exploris_RSLC9_Waters_CC_DDA_M3_10ng.raw	Q8TEQ6	2.2%	4	0.000972289742343218	2.27275085449219	89203.23	163141.8	92428.9	156991.8	99344.54	158051.9	92475.57	161896.2	92488.74	168521.4	4
20200314_Exploris_RSLC9_Waters_CC_DDA_M3_10ng.raw	P54687;P54687-2;P54687-3;P54687-4;P54687-5	2.8%;2.8%-2;2.8%-3;2.8%-4;2.8%-5	2	0	3.66632747650146	17656.01	66919.53	18779.15	63258	19520.41	61739.46	17686.9	69530.14	17332.77	68353.67	1
20200314_Exploris_RSLC9_Waters_CC_DDA_M3_10ng.raw	Q13523	1.8%	2	0	5.24059724807739	39857.73	48952.7	40696.23	44979.23	44337.53	47134.34	44044.29	50703.99	37984.59	49125.56	2
20200314_Exploris_RSLC9_Waters_CC_DDA_M3_10ng.raw	O00571;O00571-2	17.8%;17.8%-2	13	0	5.35909366607666	459073.9	711149.6	511879	721003.6	472340.5	682958.3	532443	678576.3	492007.9	719842.2	10
20200314_Exploris_RSLC9_Waters_CC_DDA_M3_10ng.raw	Q9H939-1;Q9H939-2	4.5%;4.8%	3	0.000972289742343218	1.67645907402039	35294.16	76233.06	39847.52	74331.45	38456.9	76871.99	32843.54	82692.82	37510.16	81411.47	2
20200314_Exploris_RSLC9_Waters_CC_DDA_M3_10ng.raw	P51398-1	9.5%	3	0	3.87340450286865	33360.99	41720.79	31444.56	38080.97	37017.37	36685.86	35994.07	37101.93	32339.72	38578.73	3
20200314_Exploris_RSLC9_Waters_CC_DDA_M3_10ng.raw	P14735	0.8%	1	0.000972289742343218	2.0588219165802	26709.5	26770.86	22783.99	29721.78	27986.83	26043.2	28603.88	27730.94	29973.65	29086.31	1
20200314_Exploris_RSLC9_Waters_CC_DDA_M3_10ng.raw	Q5H9R7-1;Q5H9R7-2;Q5H9R7-3;Q5H9R7-4;Q5H9R7-5;Q5H9R7-6	0.8%;0.8%;0.9%;0.9%;0.8%;0.8%	1	0.000972289742343218	1.66701531410217	29720.27	33725.55	25283.19	32844.1	25773.84	34881.37	27725.24	33894.21	30543.19	37261.17	1
20200314_Exploris_RSLC9_Waters_CC_DDA_M3_10ng.raw	Q9UHB9	3.7%	2	0	4.72012424468994	17794.46	23872.62	17458.16	23197.63	19271.41	23807.32	17253.93	29179.29	19537.03	25904.05	2
20200314_Exploris_RSLC9_Waters_CC_DDA_M3_10ng.raw	Q00839-2	19.4%	20	0	5.50779867172241	293084.6	446412.5	291437.1	445490	290428	406484.8	283181.2	410812.7	276887.1	427208.4	11
20200314_Exploris_RSLC9_Waters_CC_DDA_M3_10ng.raw	Q53EL6-1;Q53EL6-2	2.3%;2.4%	1	0	5.32430648803711	41030.72	26057.74	41657.77	24484.62	45211.53	22736.41	38264.11	24606.71	42469.39	27444.72	1
20200314_Exploris_RSLC9_Waters_CC_DDA_M3_10ng.raw	O43175	6.4%	5	0	5.75647640228271	432585.8	123108.4	442245.4	128823	450667.8	117832.8	401657.6	124058.5	427288.4	114987.1	3
20200314_Exploris_RSLC9_Waters_CC_DDA_M3_10ng.raw	P08397-1;P08397-2	19.7%;20.6%	6	0	4.93791961669922	109535.1	181679.8	118298.4	179000.8	124855.3	182980.2	121973.5	198218.6	120944.7	198125	6
20200314_Exploris_RSLC9_Waters_CC_DDA_M3_10ng.raw	Q9UNM6;Q9UNM6-2	12%;12%-2	7	0	5.18999099731445	257923.7	385329.5	260347	375963.6	261531.5	365763.3	254270.7	374703	263469.5	374622.6	5
20200314_Exploris_RSLC9_Waters_CC_DDA_M3_10ng.raw	O75940	4.2%	1	0.0031717263253285	0.784078776836395	14730.66	21177.71	12754.08	19562.66	14565.05	17657.22	12260.91	18650.48	12783.62	19359.16	1
20200314_Exploris_RSLC9_Waters_CC_DDA_M3_10ng.raw	P42285	3.5%	5	0	4.47232389450073	108597.3	143308.5	109563.7	141339.2	108969.1	137537.4	98703.52	145396.6	98542.02	145884	4
20200314_Exploris_RSLC9_Waters_CC_DDA_M3_10ng.raw	P41227-1;P41227-2	16.6%;17.7%	3	0	4.88209629058838	45559.91	90102.65	45817.45	91815.57	45808.19	92941.8	41561.77	90886.32	50707.88	96547.78	3
20200314_Exploris_RSLC9_Waters_CC_DDA_M3_10ng.raw	P30048;P30048-2	19.9%;19.9%-2	6	0	5.53769159317017	449476.5	302894.2	450187.6	305366.8	450339.6	286993	422403.3	307779.7	444272.4	305989.4	5
20200314_Exploris_RSLC9_Waters_CC_DDA_M3_10ng.raw	P52597	16.9%	8	0	4.81463527679443	238992.1	461234.9	245840.2	444597.5	259592.3	461122.1	249183.2	460519.7	240746.2	454990.2	6
20200314_Exploris_RSLC9_Waters_CC_DDA_M3_10ng.raw	Q6NUQ1	1.8%	2	0.000972289742343218	1.82286858558655	47433.9	42771.24	46965.82	44649.06	43586.94	40638.77	46710.47	43610.13	49298.05	46089.03	2
20200314_Exploris_RSLC9_Waters_CC_DDA_M3_10ng.raw	O43390-1	0.16	14	0	5.48233795166016	610844.4	673973.6	634463.6	654913.1	616749.2	628272.4	593689.1	658130.9	594933	652870.5	9
20200314_Exploris_RSLC9_Waters_CC_DDA_M3_10ng.raw	O00233-1;O00233-2	16.6%;17.7%	4	0	5.08955526351929	124491	136814.7	129871.9	139472	127810.2	144579.7	109697.7	148565	118795.5	149842	4
20200314_Exploris_RSLC9_Waters_CC_DDA_M3_10ng.raw	P14314;P14314-2	11.7%;11.7%-2	8	0	5.30637836456299	476894.8	261250.3	486096.3	272215.1	486821.3	250373.3	459151.7	261607.9	487148.7	267943.3	5
20200314_Exploris_RSLC9_Waters_CC_DDA_M3_10ng.raw	P33991	6.8%	6	0	5.07475757598877	221442.9	365877.5	221968.3	377632.1	240631.8	357448.2	199099.9	381352	204124.7	367729.4	5
20200314_Exploris_RSLC9_Waters_CC_DDA_M3_10ng.raw	P09972	24.2%	8	0	4.48271417617798	76875.88	191712.1	80503.84	185246.4	83243.22	182659.7	81045.39	185201.3	86238.99	191385.3	7
20200314_Exploris_RSLC9_Waters_CC_DDA_M3_10ng.raw	Q8N1F7-1	11.5%	10	0	5.87176656723022	142672.7	214378.4	143982.8	221130.6	143855.3	208139.8	141585.8	210393.2	136041.5	219079.4	9
20200314_Exploris_RSLC9_Waters_CC_DDA_M3_10ng.raw	Q9UKD2	19.2%	6	0	4.34254598617554	218410.5	320149.9	225290.1	320527.8	219318.3	323578.7	209495.6	319698.2	224507.5	329251.6	5
20200314_Exploris_RSLC9_Waters_CC_DDA_M3_10ng.raw	P31947-1;P31947-2	20.6%;23.6%	5	0	4.61693525314331	199707.4	32304.79	196961.4	35623.35	203701.2	35756.41	198180.9	34712.48	211223.6	36816.13	4
20200314_Exploris_RSLC9_Waters_CC_DDA_M3_10ng.raw	P63104-1	46.1%	22	0	5.09412288665771	1486299	1310830	1528685	1268654	1449470	1256037	1522862	1370915	1407678	1352329	9
20200314_Exploris_RSLC9_Waters_CC_DDA_M3_10ng.raw	P31946;P31946-2	33.7%;33.7%-2	5	0	4.19655084609985	209787.7	153980.5	216472.7	160414.9	214433.6	144641.1	203977.2	154384	208042.3	156695	5
20200314_Exploris_RSLC9_Waters_CC_DDA_M3_10ng.raw	Q96QU8;Q96QU8-2	0.7%;0.7%-2	1	0.000972289742343218	2.19918537139893	10718.48	9337.546	9148.264	10246.48	9507.455	10494.78	9494.328	10422.28	10043.21	10345.15	1
20200314_Exploris_RSLC9_Waters_CC_DDA_M3_10ng.raw	Q8N6H7	5.8%	3	0	5.09093809127808	53820.96	79853.59	58932.31	74095.04	59988.49	76554.44	53280.61	83295.12	58529.59	82308.92	3
20200314_Exploris_RSLC9_Waters_CC_DDA_M3_10ng.raw	O43719	5.2%	5	0	3.81111264228821	248165.6	181606	274901.7	186684.3	266021.6	176542	236107.7	191086.6	254181.8	193136.6	5
20200314_Exploris_RSLC9_Waters_CC_DDA_M3_10ng.raw	Q14978-1;Q14978-2;Q14978-3	11.6%;11.4%;11.6%	13	0	5.59133863449097	210952.6	308890.9	231867.9	310835.1	230735	315805.5	231275.1	325439.4	230133.7	324269.2	9
20200314_Exploris_RSLC9_Waters_CC_DDA_M3_10ng.raw	P07900;P07900-2	27.6%;27.6%-2	27	0	5.48978281021118	475719.8	720248.6	490632.7	733516.8	479292.2	749063.3	479513.7	746896.3	474934.5	705397.9	15
20200314_Exploris_RSLC9_Waters_CC_DDA_M3_10ng.raw	O15144	11.7%	4	0	3.87936973571777	113825.4	106498.8	132489.1	113604.6	132484.3	108668.2	125085.8	109488.6	135215.1	114354.4	4
20200314_Exploris_RSLC9_Waters_CC_DDA_M3_10ng.raw	P55786	5.5%	5	0	5.57302284240723	143156.1	116829.7	153805.5	113800.2	157472.3	116744.5	147950	114957.2	145921.5	126219	5
20200314_Exploris_RSLC9_Waters_CC_DDA_M3_10ng.raw	Q9P0W2;Q9P0W2-2;Q9P0W2-3	2.2%;2.2%-2;2.2%-3	1	0.00556506849315068	0.312141716480255	7437.774	5999.278	7216.152	8832.921	8707.119	7792.189	6012.116	7596.294	6283.646	7882.201	1
20200314_Exploris_RSLC9_Waters_CC_DDA_M3_10ng.raw	P08621-1	11.7%	6	0	5.48436450958252	284604.2	370628.4	298557.2	372549.8	287275.6	376901.8	273755.6	371180	290923.6	377594.6	5
20200314_Exploris_RSLC9_Waters_CC_DDA_M3_10ng.raw	Q13347	33.8%	9	0	4.77774524688721	215170.5	238611.9	214886.8	238968.8	215449.4	218893.4	203351.4	240420	211868	239014.3	9
20200314_Exploris_RSLC9_Waters_CC_DDA_M3_10ng.raw	P22102-1	0.21	18	0	5.07838916778564	228616.1	372591.3	237396.8	374956.3	233790.4	362171.5	235435.4	382189.3	242597.4	377819.3	15
20200314_Exploris_RSLC9_Waters_CC_DDA_M3_10ng.raw	Q9NXG2	8.8%	4	0	5.690345287323	89597.09	174230.9	104883.3	171445.4	102976.6	164605.4	106560.4	169206	100433.1	184465.4	3
20200314_Exploris_RSLC9_Waters_CC_DDA_M3_10ng.raw	Q14137;Q14137-2	7.4%;7.4%-2	3	0.000972289742343218	2.48004412651062	15222.25	20581.39	16828.31	23676.07	16183.32	20556.71	14545.38	20207.06	15709.36	20027.19	3
20200314_Exploris_RSLC9_Waters_CC_DDA_M3_10ng.raw	Q96HJ9-2;Q9Y383;Q9Y383-2;Q9Y383-3	12.4%;14.5%;14.5%-2;14.5%-3	5	0	5.39521026611328	127140.8	195485.4	125769.4	198951.1	125022.9	201670.3	124719.7	209279.7	126386.7	205341.1	5
20200314_Exploris_RSLC9_Waters_CC_DDA_M3_10ng.raw	O95139;O95139-2	5.5%;5.5%-2	1	0.000972289742343218	1.79946351051331	31484.61	31110.79	30595.43	32021.26	29910.15	27494.41	27282.66	30740.05	33252.63	28773.01	1
20200314_Exploris_RSLC9_Waters_CC_DDA_M3_10ng.raw	O75534;O75534-2;O75534-3;O75534-4	9.9%;9.9%-2;9.9%-3;9.9%-4	7	0	5.50798654556274	90735.98	125039	86222.2	126538.2	102791.9	133545.6	90899.27	129636.6	89739.8	131373.4	7
20200314_Exploris_RSLC9_Waters_CC_DDA_M3_10ng.raw	P53992	2.8%	4	0	4.03756618499756	63880.73	75590.98	68418.57	74569.69	66493.28	80431.98	69210.75	79477.84	63012.65	79852.01	4
20200314_Exploris_RSLC9_Waters_CC_DDA_M3_10ng.raw	Q6P3X3	0.8%	1	0.000972289742343218	2.01164102554321	19904.86	32900.16	21175.59	29084.29	21006.16	29755.87	22481.91	29978.6	20519.46	30825.51	1
20200314_Exploris_RSLC9_Waters_CC_DDA_M3_10ng.raw	Q9UGP8	1.1%	1	0.000972289742343218	2.14201354980469	10783.35	3505.086	10378.74	4027.299	11778.55	3292.588	12191.75	3050.02	11754.67	3433.239	1
20200314_Exploris_RSLC9_Waters_CC_DDA_M3_10ng.raw	P53004	7.4%	2	0	5.37751293182373	34962.38	35813.48	38384.98	34542.03	40717.01	36748.23	36643.39	37101.61	36992.77	33726.92	2
20200314_Exploris_RSLC9_Waters_CC_DDA_M3_10ng.raw	Q969Z0-1;Q969Z0-2	4%;4.8%	3	0	5.11035776138306	92605.16	154768.3	97696.39	153748	100440.2	152423.2	84714.21	160286	87836.13	157485.4	3
20200314_Exploris_RSLC9_Waters_CC_DDA_M3_10ng.raw	Q7RTV0	13.6%	2	0	3.75837016105652	111657.6	155994.8	116456.9	158040.8	119261.7	150684.1	107184.7	161202.6	109013.3	161331.4	2
20200314_Exploris_RSLC9_Waters_CC_DDA_M3_10ng.raw	P17844;P17844-2	18.7%;18.7%-2	19	0	6.00064611434937	518473.9	773877.5	554141	763749.1	548527.5	737593.8	566318.4	784947.9	556637.1	801281.6	12
20200314_Exploris_RSLC9_Waters_CC_DDA_M3_10ng.raw	Q16181;Q16181-2	12.6%;12.6%-2	5	0	5.38137626647949	170066.4	153042.7	175875.3	151800.4	169822.1	147424.7	175724.2	152977.2	168613.6	148777.2	5
20200314_Exploris_RSLC9_Waters_CC_DDA_M3_10ng.raw	Q96DG6	23.3%	8	0	4.96719694137573	312485.1	461730.1	282469.6	482748.1	296321.9	434401.8	269102.9	477363.7	293170.4	491171.2	6
20200314_Exploris_RSLC9_Waters_CC_DDA_M3_10ng.raw	P31153	11.4%	5	0	4.23552656173706	186743.2	120117.2	180720.4	116549.9	189651.9	115698.6	185162.4	121029.5	187232.1	124899	3
20200314_Exploris_RSLC9_Waters_CC_DDA_M3_10ng.raw	P43246-1;P43246-2	4.5%;4.8%	5	0	5.05705642700195	160387.8	197213.4	166630.6	205882.1	165765.8	189079.8	167153.3	194272.7	169495.5	200031.7	5
20200314_Exploris_RSLC9_Waters_CC_DDA_M3_10ng.raw	P41252	12.9%	11	0	5.75746536254883	145616.4	160869.3	145366.6	162173	151411.1	155958.6	145843.6	162651.9	148253.5	159868.9	11
20200314_Exploris_RSLC9_Waters_CC_DDA_M3_10ng.raw	P27694	14.1%	7	0	5.06760835647583	118393.3	156403.8	117030.2	162823.3	114924	153504.7	116321.1	163503.5	116218.2	159008.6	6
20200314_Exploris_RSLC9_Waters_CC_DDA_M3_10ng.raw	Q14738-1	3.5%	2	0	3.25624513626099	12490.38	14573.35	16122.09	12423.8	14300.43	10956.21	12152.89	11201.48	14320.56	11147.29	2
20200314_Exploris_RSLC9_Waters_CC_DDA_M3_10ng.raw	P55145	4.4%	1	0	4.0564341545105	54134.84	33665.23	56567.79	36638.61	57861.54	30663.86	47945.27	35248.47	56402.47	34789.53	1
20200314_Exploris_RSLC9_Waters_CC_DDA_M3_10ng.raw	O14787;O14787-2	1.2%;1.2%-2	1	0.0079664570230608	0.0454704277217388	NA	1496.045	NA	998.0004	745.1355	937.1258	1321.227	1319.72	1639.126	1751.824	1
20200314_Exploris_RSLC9_Waters_CC_DDA_M3_10ng.raw	P46109	26.1%	6	0	4.16709232330322	70819.87	124758.7	77245.7	128227.9	72235.63	117826.3	70012.09	128812.2	73647.62	128111.4	5
20200314_Exploris_RSLC9_Waters_CC_DDA_M3_10ng.raw	P46821	0.4%	1	0	3.65805768966675	7561.763	31013.84	7548.96	31900.62	6803.088	33597	8463.262	32658.46	9265.011	34339.38	1
20200314_Exploris_RSLC9_Waters_CC_DDA_M3_10ng.raw	Q9BQA1;Q9BQA1-2	7.9%;7.9%-2	3	0	4.84428882598877	34575.96	56936.88	33288.1	58232.13	41833.93	55397.19	36131.2	57547.91	35331.06	58446.75	2
20200314_Exploris_RSLC9_Waters_CC_DDA_M3_10ng.raw	Q14011	26.7%	3	0	5.50487279891968	19680.04	39122.91	21557.74	38658.99	23033.01	35536.7	20202.19	37961.28	19720.48	36189.41	3
20200314_Exploris_RSLC9_Waters_CC_DDA_M3_10ng.raw	P17980	12.3%	4	0	5.0007529258728	46392.47	62192.52	50136.4	60890.42	54893.64	59619.63	47913.95	59726.37	53193.73	60510.81	4
20200314_Exploris_RSLC9_Waters_CC_DDA_M3_10ng.raw	O14974;O14974-2;O14974-3;O14974-4;O14974-5	0.7%;0.7%-2;0.7%-3;0.7%-4;0.7%-5	1	0	2.78755569458008	8730.486	3410.132	7471.113	4891.999	7952.614	5560.234	9162.998	4031.514	7701.773	4371.283	1
20200314_Exploris_RSLC9_Waters_CC_DDA_M3_10ng.raw	P36955	7.4%	4	0	5.77429008483887	87375.84	37593.06	93384.28	36316.27	95225.61	33744.81	88692.87	36594.88	82198.45	38508.16	3
20200314_Exploris_RSLC9_Waters_CC_DDA_M3_10ng.raw	Q15022	0.9%	1	0.000972289742343218	1.55549001693726	2480.491	5345.676	2396.054	5639.945	3827.889	5121.226	1942.948	5703.251	2984.813	4412.966	1
20200314_Exploris_RSLC9_Waters_CC_DDA_M3_10ng.raw	Q9Y5A9-1;Q9Y5A9-2	5.9%;6.4%	4	0	5.13013458251953	154265	180434.1	145989.2	175882.1	159969.3	182042.5	146980.9	184506.1	156238.9	175816	4
20200314_Exploris_RSLC9_Waters_CC_DDA_M3_10ng.raw	P50454	12.7%	5	0	5.29435110092163	68627.03	80269.16	73736.17	74104.66	75346.9	74966.84	66305.23	77969.63	71554.52	81410.99	4
20200314_Exploris_RSLC9_Waters_CC_DDA_M3_10ng.raw	Q99460;Q99460-2	7.5%;7.5%-2	5	0	5.11237335205078	88014.13	110661.3	89673.93	111027.9	92751.96	104430.9	89066.39	106852.2	80495.44	110294.5	5
20200314_Exploris_RSLC9_Waters_CC_DDA_M3_10ng.raw	P49792	0.04	11	0	4.66813087463379	78770.66	108510.5	72713.45	101345.3	83038.93	103395.7	71990.8	106144	74688.6	107979.1	10
20200314_Exploris_RSLC9_Waters_CC_DDA_M3_10ng.raw	Q96A35	4.6%	1	0	4.85008907318115	50860.83	34895.23	44432.06	32479.84	43452.68	30632.43	44211.6	33313.03	40994.68	35405.07	1
20200314_Exploris_RSLC9_Waters_CC_DDA_M3_10ng.raw	Q16864-1;Q16864-2	10.1%;8.2%	1	0	4.51930141448975	7466.146	11295.7	6883.262	12323.41	7532.16	10292.13	6562.639	11385.5	8164.052	13611.91	1
20200314_Exploris_RSLC9_Waters_CC_DDA_M3_10ng.raw	O60664-1;O60664-3;O60664-4	16.1%;16.2%;16.6%	8	0	5.57753038406372	191570.6	130911	206088	131891.5	190801.9	132049.1	187111.1	122857.4	192580.2	131122.8	6
20200314_Exploris_RSLC9_Waters_CC_DDA_M3_10ng.raw	P40261	3.8%	1	0	3.99056792259216	52329.6	27467.53	48659.64	34025.09	53522.95	30014	46715.83	33890.04	48612.38	34931.04	1
20200314_Exploris_RSLC9_Waters_CC_DDA_M3_10ng.raw	P23193	16.6%	5	0	5.32829332351685	152543	219010.1	172032.9	220455	156713.8	215883.5	151419.5	223776.4	163843	231183.9	5
20200314_Exploris_RSLC9_Waters_CC_DDA_M3_10ng.raw	Q9Y376	5.3%	2	0	3.25879955291748	33834.55	52891.13	38063.69	46316.29	34993.77	47124.65	33370.23	52761.09	32850.19	50010.59	2
20200314_Exploris_RSLC9_Waters_CC_DDA_M3_10ng.raw	O43776	11.7%	7	0	5.78005647659302	232547.9	232620.9	242344.7	226073.1	239460.8	219295	228118.9	225293.4	228504.3	241660.8	6
20200314_Exploris_RSLC9_Waters_CC_DDA_M3_10ng.raw	Q9UNH7-1	8.1%	3	0	4.28819465637207	76785.03	68474.2	77037.77	64164.04	78479.68	68038.91	74810.3	59543.72	73250.35	68403	3
20200314_Exploris_RSLC9_Waters_CC_DDA_M3_10ng.raw	Q8WU90	5.2%	3	0	5.08886003494263	41680.55	56426.77	37728.14	61313.89	40471.25	57295.46	37814.96	56447.62	38734.13	60566.81	2
20200314_Exploris_RSLC9_Waters_CC_DDA_M3_10ng.raw	P11586	14.5%	13	0	5.83956718444824	240238.3	175914.8	236961.4	178749.4	246566.2	165846.6	226899.1	168889.9	236717.8	188658.9	11
20200314_Exploris_RSLC9_Waters_CC_DDA_M3_10ng.raw	Q9BW27;Q9BW27-3	5.9%;5.9%-3	4	0	5.31951761245728	97767.95	115989.9	96730.97	109661.9	102579.7	104105.1	100119.3	111784.1	103936.3	115075.8	4
20200314_Exploris_RSLC9_Waters_CC_DDA_M3_10ng.raw	Q2TAY7	4.3%	3	0	4.34386301040649	88893.59	161091.5	95307.83	157776.9	97494.28	161351.6	94399.07	164450.7	94017.74	162581.4	3
20200314_Exploris_RSLC9_Waters_CC_DDA_M3_10ng.raw	Q9Y3A5	23.2%	7	0	4.33178806304932	186226.4	270922.7	195113.9	263498.1	203591.1	261817.8	186152.2	266140.8	195819	273088.9	6
20200314_Exploris_RSLC9_Waters_CC_DDA_M3_10ng.raw	P23258;Q9NRH3	7.3%;7.3%	2	0	4.4759955406189	34820.72	36822.13	32910.55	37185.24	30948.62	35521.3	32049.22	39982.86	31084.04	41471.43	2
20200314_Exploris_RSLC9_Waters_CC_DDA_M3_10ng.raw	Q96KP4	13.5%	5	0	4.77621173858643	123649.9	145476.3	115759.8	157061	118795.7	147157.2	110817.7	153849.8	122871.6	152882.7	5
20200314_Exploris_RSLC9_Waters_CC_DDA_M3_10ng.raw	Q99584	19.4%	3	0	5.4660906791687	397997.7	114737.4	390368.6	130598.5	402749.9	120915.5	397703.9	121333.2	413300.5	119992.7	2
20200314_Exploris_RSLC9_Waters_CC_DDA_M3_10ng.raw	P38919	7.3%	4	0	3.91794490814209	96974.66	91186.27	96909.26	93512.34	100676.4	91156.83	95844.46	94941.3	96304.06	91282.37	3
20200314_Exploris_RSLC9_Waters_CC_DDA_M3_10ng.raw	O60216	2.1%	1	0	4.85940408706665	12742.27	15380.53	12818.72	16401.02	13001.34	16046.53	11974.73	16705.95	11979.64	16774.49	1
20200314_Exploris_RSLC9_Waters_CC_DDA_M3_10ng.raw	P25398	31.8%	7	0	5.39178371429443	586674.2	871570.1	642815.6	893302.9	615484.2	817318.1	557835	891588	565317	876277.9	4
20200314_Exploris_RSLC9_Waters_CC_DDA_M3_10ng.raw	Q06203	3.1%	2	0	2.80126619338989	34711.77	51246.22	35926.39	51190.8	33320.18	46797.02	29878.14	50359.77	33060.29	55772.09	2
20200314_Exploris_RSLC9_Waters_CC_DDA_M3_10ng.raw	P21926	3.9%	1	0	4.2663254737854	42058.55	31611.46	45349.49	31547.71	47802.21	32402.28	39715.92	31941.64	46770.8	34728.24	1
20200314_Exploris_RSLC9_Waters_CC_DDA_M3_10ng.raw	Q9P2T1-1;Q9P2T1-2;Q9P2T1-3	2%;1.9%;2.2%	1	0.00228310502283105	0.925796926021576	51857.83	90873.17	49641.89	91377.15	50616.89	85534.04	47215.76	91879.39	51260.77	83762.74	1
20200314_Exploris_RSLC9_Waters_CC_DDA_M3_10ng.raw	Q9Y4G6	0.6%	1	0.00480979449059904	0.576011300086975	13813.3	30758.58	16496.47	32074.22	16227.96	30623.18	15794.32	31793.63	13531.51	29372.46	1
20200314_Exploris_RSLC9_Waters_CC_DDA_M3_10ng.raw	P06744;P06744-2	23.3%;23.3%-2	16	0	5.39809226989746	413365.7	436612.9	429473.1	435147.2	417344.5	434649.8	421695.1	452848.5	380943.5	457685.8	12
20200314_Exploris_RSLC9_Waters_CC_DDA_M3_10ng.raw	Q9Y224	23.4%	6	0	4.73930358886719	331593	354898.7	360066.2	356877.8	344172.3	337577.5	346460.1	364363.2	348535.9	371423.4	5
20200314_Exploris_RSLC9_Waters_CC_DDA_M3_10ng.raw	P39019	32.4%	9	0	5.85861206054688	971526.4	910584.9	976916.3	913509.9	999780.8	871357.6	953798	921237.1	981632.5	916135.6	5
20200314_Exploris_RSLC9_Waters_CC_DDA_M3_10ng.raw	Q15185;Q15185-3;Q15185-4	21.2%;21.2%-3;21.2%-4	5	0	5.62314939498901	260327.3	340035	270075.9	349396.3	288145.3	364434.4	242628	360338.3	254967	379127.3	3
20200314_Exploris_RSLC9_Waters_CC_DDA_M3_10ng.raw	P10515	9.9%	7	0	4.9857325553894	162512.5	300802.4	174256.5	292134.4	180580.6	287081.3	164190.2	299307.1	167827.4	303147.1	6
20200314_Exploris_RSLC9_Waters_CC_DDA_M3_10ng.raw	Q9HCE1;Q9HCE1-2	3.4%;3.4%-2	3	0	4.18009090423584	55863.86	77498.32	56068.19	75095.45	60702.92	81275.38	57348.68	78643.26	55556.05	79605.3	3
20200314_Exploris_RSLC9_Waters_CC_DDA_M3_10ng.raw	P62280	42.4%	11	0	5.20847797393799	823541.6	732102.4	841180.4	738967.9	845598.7	710201.2	788861.2	755694.1	794962.4	733380.3	8
20200314_Exploris_RSLC9_Waters_CC_DDA_M3_10ng.raw	Q99714-1	34.1%	8	0	5.65122509002686	225138.5	230381	246255.7	232067.3	251801	223903.8	250117.6	227375.9	262350.2	231044.6	6
20200314_Exploris_RSLC9_Waters_CC_DDA_M3_10ng.raw	P15328	8.9%	4	0.000589275191514437	2.6585111618042	284135.7	60069.85	270968.7	60913.46	292255.5	61652.8	281233	63116.49	297124.6	60484.54	3
20200314_Exploris_RSLC9_Waters_CC_DDA_M3_10ng.raw	Q12788	5.8%	5	0	5.72299003601074	42900.54	55862.66	43596.3	60311.04	45073.23	55169.07	46595.36	54025.66	44125.75	59627.27	4
20200314_Exploris_RSLC9_Waters_CC_DDA_M3_10ng.raw	Q8NB90-1	1.5%	1	0	2.70728945732117	10599.34	17965.99	11996.04	16985.15	13882.96	17258.76	10652.95	14495.52	10529.8	17230.06	1
[truncated: 16,735 more rows]
