# Supplementary material for: Comparative Proteome Signatures of Trace Samples by Multiplexed Data-Independent Acquisition
Source: Mol Cell Proteomics. 2021 Nov 15;21(1):100177. doi: 10.1016/j.mcpro.2021.100177 (PMC8717550; doi:10.1016/j.mcpro.2021.100177)
Supplement: Supplemental Data S2 [file mmc2.xlsx]

## Sheet: Spectromine_DDA_HeLaK562_peptid
R.FileName	PG.UniprotIds	PEP.IsProteinGroupSpecific	PEP.IsProteotypic	PEP.MolecularWeight	PEP.StrippedSequence
20200316_Exploris_RSLC9_Waters_CC_DDA_M3_1ng.raw	P36578	TRUE	TRUE	956.105	AAAAAAALQAK
20200316_Exploris_RSLC9_Waters_CC_DDA_M3_1ng.raw	P36578	TRUE	TRUE	988.19	NVTLPAVFK
20200316_Exploris_RSLC9_Waters_CC_DDA_M3_1ng.raw	P36578	TRUE	TRUE	1608.84	IEEVPELPLVVEDK
20200316_Exploris_RSLC9_Waters_CC_DDA_M3_1ng.raw	P36578	TRUE	TRUE	1103.2562646837	SNYNLPMHK
20200316_Exploris_RSLC9_Waters_CC_DDA_M3_1ng.raw	P36578	TRUE	TRUE	845.9494646837	RVNTTQK
20200316_Exploris_RSLC9_Waters_CC_DDA_M3_1ng.raw	P36578	TRUE	TRUE	784.9897646837	EAVLLLK
20200316_Exploris_RSLC9_Waters_CC_DDA_M3_1ng.raw	P36578	TRUE	TRUE	1035.2006646837	PLISVYSEK
20200316_Exploris_RSLC9_Waters_CC_DDA_M3_1ng.raw	P20810-10;P20810-5;P20810-6;P20810-7;P20810-9	FALSE	FALSE	903.9366646837	DLDDALDK
20200316_Exploris_RSLC9_Waters_CC_DDA_M3_1ng.raw	P20810-10;P20810-5;P20810-6;P20810-7;P20810-9	FALSE	FALSE	1070.1626646837	QAEPELDLR
20200316_Exploris_RSLC9_Waters_CC_DDA_M3_1ng.raw	P20810-10;P20810-5;P20810-6;P20810-7;P20810-9	FALSE	FALSE	1003.0289646837	SAEQQPSEK
20200316_Exploris_RSLC9_Waters_CC_DDA_M3_1ng.raw	P20810-10;P20810-5;P20810-6;P20810-7;P20810-9	FALSE	FALSE	1241.4231646837	AAAPAPVSEAVCR
20200316_Exploris_RSLC9_Waters_CC_DDA_M3_1ng.raw	P31350-1;P31350-2	TRUE	FALSE	1337.4907646837	AAAPGVEDEPLLR
20200316_Exploris_RSLC9_Waters_CC_DDA_M3_1ng.raw	P31350-1;P31350-2	TRUE	FALSE	927.1069646837	EIIINAVR
20200316_Exploris_RSLC9_Waters_CC_DDA_M3_1ng.raw	P08559;P08559-2;P08559-3;P08559-4	FALSE	FALSE	1159.2598646837	TREEIQEVR
20200316_Exploris_RSLC9_Waters_CC_DDA_M3_1ng.raw	P08559;P08559-2;P08559-3;P08559-4	TRUE	FALSE	1411.6136646837	LEEGPPVTTVLTR
20200316_Exploris_RSLC9_Waters_CC_DDA_M3_1ng.raw	P08559;P08559-2;P08559-3;P08559-4	TRUE	FALSE	989.0449646837	AAASTDYYK
20200316_Exploris_RSLC9_Waters_CC_DDA_M3_1ng.raw	Q99733;Q99733-2	TRUE	FALSE	1099.1579646837	AAATAEEPDPK
20200316_Exploris_RSLC9_Waters_CC_DDA_M3_1ng.raw	Q99733;Q99733-2	TRUE	FALSE	1201.3582646837	LTDQVMQNPR
20200316_Exploris_RSLC9_Waters_CC_DDA_M3_1ng.raw	P55060-1;P55060-3	FALSE	FALSE	1887.8831646837	AADEEAFEDNSEEYIR
20200316_Exploris_RSLC9_Waters_CC_DDA_M3_1ng.raw	P55060-1;P55060-3	FALSE	FALSE	1120.1333646837	DLEGSDIDTR
20200316_Exploris_RSLC9_Waters_CC_DDA_M3_1ng.raw	P55060-1;P55060-3	FALSE	FALSE	953.1851646837	IIIPEIQK
20200316_Exploris_RSLC9_Waters_CC_DDA_M3_1ng.raw	P55060-1;P55060-3	FALSE	FALSE	989.1778646837	LLQAFLER
20200316_Exploris_RSLC9_Waters_CC_DDA_M3_1ng.raw	P07954;P07954-2	TRUE	FALSE	848.0050646837	EFAQIIK
20200316_Exploris_RSLC9_Waters_CC_DDA_M3_1ng.raw	P07954;P07954-2	TRUE	FALSE	1498.7809646837	VAALTGLPFVTAPNK
20200316_Exploris_RSLC9_Waters_CC_DDA_M3_1ng.raw	P07954;P07954-2	TRUE	FALSE	888.9251646837	AADEVAEGK
20200316_Exploris_RSLC9_Waters_CC_DDA_M3_1ng.raw	P07954;P07954-2	TRUE	FALSE	1214.3326646837	IEYDTFGELK
20200316_Exploris_RSLC9_Waters_CC_DDA_M3_1ng.raw	P07954;P07954-2	TRUE	FALSE	1763.9634646837	IYELAAGGTAVGTGLNTR
20200316_Exploris_RSLC9_Waters_CC_DDA_M3_1ng.raw	Q86VP6-1	TRUE	TRUE	988.0576646837	AADIDQEVK
20200316_Exploris_RSLC9_Waters_CC_DDA_M3_1ng.raw	Q86VP6-1	FALSE	FALSE	976.9910646837	LDDDSERK
20200316_Exploris_RSLC9_Waters_CC_DDA_M3_1ng.raw	P67809	TRUE	TRUE	1897.8787646837	AADPPAENSSAPEAEQGGAE
20200316_Exploris_RSLC9_Waters_CC_DDA_M3_1ng.raw	P67809	TRUE	TRUE	1587.5749646837	NEGSESAPEGQAQQR
20200316_Exploris_RSLC9_Waters_CC_DDA_M3_1ng.raw	P67809	TRUE	TRUE	1695.8450646837	GAEAANVTGPGGVPVQGSK
20200316_Exploris_RSLC9_Waters_CC_DDA_M3_1ng.raw	P67809	FALSE	FALSE	1795.8698646837	SVGDGETVEFDVVEGEK
20200316_Exploris_RSLC9_Waters_CC_DDA_M3_1ng.raw	P67809	TRUE	TRUE	2628.5707646837	EDGNEEDKENQGDETQGQQPPQR
20200316_Exploris_RSLC9_Waters_CC_DDA_M3_1ng.raw	P67809	TRUE	TRUE	1711.7172646837	ENQGDETQGQQPPQR
20200316_Exploris_RSLC9_Waters_CC_DDA_M3_1ng.raw	P31327-1;P31327-3	FALSE	FALSE	858.9420646837	LNEINEK
20200316_Exploris_RSLC9_Waters_CC_DDA_M3_1ng.raw	P31327-1;P31327-3	FALSE	FALSE	1306.5379646837	AADTIGYPVMIR
20200316_Exploris_RSLC9_Waters_CC_DDA_M3_1ng.raw	P31327-1;P31327-3	TRUE	FALSE	1102.2481646837	QNLIAEVSTK
20200316_Exploris_RSLC9_Waters_CC_DDA_M3_1ng.raw	P31327-1;P31327-3	FALSE	FALSE	794.8548646837	EIGFSDK
20200316_Exploris_RSLC9_Waters_CC_DDA_M3_1ng.raw	P31327-1;P31327-3	FALSE	FALSE	1015.0828646837	TFEESFQK
20200316_Exploris_RSLC9_Waters_CC_DDA_M3_1ng.raw	P31327-1;P31327-3	FALSE	FALSE	1535.7331646837	SAYALGGLGSGICPNR
20200316_Exploris_RSLC9_Waters_CC_DDA_M3_1ng.raw	P31327-1;P31327-3	FALSE	FALSE	1607.7915646837	VLGTSVESIMATEDR
20200316_Exploris_RSLC9_Waters_CC_DDA_M3_1ng.raw	P31327-1;P31327-3	TRUE	FALSE	1030.2250646837	ATTITSVLPK
20200316_Exploris_RSLC9_Waters_CC_DDA_M3_1ng.raw	P31327-1;P31327-3	TRUE	FALSE	1325.4825646837	GQNQPVLNITNK
20200316_Exploris_RSLC9_Waters_CC_DDA_M3_1ng.raw	P31327-1;P31327-3	FALSE	FALSE	1344.5438646837	GNDVLVIECNLR
20200316_Exploris_RSLC9_Waters_CC_DDA_M3_1ng.raw	P31327-1;P31327-3	FALSE	FALSE	787.9097646837	TSINVVR
20200316_Exploris_RSLC9_Waters_CC_DDA_M3_1ng.raw	P31327-1;P31327-3	TRUE	FALSE	923.0288646837	YLESNGIK
20200316_Exploris_RSLC9_Waters_CC_DDA_M3_1ng.raw	P31327-1;P31327-3	FALSE	FALSE	1037.1885646837	ETLMDLSTK
20200316_Exploris_RSLC9_Waters_CC_DDA_M3_1ng.raw	P31327-1;P31327-3	FALSE	FALSE	1162.3087646837	FVHDNYVIR
20200316_Exploris_RSLC9_Waters_CC_DDA_M3_1ng.raw	P31327-1;P31327-3	TRUE	FALSE	859.9732646837	ILESDRK
20200316_Exploris_RSLC9_Waters_CC_DDA_M3_1ng.raw	P31327-1;P31327-3	FALSE	FALSE	977.0927646837	EVEMDAVGK
20200316_Exploris_RSLC9_Waters_CC_DDA_M3_1ng.raw	P31327-1;P31327-3	FALSE	FALSE	854.0272646837	AMLSTGFK
20200316_Exploris_RSLC9_Waters_CC_DDA_M3_1ng.raw	P80723	FALSE	FALSE	937.9568646837	GYNVNDEK
20200316_Exploris_RSLC9_Waters_CC_DDA_M3_1ng.raw	P80723	TRUE	TRUE	1967.0718646837	AAEAAAAPAESAAPAAGEEPSK
20200316_Exploris_RSLC9_Waters_CC_DDA_M3_1ng.raw	P80723	TRUE	TRUE	1775.8878646837	APEQEQAAPGPAAGGEAPK
20200316_Exploris_RSLC9_Waters_CC_DDA_M3_1ng.raw	P80723	FALSE	FALSE	933.9226646837	SDGAPASDSK
20200316_Exploris_RSLC9_Waters_CC_DDA_M3_1ng.raw	P80723	FALSE	FALSE	1289.3137646837	AEGAATEEEGTPK
20200316_Exploris_RSLC9_Waters_CC_DDA_M3_1ng.raw	Q08211	TRUE	TRUE	1025.1676646837	DFVNYLVR
20200316_Exploris_RSLC9_Waters_CC_DDA_M3_1ng.raw	Q08211	TRUE	TRUE	1300.4908646837	AAECNIVVTQPR
20200316_Exploris_RSLC9_Waters_CC_DDA_M3_1ng.raw	Q08211	TRUE	TRUE	1051.1134646837	EGETVEPYK
20200316_Exploris_RSLC9_Waters_CC_DDA_M3_1ng.raw	Q08211	TRUE	TRUE	1186.2445646837	YTQVGPDHNR
20200316_Exploris_RSLC9_Waters_CC_DDA_M3_1ng.raw	Q08211	TRUE	TRUE	1175.3021646837	DVVQAYPEVR
20200316_Exploris_RSLC9_Waters_CC_DDA_M3_1ng.raw	Q08211	TRUE	TRUE	1157.3706646837	VFDPVPVGVTK
20200316_Exploris_RSLC9_Waters_CC_DDA_M3_1ng.raw	Q08211	FALSE	FALSE	1579.7685646837	QPAIISQLDPVNER
20200316_Exploris_RSLC9_Waters_CC_DDA_M3_1ng.raw	Q08211	TRUE	TRUE	1075.1846646837	LAQFEPSQR
20200316_Exploris_RSLC9_Waters_CC_DDA_M3_1ng.raw	P11586	TRUE	TRUE	1097.2779646837	GALALAQAVQR
20200316_Exploris_RSLC9_Waters_CC_DDA_M3_1ng.raw	P11586	TRUE	TRUE	1504.5659646837	TDPTTLTDEEINR
20200316_Exploris_RSLC9_Waters_CC_DDA_M3_1ng.raw	P11586	TRUE	TRUE	1378.4510646837	TDTESELDLISR
20200316_Exploris_RSLC9_Waters_CC_DDA_M3_1ng.raw	P11586	TRUE	TRUE	1217.2963646837	DVDGLTSINAGR
20200316_Exploris_RSLC9_Waters_CC_DDA_M3_1ng.raw	P11586	TRUE	TRUE	1057.2072646837	ITIGQAPTEK
20200316_Exploris_RSLC9_Waters_CC_DDA_M3_1ng.raw	P11586	TRUE	TRUE	1199.3215646837	TPVPSDIDISR
20200316_Exploris_RSLC9_Waters_CC_DDA_M3_1ng.raw	P11586	TRUE	TRUE	1025.1343646837	TTTESEVMK
20200316_Exploris_RSLC9_Waters_CC_DDA_M3_1ng.raw	P11586	TRUE	TRUE	829.9469646837	NQVTQLK
20200316_Exploris_RSLC9_Waters_CC_DDA_M3_1ng.raw	P11586	TRUE	TRUE	1556.8330646837	GDILVVATGQPEMVK
20200316_Exploris_RSLC9_Waters_CC_DDA_M3_1ng.raw	P11586	TRUE	TRUE	829.9439646837	AAEEIGIK
20200316_Exploris_RSLC9_Waters_CC_DDA_M3_1ng.raw	P49327	TRUE	TRUE	1351.5787646837	LSIPTYGLQCTR
20200316_Exploris_RSLC9_Waters_CC_DDA_M3_1ng.raw	P49327	TRUE	TRUE	1038.1610646837	VFTTVGSAEK
20200316_Exploris_RSLC9_Waters_CC_DDA_M3_1ng.raw	P49327	TRUE	TRUE	772.8950646837	VTQQGLK
20200316_Exploris_RSLC9_Waters_CC_DDA_M3_1ng.raw	P49327	TRUE	TRUE	1613.7427646837	EDGLAQQQTQLNLR
20200316_Exploris_RSLC9_Waters_CC_DDA_M3_1ng.raw	P49327	TRUE	TRUE	906.9862646837	AAEQYTPK
20200316_Exploris_RSLC9_Waters_CC_DDA_M3_1ng.raw	P49327	TRUE	TRUE	1174.2483646837	AFDTAGNGYCR
20200316_Exploris_RSLC9_Waters_CC_DDA_M3_1ng.raw	P49327	TRUE	TRUE	957.1332646837	GLVQALQTK
20200316_Exploris_RSLC9_Waters_CC_DDA_M3_1ng.raw	P49327	TRUE	TRUE	1290.3497646837	VYQWDDPDPR
20200316_Exploris_RSLC9_Waters_CC_DDA_M3_1ng.raw	P49327	TRUE	TRUE	1330.5047646837	VTAIHIDPATHR
20200316_Exploris_RSLC9_Waters_CC_DDA_M3_1ng.raw	P49327	TRUE	TRUE	880.0038646837	LYTLQDK
20200316_Exploris_RSLC9_Waters_CC_DDA_M3_1ng.raw	P49327	TRUE	TRUE	1469.5689646837	FPQLDSTSFANSR
20200316_Exploris_RSLC9_Waters_CC_DDA_M3_1ng.raw	P49327	TRUE	TRUE	1426.6893646837	SLLVNPEGPTLMR
20200316_Exploris_RSLC9_Waters_CC_DDA_M3_1ng.raw	P49327	TRUE	TRUE	1196.3417646837	QAHTMDPQLR
20200316_Exploris_RSLC9_Waters_CC_DDA_M3_1ng.raw	P49327	TRUE	TRUE	1298.4136646837	VGDPQELNGITR
20200316_Exploris_RSLC9_Waters_CC_DDA_M3_1ng.raw	P49327	TRUE	TRUE	1917.1009646837	EQGVTFPSGDIQEQLIR
20200316_Exploris_RSLC9_Waters_CC_DDA_M3_1ng.raw	P49327	TRUE	TRUE	956.1076646837	HGLYLPTR
20200316_Exploris_RSLC9_Waters_CC_DDA_M3_1ng.raw	P49327	TRUE	TRUE	803.9060646837	LQELSSK
20200316_Exploris_RSLC9_Waters_CC_DDA_M3_1ng.raw	P49327	TRUE	TRUE	1042.2389646837	ELNLVLSVR
20200316_Exploris_RSLC9_Waters_CC_DDA_M3_1ng.raw	O76021	TRUE	TRUE	868.0824646837	LLPSLIGR
20200316_Exploris_RSLC9_Waters_CC_DDA_M3_1ng.raw	O76021	FALSE	FALSE	888.9251646837	AAESETPGK
20200316_Exploris_RSLC9_Waters_CC_DDA_M3_1ng.raw	O76021	TRUE	TRUE	1016.0247646837	DEPNSTPEK
20200316_Exploris_RSLC9_Waters_CC_DDA_M3_1ng.raw	O76021	FALSE	FALSE	1333.3669646837	DDVAPESGDTTVK
20200316_Exploris_RSLC9_Waters_CC_DDA_M3_1ng.raw	O76021	FALSE	FALSE	924.9611646837	EQTPEHGK
20200316_Exploris_RSLC9_Waters_CC_DDA_M3_1ng.raw	O76021	TRUE	TRUE	936.1173646837	LTLPHSIR
20200316_Exploris_RSLC9_Waters_CC_DDA_M3_1ng.raw	P53985	TRUE	TRUE	844.8719646837	AAESPDQK
20200316_Exploris_RSLC9_Waters_CC_DDA_M3_1ng.raw	P52272;P52272-2	TRUE	FALSE	1066.1738646837	FEPYANPTK
20200316_Exploris_RSLC9_Waters_CC_DDA_M3_1ng.raw	P52272;P52272-2	TRUE	FALSE	802.8749646837	ADILEDK
20200316_Exploris_RSLC9_Waters_CC_DDA_M3_1ng.raw	P52272;P52272-2	TRUE	FALSE	1284.3463646837	QGGGGGGGSVPGIER
20200316_Exploris_RSLC9_Waters_CC_DDA_M3_1ng.raw	P52272;P52272-2	TRUE	FALSE	1024.9947646837	EDPDGEHAR
20200316_Exploris_RSLC9_Waters_CC_DDA_M3_1ng.raw	P52272;P52272-2	TRUE	FALSE	836.0149646837	ACQIFVR
20200316_Exploris_RSLC9_Waters_CC_DDA_M3_1ng.raw	P52272;P52272-2	TRUE	FALSE	743.8535646837	AAEVLNK
20200316_Exploris_RSLC9_Waters_CC_DDA_M3_1ng.raw	Q96CT7	TRUE	TRUE	1450.6093646837	AAFTAFEEAQLPR
20200316_Exploris_RSLC9_Waters_CC_DDA_M3_1ng.raw	Q9NSD9	TRUE	TRUE	1093.2403646837	AAGASDVVLYK
20200316_Exploris_RSLC9_Waters_CC_DDA_M3_1ng.raw	Q9NSD9	FALSE	FALSE	900.9794646837	ETPENLAK
20200316_Exploris_RSLC9_Waters_CC_DDA_M3_1ng.raw	Q9NSD9	FALSE	FALSE	1017.1828646837	LIITEETAK
20200316_Exploris_RSLC9_Waters_CC_DDA_M3_1ng.raw	Q9NSD9	FALSE	FALSE	905.9122646837	DSNTDVGAK
20200316_Exploris_RSLC9_Waters_CC_DDA_M3_1ng.raw	Q9BQ69	TRUE	TRUE	943.1084646837	LPHYFPVA
20200316_Exploris_RSLC9_Waters_CC_DDA_M3_1ng.raw	Q9BQ69	TRUE	TRUE	1145.2910646837	AAGPLLTDECR
20200316_Exploris_RSLC9_Waters_CC_DDA_M3_1ng.raw	Q8N5M9	TRUE	TRUE	1261.2683646837	AAGTDGSDFQHR
20200316_Exploris_RSLC9_Waters_CC_DDA_M3_1ng.raw	Q9UQ80	FALSE	FALSE	1837.7773646837	TAENATSGETLEENEAGD
20200316_Exploris_RSLC9_Waters_CC_DDA_M3_1ng.raw	Q9UQ80	FALSE	FALSE	1125.3062646837	AAHLCAEAALR
20200316_Exploris_RSLC9_Waters_CC_DDA_M3_1ng.raw	Q9UQ80	FALSE	FALSE	925.0044646837	QHVIDGEK
20200316_Exploris_RSLC9_Waters_CC_DDA_M3_1ng.raw	Q9UQ80	FALSE	FALSE	1366.5287646837	ITSGPFEPDLYK
20200316_Exploris_RSLC9_Waters_CC_DDA_M3_1ng.raw	Q9UQ80	FALSE	FALSE	1278.3920646837	SEMEVQDAELK
20200316_Exploris_RSLC9_Waters_CC_DDA_M3_1ng.raw	Q96PK6-1	TRUE	TRUE	1608.8097646837	ASYVAPLTAQPATYR
20200316_Exploris_RSLC9_Waters_CC_DDA_M3_1ng.raw	Q96PK6-1	TRUE	TRUE	957.9875646837	ASYDDPYK
20200316_Exploris_RSLC9_Waters_CC_DDA_M3_1ng.raw	Q96PK6-1	TRUE	TRUE	1237.2861646837	YSGSYNDYLR
20200316_Exploris_RSLC9_Waters_CC_DDA_M3_1ng.raw	Q96PK6-1	FALSE	FALSE	885.0262646837	AAIAQLNGK
20200316_Exploris_RSLC9_Waters_CC_DDA_M3_1ng.raw	Q96PK6-1	TRUE	TRUE	1066.1742646837	LSESQLSFR
20200316_Exploris_RSLC9_Waters_CC_DDA_M3_1ng.raw	Q96PK6-1	FALSE	FALSE	1139.2864646837	DYAFVHMEK
20200316_Exploris_RSLC9_Waters_CC_DDA_M3_1ng.raw	Q96PK6-1	TRUE	TRUE	1219.3581646837	AQPSVSLGAAYR
20200316_Exploris_RSLC9_Waters_CC_DDA_M3_1ng.raw	Q96PK6-1	FALSE	FALSE	904.0847646837	VIECDVVK
20200316_Exploris_RSLC9_Waters_CC_DDA_M3_1ng.raw	P35232	TRUE	TRUE	1149.2640646837	FDAGELITQR
20200316_Exploris_RSLC9_Waters_CC_DDA_M3_1ng.raw	P35232	FALSE	FALSE	914.0649646837	NVPVITGSK
20200316_Exploris_RSLC9_Waters_CC_DDA_M3_1ng.raw	P35232	FALSE	FALSE	1444.5128646837	IFTSIGEDYDER
20200316_Exploris_RSLC9_Waters_CC_DDA_M3_1ng.raw	P35232	TRUE	TRUE	1061.1522646837	AAIISAEGDSK
20200316_Exploris_RSLC9_Waters_CC_DDA_M3_1ng.raw	P35232	TRUE	TRUE	1062.0967646837	QVSDDLTER
20200316_Exploris_RSLC9_Waters_CC_DDA_M3_1ng.raw	P35232	TRUE	TRUE	1023.1030646837	EFTEAVEAK
20200316_Exploris_RSLC9_Waters_CC_DDA_M3_1ng.raw	P35232	TRUE	TRUE	1058.1113646837	QVAQQEAER
20200316_Exploris_RSLC9_Waters_CC_DDA_M3_1ng.raw	P35232	FALSE	FALSE	863.0375646837	PIIFDCR
20200316_Exploris_RSLC9_Waters_CC_DDA_M3_1ng.raw	P35232	TRUE	TRUE	1855.1594646837	NITYLPAGQSVLLQLPQ
20200316_Exploris_RSLC9_Waters_CC_DDA_M3_1ng.raw	P35232	TRUE	TRUE	1478.6171646837	LEAAEDIAYQLSR
20200316_Exploris_RSLC9_Waters_CC_DDA_M3_1ng.raw	P34897-1;P34897-3	FALSE	FALSE	1303.4912646837	AALEALGSCLNNK
20200316_Exploris_RSLC9_Waters_CC_DDA_M3_1ng.raw	P34897-1;P34897-3	FALSE	FALSE	1147.2656646837	AFPMPGFDEH
20200316_Exploris_RSLC9_Waters_CC_DDA_M3_1ng.raw	P34897-1;P34897-3	TRUE	FALSE	1548.7544646837	TGLIDYNQLALTAR
20200316_Exploris_RSLC9_Waters_CC_DDA_M3_1ng.raw	P34897-1;P34897-3	FALSE	FALSE	979.1364646837	EYSLQVLK
20200316_Exploris_RSLC9_Waters_CC_DDA_M3_1ng.raw	P08727	TRUE	TRUE	1389.4773646837	AALEDTLAETEAR
20200316_Exploris_RSLC9_Waters_CC_DDA_M3_1ng.raw	P62851	TRUE	TRUE	1075.2682646837	LNNLVLFDK
20200316_Exploris_RSLC9_Waters_CC_DDA_M3_1ng.raw	P62851	TRUE	TRUE	972.1448646837	AALQELLSK
20200316_Exploris_RSLC9_Waters_CC_DDA_M3_1ng.raw	P62851	TRUE	TRUE	1084.2763646837	LITPAVVSER
20200316_Exploris_RSLC9_Waters_CC_DDA_M3_1ng.raw	O95831-1;O95831-3	FALSE	FALSE	1530.6038646837	AALSASEGEEVPQDK
20200316_Exploris_RSLC9_Waters_CC_DDA_M3_1ng.raw	O95831-1;O95831-3	FALSE	FALSE	886.9549646837	LFNIHED
20200316_Exploris_RSLC9_Waters_CC_DDA_M3_1ng.raw	Q04637;Q04637-3;Q04637-4;Q04637-5;Q04637-6;Q04637-7;Q04637-8;Q04637-9	TRUE	FALSE	1402.5194646837	QVTQLAIDTEER
20200316_Exploris_RSLC9_Waters_CC_DDA_M3_1ng.raw	Q04637;Q04637-3;Q04637-4;Q04637-5;Q04637-6;Q04637-7;Q04637-8;Q04637-9	TRUE	FALSE	874.8982646837	EELEEAR
20200316_Exploris_RSLC9_Waters_CC_DDA_M3_1ng.raw	Q04637;Q04637-3;Q04637-4;Q04637-5;Q04637-6;Q04637-7;Q04637-8;Q04637-9	TRUE	FALSE	1664.7413646837	VEYTLGEESEAPGQR
20200316_Exploris_RSLC9_Waters_CC_DDA_M3_1ng.raw	Q04637;Q04637-3;Q04637-4;Q04637-5;Q04637-6;Q04637-7;Q04637-8;Q04637-9	TRUE	FALSE	1118.2012646837	AALSEEELEK
20200316_Exploris_RSLC9_Waters_CC_DDA_M3_1ng.raw	Q04637;Q04637-3;Q04637-4;Q04637-5;Q04637-6;Q04637-7;Q04637-8;Q04637-9	TRUE	FALSE	853.9689646837	TIDQIHK
20200316_Exploris_RSLC9_Waters_CC_DDA_M3_1ng.raw	Q04637;Q04637-3;Q04637-4;Q04637-5;Q04637-6;Q04637-7;Q04637-8;Q04637-9	TRUE	FALSE	988.0636646837	GSRPIDTSR
20200316_Exploris_RSLC9_Waters_CC_DDA_M3_1ng.raw	P55084;P55084-2	TRUE	FALSE	1136.2219646837	LEQDEYALR
20200316_Exploris_RSLC9_Waters_CC_DDA_M3_1ng.raw	P55084;P55084-2	TRUE	FALSE	951.1319646837	AALTGLLHR
20200316_Exploris_RSLC9_Waters_CC_DDA_M3_1ng.raw	P55084;P55084-2	TRUE	FALSE	852.0368646837	VGLPPLEK
20200316_Exploris_RSLC9_Waters_CC_DDA_M3_1ng.raw	P25787	TRUE	TRUE	1072.2219646837	AANGVVLATEK
20200316_Exploris_RSLC9_Waters_CC_DDA_M3_1ng.raw	P25787	TRUE	TRUE	735.8303646837	DYLAAIA
20200316_Exploris_RSLC9_Waters_CC_DDA_M3_1ng.raw	P25787	TRUE	TRUE	1564.7743646837	HIGLVYSGMGPDYR
20200316_Exploris_RSLC9_Waters_CC_DDA_M3_1ng.raw	Q15233;Q15233-2	TRUE	FALSE	835.9507646837	GIVEFSGK
20200316_Exploris_RSLC9_Waters_CC_DDA_M3_1ng.raw	Q15233;Q15233-2	TRUE	FALSE	1072.1810646837	AAPGAEFAPNK
20200316_Exploris_RSLC9_Waters_CC_DDA_M3_1ng.raw	Q15233;Q15233-2	TRUE	FALSE	900.0405646837	AGEVFIHK
20200316_Exploris_RSLC9_Waters_CC_DDA_M3_1ng.raw	Q15233;Q15233-2	TRUE	FALSE	833.0058646837	ALIEMEK
20200316_Exploris_RSLC9_Waters_CC_DDA_M3_1ng.raw	Q15233;Q15233-2	TRUE	FALSE	1086.2666646837	VELDNMPLR
20200316_Exploris_RSLC9_Waters_CC_DDA_M3_1ng.raw	Q15233;Q15233-2	TRUE	FALSE	2163.4309646837	FGQAATMEGIGAIGGTPPAFNR
20200316_Exploris_RSLC9_Waters_CC_DDA_M3_1ng.raw	Q15233;Q15233-2	TRUE	FALSE	1016.0306646837	QQQDQVDR
20200316_Exploris_RSLC9_Waters_CC_DDA_M3_1ng.raw	Q15233;Q15233-2	TRUE	FALSE	762.8157646837	GTFPDAR
20200316_Exploris_RSLC9_Waters_CC_DDA_M3_1ng.raw	P55265-1;P55265-2;P55265-3;P55265-4;P55265-5	TRUE	FALSE	1053.1382646837	QEARPEPAR
20200316_Exploris_RSLC9_Waters_CC_DDA_M3_1ng.raw	P55265-1;P55265-2;P55265-3;P55265-4;P55265-5	TRUE	FALSE	925.0222646837	LGNSCEFR
20200316_Exploris_RSLC9_Waters_CC_DDA_M3_1ng.raw	P55265-1;P55265-2;P55265-3;P55265-4;P55265-5	TRUE	FALSE	746.8163646837	AAPGEFR
20200316_Exploris_RSLC9_Waters_CC_DDA_M3_1ng.raw	P37837	TRUE	TRUE	1233.3357646837	SYEPLEDPGVK
20200316_Exploris_RSLC9_Waters_CC_DDA_M3_1ng.raw	P37837	TRUE	TRUE	875.9294646837	VSTEVDAR
20200316_Exploris_RSLC9_Waters_CC_DDA_M3_1ng.raw	P37837	TRUE	TRUE	931.9934646837	AAQASDLEK
20200316_Exploris_RSLC9_Waters_CC_DDA_M3_1ng.raw	P37837	TRUE	TRUE	1074.1509646837	LGGSQEDQIK
20200316_Exploris_RSLC9_Waters_CC_DDA_M3_1ng.raw	P37837	TRUE	TRUE	826.0423646837	LVPVLSAK
20200316_Exploris_RSLC9_Waters_CC_DDA_M3_1ng.raw	P06132	TRUE	TRUE	1145.2502646837	AAQDFFSTCR
20200316_Exploris_RSLC9_Waters_CC_DDA_M3_1ng.raw	P06132	TRUE	TRUE	1899.0424646837	GPSFPEPLREEQDLER
20200316_Exploris_RSLC9_Waters_CC_DDA_M3_1ng.raw	P06132	TRUE	TRUE	1559.8110646837	SPEACCELTLQPLR
20200316_Exploris_RSLC9_Waters_CC_DDA_M3_1ng.raw	P06132	TRUE	TRUE	879.0649646837	FALPYIR
20200316_Exploris_RSLC9_Waters_CC_DDA_M3_1ng.raw	P04075	FALSE	FALSE	1646.7294646837	LQSIGTENTEENRR
20200316_Exploris_RSLC9_Waters_CC_DDA_M3_1ng.raw	P04075	FALSE	FALSE	937.0125646837	AAQEEYVK
20200316_Exploris_RSLC9_Waters_CC_DDA_M3_1ng.raw	P04075	FALSE	FALSE	1490.5419646837	LQSIGTENTEENR
20200316_Exploris_RSLC9_Waters_CC_DDA_M3_1ng.raw	P04075	FALSE	FALSE	1044.1680646837	QLLLTADDR
20200316_Exploris_RSLC9_Waters_CC_DDA_M3_1ng.raw	P04075	FALSE	FALSE	1332.4686646837	GILAADESTGSIAK
20200316_Exploris_RSLC9_Waters_CC_DDA_M3_1ng.raw	P04075	FALSE	FALSE	1075.2432646837	ALANSLACQGK
20200316_Exploris_RSLC9_Waters_CC_DDA_M3_1ng.raw	P04075	FALSE	FALSE	1342.5127646837	ADDGRPFPQVIK
20200316_Exploris_RSLC9_Waters_CC_DDA_M3_1ng.raw	P04075	FALSE	FALSE	800.9487646837	ALQASALK
20200316_Exploris_RSLC9_Waters_CC_DDA_M3_1ng.raw	P04075	FALSE	FALSE	2272.4491646837	GVVPLAGTNGETTTQGLDGLSER
20200316_Exploris_RSLC9_Waters_CC_DDA_M3_1ng.raw	P35520-1;P35520-2	TRUE	FALSE	1129.1900646837	AAQELQEGQR
20200316_Exploris_RSLC9_Waters_CC_DDA_M3_1ng.raw	P35520-1;P35520-2	TRUE	FALSE	957.0466646837	VQPSDQVGK
20200316_Exploris_RSLC9_Waters_CC_DDA_M3_1ng.raw	P35520-1;P35520-2	TRUE	FALSE	1286.3155646837	SNDEEAFTFAR
20200316_Exploris_RSLC9_Waters_CC_DDA_M3_1ng.raw	P62910	TRUE	TRUE	856.0307646837	FLVHNVK
20200316_Exploris_RSLC9_Waters_CC_DDA_M3_1ng.raw	P62910	TRUE	TRUE	944.1145646837	HMLPSGFR
20200316_Exploris_RSLC9_Waters_CC_DDA_M3_1ng.raw	P62910	TRUE	TRUE	741.8839646837	AAQLAIR
20200316_Exploris_RSLC9_Waters_CC_DDA_M3_1ng.raw	Q99623	FALSE	FALSE	730.8143646837	AAQNISK
20200316_Exploris_RSLC9_Waters_CC_DDA_M3_1ng.raw	Q99623	TRUE	TRUE	1057.1265646837	QVAQQEAQR
20200316_Exploris_RSLC9_Waters_CC_DDA_M3_1ng.raw	Q99623	TRUE	TRUE	1215.3209646837	IVQAEGEAEAAK
20200316_Exploris_RSLC9_Waters_CC_DDA_M3_1ng.raw	Q99623	TRUE	TRUE	833.9782646837	AQFLVEK
20200316_Exploris_RSLC9_Waters_CC_DDA_M3_1ng.raw	Q99623	FALSE	FALSE	1854.0910646837	IGGVQQDTILAEGLHFR
20200316_Exploris_RSLC9_Waters_CC_DDA_M3_1ng.raw	O75367-1;O75367-3	TRUE	FALSE	1004.0569646837	DDLGNTLEK
20200316_Exploris_RSLC9_Waters_CC_DDA_M3_1ng.raw	O75367-1;O75367-3	FALSE	FALSE	2127.2417646837	AASADSTTEGTPADGFTVLSTK
20200316_Exploris_RSLC9_Waters_CC_DDA_M3_1ng.raw	O75367-1;O75367-3	FALSE	FALSE	1149.3911646837	LEAIITPPPAK
20200316_Exploris_RSLC9_Waters_CC_DDA_M3_1ng.raw	O75367-1;O75367-3	FALSE	FALSE	985.1869646837	QTAAQLILK
20200316_Exploris_RSLC9_Waters_CC_DDA_M3_1ng.raw	O75367-1;O75367-3	FALSE	FALSE	791.9408646837	SLFLGQK
20200316_Exploris_RSLC9_Waters_CC_DDA_M3_1ng.raw	O75367-1;O75367-3	FALSE	FALSE	962.0808646837	NCLALADDK
20200316_Exploris_RSLC9_Waters_CC_DDA_M3_1ng.raw	Q9Y3F4;Q9Y3F4-2	TRUE	FALSE	888.9683646837	QILSADDK
20200316_Exploris_RSLC9_Waters_CC_DDA_M3_1ng.raw	Q9Y3F4;Q9Y3F4-2	TRUE	FALSE	1037.1328646837	AATAAADFTAK
20200316_Exploris_RSLC9_Waters_CC_DDA_M3_1ng.raw	Q9Y3F4;Q9Y3F4-2	TRUE	FALSE	1211.3320646837	EFLVAGGEDFK
20200316_Exploris_RSLC9_Waters_CC_DDA_M3_1ng.raw	P10644	FALSE	FALSE	686.8047646837	AATVVAR
20200316_Exploris_RSLC9_Waters_CC_DDA_M3_1ng.raw	Q86U90	TRUE	TRUE	728.8419646837	AAVAELR
20200316_Exploris_RSLC9_Waters_CC_DDA_M3_1ng.raw	P13804-1	FALSE	FALSE	820.8958646837	SPDTFVR
20200316_Exploris_RSLC9_Waters_CC_DDA_M3_1ng.raw	P13804-1	FALSE	FALSE	1905.1079646837	AAVDAGFVPNDMQVGQTGK
20200316_Exploris_RSLC9_Waters_CC_DDA_M3_1ng.raw	P13804-1	TRUE	TRUE	775.9135646837	VAQDLCK
20200316_Exploris_RSLC9_Waters_CC_DDA_M3_1ng.raw	P31153	FALSE	FALSE	1444.6054646837	FVIGGPQGDAGLTGR
20200316_Exploris_RSLC9_Waters_CC_DDA_M3_1ng.raw	P31153	FALSE	FALSE	793.8701646837	AAVDYQK
20200316_Exploris_RSLC9_Waters_CC_DDA_M3_1ng.raw	P49321	FALSE	FALSE	727.8973646837	LLGLGQK
20200316_Exploris_RSLC9_Waters_CC_DDA_M3_1ng.raw	P49321	FALSE	FALSE	1309.3657646837	SVSGTDVQEECR
20200316_Exploris_RSLC9_Waters_CC_DDA_M3_1ng.raw	P49321	FALSE	FALSE	1070.0730646837	EAEGSSAEYK
20200316_Exploris_RSLC9_Waters_CC_DDA_M3_1ng.raw	P49321	FALSE	FALSE	1033.0986646837	VVTSENEAGK
20200316_Exploris_RSLC9_Waters_CC_DDA_M3_1ng.raw	P49321	FALSE	FALSE	1191.2526646837	VESLDVDSEAK
20200316_Exploris_RSLC9_Waters_CC_DDA_M3_1ng.raw	P49321	FALSE	FALSE	916.9355646837	SAEEPQEK
20200316_Exploris_RSLC9_Waters_CC_DDA_M3_1ng.raw	P49321	FALSE	FALSE	1030.1383646837	LVPSQEETK
20200316_Exploris_RSLC9_Waters_CC_DDA_M3_1ng.raw	P49321	FALSE	FALSE	1665.7849646837	AAVEGTVEAGATVESTAC
20200316_Exploris_RSLC9_Waters_CC_DDA_M3_1ng.raw	O94906-1	FALSE	FALSE	1328.3937646837	AAVELEEPEDAR
20200316_Exploris_RSLC9_Waters_CC_DDA_M3_1ng.raw	P00390;P00390-2;P00390-3	FALSE	FALSE	839.9422646837	AAVVESHK
20200316_Exploris_RSLC9_Waters_CC_DDA_M3_1ng.raw	P00390;P00390-2;P00390-3	FALSE	FALSE	821.9238646837	YGIENVK
20200316_Exploris_RSLC9_Waters_CC_DDA_M3_1ng.raw	P00390;P00390-2;P00390-3	FALSE	FALSE	1152.3977646837	ALLTPVAIAAGR
20200316_Exploris_RSLC9_Waters_CC_DDA_M3_1ng.raw	P02545	FALSE	FALSE	974.0307646837	LLEGEEER
20200316_Exploris_RSLC9_Waters_CC_DDA_M3_1ng.raw	P02545	FALSE	FALSE	907.9709646837	EELDFQK
20200316_Exploris_RSLC9_Waters_CC_DDA_M3_1ng.raw	P02545	FALSE	FALSE	1566.6427646837	SVGGSGGGSFGDNLVTR
20200316_Exploris_RSLC9_Waters_CC_DDA_M3_1ng.raw	P02545	FALSE	FALSE	1119.2323646837	EAALSTALSEK
20200316_Exploris_RSLC9_Waters_CC_DDA_M3_1ng.raw	P02545	FALSE	FALSE	829.9872646837	LQLELSK
20200316_Exploris_RSLC9_Waters_CC_DDA_M3_1ng.raw	P02545	FALSE	FALSE	1002.1277646837	DLEALLNSK
20200316_Exploris_RSLC9_Waters_CC_DDA_M3_1ng.raw	P02545	FALSE	FALSE	1359.4540646837	SGAQASSTPLSPTR
20200316_Exploris_RSLC9_Waters_CC_DDA_M3_1ng.raw	P02545	FALSE	FALSE	1165.2201646837	AAYEAELGDAR
20200316_Exploris_RSLC9_Waters_CC_DDA_M3_1ng.raw	P02545	FALSE	FALSE	1023.1058646837	NIYSEELR
20200316_Exploris_RSLC9_Waters_CC_DDA_M3_1ng.raw	P02545	FALSE	FALSE	1491.6747646837	TALINSTGEEVAMR
20200316_Exploris_RSLC9_Waters_CC_DDA_M3_1ng.raw	P02545	FALSE	FALSE	1430.6163646837	IDSLSAQLSQLQK
20200316_Exploris_RSLC9_Waters_CC_DDA_M3_1ng.raw	P02545	FALSE	FALSE	1374.4248646837	AQHEDQVEQYK
20200316_Exploris_RSLC9_Waters_CC_DDA_M3_1ng.raw	P02545	FALSE	FALSE	1331.5476646837	LALDMEIHAYR
20200316_Exploris_RSLC9_Waters_CC_DDA_M3_1ng.raw	P02545	FALSE	FALSE	1306.4136646837	AQNTWGCGNSLR
20200316_Exploris_RSLC9_Waters_CC_DDA_M3_1ng.raw	P02545	FALSE	FALSE	1028.1686646837	LADALQELR
20200316_Exploris_RSLC9_Waters_CC_DDA_M3_1ng.raw	P02545	FALSE	FALSE	886.9958646837	LVEIDNGK
20200316_Exploris_RSLC9_Waters_CC_DDA_M3_1ng.raw	P02545	FALSE	FALSE	1043.1399646837	EGDLIAAQAR
20200316_Exploris_RSLC9_Waters_CC_DDA_M3_1ng.raw	P02545	FALSE	FALSE	901.0227646837	LEAALGEAK
20200316_Exploris_RSLC9_Waters_CC_DDA_M3_1ng.raw	P05141	FALSE	FALSE	976.1357646837	QIFLGGVDK
20200316_Exploris_RSLC9_Waters_CC_DDA_M3_1ng.raw	P05141	TRUE	TRUE	1219.3546646837	AAYFGIYDTAK
20200316_Exploris_RSLC9_Waters_CC_DDA_M3_1ng.raw	P05141	TRUE	TRUE	1219.3984646837	DFLAGGVAAAISK
20200316_Exploris_RSLC9_Waters_CC_DDA_M3_1ng.raw	P05141	FALSE	FALSE	756.9105646837	GMLPDPK
20200316_Exploris_RSLC9_Waters_CC_DDA_M3_1ng.raw	P04083	TRUE	TRUE	1739.7217646837	SEDFGVNEDLADSDAR
20200316_Exploris_RSLC9_Waters_CC_DDA_M3_1ng.raw	P04083	TRUE	TRUE	1550.7271646837	GTDVNVFNTILTTR
20200316_Exploris_RSLC9_Waters_CC_DDA_M3_1ng.raw	P04083	TRUE	TRUE	1213.2183646837	DITSDTSGDFR
20200316_Exploris_RSLC9_Waters_CC_DDA_M3_1ng.raw	P04083	TRUE	TRUE	1064.1707646837	SEIDMNDIK
20200316_Exploris_RSLC9_Waters_CC_DDA_M3_1ng.raw	P04083	TRUE	TRUE	936.0711646837	VYREELK
20200316_Exploris_RSLC9_Waters_CC_DDA_M3_1ng.raw	P04083	TRUE	TRUE	1262.3368646837	TPAQFDADELR
20200316_Exploris_RSLC9_Waters_CC_DDA_M3_1ng.raw	P04083	TRUE	TRUE	980.0808646837	AAYLQETGK
20200316_Exploris_RSLC9_Waters_CC_DDA_M3_1ng.raw	P22234;P22234-2	TRUE	FALSE	1279.4896646837	ACGNFGIPCELR
20200316_Exploris_RSLC9_Waters_CC_DDA_M3_1ng.raw	P22234;P22234-2	TRUE	FALSE	1050.1340646837	NFEWVAER
20200316_Exploris_RSLC9_Waters_CC_DDA_M3_1ng.raw	P22234;P22234-2	TRUE	FALSE	835.9940646837	IATGSFLK
20200316_Exploris_RSLC9_Waters_CC_DDA_M3_1ng.raw	P22234;P22234-2	TRUE	FALSE	1108.2520646837	IEFGVDVTTK
20200316_Exploris_RSLC9_Waters_CC_DDA_M3_1ng.raw	O43707	FALSE	FALSE	894.0770646837	EAILAIHK
20200316_Exploris_RSLC9_Waters_CC_DDA_M3_1ng.raw	O43707	FALSE	FALSE	1429.5883646837	TINEVENQILTR
20200316_Exploris_RSLC9_Waters_CC_DDA_M3_1ng.raw	O43707	FALSE	FALSE	864.0044646837	ALDFIASK
20200316_Exploris_RSLC9_Waters_CC_DDA_M3_1ng.raw	O43707	FALSE	FALSE	1741.8214646837	ETTDTDTADQVIASFK
20200316_Exploris_RSLC9_Waters_CC_DDA_M3_1ng.raw	O43707	FALSE	FALSE	1226.3958646837	DGLAFNALIHR
20200316_Exploris_RSLC9_Waters_CC_DDA_M3_1ng.raw	O43707	FALSE	FALSE	810.9873646837	VQQLVPK
20200316_Exploris_RSLC9_Waters_CC_DDA_M3_1ng.raw	O43707	FALSE	FALSE	1159.2164646837	STLPDADRER
20200316_Exploris_RSLC9_Waters_CC_DDA_M3_1ng.raw	O43707	FALSE	FALSE	1289.3564646837	SFSTALYGESDL
20200316_Exploris_RSLC9_Waters_CC_DDA_M3_1ng.raw	O43707	FALSE	FALSE	1625.6697646837	HEAFESDLAAHQDR
20200316_Exploris_RSLC9_Waters_CC_DDA_M3_1ng.raw	O43707	FALSE	FALSE	1352.4798646837	GISQEQMQEFR
20200316_Exploris_RSLC9_Waters_CC_DDA_M3_1ng.raw	O43707	FALSE	FALSE	1537.6820646837	FAIQDISVEETSAK
20200316_Exploris_RSLC9_Waters_CC_DDA_M3_1ng.raw	O43707	TRUE	TRUE	1514.6910646837	LVSIGAEEIVDGNAK
20200316_Exploris_RSLC9_Waters_CC_DDA_M3_1ng.raw	O43707	FALSE	FALSE	965.0283646837	ASFNHFDK
20200316_Exploris_RSLC9_Waters_CC_DDA_M3_1ng.raw	O43707	FALSE	FALSE	1567.7290646837	ACLISLGYDVENDR
20200316_Exploris_RSLC9_Waters_CC_DDA_M3_1ng.raw	O43707	TRUE	TRUE	1775.8848646837	DDPVTNLNNAFEVAEK
20200316_Exploris_RSLC9_Waters_CC_DDA_M3_1ng.raw	P61247	TRUE	TRUE	1002.1278646837	LITEDVQGK
20200316_Exploris_RSLC9_Waters_CC_DDA_M3_1ng.raw	P61247	TRUE	TRUE	1290.3443646837	ADGYEPPVQESV
20200316_Exploris_RSLC9_Waters_CC_DDA_M3_1ng.raw	P61247	TRUE	TRUE	841.9982646837	LIPDSIGK
20200316_Exploris_RSLC9_Waters_CC_DDA_M3_1ng.raw	P61247	TRUE	TRUE	914.1256646837	LFCVGFTK
20200316_Exploris_RSLC9_Waters_CC_DDA_M3_1ng.raw	P61247	TRUE	TRUE	848.8603646837	ATGDETGAK
20200316_Exploris_RSLC9_Waters_CC_DDA_M3_1ng.raw	P61247	TRUE	TRUE	1647.9075646837	ACQSIYPLHDVFVR
20200316_Exploris_RSLC9_Waters_CC_DDA_M3_1ng.raw	P61247	TRUE	TRUE	946.0203646837	EVQTNDLK
20200316_Exploris_RSLC9_Waters_CC_DDA_M3_1ng.raw	Q9Y490	TRUE	TRUE	1222.2720646837	ALDGAFTEENR
20200316_Exploris_RSLC9_Waters_CC_DDA_M3_1ng.raw	Q9Y490	TRUE	TRUE	1453.5697646837	EAAYHPEVAPDVR
20200316_Exploris_RSLC9_Waters_CC_DDA_M3_1ng.raw	Q9Y490	TRUE	TRUE	1162.1762646837	EGTETFADHR
20200316_Exploris_RSLC9_Waters_CC_DDA_M3_1ng.raw	Q9Y490	TRUE	TRUE	1416.5926646837	LAQAAQSSVATITR
20200316_Exploris_RSLC9_Waters_CC_DDA_M3_1ng.raw	Q9Y490	FALSE	FALSE	1031.2127646837	SIAAATSALVK
20200316_Exploris_RSLC9_Waters_CC_DDA_M3_1ng.raw	Q9Y490	TRUE	TRUE	1492.7771646837	AVAEQIPLLVQGVR
20200316_Exploris_RSLC9_Waters_CC_DDA_M3_1ng.raw	Q9Y490	TRUE	TRUE	1392.3508646837	ADAEGESDLENSR
20200316_Exploris_RSLC9_Waters_CC_DDA_M3_1ng.raw	Q9Y490	FALSE	FALSE	870.9994646837	LQAAGNAVK
20200316_Exploris_RSLC9_Waters_CC_DDA_M3_1ng.raw	Q9Y490	TRUE	TRUE	988.1442646837	ALGDLISATK
20200316_Exploris_RSLC9_Waters_CC_DDA_M3_1ng.raw	Q9Y490	TRUE	TRUE	1140.2567646837	ALEATTEHIR
20200316_Exploris_RSLC9_Waters_CC_DDA_M3_1ng.raw	Q9Y490	TRUE	TRUE	715.8027646837	SLAQAAR
20200316_Exploris_RSLC9_Waters_CC_DDA_M3_1ng.raw	Q9Y490	FALSE	FALSE	744.7979646837	EAAEGLR
20200316_Exploris_RSLC9_Waters_CC_DDA_M3_1ng.raw	Q9Y490	TRUE	TRUE	829.0025646837	ISIGNVVK
20200316_Exploris_RSLC9_Waters_CC_DDA_M3_1ng.raw	P08758	TRUE	TRUE	893.0026646837	QEISAAFK
20200316_Exploris_RSLC9_Waters_CC_DDA_M3_1ng.raw	P08758	TRUE	TRUE	774.8242646837	ADAETLR
20200316_Exploris_RSLC9_Waters_CC_DDA_M3_1ng.raw	P08758	TRUE	TRUE	1061.2103646837	ALLLLCGEDD
20200316_Exploris_RSLC9_Waters_CC_DDA_M3_1ng.raw	P08758	TRUE	TRUE	902.9983646837	ADAETLRK
20200316_Exploris_RSLC9_Waters_CC_DDA_M3_1ng.raw	P08758	TRUE	TRUE	841.8249646837	GDTSGDYK
20200316_Exploris_RSLC9_Waters_CC_DDA_M3_1ng.raw	Q7KZF4	TRUE	TRUE	1071.1524646837	FVDGEWYR
20200316_Exploris_RSLC9_Waters_CC_DDA_M3_1ng.raw	Q7KZF4	TRUE	TRUE	1648.6956646837	EADGSETPEPFAAEAK
20200316_Exploris_RSLC9_Waters_CC_DDA_M3_1ng.raw	Q7KZF4	TRUE	TRUE	1401.4933646837	DTPDEPWAFPAR
20200316_Exploris_RSLC9_Waters_CC_DDA_M3_1ng.raw	Q7KZF4	TRUE	TRUE	1033.0551646837	LEGENTQDK
20200316_Exploris_RSLC9_Waters_CC_DDA_M3_1ng.raw	Q7KZF4	TRUE	TRUE	1033.0985646837	VADISGDTQK
20200316_Exploris_RSLC9_Waters_CC_DDA_M3_1ng.raw	Q7KZF4	TRUE	TRUE	957.0927646837	QINLSNIR
20200316_Exploris_RSLC9_Waters_CC_DDA_M3_1ng.raw	Q7KZF4	TRUE	TRUE	1245.2196646837	ADDADEFGYSR
20200316_Exploris_RSLC9_Waters_CC_DDA_M3_1ng.raw	Q7KZF4	TRUE	TRUE	1429.5447646837	SEAVVEYVFSGSR
20200316_Exploris_RSLC9_Waters_CC_DDA_M3_1ng.raw	Q7KZF4	TRUE	TRUE	1018.1272646837	SLLSAEEAAK
20200316_Exploris_RSLC9_Waters_CC_DDA_M3_1ng.raw	Q7KZF4	TRUE	TRUE	1149.3074646837	LGTLSPAFSTR
20200316_Exploris_RSLC9_Waters_CC_DDA_M3_1ng.raw	Q7KZF4	TRUE	TRUE	1036.1170646837	LSECEEQAK
20200316_Exploris_RSLC9_Waters_CC_DDA_M3_1ng.raw	Q7KZF4	TRUE	TRUE	1082.2319646837	EVCFTIENK
20200316_Exploris_RSLC9_Waters_CC_DDA_M3_1ng.raw	Q7KZF4	TRUE	TRUE	1078.2287646837	VNVTVDYIR
20200316_Exploris_RSLC9_Waters_CC_DDA_M3_1ng.raw	P26640	TRUE	TRUE	1469.6127646837	SSAQDPQAVLGALGR
20200316_Exploris_RSLC9_Waters_CC_DDA_M3_1ng.raw	P26640	TRUE	TRUE	1632.8036646837	ADFPAGIPECGTDALR
20200316_Exploris_RSLC9_Waters_CC_DDA_M3_1ng.raw	P26640	FALSE	FALSE	977.1639646837	TLLSVPGYK
20200316_Exploris_RSLC9_Waters_CC_DDA_M3_1ng.raw	P26640	TRUE	TRUE	810.9465646837	TPFPPPR
20200316_Exploris_RSLC9_Waters_CC_DDA_M3_1ng.raw	P35579-1	FALSE	FALSE	1357.4815646837	DVLLQVDDERR
20200316_Exploris_RSLC9_Waters_CC_DDA_M3_1ng.raw	P35579-1	FALSE	FALSE	901.0227646837	EEILAQAK
20200316_Exploris_RSLC9_Waters_CC_DDA_M3_1ng.raw	P35579-1	FALSE	FALSE	1193.3171646837	ALELDSNLYR
20200316_Exploris_RSLC9_Waters_CC_DDA_M3_1ng.raw	P35579-1	FALSE	FALSE	1494.5885646837	EDQSILCTGESGAGK
20200316_Exploris_RSLC9_Waters_CC_DDA_M3_1ng.raw	P35579-1	FALSE	FALSE	999.1731646837	GDLPFVVPR
20200316_Exploris_RSLC9_Waters_CC_DDA_M3_1ng.raw	P35579-1	FALSE	FALSE	1205.3685646837	TDLLLEPYNK
20200316_Exploris_RSLC9_Waters_CC_DDA_M3_1ng.raw	P35579-1	FALSE	FALSE	918.9081646837	VEEEEER
20200316_Exploris_RSLC9_Waters_CC_DDA_M3_1ng.raw	P35579-1	FALSE	FALSE	1565.6241646837	ELEDATETADAMNR
20200316_Exploris_RSLC9_Waters_CC_DDA_M3_1ng.raw	P35579-1	FALSE	FALSE	807.9403646837	TVGQLYK
20200316_Exploris_RSLC9_Waters_CC_DDA_M3_1ng.raw	P35579-1	FALSE	FALSE	957.9880646837	ADGAEAKPAE
20200316_Exploris_RSLC9_Waters_CC_DDA_M3_1ng.raw	P35579-1	TRUE	TRUE	902.9520646837	VEEEAAQK
20200316_Exploris_RSLC9_Waters_CC_DDA_M3_1ng.raw	P35579-1	FALSE	FALSE	916.9415646837	DRAEAEAR
20200316_Exploris_RSLC9_Waters_CC_DDA_M3_1ng.raw	P35579-1	TRUE	TRUE	858.9421646837	GELANEVK
20200316_Exploris_RSLC9_Waters_CC_DDA_M3_1ng.raw	P09622	FALSE	FALSE	866.9184646837	EEGIEYK
20200316_Exploris_RSLC9_Waters_CC_DDA_M3_1ng.raw	P09622	FALSE	FALSE	1104.1773646837	ADGGTQVIDTK
20200316_Exploris_RSLC9_Waters_CC_DDA_M3_1ng.raw	P09622	FALSE	FALSE	1007.1064646837	EANLAASFGK
20200316_Exploris_RSLC9_Waters_CC_DDA_M3_1ng.raw	O43390-1	FALSE	FALSE	1311.4095646837	TGYTLDVTTGQR
20200316_Exploris_RSLC9_Waters_CC_DDA_M3_1ng.raw	O43390-1	FALSE	FALSE	844.9153646837	EAAQEAVK
20200316_Exploris_RSLC9_Waters_CC_DDA_M3_1ng.raw	O43390-1	FALSE	FALSE	1069.2615646837	TLIEAGLPQK
20200316_Exploris_RSLC9_Waters_CC_DDA_M3_1ng.raw	O43390-1	FALSE	FALSE	1094.0979646837	ADGYNQPDSK
20200316_Exploris_RSLC9_Waters_CC_DDA_M3_1ng.raw	O43390-1	FALSE	FALSE	1108.2085646837	ENILEEFSK
20200316_Exploris_RSLC9_Waters_CC_DDA_M3_1ng.raw	O43390-1	FALSE	FALSE	1758.8594646837	STAYEDYYYHPPPR
20200316_Exploris_RSLC9_Waters_CC_DDA_M3_1ng.raw	P62241	TRUE	TRUE	969.1004646837	ELEFYLR
20200316_Exploris_RSLC9_Waters_CC_DDA_M3_1ng.raw	P62241	TRUE	TRUE	951.0393646837	ADGYVLEGK
20200316_Exploris_RSLC9_Waters_CC_DDA_M3_1ng.raw	P62241	TRUE	TRUE	1718.9225646837	IIDVVYNASNNELVR
20200316_Exploris_RSLC9_Waters_CC_DDA_M3_1ng.raw	P62241	TRUE	TRUE	1506.6708646837	ISSLLEEQFQQGK
20200316_Exploris_RSLC9_Waters_CC_DDA_M3_1ng.raw	P08238	FALSE	FALSE	1151.2335646837	YIDQEELNK
20200316_Exploris_RSLC9_Waters_CC_DDA_M3_1ng.raw	P08238	FALSE	FALSE	1039.1023646837	YESLTDPSK
20200316_Exploris_RSLC9_Waters_CC_DDA_M3_1ng.raw	P08238	FALSE	FALSE	862.9917646837	EMLQQSK
20200316_Exploris_RSLC9_Waters_CC_DDA_M3_1ng.raw	P08238	FALSE	FALSE	1160.2843646837	SIYYITGESK
20200316_Exploris_RSLC9_Waters_CC_DDA_M3_1ng.raw	P08238	TRUE	TRUE	951.0019646837	ADHGEPIGR
20200316_Exploris_RSLC9_Waters_CC_DDA_M3_1ng.raw	P08238	FALSE	FALSE	1249.3411646837	EQVANSAFVER
20200316_Exploris_RSLC9_Waters_CC_DDA_M3_1ng.raw	P08238	FALSE	FALSE	1311.3198646837	EDQTEYLEER
20200316_Exploris_RSLC9_Waters_CC_DDA_M3_1ng.raw	P08238	FALSE	FALSE	1416.4536646837	EGLELPEDEEEK
20200316_Exploris_RSLC9_Waters_CC_DDA_M3_1ng.raw	P08238	TRUE	TRUE	1847.9045646837	NPDDITQEEYGEFYK
20200316_Exploris_RSLC9_Waters_CC_DDA_M3_1ng.raw	P08238	TRUE	TRUE	1783.0123646837	HLEINPDHPIVETLR
20200316_Exploris_RSLC9_Waters_CC_DDA_M3_1ng.raw	P08238	FALSE	FALSE	1242.4330646837	ADLINNLGTIAK
20200316_Exploris_RSLC9_Waters_CC_DDA_M3_1ng.raw	P08238	TRUE	TRUE	890.9863646837	FYEAFSK
20200316_Exploris_RSLC9_Waters_CC_DDA_M3_1ng.raw	P08238	FALSE	FALSE	1080.2006646837	APFDLFENK
20200316_Exploris_RSLC9_Waters_CC_DDA_M3_1ng.raw	P08238	FALSE	FALSE	859.8836646837	DDEEKPK
20200316_Exploris_RSLC9_Waters_CC_DDA_M3_1ng.raw	P08238	FALSE	FALSE	732.8707646837	SLVSVTK
20200316_Exploris_RSLC9_Waters_CC_DDA_M3_1ng.raw	P08238	FALSE	FALSE	901.0716646837	TKPIWTR
20200316_Exploris_RSLC9_Waters_CC_DDA_M3_1ng.raw	P08238	FALSE	FALSE	1194.3482646837	IDIIPNPQER
20200316_Exploris_RSLC9_Waters_CC_DDA_M3_1ng.raw	P08238	TRUE	TRUE	3533.7102646837	LGLGIDEDEVAAEEPNAAVPDEIPPLEGDEDASR
20200316_Exploris_RSLC9_Waters_CC_DDA_M3_1ng.raw	P08238	TRUE	TRUE	1141.2010646837	LGIHEDSTNR
20200316_Exploris_RSLC9_Waters_CC_DDA_M3_1ng.raw	P68036;P68036-3	FALSE	FALSE	1025.0754646837	ADLAEEYSK
20200316_Exploris_RSLC9_Waters_CC_DDA_M3_1ng.raw	P68036;P68036-3	FALSE	FALSE	837.8799646837	NAEEFTK
20200316_Exploris_RSLC9_Waters_CC_DDA_M3_1ng.raw	P68036;P68036-3	FALSE	FALSE	1128.2451646837	IYHPNIDEK
20200316_Exploris_RSLC9_Waters_CC_DDA_M3_1ng.raw	Q9BTY7	TRUE	TRUE	914.0245646837	ADLQAAAVR
20200316_Exploris_RSLC9_Waters_CC_DDA_M3_1ng.raw	Q92621	TRUE	TRUE	881.9390646837	NVQQHEK
20200316_Exploris_RSLC9_Waters_CC_DDA_M3_1ng.raw	Q92621	TRUE	TRUE	1502.5993646837	ASTEGVAIQGQQGTR
20200316_Exploris_RSLC9_Waters_CC_DDA_M3_1ng.raw	Q92621	TRUE	TRUE	971.0764646837	ADNVVNIAR
20200316_Exploris_RSLC9_Waters_CC_DDA_M3_1ng.raw	Q9NX24	TRUE	TRUE	1702.7218646837	ADPDGPEAQAEACSGER
20200316_Exploris_RSLC9_Waters_CC_DDA_M3_1ng.raw	Q9NX24	TRUE	TRUE	889.9561646837	TDLGAAAGSK
20200316_Exploris_RSLC9_Waters_CC_DDA_M3_1ng.raw	P62263	TRUE	TRUE	1429.5421646837	IEDVTPIPSDSTR
20200316_Exploris_RSLC9_Waters_CC_DDA_M3_1ng.raw	P62263	TRUE	TRUE	1094.3146646837	ELGITALHIK
20200316_Exploris_RSLC9_Waters_CC_DDA_M3_1ng.raw	P62263	TRUE	TRUE	2265.4347646837	ADRDESSPYAAMLAAQDVAQR
20200316_Exploris_RSLC9_Waters_CC_DDA_M3_1ng.raw	Q15424-1;Q15424-3;Q15424-4	FALSE	FALSE	2308.3492646837	EESSELEQPFAQDTSSVGPDR
20200316_Exploris_RSLC9_Waters_CC_DDA_M3_1ng.raw	Q15424-1;Q15424-3;Q15424-4	FALSE	FALSE	1015.0454646837	EGQHYPER
20200316_Exploris_RSLC9_Waters_CC_DDA_M3_1ng.raw	Q15424-1;Q15424-3;Q15424-4	FALSE	FALSE	915.0930646837	ADSLLAVVK
20200316_Exploris_RSLC9_Waters_CC_DDA_M3_1ng.raw	Q15424-1;Q15424-3;Q15424-4	FALSE	FALSE	934.0148646837	RPYDLDR
20200316_Exploris_RSLC9_Waters_CC_DDA_M3_1ng.raw	Q9Y4E8;Q9Y4E8-2;Q9Y4E8-3	FALSE	FALSE	948.0790646837	IFSIPDEK
20200316_Exploris_RSLC9_Waters_CC_DDA_M3_1ng.raw	Q9Y4E8;Q9Y4E8-2;Q9Y4E8-3	FALSE	FALSE	1005.0851646837	ADTIDTIEK
20200316_Exploris_RSLC9_Waters_CC_DDA_M3_1ng.raw	P84090	TRUE	TRUE	1941.1249646837	TYADYESVNECMEGVCK
20200316_Exploris_RSLC9_Waters_CC_DDA_M3_1ng.raw	P84090	TRUE	TRUE	1328.3961646837	ADTQTYQPYNK
20200316_Exploris_RSLC9_Waters_CC_DDA_M3_1ng.raw	P04040	TRUE	TRUE	1119.2403646837	LFAYPDTHR
20200316_Exploris_RSLC9_Waters_CC_DDA_M3_1ng.raw	P04040	TRUE	TRUE	1292.3630646837	LSQEDPDYGIR
20200316_Exploris_RSLC9_Waters_CC_DDA_M3_1ng.raw	P04040	TRUE	TRUE	1414.5304646837	ADVLTTGAGNPVGDK
20200316_Exploris_RSLC9_Waters_CC_DDA_M3_1ng.raw	P04040	TRUE	TRUE	828.9617646837	VFEHIGK
20200316_Exploris_RSLC9_Waters_CC_DDA_M3_1ng.raw	P04040	TRUE	TRUE	1001.1859646837	DYPLIPVGK
20200316_Exploris_RSLC9_Waters_CC_DDA_M3_1ng.raw	Q13263	TRUE	TRUE	1186.3431646837	DIVENYFMR
20200316_Exploris_RSLC9_Waters_CC_DDA_M3_1ng.raw	Q13263	FALSE	FALSE	928.0258646837	DCQLNAHK
20200316_Exploris_RSLC9_Waters_CC_DDA_M3_1ng.raw	Q13263	FALSE	FALSE	1878.0235646837	LSPPYSSPQEFAQDVGR
20200316_Exploris_RSLC9_Waters_CC_DDA_M3_1ng.raw	Q13263	FALSE	FALSE	1199.3677646837	ADVQSIIGLQR
20200316_Exploris_RSLC9_Waters_CC_DDA_M3_1ng.raw	Q13263	FALSE	FALSE	1089.3006646837	LIYFQLHR
20200316_Exploris_RSLC9_Waters_CC_DDA_M3_1ng.raw	Q13263	FALSE	FALSE	963.1146646837	TVYCNVHK
20200316_Exploris_RSLC9_Waters_CC_DDA_M3_1ng.raw	Q13263	FALSE	FALSE	1849.9184646837	EEDGSLSLDGADSTGVVAK
20200316_Exploris_RSLC9_Waters_CC_DDA_M3_1ng.raw	Q13263	FALSE	FALSE	842.9892646837	RVQVDVK
20200316_Exploris_RSLC9_Waters_CC_DDA_M3_1ng.raw	Q13263	FALSE	FALSE	1121.2257646837	SGEGEVSGLMR
20200316_Exploris_RSLC9_Waters_CC_DDA_M3_1ng.raw	Q09666-1	TRUE	TRUE	1239.3429646837	GEGPDVDVNLPK
20200316_Exploris_RSLC9_Waters_CC_DDA_M3_1ng.raw	Q09666-1	TRUE	TRUE	812.9772646837	FSMPGFK
20200316_Exploris_RSLC9_Waters_CC_DDA_M3_1ng.raw	Q09666-1	FALSE	FALSE	1832.9398646837	DDGVFVQEVTQNSPAAR
20200316_Exploris_RSLC9_Waters_CC_DDA_M3_1ng.raw	Q09666-1	TRUE	TRUE	870.9966646837	ADVVVSGPK
20200316_Exploris_RSLC9_Waters_CC_DDA_M3_1ng.raw	Q09666-1	TRUE	TRUE	1642.7814646837	LPSGSGAASPTGSAVDIR
20200316_Exploris_RSLC9_Waters_CC_DDA_M3_1ng.raw	Q5T8P6;Q5T8P6-2;Q5T8P6-3;Q5T8P6-4;Q5T8P6-5	TRUE	FALSE	1152.2274646837	AEAEAAAVHGAR
20200316_Exploris_RSLC9_Waters_CC_DDA_M3_1ng.raw	P08729	TRUE	TRUE	1186.2823646837	QEELEAALQR
20200316_Exploris_RSLC9_Waters_CC_DDA_M3_1ng.raw	P08729	FALSE	FALSE	826.9428646837	FASFIDK
20200316_Exploris_RSLC9_Waters_CC_DDA_M3_1ng.raw	P08729	TRUE	TRUE	999.0988646837	DVDAAYMSK
20200316_Exploris_RSLC9_Waters_CC_DDA_M3_1ng.raw	P08729	TRUE	TRUE	1453.6970646837	EVTINQSLLAPLR
20200316_Exploris_RSLC9_Waters_CC_DDA_M3_1ng.raw	P08729	TRUE	TRUE	1418.5645646837	VDALNDEINFLR
20200316_Exploris_RSLC9_Waters_CC_DDA_M3_1ng.raw	P08729	FALSE	FALSE	1196.2770646837	AEAEAWYQTK
20200316_Exploris_RSLC9_Waters_CC_DDA_M3_1ng.raw	P08729	TRUE	TRUE	1043.1802646837	LQAEIDNIK
20200316_Exploris_RSLC9_Waters_CC_DDA_M3_1ng.raw	P08729	TRUE	TRUE	969.0725646837	AQYEEMAK
20200316_Exploris_RSLC9_Waters_CC_DDA_M3_1ng.raw	P08729	TRUE	TRUE	1092.2121646837	FETLQAQAGK
20200316_Exploris_RSLC9_Waters_CC_DDA_M3_1ng.raw	P08729	TRUE	TRUE	1045.1986646837	WTLLQEQK
20200316_Exploris_RSLC9_Waters_CC_DDA_M3_1ng.raw	P08729	FALSE	FALSE	931.9934646837	LLEGEESR
20200316_Exploris_RSLC9_Waters_CC_DDA_M3_1ng.raw	P08729	TRUE	TRUE	1104.2261646837	SAYGGPVGAGIR
20200316_Exploris_RSLC9_Waters_CC_DDA_M3_1ng.raw	P08729	TRUE	TRUE	990.0301646837	QEESEQIK
20200316_Exploris_RSLC9_Waters_CC_DDA_M3_1ng.raw	P08729	FALSE	FALSE	1220.3833646837	TAAENEFVVLK
20200316_Exploris_RSLC9_Waters_CC_DDA_M3_1ng.raw	P05787;P05787-2	TRUE	FALSE	1079.1700646837	QLYEEEIR
20200316_Exploris_RSLC9_Waters_CC_DDA_M3_1ng.raw	P05787;P05787-2	TRUE	FALSE	1344.4393646837	ASLEAAIADAEQR
20200316_Exploris_RSLC9_Waters_CC_DDA_M3_1ng.raw	P05787;P05787-2	TRUE	FALSE	1045.1528646837	QLETLGQEK
20200316_Exploris_RSLC9_Waters_CC_DDA_M3_1ng.raw	P05787;P05787-2	FALSE	FALSE	1153.3107646837	EYQELMNVK
20200316_Exploris_RSLC9_Waters_CC_DDA_M3_1ng.raw	P05787;P05787-2	TRUE	FALSE	1030.1869646837	WSLLQQQK
20200316_Exploris_RSLC9_Waters_CC_DDA_M3_1ng.raw	P05787;P05787-2	FALSE	FALSE	1079.1296646837	AQYEDIANR
20200316_Exploris_RSLC9_Waters_CC_DDA_M3_1ng.raw	P05787;P05787-2	TRUE	FALSE	1084.1611646837	DVDEAYMNK
20200316_Exploris_RSLC9_Waters_CC_DDA_M3_1ng.raw	P05787;P05787-2	TRUE	FALSE	1137.2500646837	YEELQSLAGK
20200316_Exploris_RSLC9_Waters_CC_DDA_M3_1ng.raw	P05787;P05787-2	TRUE	FALSE	1419.5926646837	LEGLTDEINFLR
20200316_Exploris_RSLC9_Waters_CC_DDA_M3_1ng.raw	P05787;P05787-2	TRUE	FALSE	1169.3101646837	AEAESMYQIK
20200316_Exploris_RSLC9_Waters_CC_DDA_M3_1ng.raw	P05787;P05787-2	FALSE	FALSE	909.9434646837	YEDEINK
20200316_Exploris_RSLC9_Waters_CC_DDA_M3_1ng.raw	P05787;P05787-2	TRUE	FALSE	1173.3240646837	LVSESSDVLPK
20200316_Exploris_RSLC9_Waters_CC_DDA_M3_1ng.raw	P05787;P05787-2	TRUE	FALSE	2109.2880646837	ELQSQISDTSVVLSMDNSR
20200316_Exploris_RSLC9_Waters_CC_DDA_M3_1ng.raw	P05787;P05787-2	TRUE	FALSE	1848.0303646837	SNMDNMFESYINNLR
20200316_Exploris_RSLC9_Waters_CC_DDA_M3_1ng.raw	P46783	FALSE	FALSE	1441.5152646837	AEAGAGSATEFQFR
20200316_Exploris_RSLC9_Waters_CC_DDA_M3_1ng.raw	P46783	FALSE	FALSE	1051.2672646837	NVPNLHVMK
20200316_Exploris_RSLC9_Waters_CC_DDA_M3_1ng.raw	P49411	TRUE	TRUE	1185.2975646837	AEAGDNLGALVR
20200316_Exploris_RSLC9_Waters_CC_DDA_M3_1ng.raw	P49411	TRUE	TRUE	919.0814646837	TTLTAAITK
20200316_Exploris_RSLC9_Waters_CC_DDA_M3_1ng.raw	P49411	TRUE	TRUE	1099.2440646837	ELLTEFGYK
20200316_Exploris_RSLC9_Waters_CC_DDA_M3_1ng.raw	P49411	TRUE	TRUE	1364.3833646837	YEEIDNAPEER
20200316_Exploris_RSLC9_Waters_CC_DDA_M3_1ng.raw	P49411	TRUE	TRUE	851.0116646837	EHLLLAR
20200316_Exploris_RSLC9_Waters_CC_DDA_M3_1ng.raw	P49411	TRUE	TRUE	1102.2630646837	ELAMPGEDLK
20200316_Exploris_RSLC9_Waters_CC_DDA_M3_1ng.raw	P56182	TRUE	TRUE	1215.2372646837	AEAGEQPGTAER
20200316_Exploris_RSLC9_Waters_CC_DDA_M3_1ng.raw	Q14566	TRUE	TRUE	1381.4572646837	VSGVDGYETEGIR
20200316_Exploris_RSLC9_Waters_CC_DDA_M3_1ng.raw	Q14566	TRUE	TRUE	974.0944646837	LGFSEYCR
20200316_Exploris_RSLC9_Waters_CC_DDA_M3_1ng.raw	Q14566	TRUE	TRUE	1175.2128646837	AEAVESAQAGDK
20200316_Exploris_RSLC9_Waters_CC_DDA_M3_1ng.raw	Q14566	TRUE	TRUE	980.0808646837	VYSLDDIR
20200316_Exploris_RSLC9_Waters_CC_DDA_M3_1ng.raw	Q14566	TRUE	TRUE	1184.3098646837	IQETQAELPR
20200316_Exploris_RSLC9_Waters_CC_DDA_M3_1ng.raw	Q14566	TRUE	TRUE	1173.3300646837	ASSAAGLTAAVVR
20200316_Exploris_RSLC9_Waters_CC_DDA_M3_1ng.raw	Q9BWF3-1	FALSE	FALSE	973.0460646837	AEDAVEAIR
20200316_Exploris_RSLC9_Waters_CC_DDA_M3_1ng.raw	Q9BWF3-1	FALSE	FALSE	1855.9740646837	VADLTEQYNEQYGAVR
20200316_Exploris_RSLC9_Waters_CC_DDA_M3_1ng.raw	P07355;P07355-2	FALSE	FALSE	1244.3219646837	TNQELQEINR
20200316_Exploris_RSLC9_Waters_CC_DDA_M3_1ng.raw	P07355;P07355-2	FALSE	FALSE	1222.3124646837	TPAQYDASELK
20200316_Exploris_RSLC9_Waters_CC_DDA_M3_1ng.raw	P07355;P07355-2	FALSE	FALSE	1225.2726646837	DIISDTSGDFR
20200316_Exploris_RSLC9_Waters_CC_DDA_M3_1ng.raw	P07355;P07355-2	TRUE	FALSE	1908.9886646837	AEDGSVIDYELIDQDAR
20200316_Exploris_RSLC9_Waters_CC_DDA_M3_1ng.raw	P07355;P07355-2	FALSE	FALSE	1460.6168646837	SYSPYDMLESIR
20200316_Exploris_RSLC9_Waters_CC_DDA_M3_1ng.raw	P07355;P07355-2	TRUE	FALSE	1542.7478646837	GVDEVTIVNILTNR
20200316_Exploris_RSLC9_Waters_CC_DDA_M3_1ng.raw	P07355;P07355-2	TRUE	FALSE	2065.1761646837	RAEDGSVIDYELIDQDAR
20200316_Exploris_RSLC9_Waters_CC_DDA_M3_1ng.raw	P07355;P07355-2	FALSE	FALSE	1039.1633646837	ALLYLCGGDD
20200316_Exploris_RSLC9_Waters_CC_DDA_M3_1ng.raw	P07355;P07355-2	FALSE	FALSE	820.9515646837	SEVDMLK
20200316_Exploris_RSLC9_Waters_CC_DDA_M3_1ng.raw	P07355;P07355-2	TRUE	FALSE	1111.2176646837	QDIAFAYQR
20200316_Exploris_RSLC9_Waters_CC_DDA_M3_1ng.raw	P07355;P07355-2	FALSE	FALSE	744.9862646837	LMVALAK
20200316_Exploris_RSLC9_Waters_CC_DDA_M3_1ng.raw	P12004	TRUE	TRUE	991.0612646837	LSQTSNVDK
20200316_Exploris_RSLC9_Waters_CC_DDA_M3_1ng.raw	P12004	TRUE	TRUE	857.0562646837	LVQGSILK
20200316_Exploris_RSLC9_Waters_CC_DDA_M3_1ng.raw	P12004	TRUE	TRUE	884.0564646837	IADMGHLK
20200316_Exploris_RSLC9_Waters_CC_DDA_M3_1ng.raw	P12004	TRUE	TRUE	1293.3940646837	FSASGELGNGNIK
20200316_Exploris_RSLC9_Waters_CC_DDA_M3_1ng.raw	P12004	TRUE	TRUE	2075.2116646837	AEDNADTLALVFEAPNQEK
20200316_Exploris_RSLC9_Waters_CC_DDA_M3_1ng.raw	P12004	TRUE	TRUE	932.0821646837	YLNFFTK
20200316_Exploris_RSLC9_Waters_CC_DDA_M3_1ng.raw	P12004	TRUE	TRUE	870.9681646837	VSDYEMK
20200316_Exploris_RSLC9_Waters_CC_DDA_M3_1ng.raw	Q15149-1;Q15149-2;Q15149-3;Q15149-4;Q15149-5;Q15149-6;Q15149-7;Q15149-8;Q15149-9	FALSE	FALSE	916.0375646837	LTVEEAVR
20200316_Exploris_RSLC9_Waters_CC_DDA_M3_1ng.raw	Q15149-1;Q15149-2;Q15149-3;Q15149-4;Q15149-5;Q15149-6;Q15149-7;Q15149-8;Q15149-9	FALSE	FALSE	918.0559646837	VPVDVAYR
20200316_Exploris_RSLC9_Waters_CC_DDA_M3_1ng.raw	Q15149-1;Q15149-2;Q15149-3;Q15149-4;Q15149-5;Q15149-6;Q15149-7;Q15149-8;Q15149-9	TRUE	FALSE	1059.1394646837	GTQGAEEVLR
20200316_Exploris_RSLC9_Waters_CC_DDA_M3_1ng.raw	Q15149-1;Q15149-2;Q15149-3;Q15149-4;Q15149-5;Q15149-6;Q15149-7;Q15149-8;Q15149-9	TRUE	FALSE	1164.2757646837	LTAEDLFEAR
20200316_Exploris_RSLC9_Waters_CC_DDA_M3_1ng.raw	Q15149-1;Q15149-2;Q15149-3;Q15149-4;Q15149-5;Q15149-6;Q15149-7;Q15149-8;Q15149-9	TRUE	FALSE	1041.1415646837	AFCGFEDPR
20200316_Exploris_RSLC9_Waters_CC_DDA_M3_1ng.raw	Q15149-1;Q15149-2;Q15149-3;Q15149-4;Q15149-5;Q15149-6;Q15149-7;Q15149-8;Q15149-9	TRUE	FALSE	1486.5535646837	QQEELLAEENQR
20200316_Exploris_RSLC9_Waters_CC_DDA_M3_1ng.raw	Q15149-1;Q15149-2;Q15149-3;Q15149-4;Q15149-5;Q15149-6;Q15149-7;Q15149-8;Q15149-9	TRUE	FALSE	1100.2322646837	QLLEEELAR
20200316_Exploris_RSLC9_Waters_CC_DDA_M3_1ng.raw	Q15149-1;Q15149-2;Q15149-3;Q15149-4;Q15149-5;Q15149-6;Q15149-7;Q15149-8;Q15149-9	TRUE	FALSE	1056.2196646837	VVIVDPETGK
20200316_Exploris_RSLC9_Waters_CC_DDA_M3_1ng.raw	Q15149-1;Q15149-2;Q15149-3;Q15149-4;Q15149-5;Q15149-6;Q15149-7;Q15149-8;Q15149-9	TRUE	FALSE	1092.2151646837	GLVGPELHDR
20200316_Exploris_RSLC9_Waters_CC_DDA_M3_1ng.raw	Q15149-1;Q15149-2;Q15149-3;Q15149-4;Q15149-5;Q15149-6;Q15149-7;Q15149-8;Q15149-9	TRUE	FALSE	1009.0510646837	GCLDEETSR
20200316_Exploris_RSLC9_Waters_CC_DDA_M3_1ng.raw	Q15149-1;Q15149-2;Q15149-3;Q15149-4;Q15149-5;Q15149-6;Q15149-7;Q15149-8;Q15149-9	TRUE	FALSE	1003.0724646837	DVAEVDTVR
20200316_Exploris_RSLC9_Waters_CC_DDA_M3_1ng.raw	Q15149-1;Q15149-2;Q15149-3;Q15149-4;Q15149-5;Q15149-6;Q15149-7;Q15149-8;Q15149-9	TRUE	FALSE	1422.5559646837	EQLQLLEEQHR
20200316_Exploris_RSLC9_Waters_CC_DDA_M3_1ng.raw	Q15149-1;Q15149-2;Q15149-3;Q15149-4;Q15149-5;Q15149-6;Q15149-7;Q15149-8;Q15149-9	TRUE	FALSE	1110.2708646837	AQLEPVASPAK
20200316_Exploris_RSLC9_Waters_CC_DDA_M3_1ng.raw	Q15149-1;Q15149-2;Q15149-3;Q15149-4;Q15149-5;Q15149-6;Q15149-7;Q15149-8;Q15149-9	TRUE	FALSE	1538.7593646837	LLDAQLATGGIVDPR
20200316_Exploris_RSLC9_Waters_CC_DDA_M3_1ng.raw	Q15149-1;Q15149-2;Q15149-3;Q15149-4;Q15149-5;Q15149-6;Q15149-7;Q15149-8;Q15149-9	TRUE	FALSE	1296.3515646837	GGELVYTDSEAR
20200316_Exploris_RSLC9_Waters_CC_DDA_M3_1ng.raw	Q15149-1;Q15149-2;Q15149-3;Q15149-4;Q15149-5;Q15149-6;Q15149-7;Q15149-8;Q15149-9	TRUE	FALSE	1058.0648646837	NDDIADGNPK
20200316_Exploris_RSLC9_Waters_CC_DDA_M3_1ng.raw	Q15149-1;Q15149-2;Q15149-3;Q15149-4;Q15149-5;Q15149-6;Q15149-7;Q15149-8;Q15149-9	TRUE	FALSE	853.9256646837	AHEEQLK
20200316_Exploris_RSLC9_Waters_CC_DDA_M3_1ng.raw	Q15149-1;Q15149-2;Q15149-3;Q15149-4;Q15149-5;Q15149-6;Q15149-7;Q15149-8;Q15149-9	TRUE	FALSE	939.0748646837	QVEVTVHK
20200316_Exploris_RSLC9_Waters_CC_DDA_M3_1ng.raw	Q15149-1;Q15149-2;Q15149-3;Q15149-4;Q15149-5;Q15149-6;Q15149-7;Q15149-8;Q15149-9	TRUE	FALSE	874.8982646837	AEEAEAQK
20200316_Exploris_RSLC9_Waters_CC_DDA_M3_1ng.raw	P62913;P62913-2	TRUE	FALSE	833.9348646837	PGFSIADK
20200316_Exploris_RSLC9_Waters_CC_DDA_M3_1ng.raw	P62913;P62913-2	TRUE	FALSE	975.1479646837	YDGIILPGK
20200316_Exploris_RSLC9_Waters_CC_DDA_M3_1ng.raw	P62913;P62913-2	TRUE	FALSE	830.9287646837	AEEILEK
20200316_Exploris_RSLC9_Waters_CC_DDA_M3_1ng.raw	P62913;P62913-2	TRUE	FALSE	1378.5763646837	LCLNICVGESGDR
20200316_Exploris_RSLC9_Waters_CC_DDA_M3_1ng.raw	P52565-1	FALSE	FALSE	1202.3220646837	SIQEIQELDK
20200316_Exploris_RSLC9_Waters_CC_DDA_M3_1ng.raw	P52565-1	TRUE	TRUE	1751.9028646837	AEEYEFLTPVEEAPK
20200316_Exploris_RSLC9_Waters_CC_DDA_M3_1ng.raw	Q8IWS0-1;Q8IWS0-2;Q8IWS0-3;Q8IWS0-4;Q8IWS0-5	TRUE	FALSE	1041.1206646837	AEFGDFDIK
20200316_Exploris_RSLC9_Waters_CC_DDA_M3_1ng.raw	P14854	TRUE	TRUE	805.8811646837	AEGTFPGK
20200316_Exploris_RSLC9_Waters_CC_DDA_M3_1ng.raw	Q9P2E9-1;Q9P2E9-2	TRUE	FALSE	900.9390646837	AEGTPNQGK
20200316_Exploris_RSLC9_Waters_CC_DDA_M3_1ng.raw	P53041	TRUE	TRUE	1145.1920646837	AEGYEVAHGGR
20200316_Exploris_RSLC9_Waters_CC_DDA_M3_1ng.raw	P49792	TRUE	TRUE	813.9476646837	VEQLAVR
20200316_Exploris_RSLC9_Waters_CC_DDA_M3_1ng.raw	P49792	FALSE	FALSE	1698.6697646837	SNNSETSSVAQSGSESK
20200316_Exploris_RSLC9_Waters_CC_DDA_M3_1ng.raw	P49792	TRUE	TRUE	858.9446646837	AEHLDFK
20200316_Exploris_RSLC9_Waters_CC_DDA_M3_1ng.raw	O75369-1;O75369-2;O75369-8;O75369-9	FALSE	FALSE	1075.1383646837	AEITFDDHK
20200316_Exploris_RSLC9_Waters_CC_DDA_M3_1ng.raw	O75369-1;O75369-2;O75369-8;O75369-9	FALSE	FALSE	1565.6644646837	VDIQTEDLEDGTCK
20200316_Exploris_RSLC9_Waters_CC_DDA_M3_1ng.raw	O75369-1;O75369-2;O75369-8;O75369-9	FALSE	FALSE	1044.1242646837	DLAEDAPWK
20200316_Exploris_RSLC9_Waters_CC_DDA_M3_1ng.raw	O75369-1;O75369-2;O75369-8;O75369-9	FALSE	FALSE	992.1071646837	AEISCIDNK
20200316_Exploris_RSLC9_Waters_CC_DDA_M3_1ng.raw	O75369-1;O75369-2;O75369-8;O75369-9	FALSE	FALSE	1120.1821646837	IFAQDGEGQR
20200316_Exploris_RSLC9_Waters_CC_DDA_M3_1ng.raw	O75369-1;O75369-2;O75369-8;O75369-9	FALSE	FALSE	903.0411646837	VFGPGIEGK
20200316_Exploris_RSLC9_Waters_CC_DDA_M3_1ng.raw	O75369-1;O75369-2;O75369-8;O75369-9	FALSE	FALSE	816.9630646837	DEPCLLK
20200316_Exploris_RSLC9_Waters_CC_DDA_M3_1ng.raw	O75369-1;O75369-2;O75369-8;O75369-9	FALSE	FALSE	1099.2441646837	TYSVEYLPK
20200316_Exploris_RSLC9_Waters_CC_DDA_M3_1ng.raw	O75369-1;O75369-2;O75369-8;O75369-9	FALSE	FALSE	1603.8056646837	SPFEVQVGPEAGMQK
20200316_Exploris_RSLC9_Waters_CC_DDA_M3_1ng.raw	O75369-1;O75369-2;O75369-8;O75369-9	FALSE	FALSE	897.0373646837	VQAQGPGLK
20200316_Exploris_RSLC9_Waters_CC_DDA_M3_1ng.raw	O75369-1;O75369-2;O75369-8;O75369-9	FALSE	FALSE	1164.2816646837	VNIGQGSHPQK
20200316_Exploris_RSLC9_Waters_CC_DDA_M3_1ng.raw	O75369-1;O75369-2;O75369-8;O75369-9	FALSE	FALSE	985.1152646837	SSFLVDCSK
20200316_Exploris_RSLC9_Waters_CC_DDA_M3_1ng.raw	O75369-1;O75369-2;O75369-8;O75369-9	FALSE	FALSE	1241.2722646837	EATTDFTVDSR
20200316_Exploris_RSLC9_Waters_CC_DDA_M3_1ng.raw	O75369-1;O75369-2;O75369-8;O75369-9	FALSE	FALSE	1087.1902646837	TATPEIVDNK
20200316_Exploris_RSLC9_Waters_CC_DDA_M3_1ng.raw	Q8WXF1;Q8WXF1-2	TRUE	FALSE	959.1027646837	AELDGTILK
20200316_Exploris_RSLC9_Waters_CC_DDA_M3_1ng.raw	Q9HB71;Q9HB71-3	FALSE	FALSE	931.0056646837	AELLDNEK
20200316_Exploris_RSLC9_Waters_CC_DDA_M3_1ng.raw	P05455	TRUE	TRUE	964.0505646837	LEEDAEMK
20200316_Exploris_RSLC9_Waters_CC_DDA_M3_1ng.raw	P05455	TRUE	TRUE	1164.2881646837	AELMEISEDK
20200316_Exploris_RSLC9_Waters_CC_DDA_M3_1ng.raw	P05455	TRUE	TRUE	1190.3107646837	PLPEVTDEYK
20200316_Exploris_RSLC9_Waters_CC_DDA_M3_1ng.raw	P05455	TRUE	TRUE	905.0137646837	FVETPGQK
20200316_Exploris_RSLC9_Waters_CC_DDA_M3_1ng.raw	P05455	TRUE	TRUE	1114.1782646837	DANNGNLQLR
20200316_Exploris_RSLC9_Waters_CC_DDA_M3_1ng.raw	P22314;P22314-2	TRUE	FALSE	1388.5104646837	DNPGVVTCLDEAR
20200316_Exploris_RSLC9_Waters_CC_DDA_M3_1ng.raw	P22314;P22314-2	TRUE	FALSE	827.9281646837	ATLPSPDK
20200316_Exploris_RSLC9_Waters_CC_DDA_M3_1ng.raw	P22314;P22314-2	TRUE	FALSE	961.0583646837	VGEFCHNR
20200316_Exploris_RSLC9_Waters_CC_DDA_M3_1ng.raw	P22314;P22314-2	TRUE	FALSE	1820.0425646837	FEVQGLQPNGEEMTLK
20200316_Exploris_RSLC9_Waters_CC_DDA_M3_1ng.raw	P22314;P22314-2	TRUE	FALSE	832.9013646837	EVLTEDK
20200316_Exploris_RSLC9_Waters_CC_DDA_M3_1ng.raw	P22314;P22314-2	TRUE	FALSE	1250.2824646837	AENYDIPSADR
20200316_Exploris_RSLC9_Waters_CC_DDA_M3_1ng.raw	P22314;P22314-2	TRUE	FALSE	1288.4768646837	LDQPMTEIVSR
20200316_Exploris_RSLC9_Waters_CC_DDA_M3_1ng.raw	P22314;P22314-2	TRUE	FALSE	1655.7767646837	YDGQVAVFGSDLQEK
20200316_Exploris_RSLC9_Waters_CC_DDA_M3_1ng.raw	P22314;P22314-2	TRUE	FALSE	860.9177646837	SDTAAAAVR
20200316_Exploris_RSLC9_Waters_CC_DDA_M3_1ng.raw	O95777	TRUE	TRUE	937.0154646837	AEPLNSVAH
20200316_Exploris_RSLC9_Waters_CC_DDA_M3_1ng.raw	P09874	TRUE	TRUE	874.0001646837	VGTVIGSNK
20200316_Exploris_RSLC9_Waters_CC_DDA_M3_1ng.raw	P09874	TRUE	TRUE	1066.2178646837	AEPVEVVAPR
20200316_Exploris_RSLC9_Waters_CC_DDA_M3_1ng.raw	P09874	TRUE	TRUE	1061.1089646837	DSEEAEIIR
20200316_Exploris_RSLC9_Waters_CC_DDA_M3_1ng.raw	P09874	TRUE	TRUE	1399.5187646837	QQVPSGESAILDR
20200316_Exploris_RSLC9_Waters_CC_DDA_M3_1ng.raw	P09874	TRUE	TRUE	889.9562646837	TAEAGGVTGK
20200316_Exploris_RSLC9_Waters_CC_DDA_M3_1ng.raw	P09874	TRUE	TRUE	1372.4930646837	LQLLEDDKENR
20200316_Exploris_RSLC9_Waters_CC_DDA_M3_1ng.raw	P09874	TRUE	TRUE	1377.5583646837	TTNFAGILSQGLR
20200316_Exploris_RSLC9_Waters_CC_DDA_M3_1ng.raw	P09874	TRUE	TRUE	828.9592646837	LTVNPGTK
20200316_Exploris_RSLC9_Waters_CC_DDA_M3_1ng.raw	Q9H6F5	FALSE	FALSE	913.0802646837	AEVVQVIR
20200316_Exploris_RSLC9_Waters_CC_DDA_M3_1ng.raw	Q9H6F5	TRUE	TRUE	918.9543646837	GSSSQAPASK
20200316_Exploris_RSLC9_Waters_CC_DDA_M3_1ng.raw	P30084	TRUE	TRUE	1335.4310646837	LFYSTFATDDR
20200316_Exploris_RSLC9_Waters_CC_DDA_M3_1ng.raw	P30084	TRUE	TRUE	862.9763646837	AFAAGADIK
20200316_Exploris_RSLC9_Waters_CC_DDA_M3_1ng.raw	P42704	TRUE	TRUE	901.0227646837	VEDALNLK
20200316_Exploris_RSLC9_Waters_CC_DDA_M3_1ng.raw	P42704	FALSE	FALSE	829.9873646837	LVELTQK
20200316_Exploris_RSLC9_Waters_CC_DDA_M3_1ng.raw	P42704	TRUE	TRUE	1056.1786646837	VYLQNEYK
20200316_Exploris_RSLC9_Waters_CC_DDA_M3_1ng.raw	P42704	TRUE	TRUE	1272.3758646837	TVLDQQQTPSR
20200316_Exploris_RSLC9_Waters_CC_DDA_M3_1ng.raw	P42704	TRUE	TRUE	827.0299646837	LLAEILR
20200316_Exploris_RSLC9_Waters_CC_DDA_M3_1ng.raw	P42704	TRUE	TRUE	1328.5265646837	SNTLPISLQSIR
20200316_Exploris_RSLC9_Waters_CC_DDA_M3_1ng.raw	P42704	TRUE	TRUE	1229.3478646837	GDVENIEVVQK
20200316_Exploris_RSLC9_Waters_CC_DDA_M3_1ng.raw	P42704	TRUE	TRUE	916.0399646837	AFAETHIK
20200316_Exploris_RSLC9_Waters_CC_DDA_M3_1ng.raw	P42704	TRUE	TRUE	1046.2421646837	SCGSLLPELK
20200316_Exploris_RSLC9_Waters_CC_DDA_M3_1ng.raw	P42704	TRUE	TRUE	902.9952646837	GETDLIQK
20200316_Exploris_RSLC9_Waters_CC_DDA_M3_1ng.raw	P42704	TRUE	TRUE	1105.2054646837	LDSSAVLDTGK
20200316_Exploris_RSLC9_Waters_CC_DDA_M3_1ng.raw	Q15366-1;Q15366-2;Q15366-3;Q15366-4;Q15366-5;Q15366-6;Q15366-7;Q15366-8	FALSE	FALSE	801.9335646837	EVGSIIGK
20200316_Exploris_RSLC9_Waters_CC_DDA_M3_1ng.raw	Q15366-1;Q15366-2;Q15366-3;Q15366-4;Q15366-5;Q15366-6;Q15366-7;Q15366-8	FALSE	FALSE	1231.3410646837	INISEGNCPER
20200316_Exploris_RSLC9_Waters_CC_DDA_M3_1ng.raw	Q15366-1;Q15366-2;Q15366-3;Q15366-4;Q15366-5;Q15366-6;Q15366-7;Q15366-8	FALSE	FALSE	908.1188646837	AFAMIIDK
20200316_Exploris_RSLC9_Waters_CC_DDA_M3_1ng.raw	Q15366-1;Q15366-2;Q15366-3;Q15366-4;Q15366-5;Q15366-6;Q15366-7;Q15366-8	FALSE	FALSE	1371.6532646837	LVVPASQCGSLIGK
20200316_Exploris_RSLC9_Waters_CC_DDA_M3_1ng.raw	Q15366-1;Q15366-2;Q15366-3;Q15366-4;Q15366-5;Q15366-6;Q15366-7;Q15366-8	TRUE	FALSE	1030.2305646837	GVTIPYRPK
20200316_Exploris_RSLC9_Waters_CC_DDA_M3_1ng.raw	Q15366-1;Q15366-2;Q15366-3;Q15366-4;Q15366-5;Q15366-6;Q15366-7;Q15366-8	FALSE	FALSE	862.0069646837	QMSGAQIK
20200316_Exploris_RSLC9_Waters_CC_DDA_M3_1ng.raw	O14684	TRUE	TRUE	1103.1950646837	AFANPEDALR
20200316_Exploris_RSLC9_Waters_CC_DDA_M3_1ng.raw	O14684	TRUE	TRUE	816.8182646837	SDPDVER
20200316_Exploris_RSLC9_Waters_CC_DDA_M3_1ng.raw	P55072	TRUE	TRUE	822.8653646837	AFEEAEK
20200316_Exploris_RSLC9_Waters_CC_DDA_M3_1ng.raw	P55072	TRUE	TRUE	1116.1074646837	GGNIGDGGGAADR
20200316_Exploris_RSLC9_Waters_CC_DDA_M3_1ng.raw	P55072	TRUE	TRUE	1242.3465646837	EVDIGIPDATGR
20200316_Exploris_RSLC9_Waters_CC_DDA_M3_1ng.raw	P55072	TRUE	TRUE	1049.1841646837	DVDLEFLAK
20200316_Exploris_RSLC9_Waters_CC_DDA_M3_1ng.raw	P55072	TRUE	TRUE	1032.1540646837	GDDLSTAILK
20200316_Exploris_RSLC9_Waters_CC_DDA_M3_1ng.raw	P55072	TRUE	TRUE	2156.3011646837	QTNPSAMEVEEDDPVPEIR
20200316_Exploris_RSLC9_Waters_CC_DDA_M3_1ng.raw	P55072	TRUE	TRUE	1329.4734646837	WALSQSNPSALR
20200316_Exploris_RSLC9_Waters_CC_DDA_M3_1ng.raw	P21333;P21333-2	TRUE	FALSE	1652.8198646837	VTAQGPGLEPSGNIANK
20200316_Exploris_RSLC9_Waters_CC_DDA_M3_1ng.raw	P21333;P21333-2	TRUE	FALSE	1579.6509646837	VDINTEDLEDGTCR
20200316_Exploris_RSLC9_Waters_CC_DDA_M3_1ng.raw	P21333;P21333-2	TRUE	FALSE	2544.7530646837	GLVEPVDVVDNADGTQTVNYVPSR
20200316_Exploris_RSLC9_Waters_CC_DDA_M3_1ng.raw	P21333;P21333-2	TRUE	FALSE	1086.2054646837	VAQPTITDNK
20200316_Exploris_RSLC9_Waters_CC_DDA_M3_1ng.raw	P21333;P21333-2	TRUE	FALSE	1312.4406646837	VEPGLGADNSVVR
20200316_Exploris_RSLC9_Waters_CC_DDA_M3_1ng.raw	P21333;P21333-2	TRUE	FALSE	1753.9608646837	SPYTVTVGQACNPSACR
20200316_Exploris_RSLC9_Waters_CC_DDA_M3_1ng.raw	P21333;P21333-2	TRUE	FALSE	1429.5504646837	AFGPGLQGGSAGSPAR
20200316_Exploris_RSLC9_Waters_CC_DDA_M3_1ng.raw	P21333;P21333-2	TRUE	FALSE	1570.7148646837	GAGTGGLGLAVEGPSEAK
20200316_Exploris_RSLC9_Waters_CC_DDA_M3_1ng.raw	P21333;P21333-2	TRUE	FALSE	1031.2276646837	TPCEEILVK
20200316_Exploris_RSLC9_Waters_CC_DDA_M3_1ng.raw	P21333;P21333-2	TRUE	FALSE	882.0661646837	AGVAPLQVK
20200316_Exploris_RSLC9_Waters_CC_DDA_M3_1ng.raw	P21333;P21333-2	TRUE	FALSE	1083.2014646837	SPFEVYVDK
20200316_Exploris_RSLC9_Waters_CC_DDA_M3_1ng.raw	P21333;P21333-2	TRUE	FALSE	1426.5847646837	EAGAGGLAIAVEGPSK
20200316_Exploris_RSLC9_Waters_CC_DDA_M3_1ng.raw	P21333;P21333-2	TRUE	FALSE	1502.6855646837	VNQPASFAVSLNGAK
20200316_Exploris_RSLC9_Waters_CC_DDA_M3_1ng.raw	P21333;P21333-2	TRUE	FALSE	935.0149646837	VGTECGNQK
20200316_Exploris_RSLC9_Waters_CC_DDA_M3_1ng.raw	P21333;P21333-2	TRUE	FALSE	844.9153646837	AVPTGDASK
20200316_Exploris_RSLC9_Waters_CC_DDA_M3_1ng.raw	P21333;P21333-2	TRUE	FALSE	1588.7505646837	YAPSEAGLHEMDIR
20200316_Exploris_RSLC9_Waters_CC_DDA_M3_1ng.raw	P21333;P21333-2	TRUE	FALSE	1415.5613646837	IANLQTDLSDGLR
20200316_Exploris_RSLC9_Waters_CC_DDA_M3_1ng.raw	P21333;P21333-2	TRUE	FALSE	908.0577646837	GEYTLVVK
20200316_Exploris_RSLC9_Waters_CC_DDA_M3_1ng.raw	P21333;P21333-2	TRUE	FALSE	1079.1760646837	VNVGAGSHPNK
20200316_Exploris_RSLC9_Waters_CC_DDA_M3_1ng.raw	P21333;P21333-2	TRUE	FALSE	973.0609646837	SSFTVDCSK
20200316_Exploris_RSLC9_Waters_CC_DDA_M3_1ng.raw	P21333;P21333-2	TRUE	FALSE	1099.2042646837	GTVEPQLEAR
20200316_Exploris_RSLC9_Waters_CC_DDA_M3_1ng.raw	P21333;P21333-2	TRUE	FALSE	1500.6207646837	DAGEGGLSLAIEGPSK
20200316_Exploris_RSLC9_Waters_CC_DDA_M3_1ng.raw	P21333;P21333-2	TRUE	FALSE	865.9337646837	DQEFTVK
20200316_Exploris_RSLC9_Waters_CC_DDA_M3_1ng.raw	P21333;P21333-2	FALSE	FALSE	1053.0888646837	NDNDTFTVK
20200316_Exploris_RSLC9_Waters_CC_DDA_M3_1ng.raw	P21333;P21333-2	TRUE	FALSE	1148.2794646837	ETGEHLVHVK
20200316_Exploris_RSLC9_Waters_CC_DDA_M3_1ng.raw	P21333;P21333-2	TRUE	FALSE	789.9251646837	VYGPGVAK
20200316_Exploris_RSLC9_Waters_CC_DDA_M3_1ng.raw	P21333;P21333-2	FALSE	FALSE	717.7722646837	GAGSGELK
20200316_Exploris_RSLC9_Waters_CC_DDA_M3_1ng.raw	P21333;P21333-2	TRUE	FALSE	1149.3044646837	ENGVYLIDVK
20200316_Exploris_RSLC9_Waters_CC_DDA_M3_1ng.raw	P49207	TRUE	TRUE	977.1205646837	AFLIEEQK
20200316_Exploris_RSLC9_Waters_CC_DDA_M3_1ng.raw	P49207	TRUE	TRUE	997.0679646837	LSYNTASNK
20200316_Exploris_RSLC9_Waters_CC_DDA_M3_1ng.raw	P49207	TRUE	TRUE	899.0931646837	IVYLYTK
20200316_Exploris_RSLC9_Waters_CC_DDA_M3_1ng.raw	P49207	TRUE	TRUE	848.9857646837	SACGVCPGR
20200316_Exploris_RSLC9_Waters_CC_DDA_M3_1ng.raw	P39023	TRUE	TRUE	912.0206646837	FQTMEEK
20200316_Exploris_RSLC9_Waters_CC_DDA_M3_1ng.raw	P39023	FALSE	FALSE	810.8976646837	FIDTTSK
20200316_Exploris_RSLC9_Waters_CC_DDA_M3_1ng.raw	P39023	TRUE	TRUE	955.1383646837	VIAHTQMR
20200316_Exploris_RSLC9_Waters_CC_DDA_M3_1ng.raw	P39023	TRUE	TRUE	1342.3337646837	NNASTDYDLSDK
20200316_Exploris_RSLC9_Waters_CC_DDA_M3_1ng.raw	P39023	TRUE	TRUE	891.0733646837	IGQGYLIK
20200316_Exploris_RSLC9_Waters_CC_DDA_M3_1ng.raw	P39023	TRUE	TRUE	762.9606646837	AFMGPLK
20200316_Exploris_RSLC9_Waters_CC_DDA_M3_1ng.raw	Q92598;Q92598-2	FALSE	FALSE	1475.5707646837	DISTTLNADEAVAR
20200316_Exploris_RSLC9_Waters_CC_DDA_M3_1ng.raw	Q92598;Q92598-2	FALSE	FALSE	882.9642646837	VDQPPEAK
20200316_Exploris_RSLC9_Waters_CC_DDA_M3_1ng.raw	Q92598;Q92598-2	FALSE	FALSE	1501.6521646837	VEDVSAVEIVGGATR
20200316_Exploris_RSLC9_Waters_CC_DDA_M3_1ng.raw	Q92598;Q92598-2	FALSE	FALSE	1133.2214646837	FQEAEERPK
20200316_Exploris_RSLC9_Waters_CC_DDA_M3_1ng.raw	Q92598;Q92598-2	FALSE	FALSE	890.9409646837	ETAENSLK
20200316_Exploris_RSLC9_Waters_CC_DDA_M3_1ng.raw	Q92598;Q92598-2	FALSE	FALSE	1079.2158646837	AFNDPFIQK
20200316_Exploris_RSLC9_Waters_CC_DDA_M3_1ng.raw	P34932	TRUE	TRUE	835.9227646837	LSQECEK
20200316_Exploris_RSLC9_Waters_CC_DDA_M3_1ng.raw	P34932	TRUE	TRUE	1092.1230646837	VTPQSDGSSSK
20200316_Exploris_RSLC9_Waters_CC_DDA_M3_1ng.raw	P34932	FALSE	FALSE	845.9463646837	SQVISNAK
20200316_Exploris_RSLC9_Waters_CC_DDA_M3_1ng.raw	P34932	TRUE	TRUE	1149.2208646837	FQESEERPK
20200316_Exploris_RSLC9_Waters_CC_DDA_M3_1ng.raw	P34932	FALSE	FALSE	1495.5609646837	AGGIETIANEYSDR
20200316_Exploris_RSLC9_Waters_CC_DDA_M3_1ng.raw	P34932	TRUE	TRUE	1519.6239646837	ELSTTLNADEAVTR
20200316_Exploris_RSLC9_Waters_CC_DDA_M3_1ng.raw	P34932	TRUE	TRUE	1321.4913646837	VLATAFDTTLGGR
20200316_Exploris_RSLC9_Waters_CC_DDA_M3_1ng.raw	P34932	TRUE	TRUE	1056.1508646837	VTYMEEER
20200316_Exploris_RSLC9_Waters_CC_DDA_M3_1ng.raw	P34932	TRUE	TRUE	1492.6441646837	EDIYAVEIVGGATR
20200316_Exploris_RSLC9_Waters_CC_DDA_M3_1ng.raw	P34932	FALSE	FALSE	1239.3425646837	AFSDPFVEAEK
20200316_Exploris_RSLC9_Waters_CC_DDA_M3_1ng.raw	P34932	TRUE	TRUE	1402.5369646837	NAVEEYVYEMR
20200316_Exploris_RSLC9_Waters_CC_DDA_M3_1ng.raw	O60506;O60506-2	FALSE	FALSE	783.8774646837	AFSQFGK
20200316_Exploris_RSLC9_Waters_CC_DDA_M3_1ng.raw	O60506;O60506-2	FALSE	FALSE	1058.1570646837	LYNNHEIR
20200316_Exploris_RSLC9_Waters_CC_DDA_M3_1ng.raw	P02786	TRUE	TRUE	936.0710646837	AVLGTSNFK
20200316_Exploris_RSLC9_Waters_CC_DDA_M3_1ng.raw	P02786	TRUE	TRUE	873.0557646837	LTVSNVLK
20200316_Exploris_RSLC9_Waters_CC_DDA_M3_1ng.raw	P02786	TRUE	TRUE	1288.4155646837	DSAQNSVIIVDK
20200316_Exploris_RSLC9_Waters_CC_DDA_M3_1ng.raw	P02786	TRUE	TRUE	958.1613646837	SGVGTALLLK
20200316_Exploris_RSLC9_Waters_CC_DDA_M3_1ng.raw	P02786	TRUE	TRUE	1204.3434646837	LLNENSYVPR
20200316_Exploris_RSLC9_Waters_CC_DDA_M3_1ng.raw	P02786	FALSE	FALSE	871.9433646837	DAWGPGAAK
20200316_Exploris_RSLC9_Waters_CC_DDA_M3_1ng.raw	P02786	TRUE	TRUE	1217.2526646837	EEPGEDFPAAR
20200316_Exploris_RSLC9_Waters_CC_DDA_M3_1ng.raw	P02786	TRUE	TRUE	1468.6683646837	SSGLPNIPVQTISR
20200316_Exploris_RSLC9_Waters_CC_DDA_M3_1ng.raw	P02786	TRUE	TRUE	1197.3026646837	LDSTDFTGTIK
20200316_Exploris_RSLC9_Waters_CC_DDA_M3_1ng.raw	P02786	TRUE	TRUE	1433.7033646837	VSASPLLYTLIEK
20200316_Exploris_RSLC9_Waters_CC_DDA_M3_1ng.raw	P02786	TRUE	TRUE	1610.7387646837	DENLALYVENQFR
20200316_Exploris_RSLC9_Waters_CC_DDA_M3_1ng.raw	P02786	TRUE	TRUE	1095.1694646837	LTTDFGNAEK
20200316_Exploris_RSLC9_Waters_CC_DDA_M3_1ng.raw	P02786	TRUE	TRUE	1358.4408646837	QVDGDNSHVEMK
20200316_Exploris_RSLC9_Waters_CC_DDA_M3_1ng.raw	P02786	TRUE	TRUE	1084.2323646837	AFTYINLDK
20200316_Exploris_RSLC9_Waters_CC_DDA_M3_1ng.raw	P0DMV8	FALSE	FALSE	686.8015646837	LIGDAAK
20200316_Exploris_RSLC9_Waters_CC_DDA_M3_1ng.raw	P0DMV8	FALSE	FALSE	902.0076646837	STLEPVEK
20200316_Exploris_RSLC9_Waters_CC_DDA_M3_1ng.raw	P0DMV8	FALSE	FALSE	1487.5814646837	TTPSYVAFTDTER
20200316_Exploris_RSLC9_Waters_CC_DDA_M3_1ng.raw	P0DMV8	FALSE	FALSE	1109.2450646837	LLQDFFNGR
20200316_Exploris_RSLC9_Waters_CC_DDA_M3_1ng.raw	P0DMV8	FALSE	FALSE	1204.2079646837	GGSGSGPTIEEVD
20200316_Exploris_RSLC9_Waters_CC_DDA_M3_1ng.raw	P0DMV8	FALSE	FALSE	1258.4066646837	FEELCSDLFR
20200316_Exploris_RSLC9_Waters_CC_DDA_M3_1ng.raw	P0DMV8	FALSE	FALSE	1675.6837646837	ATAGDTHLGGEDFDNR
20200316_Exploris_RSLC9_Waters_CC_DDA_M3_1ng.raw	P0DMV8	FALSE	FALSE	1658.8266646837	NQVALNPQNTVFDAK
20200316_Exploris_RSLC9_Waters_CC_DDA_M3_1ng.raw	P0DMV8	FALSE	FALSE	1222.3737646837	FGDPVVQSDMK
20200316_Exploris_RSLC9_Waters_CC_DDA_M3_1ng.raw	P0DMV8	FALSE	FALSE	1687.9084646837	IINEPTAAAIAYGLDR
20200316_Exploris_RSLC9_Waters_CC_DDA_M3_1ng.raw	P0DMV8	FALSE	FALSE	1197.3952646837	DAGVIAGLNVLR
20200316_Exploris_RSLC9_Waters_CC_DDA_M3_1ng.raw	P0DMV8	FALSE	FALSE	833.9503646837	MVQEAEK
20200316_Exploris_RSLC9_Waters_CC_DDA_M3_1ng.raw	P0DMV8	FALSE	FALSE	916.0404646837	RNSTIPTK
20200316_Exploris_RSLC9_Waters_CC_DDA_M3_1ng.raw	P0DMV8	FALSE	FALSE	1614.8692646837	AFYPEEISSMVLTK
20200316_Exploris_RSLC9_Waters_CC_DDA_M3_1ng.raw	P0DMV8	FALSE	FALSE	947.0051646837	SAVEDEGLK
20200316_Exploris_RSLC9_Waters_CC_DDA_M3_1ng.raw	Q9BXP5;Q9BXP5-2;Q9BXP5-3;Q9BXP5-4;Q9BXP5-5	TRUE	FALSE	1268.2942646837	DLDAPDDVDFF
20200316_Exploris_RSLC9_Waters_CC_DDA_M3_1ng.raw	Q9BXP5;Q9BXP5-2;Q9BXP5-3;Q9BXP5-4;Q9BXP5-5	TRUE	FALSE	901.9267646837	AGAGLGDGER
20200316_Exploris_RSLC9_Waters_CC_DDA_M3_1ng.raw	Q9BXP5;Q9BXP5-2;Q9BXP5-3;Q9BXP5-4;Q9BXP5-5	TRUE	FALSE	1024.1398646837	NINGITQHK
20200316_Exploris_RSLC9_Waters_CC_DDA_M3_1ng.raw	Q9BXP5;Q9BXP5-2;Q9BXP5-3;Q9BXP5-4;Q9BXP5-5	TRUE	FALSE	1227.2915646837	EGNPAEINVER
20200316_Exploris_RSLC9_Waters_CC_DDA_M3_1ng.raw	P40926	FALSE	FALSE	1073.2067646837	IQEAGTEVVK
20200316_Exploris_RSLC9_Waters_CC_DDA_M3_1ng.raw	P40926	FALSE	FALSE	1560.7222646837	VDFPQDQLTALTGR
20200316_Exploris_RSLC9_Waters_CC_DDA_M3_1ng.raw	P40926	FALSE	FALSE	1454.6160646837	AGAGSATLSMAYAGAR
20200316_Exploris_RSLC9_Waters_CC_DDA_M3_1ng.raw	P40926	TRUE	TRUE	928.0105646837	HGVYNPNK
20200316_Exploris_RSLC9_Waters_CC_DDA_M3_1ng.raw	P40926	TRUE	TRUE	1233.4687646837	IFGVTTLDIVR
20200316_Exploris_RSLC9_Waters_CC_DDA_M3_1ng.raw	P40926	FALSE	FALSE	1917.1562646837	SQETECTYFSTPLLLGK
20200316_Exploris_RSLC9_Waters_CC_DDA_M3_1ng.raw	P40926	FALSE	FALSE	824.8812646837	VSSFEEK
20200316_Exploris_RSLC9_Waters_CC_DDA_M3_1ng.raw	P40926	FALSE	FALSE	1281.5312646837	GCDVVVIPAGVPR
20200316_Exploris_RSLC9_Waters_CC_DDA_M3_1ng.raw	P40926	FALSE	FALSE	1096.2589646837	EGVVECSFVK
20200316_Exploris_RSLC9_Waters_CC_DDA_M3_1ng.raw	P04406-1;P04406-2	TRUE	FALSE	828.9158646837	QASEGPLK
20200316_Exploris_RSLC9_Waters_CC_DDA_M3_1ng.raw	P04406-1;P04406-2	TRUE	FALSE	1613.8723646837	LVINGNPITIFQER
20200316_Exploris_RSLC9_Waters_CC_DDA_M3_1ng.raw	P04406-1;P04406-2	TRUE	FALSE	1720.0271646837	IISNASCTTNCLAPLAK
20200316_Exploris_RSLC9_Waters_CC_DDA_M3_1ng.raw	P04406-1;P04406-2	TRUE	FALSE	1411.6163646837	GALQNIIPASTGAAK
20200316_Exploris_RSLC9_Waters_CC_DDA_M3_1ng.raw	P04406-1;P04406-2	TRUE	FALSE	869.0239646837	VIPELNGK
20200316_Exploris_RSLC9_Waters_CC_DDA_M3_1ng.raw	P04406-1;P04406-2	TRUE	FALSE	909.0079646837	AGAHLQGGAK
20200316_Exploris_RSLC9_Waters_CC_DDA_M3_1ng.raw	P04406-1;P04406-2	TRUE	FALSE	759.8096646837	TVDGPSGK
20200316_Exploris_RSLC9_Waters_CC_DDA_M3_1ng.raw	P04406-1;P04406-2	TRUE	FALSE	1473.7029646837	VPTANVSVVDLTCR
20200316_Exploris_RSLC9_Waters_CC_DDA_M3_1ng.raw	P05388	FALSE	FALSE	968.1157646837	GNVGFVFTK
20200316_Exploris_RSLC9_Waters_CC_DDA_M3_1ng.raw	P05388	FALSE	FALSE	2123.4041646837	AGAIAPCEVTVPAQNTGLGPEK
20200316_Exploris_RSLC9_Waters_CC_DDA_M3_1ng.raw	P05388	FALSE	FALSE	1217.4228646837	IIQLLDDYPK
20200316_Exploris_RSLC9_Waters_CC_DDA_M3_1ng.raw	P05388	FALSE	FALSE	1428.6842646837	GTIEILSDVQLIK
20200316_Exploris_RSLC9_Waters_CC_DDA_M3_1ng.raw	P05388	FALSE	FALSE	803.9672646837	DMLLANK
20200316_Exploris_RSLC9_Waters_CC_DDA_M3_1ng.raw	Q9BQG0;Q9BQG0-2	TRUE	FALSE	1051.1656646837	AGALHAQVER
20200316_Exploris_RSLC9_Waters_CC_DDA_M3_1ng.raw	P51858	FALSE	FALSE	884.0356646837	LVIDEPAK
20200316_Exploris_RSLC9_Waters_CC_DDA_M3_1ng.raw	P51858	FALSE	FALSE	1127.2111646837	DLFPYEESK
20200316_Exploris_RSLC9_Waters_CC_DDA_M3_1ng.raw	P51858	FALSE	FALSE	1044.1217646837	AGDLLEDSPK
20200316_Exploris_RSLC9_Waters_CC_DDA_M3_1ng.raw	P51858	FALSE	FALSE	1131.1133646837	EAENPEGEEK
20200316_Exploris_RSLC9_Waters_CC_DDA_M3_1ng.raw	P51858	FALSE	FALSE	954.9873646837	ASGYQSSQK
20200316_Exploris_RSLC9_Waters_CC_DDA_M3_1ng.raw	P51858	FALSE	FALSE	1088.0942646837	NSTPSEPGSGR
20200316_Exploris_RSLC9_Waters_CC_DDA_M3_1ng.raw	P51858	FALSE	FALSE	2104.0281646837	GPPQEEEEEEDEEEEATK
20200316_Exploris_RSLC9_Waters_CC_DDA_M3_1ng.raw	P62269	TRUE	TRUE	1247.2764646837	AGELTEDEVER
20200316_Exploris_RSLC9_Waters_CC_DDA_M3_1ng.raw	P62269	TRUE	TRUE	930.0239646837	LREDLER
20200316_Exploris_RSLC9_Waters_CC_DDA_M3_1ng.raw	P60709;P63261	FALSE	FALSE	1516.5824646837	QEYDESGPSIVHR
20200316_Exploris_RSLC9_Waters_CC_DDA_M3_1ng.raw	P60709;P63261	FALSE	FALSE	1198.2037646837	DSYVGDEAQSK
20200316_Exploris_RSLC9_Waters_CC_DDA_M3_1ng.raw	P60709;P63261	FALSE	FALSE	998.1543646837	DLTDYLMK
20200316_Exploris_RSLC9_Waters_CC_DDA_M3_1ng.raw	P60709;P63261	FALSE	FALSE	1161.3742646837	EITALAPSTMK
20200316_Exploris_RSLC9_Waters_CC_DDA_M3_1ng.raw	P60709;P63261	TRUE	FALSE	1954.2489646837	VAPEEHPVLLTEAPLNPK
20200316_Exploris_RSLC9_Waters_CC_DDA_M3_1ng.raw	P60709;P63261	FALSE	FALSE	1198.4290646837	AVFPSIVGRPR
20200316_Exploris_RSLC9_Waters_CC_DDA_M3_1ng.raw	P60709;P63261	FALSE	FALSE	1790.9427646837	SYELPDGQVITIGNER
20200316_Exploris_RSLC9_Waters_CC_DDA_M3_1ng.raw	P60709;P63261	FALSE	FALSE	976.0087646837	AGFAGDDAPR
20200316_Exploris_RSLC9_Waters_CC_DDA_M3_1ng.raw	P60709;P63261	TRUE	FALSE	1132.1903646837	GYSFTTTAER
20200316_Exploris_RSLC9_Waters_CC_DDA_M3_1ng.raw	P60709;P63261	TRUE	FALSE	2215.4579646837	DLYANTVLSGGTTMYPGIADR
20200316_Exploris_RSLC9_Waters_CC_DDA_M3_1ng.raw	Q9P258	TRUE	TRUE	1405.6556646837	DGQILPVPNVVVR
20200316_Exploris_RSLC9_Waters_CC_DDA_M3_1ng.raw	Q9P258	TRUE	TRUE	919.9825646837	SSTAAQEVK
20200316_Exploris_RSLC9_Waters_CC_DDA_M3_1ng.raw	Q9P258	TRUE	TRUE	1291.4299646837	NLGQNLWGPHR
20200316_Exploris_RSLC9_Waters_CC_DDA_M3_1ng.raw	Q9P258	TRUE	TRUE	1479.6484646837	AGGAAVVITEPEHTK
20200316_Exploris_RSLC9_Waters_CC_DDA_M3_1ng.raw	Q9P258	TRUE	TRUE	1670.8530646837	DVACGANHTLVLDSQK
20200316_Exploris_RSLC9_Waters_CC_DDA_M3_1ng.raw	Q9P258	TRUE	TRUE	854.9687646837	ESTMYPK
20200316_Exploris_RSLC9_Waters_CC_DDA_M3_1ng.raw	Q9P258	TRUE	TRUE	1236.4005646837	IEYDCELVPR
20200316_Exploris_RSLC9_Waters_CC_DDA_M3_1ng.raw	P00558	FALSE	FALSE	975.0768646837	DCVGPEVEK
20200316_Exploris_RSLC9_Waters_CC_DDA_M3_1ng.raw	P00558	FALSE	FALSE	904.0847646837	ALMDEVVK
20200316_Exploris_RSLC9_Waters_CC_DDA_M3_1ng.raw	P00558	FALSE	FALSE	883.9947646837	ELNYFAK
20200316_Exploris_RSLC9_Waters_CC_DDA_M3_1ng.raw	P00558	FALSE	FALSE	1634.7638646837	LGDVYVNDAFGTAHR
20200316_Exploris_RSLC9_Waters_CC_DDA_M3_1ng.raw	P00558	FALSE	FALSE	1101.1391646837	NNQITNNQR
20200316_Exploris_RSLC9_Waters_CC_DDA_M3_1ng.raw	P00558	FALSE	FALSE	1583.8483646837	GCITIIGGGDTATCCAK
20200316_Exploris_RSLC9_Waters_CC_DDA_M3_1ng.raw	P00558	FALSE	FALSE	1247.4493646837	YSLEPVAVELK
20200316_Exploris_RSLC9_Waters_CC_DDA_M3_1ng.raw	P00558	FALSE	FALSE	1318.5281646837	ITLPVDFVTADK
20200316_Exploris_RSLC9_Waters_CC_DDA_M3_1ng.raw	P00558	FALSE	FALSE	1967.1732646837	VLNNMEIGTSLFDEEGAK
20200316_Exploris_RSLC9_Waters_CC_DDA_M3_1ng.raw	P00558	FALSE	FALSE	866.9825646837	FCLDNGAK
20200316_Exploris_RSLC9_Waters_CC_DDA_M3_1ng.raw	P00558	FALSE	FALSE	974.0333646837	FHVEEEGK
20200316_Exploris_RSLC9_Waters_CC_DDA_M3_1ng.raw	P00558	FALSE	FALSE	949.1281646837	VDFNVPMK
20200316_Exploris_RSLC9_Waters_CC_DDA_M3_1ng.raw	P00558	FALSE	FALSE	808.8848646837	YAEAVTR
20200316_Exploris_RSLC9_Waters_CC_DDA_M3_1ng.raw	P00558	FALSE	FALSE	722.8958646837	AGGFLMK
20200316_Exploris_RSLC9_Waters_CC_DDA_M3_1ng.raw	Q03252	TRUE	TRUE	1237.3270646837	ALYESELADAR
20200316_Exploris_RSLC9_Waters_CC_DDA_M3_1ng.raw	Q03252	TRUE	TRUE	1124.2573646837	AGGPATPLSPTR
20200316_Exploris_RSLC9_Waters_CC_DDA_M3_1ng.raw	Q03252	TRUE	TRUE	1268.2982646837	ATSSSSGSLSATGR
20200316_Exploris_RSLC9_Waters_CC_DDA_M3_1ng.raw	Q03252	TRUE	TRUE	1088.1779646837	GLESDVAELR
20200316_Exploris_RSLC9_Waters_CC_DDA_M3_1ng.raw	Q03252	TRUE	TRUE	998.0154646837	SQHDEQVR
20200316_Exploris_RSLC9_Waters_CC_DDA_M3_1ng.raw	P20700	TRUE	TRUE	969.0546646837	IGDTSVSYK
20200316_Exploris_RSLC9_Waters_CC_DDA_M3_1ng.raw	P20700	TRUE	TRUE	1154.2836646837	AGGPTTPLSPTR
20200316_Exploris_RSLC9_Waters_CC_DDA_M3_1ng.raw	P20700	TRUE	TRUE	982.0160646837	EQHDAQVR
20200316_Exploris_RSLC9_Waters_CC_DDA_M3_1ng.raw	P20700	TRUE	TRUE	1817.9659646837	SLETENSALQLQVTER
20200316_Exploris_RSLC9_Waters_CC_DDA_M3_1ng.raw	P20700	TRUE	TRUE	1400.4751646837	SMYEEEINETR
20200316_Exploris_RSLC9_Waters_CC_DDA_M3_1ng.raw	P20700	TRUE	TRUE	1496.6075646837	LSSEMNTSTVNSAR
20200316_Exploris_RSLC9_Waters_CC_DDA_M3_1ng.raw	P20700	TRUE	TRUE	1030.1815646837	QLADETLLK
20200316_Exploris_RSLC9_Waters_CC_DDA_M3_1ng.raw	P20700	TRUE	TRUE	1024.0906646837	EYEAALNSK
20200316_Exploris_RSLC9_Waters_CC_DDA_M3_1ng.raw	P20700	TRUE	TRUE	820.9794646837	LAVYIDK
20200316_Exploris_RSLC9_Waters_CC_DDA_M3_1ng.raw	P20700	TRUE	TRUE	1428.6005646837	DQIAQLEASLAAAK
20200316_Exploris_RSLC9_Waters_CC_DDA_M3_1ng.raw	P20700	TRUE	TRUE	1045.1528646837	DAALATALGDK
20200316_Exploris_RSLC9_Waters_CC_DDA_M3_1ng.raw	P20700	TRUE	TRUE	1446.6157646837	IESLSSQLSNLQK
20200316_Exploris_RSLC9_Waters_CC_DDA_M3_1ng.raw	P16157;P16157-10;P16157-11;P16157-12;P16157-13;P16157-14;P16157-15;P16157-16;P16157-2;P16157-21;P16157-3;P16157-4;P16157-5;P16157-6;P16157-7;P16157-8;P16157-9	TRUE	FALSE	811.8884646837	AGHTEVAK
20200316_Exploris_RSLC9_Waters_CC_DDA_M3_1ng.raw	P33993-1	FALSE	FALSE	1029.1997646837	AGILTTLNAR
20200316_Exploris_RSLC9_Waters_CC_DDA_M3_1ng.raw	P33993-1	FALSE	FALSE	1258.3918646837	DVLDVYIEHR
20200316_Exploris_RSLC9_Waters_CC_DDA_M3_1ng.raw	P33993-1	FALSE	FALSE	1365.3252646837	SEDDESGAGELTR
20200316_Exploris_RSLC9_Waters_CC_DDA_M3_1ng.raw	P33993-1	FALSE	FALSE	1317.4571646837	SITVLVEGENTR
20200316_Exploris_RSLC9_Waters_CC_DDA_M3_1ng.raw	P16104	FALSE	FALSE	860.8712646837	NDEELNK
20200316_Exploris_RSLC9_Waters_CC_DDA_M3_1ng.raw	P16104	FALSE	FALSE	944.0966646837	AGLQFPVGR
20200316_Exploris_RSLC9_Waters_CC_DDA_M3_1ng.raw	P16104	FALSE	FALSE	850.0268646837	HLQLAIR
20200316_Exploris_RSLC9_Waters_CC_DDA_M3_1ng.raw	P16104	TRUE	TRUE	759.8530646837	TSATVGPK
20200316_Exploris_RSLC9_Waters_CC_DDA_M3_1ng.raw	P13987	TRUE	TRUE	892.0178646837	AGLQVYNK
20200316_Exploris_RSLC9_Waters_CC_DDA_M3_1ng.raw	Q92900;Q92900-2	TRUE	FALSE	1223.4331646837	VLVEGPLNNLR
20200316_Exploris_RSLC9_Waters_CC_DDA_M3_1ng.raw	Q92900;Q92900-2	TRUE	FALSE	1219.3551646837	EAIIPGSVYDR
20200316_Exploris_RSLC9_Waters_CC_DDA_M3_1ng.raw	Q92900;Q92900-2	TRUE	FALSE	1107.2267646837	AGLSQSLFER
20200316_Exploris_RSLC9_Waters_CC_DDA_M3_1ng.raw	P18124	TRUE	TRUE	965.1095646837	SVNELIYK
20200316_Exploris_RSLC9_Waters_CC_DDA_M3_1ng.raw	P18124	TRUE	TRUE	1082.2575646837	EVPAVPETLK
20200316_Exploris_RSLC9_Waters_CC_DDA_M3_1ng.raw	P18124	TRUE	TRUE	1053.2213646837	QIFNGTFVK
20200316_Exploris_RSLC9_Waters_CC_DDA_M3_1ng.raw	P18124	TRUE	TRUE	1192.3320646837	AGNFYVPAEPK
20200316_Exploris_RSLC9_Waters_CC_DDA_M3_1ng.raw	P18124	TRUE	TRUE	1170.3695646837	IALTDNALIAR
20200316_Exploris_RSLC9_Waters_CC_DDA_M3_1ng.raw	P18124	TRUE	TRUE	770.8791646837	GINGVSPK
20200316_Exploris_RSLC9_Waters_CC_DDA_M3_1ng.raw	Q13428-1;Q13428-2;Q13428-3;Q13428-4;Q13428-6;Q13428-7;Q13428-8	FALSE	FALSE	729.8266646837	GTISAPGK
20200316_Exploris_RSLC9_Waters_CC_DDA_M3_1ng.raw	Q13428-1;Q13428-2;Q13428-3;Q13428-4;Q13428-6;Q13428-7;Q13428-8	FALSE	FALSE	858.0008646837	VVTAAAQAK
20200316_Exploris_RSLC9_Waters_CC_DDA_M3_1ng.raw	Q13428-1;Q13428-2;Q13428-3;Q13428-4;Q13428-6;Q13428-7;Q13428-8	FALSE	FALSE	868.0393646837	AGPVAVQVK
20200316_Exploris_RSLC9_Waters_CC_DDA_M3_1ng.raw	O43175	TRUE	TRUE	1071.1937646837	QADVNLVNAK
20200316_Exploris_RSLC9_Waters_CC_DDA_M3_1ng.raw	O43175	TRUE	TRUE	986.2175646837	DLPLLLFR
20200316_Exploris_RSLC9_Waters_CC_DDA_M3_1ng.raw	O43175	TRUE	TRUE	1488.5695646837	AGTGVDNVDLEAATR
20200316_Exploris_RSLC9_Waters_CC_DDA_M3_1ng.raw	O43175	TRUE	TRUE	996.1414646837	FMGTELNGK
20200316_Exploris_RSLC9_Waters_CC_DDA_M3_1ng.raw	P62879	FALSE	FALSE	1017.1424646837	LLVSASQDGK
20200316_Exploris_RSLC9_Waters_CC_DDA_M3_1ng.raw	P62879	FALSE	FALSE	1009.0849646837	AGVLAGHDNR
20200316_Exploris_RSLC9_Waters_CC_DDA_M3_1ng.raw	Q14697-1;Q14697-2	TRUE	FALSE	1568.5690646837	DPAEGDGAQPEETPR
20200316_Exploris_RSLC9_Waters_CC_DDA_M3_1ng.raw	Q14697-1;Q14697-2	TRUE	FALSE	805.9677646837	NLGLYVK
20200316_Exploris_RSLC9_Waters_CC_DDA_M3_1ng.raw	Q14697-1;Q14697-2	TRUE	FALSE	1361.5995646837	VPDVLVADPPIAR
20200316_Exploris_RSLC9_Waters_CC_DDA_M3_1ng.raw	Q14697-1;Q14697-2	FALSE	FALSE	1033.1313646837	TCEESSFCK
20200316_Exploris_RSLC9_Waters_CC_DDA_M3_1ng.raw	Q14697-1;Q14697-2	TRUE	FALSE	977.0428646837	AHAHLDTGR
20200316_Exploris_RSLC9_Waters_CC_DDA_M3_1ng.raw	P18077	TRUE	TRUE	810.9439646837	EHTALLK
20200316_Exploris_RSLC9_Waters_CC_DDA_M3_1ng.raw	P18077	TRUE	TRUE	1101.1732646837	DETEFYLGK
20200316_Exploris_RSLC9_Waters_CC_DDA_M3_1ng.raw	P18077	TRUE	TRUE	928.0289646837	AHGNSGMVR
20200316_Exploris_RSLC9_Waters_CC_DDA_M3_1ng.raw	Q9NVM9;Q9NVM9-2	TRUE	FALSE	911.9652646837	AHINNSEK
20200316_Exploris_RSLC9_Waters_CC_DDA_M3_1ng.raw	P62266	TRUE	TRUE	809.9591646837	AHLGTALK
20200316_Exploris_RSLC9_Waters_CC_DDA_M3_1ng.raw	Q02543	TRUE	TRUE	1398.5489646837	DLTTAGAVTQCYR
20200316_Exploris_RSLC9_Waters_CC_DDA_M3_1ng.raw	Q02543	TRUE	TRUE	1545.7225646837	SSGEIVYCGQVFEK
20200316_Exploris_RSLC9_Waters_CC_DDA_M3_1ng.raw	Q02543	TRUE	TRUE	927.1248646837	AHSIQIMK
20200316_Exploris_RSLC9_Waters_CC_DDA_M3_1ng.raw	Q02543	TRUE	TRUE	965.0467646837	SGTHNMYR
20200316_Exploris_RSLC9_Waters_CC_DDA_M3_1ng.raw	P50990	FALSE	FALSE	1372.5365646837	AIADTGANVVVTGGK
20200316_Exploris_RSLC9_Waters_CC_DDA_M3_1ng.raw	P50990	FALSE	FALSE	1333.5456646837	LFVTNDAATILR
20200316_Exploris_RSLC9_Waters_CC_DDA_M3_1ng.raw	P50990	FALSE	FALSE	1173.3269646837	EDGAISTIVLR
20200316_Exploris_RSLC9_Waters_CC_DDA_M3_1ng.raw	P50990	FALSE	FALSE	1150.2947646837	FAEAFEAIPR
20200316_Exploris_RSLC9_Waters_CC_DDA_M3_1ng.raw	P50990	FALSE	FALSE	917.1267646837	VDQIIMAK
20200316_Exploris_RSLC9_Waters_CC_DDA_M3_1ng.raw	P50990	FALSE	FALSE	1065.1432646837	AVDDGVNTFK
20200316_Exploris_RSLC9_Waters_CC_DDA_M3_1ng.raw	P50990	FALSE	FALSE	1064.1097646837	ETEGDVTSVK
20200316_Exploris_RSLC9_Waters_CC_DDA_M3_1ng.raw	P50990	FALSE	FALSE	887.9836646837	ALAENSGVK
20200316_Exploris_RSLC9_Waters_CC_DDA_M3_1ng.raw	P50990	FALSE	FALSE	1168.3099646837	QYGNEVFLAK
20200316_Exploris_RSLC9_Waters_CC_DDA_M3_1ng.raw	P50990	FALSE	FALSE	759.8529646837	ANEVISK
20200316_Exploris_RSLC9_Waters_CC_DDA_M3_1ng.raw	P50990	FALSE	FALSE	1354.5615646837	LVPGGGATEIELAK
20200316_Exploris_RSLC9_Waters_CC_DDA_M3_1ng.raw	P50990	FALSE	FALSE	1121.2537646837	ELEVQHPAAK
20200316_Exploris_RSLC9_Waters_CC_DDA_M3_1ng.raw	P50990	FALSE	FALSE	908.1218646837	YNIMLVR
20200316_Exploris_RSLC9_Waters_CC_DDA_M3_1ng.raw	P06576	TRUE	TRUE	899.0502646837	VLDSGAPIK
20200316_Exploris_RSLC9_Waters_CC_DDA_M3_1ng.raw	P06576	TRUE	TRUE	1988.2201646837	AIAELGIYPAVDPLDSTSR
20200316_Exploris_RSLC9_Waters_CC_DDA_M3_1ng.raw	P06576	TRUE	TRUE	1435.5951646837	FTQAGSEVSALLGR
20200316_Exploris_RSLC9_Waters_CC_DDA_M3_1ng.raw	P06576	TRUE	TRUE	975.1509646837	IGLFGGAGVGK
20200316_Exploris_RSLC9_Waters_CC_DDA_M3_1ng.raw	P06576	TRUE	TRUE	1385.5934646837	IMNVIGEPIDER
20200316_Exploris_RSLC9_Waters_CC_DDA_M3_1ng.raw	P06576	TRUE	TRUE	1439.6698646837	VALTGLTVAEYFR
20200316_Exploris_RSLC9_Waters_CC_DDA_M3_1ng.raw	P06576	TRUE	TRUE	1088.3075646837	VVDLLAPYAK
20200316_Exploris_RSLC9_Waters_CC_DDA_M3_1ng.raw	P06576	TRUE	TRUE	1650.8908646837	LVLEVAQHLGESTVR
20200316_Exploris_RSLC9_Waters_CC_DDA_M3_1ng.raw	P06576	TRUE	TRUE	1601.8360646837	VALVYGQMNEPPGAR
20200316_Exploris_RSLC9_Waters_CC_DDA_M3_1ng.raw	P50502	FALSE	FALSE	1106.2793646837	AIDLFTDAIK
20200316_Exploris_RSLC9_Waters_CC_DDA_M3_1ng.raw	P50502	FALSE	FALSE	1441.5740646837	QDPSVLHTEEMR
20200316_Exploris_RSLC9_Waters_CC_DDA_M3_1ng.raw	O95373	TRUE	TRUE	1488.6127646837	SDQNLQTALELTR
20200316_Exploris_RSLC9_Waters_CC_DDA_M3_1ng.raw	O95373	TRUE	TRUE	1371.5082646837	QLQDIATLADQR
20200316_Exploris_RSLC9_Waters_CC_DDA_M3_1ng.raw	O95373	TRUE	TRUE	1090.2425646837	AIFQTIQNR
20200316_Exploris_RSLC9_Waters_CC_DDA_M3_1ng.raw	Q01813	FALSE	FALSE	1788.0038646837	AIGVLTSGGDAQGMNAAVR
20200316_Exploris_RSLC9_Waters_CC_DDA_M3_1ng.raw	P61923;P61923-4;P61923-5	TRUE	FALSE	1214.3359646837	AILILDNDGDR
20200316_Exploris_RSLC9_Waters_CC_DDA_M3_1ng.raw	Q13509	FALSE	FALSE	1615.8574646837	AILVDLEPGTMDSVR
20200316_Exploris_RSLC9_Waters_CC_DDA_M3_1ng.raw	P60900	FALSE	FALSE	1285.4612646837	AINQGGLTSVAVR
20200316_Exploris_RSLC9_Waters_CC_DDA_M3_1ng.raw	P60900	FALSE	FALSE	976.1512646837	DCAVIVTQK
20200316_Exploris_RSLC9_Waters_CC_DDA_M3_1ng.raw	P60900	FALSE	FALSE	1169.2489646837	QTESTSFLEK
20200316_Exploris_RSLC9_Waters_CC_DDA_M3_1ng.raw	P60900	FALSE	FALSE	1799.0574646837	ITENIGCVMTGMTADSR
20200316_Exploris_RSLC9_Waters_CC_DDA_M3_1ng.raw	Q92945	FALSE	FALSE	988.0596646837	AWEEYYK
20200316_Exploris_RSLC9_Waters_CC_DDA_M3_1ng.raw	Q92945	TRUE	TRUE	877.9629646837	IQQDSGCK
20200316_Exploris_RSLC9_Waters_CC_DDA_M3_1ng.raw	Q92945	TRUE	TRUE	945.9336646837	QDDGTGPEK
20200316_Exploris_RSLC9_Waters_CC_DDA_M3_1ng.raw	Q92945	TRUE	TRUE	1533.6995646837	AINQQTGAFVEISR
20200316_Exploris_RSLC9_Waters_CC_DDA_M3_1ng.raw	Q92945	TRUE	TRUE	1079.2597646837	IGGGIDVPVPR
20200316_Exploris_RSLC9_Waters_CC_DDA_M3_1ng.raw	Q92945	TRUE	TRUE	1354.4778646837	VQISPDSGGLPER
20200316_Exploris_RSLC9_Waters_CC_DDA_M3_1ng.raw	Q92945	TRUE	TRUE	1245.2604646837	QLEDGDQPESK
20200316_Exploris_RSLC9_Waters_CC_DDA_M3_1ng.raw	O60869-1;O60869-2;O60869-3	TRUE	FALSE	1053.2217646837	AIPNNQVLGK
20200316_Exploris_RSLC9_Waters_CC_DDA_M3_1ng.raw	Q7Z6Z7;Q7Z6Z7-2;Q7Z6Z7-3	TRUE	FALSE	1289.4057646837	AIQDPAFSDGIR
20200316_Exploris_RSLC9_Waters_CC_DDA_M3_1ng.raw	Q7Z6Z7;Q7Z6Z7-2;Q7Z6Z7-3	TRUE	FALSE	742.8254646837	DTPALAR
20200316_Exploris_RSLC9_Waters_CC_DDA_M3_1ng.raw	O43242	TRUE	TRUE	1112.1626646837	TAAAAAEHSQR
20200316_Exploris_RSLC9_Waters_CC_DDA_M3_1ng.raw	O43242	TRUE	TRUE	1436.4040646837	EEAATGGGSTGEADGK
20200316_Exploris_RSLC9_Waters_CC_DDA_M3_1ng.raw	O43242	FALSE	FALSE	1179.2903646837	AIQLEYSEAR
20200316_Exploris_RSLC9_Waters_CC_DDA_M3_1ng.raw	O43242	TRUE	TRUE	947.9495646837	DLESAEER
20200316_Exploris_RSLC9_Waters_CC_DDA_M3_1ng.raw	O43242	FALSE	FALSE	935.0424646837	YLYYTGR
20200316_Exploris_RSLC9_Waters_CC_DDA_M3_1ng.raw	P53396-1	FALSE	FALSE	832.9042646837	AISEQTGK
20200316_Exploris_RSLC9_Waters_CC_DDA_M3_1ng.raw	P53396-1	FALSE	FALSE	906.9862646837	YQDTPGVK
20200316_Exploris_RSLC9_Waters_CC_DDA_M3_1ng.raw	P53396-1	FALSE	FALSE	1282.5413646837	GVTIIGPATVGGIK
20200316_Exploris_RSLC9_Waters_CC_DDA_M3_1ng.raw	P53396-1	FALSE	FALSE	902.0105646837	LGQEATVGK
20200316_Exploris_RSLC9_Waters_CC_DDA_M3_1ng.raw	P53396-1	FALSE	FALSE	872.0246646837	LLVGVDEK
20200316_Exploris_RSLC9_Waters_CC_DDA_M3_1ng.raw	P53396-1	FALSE	FALSE	1491.6341646837	SGGMSNELNNIISR
20200316_Exploris_RSLC9_Waters_CC_DDA_M3_1ng.raw	P53396-1	FALSE	FALSE	1098.2313646837	VDATADYICK
20200316_Exploris_RSLC9_Waters_CC_DDA_M3_1ng.raw	P41091	FALSE	FALSE	1159.2538646837	GVTIKPTVDDD
20200316_Exploris_RSLC9_Waters_CC_DDA_M3_1ng.raw	P41091	FALSE	FALSE	850.8787646837	DFTSEPR
20200316_Exploris_RSLC9_Waters_CC_DDA_M3_1ng.raw	P41091	TRUE	TRUE	929.0362646837	VGQEIEVR
20200316_Exploris_RSLC9_Waters_CC_DDA_M3_1ng.raw	P41091	FALSE	FALSE	978.1978646837	HILILQNK
20200316_Exploris_RSLC9_Waters_CC_DDA_M3_1ng.raw	P41091	FALSE	FALSE	939.0777646837	AISGVHTVR
20200316_Exploris_RSLC9_Waters_CC_DDA_M3_1ng.raw	P41091	FALSE	FALSE	858.0006646837	GGVAGGSILK
20200316_Exploris_RSLC9_Waters_CC_DDA_M3_1ng.raw	Q15365	TRUE	TRUE	1014.1013646837	QGANINEIR
20200316_Exploris_RSLC9_Waters_CC_DDA_M3_1ng.raw	Q15365	TRUE	TRUE	1615.9008646837	AITIAGVPQSVTECVK
20200316_Exploris_RSLC9_Waters_CC_DDA_M3_1ng.raw	Q15365	TRUE	TRUE	1385.6801646837	LVVPATQCGSLIGK
20200316_Exploris_RSLC9_Waters_CC_DDA_M3_1ng.raw	P08865	TRUE	TRUE	1203.3587646837	FAAATGATPIAGR
20200316_Exploris_RSLC9_Waters_CC_DDA_M3_1ng.raw	P08865	TRUE	TRUE	1740.9696646837	AIVAIENPADVSVISSR
20200316_Exploris_RSLC9_Waters_CC_DDA_M3_1ng.raw	P08865	TRUE	TRUE	1249.4425646837	YVDIAIPCNNK
20200316_Exploris_RSLC9_Waters_CC_DDA_M3_1ng.raw	P08865	TRUE	TRUE	1698.8939646837	FTPGTFTNQIQAAFR
20200316_Exploris_RSLC9_Waters_CC_DDA_M3_1ng.raw	P08865	TRUE	TRUE	874.8982646837	EEQAAAEK
20200316_Exploris_RSLC9_Waters_CC_DDA_M3_1ng.raw	P08865	TRUE	TRUE	1135.3207646837	SDGIYIINLK
20200316_Exploris_RSLC9_Waters_CC_DDA_M3_1ng.raw	Q15181	TRUE	TRUE	2241.5517646837	AIVDALPPPCESACTVPTDVDK
20200316_Exploris_RSLC9_Waters_CC_DDA_M3_1ng.raw	P16401	TRUE	TRUE	1093.1969646837	ALAAGGYDVEK
20200316_Exploris_RSLC9_Waters_CC_DDA_M3_1ng.raw	P23246-1	TRUE	TRUE	1341.4441646837	FGQGGAGPVGGQGPR
20200316_Exploris_RSLC9_Waters_CC_DDA_M3_1ng.raw	P23246-1	TRUE	TRUE	964.9795646837	EEYEGPNK
20200316_Exploris_RSLC9_Waters_CC_DDA_M3_1ng.raw	P23246-1	FALSE	FALSE	850.9344646837	SLDEMEK
20200316_Exploris_RSLC9_Waters_CC_DDA_M3_1ng.raw	P23246-1	FALSE	FALSE	793.8730646837	QGPGPGGPK
20200316_Exploris_RSLC9_Waters_CC_DDA_M3_1ng.raw	P23246-1	TRUE	TRUE	1120.2434646837	GMGPGTPAGYGR
20200316_Exploris_RSLC9_Waters_CC_DDA_M3_1ng.raw	P23246-1	FALSE	FALSE	849.9776646837	GIVEFASK
20200316_Exploris_RSLC9_Waters_CC_DDA_M3_1ng.raw	P23246-1	FALSE	FALSE	714.8553646837	ALAEIAK
20200316_Exploris_RSLC9_Waters_CC_DDA_M3_1ng.raw	P07237	TRUE	TRUE	1780.8610646837	VDATEESDLAQQYGVR
20200316_Exploris_RSLC9_Waters_CC_DDA_M3_1ng.raw	P07237	TRUE	TRUE	1037.0894646837	NNFEGEVTK
20200316_Exploris_RSLC9_Waters_CC_DDA_M3_1ng.raw	P07237	TRUE	TRUE	1213.2612646837	NFEDVAFDEK
20200316_Exploris_RSLC9_Waters_CC_DDA_M3_1ng.raw	P07237	TRUE	TRUE	762.8993646837	IFGGEIK
20200316_Exploris_RSLC9_Waters_CC_DDA_M3_1ng.raw	P07237	TRUE	TRUE	861.9886646837	ALAPEYAK
20200316_Exploris_RSLC9_Waters_CC_DDA_M3_1ng.raw	P07237	TRUE	TRUE	991.1473646837	ENLLDFIK
20200316_Exploris_RSLC9_Waters_CC_DDA_M3_1ng.raw	P07237	TRUE	TRUE	869.8787646837	SVSDYDGK
20200316_Exploris_RSLC9_Waters_CC_DDA_M3_1ng.raw	P07237	TRUE	TRUE	970.1314646837	QLAPIWDK
20200316_Exploris_RSLC9_Waters_CC_DDA_M3_1ng.raw	P07237	TRUE	TRUE	928.0943646837	VHSFPTLK
20200316_Exploris_RSLC9_Waters_CC_DDA_M3_1ng.raw	P49589-1;P49589-3	FALSE	FALSE	1006.0937646837	ALCDNVDTR
20200316_Exploris_RSLC9_Waters_CC_DDA_M3_1ng.raw	Q92616	TRUE	TRUE	917.0252646837	SDTQLVVR
20200316_Exploris_RSLC9_Waters_CC_DDA_M3_1ng.raw	Q92616	TRUE	TRUE	1144.3033646837	ALCDPLEEVR
20200316_Exploris_RSLC9_Waters_CC_DDA_M3_1ng.raw	Q92616	TRUE	TRUE	770.8792646837	TVLSSHK
20200316_Exploris_RSLC9_Waters_CC_DDA_M3_1ng.raw	Q92616	TRUE	TRUE	773.8797646837	ALLDNTK
20200316_Exploris_RSLC9_Waters_CC_DDA_M3_1ng.raw	P36776;P36776-2;P36776-3	TRUE	FALSE	1194.2615646837	YSNENLDLAR
20200316_Exploris_RSLC9_Waters_CC_DDA_M3_1ng.raw	P36776;P36776-2;P36776-3	TRUE	FALSE	935.0552646837	ALCGLDESK
20200316_Exploris_RSLC9_Waters_CC_DDA_M3_1ng.raw	P36776;P36776-2;P36776-3	TRUE	FALSE	1034.2157646837	YLLQEQLK
20200316_Exploris_RSLC9_Waters_CC_DDA_M3_1ng.raw	P49368-1	TRUE	TRUE	1120.2689646837	EIQVQHPAAK
20200316_Exploris_RSLC9_Waters_CC_DDA_M3_1ng.raw	P49368-1	FALSE	FALSE	983.0844646837	IDDIVSGHK
20200316_Exploris_RSLC9_Waters_CC_DDA_M3_1ng.raw	P49368-1	FALSE	FALSE	974.0741646837	EILSEVER
20200316_Exploris_RSLC9_Waters_CC_DDA_M3_1ng.raw	P49368-1	FALSE	FALSE	1185.4247646837	TAVETAVLLLR
20200316_Exploris_RSLC9_Waters_CC_DDA_M3_1ng.raw	P49368-1	FALSE	FALSE	1166.3813646837	AVAQALEVIPR
20200316_Exploris_RSLC9_Waters_CC_DDA_M3_1ng.raw	P49368-1	FALSE	FALSE	1371.6098646837	IPGGIIEDSCVLR
20200316_Exploris_RSLC9_Waters_CC_DDA_M3_1ng.raw	P49368-1	FALSE	FALSE	1106.2947646837	ALDDMISTLK
20200316_Exploris_RSLC9_Waters_CC_DDA_M3_1ng.raw	P49368-1	FALSE	FALSE	1416.5432646837	EDDVGTGAGLLEIK
20200316_Exploris_RSLC9_Waters_CC_DDA_M3_1ng.raw	P49368-1	FALSE	FALSE	1001.1026646837	VQSGNINAAK
20200316_Exploris_RSLC9_Waters_CC_DDA_M3_1ng.raw	P49368-1	FALSE	FALSE	1403.6141646837	GISDLAQHYLMR
20200316_Exploris_RSLC9_Waters_CC_DDA_M3_1ng.raw	P49368-1	FALSE	FALSE	834.9813646837	SMIEISR
20200316_Exploris_RSLC9_Waters_CC_DDA_M3_1ng.raw	P49368-1	FALSE	FALSE	1248.3074646837	GESQTDIEITR
20200316_Exploris_RSLC9_Waters_CC_DDA_M3_1ng.raw	P49368-1	FALSE	FALSE	1276.4686646837	TLIQNCGASTIR
20200316_Exploris_RSLC9_Waters_CC_DDA_M3_1ng.raw	Q06210-1;Q06210-2	TRUE	FALSE	940.0161646837	ALDEEVHK
20200316_Exploris_RSLC9_Waters_CC_DDA_M3_1ng.raw	Q06210-1;Q06210-2	TRUE	FALSE	1678.8728646837	EIFEQPESVVNTMR
20200316_Exploris_RSLC9_Waters_CC_DDA_M3_1ng.raw	P38606;P38606-2	TRUE	FALSE	1016.0675646837	ALDEYYDK
20200316_Exploris_RSLC9_Waters_CC_DDA_M3_1ng.raw	P38606;P38606-2	TRUE	FALSE	962.1064646837	TVISQSLSK
20200316_Exploris_RSLC9_Waters_CC_DDA_M3_1ng.raw	P23526-1	FALSE	FALSE	1134.2929646837	VAVVAGYGDVGK
20200316_Exploris_RSLC9_Waters_CC_DDA_M3_1ng.raw	P23526-1	TRUE	TRUE	1559.8110646837	ALDIAENEMPGLMR
20200316_Exploris_RSLC9_Waters_CC_DDA_M3_1ng.raw	P23526-1	FALSE	FALSE	1156.3882646837	YPVGVHFLPK
20200316_Exploris_RSLC9_Waters_CC_DDA_M3_1ng.raw	P23526-1	FALSE	FALSE	905.0724646837	ATDVMIAGK
20200316_Exploris_RSLC9_Waters_CC_DDA_M3_1ng.raw	P31948;P31948-2	FALSE	FALSE	900.0379646837	ELIEQLR
20200316_Exploris_RSLC9_Waters_CC_DDA_M3_1ng.raw	P31948;P31948-2	FALSE	FALSE	1065.1865646837	TLLSDPTYR
20200316_Exploris_RSLC9_Waters_CC_DDA_M3_1ng.raw	P31948;P31948-2	FALSE	FALSE	1007.1089646837	DAIHFYNK
20200316_Exploris_RSLC9_Waters_CC_DDA_M3_1ng.raw	P31948;P31948-2	FALSE	FALSE	784.8342646837	AYEDGCK
20200316_Exploris_RSLC9_Waters_CC_DDA_M3_1ng.raw	P31948;P31948-2	FALSE	FALSE	909.0199646837	GDYPQAMK
20200316_Exploris_RSLC9_Waters_CC_DDA_M3_1ng.raw	P31948;P31948-2	FALSE	FALSE	827.9305646837	IGNSYFK
20200316_Exploris_RSLC9_Waters_CC_DDA_M3_1ng.raw	P31948;P31948-2	FALSE	FALSE	951.0546646837	ALDLDSSCK
20200316_Exploris_RSLC9_Waters_CC_DDA_M3_1ng.raw	P31948;P31948-2	FALSE	FALSE	768.9066646837	NPVIAQK
20200316_Exploris_RSLC9_Waters_CC_DDA_M3_1ng.raw	P31948;P31948-2	FALSE	FALSE	824.9019646837	GNECFQK
20200316_Exploris_RSLC9_Waters_CC_DDA_M3_1ng.raw	P31948;P31948-2	FALSE	FALSE	908.9586646837	ELGNDAYK
20200316_Exploris_RSLC9_Waters_CC_DDA_M3_1ng.raw	P28482	TRUE	TRUE	786.9188646837	ALDLLDK
20200316_Exploris_RSLC9_Waters_CC_DDA_M3_1ng.raw	P11940-1;P11940-2	FALSE	FALSE	1929.0711646837	SLGYAYVNFQQPADAER
20200316_Exploris_RSLC9_Waters_CC_DDA_M3_1ng.raw	P11940-1;P11940-2	FALSE	FALSE	1161.1424646837	NLDDGIDDER
20200316_Exploris_RSLC9_Waters_CC_DDA_M3_1ng.raw	P11940-1;P11940-2	FALSE	FALSE	1227.2197646837	NFGEDMDDER
20200316_Exploris_RSLC9_Waters_CC_DDA_M3_1ng.raw	P11940-1;P11940-2	FALSE	FALSE	1083.2476646837	YQGVNLYVK
20200316_Exploris_RSLC9_Waters_CC_DDA_M3_1ng.raw	P11940-1;P11940-2	FALSE	FALSE	1478.6636646837	VDEAVAVLQAHQAK
20200316_Exploris_RSLC9_Waters_CC_DDA_M3_1ng.raw	P11940-1;P11940-2	FALSE	FALSE	934.0984646837	SGVGNIFIK
20200316_Exploris_RSLC9_Waters_CC_DDA_M3_1ng.raw	P11940-1;P11940-2	FALSE	FALSE	1157.3733646837	FSPAGPILSIR
20200316_Exploris_RSLC9_Waters_CC_DDA_M3_1ng.raw	P11940-1;P11940-2	FALSE	FALSE	1266.4701646837	ALDTMNFDVIK
20200316_Exploris_RSLC9_Waters_CC_DDA_M3_1ng.raw	P11940-1;P11940-2	TRUE	FALSE	1284.4267646837	EFSPFGTITSAK
20200316_Exploris_RSLC9_Waters_CC_DDA_M3_1ng.raw	P11940-1;P11940-2	FALSE	FALSE	950.0266646837	VVCDENGSK
20200316_Exploris_RSLC9_Waters_CC_DDA_M3_1ng.raw	O75937	TRUE	TRUE	914.0648646837	ALDVIQAGK
20200316_Exploris_RSLC9_Waters_CC_DDA_M3_1ng.raw	O75937	TRUE	TRUE	986.1283646837	LLLDQEQK
20200316_Exploris_RSLC9_Waters_CC_DDA_M3_1ng.raw	P13798	TRUE	TRUE	1361.4235646837	ALDVSASDDEIAR
20200316_Exploris_RSLC9_Waters_CC_DDA_M3_1ng.raw	P19784	TRUE	TRUE	936.0455646837	ALDYCHSK
20200316_Exploris_RSLC9_Waters_CC_DDA_M3_1ng.raw	P38159-1	FALSE	FALSE	848.9495646837	DVYLSPR
20200316_Exploris_RSLC9_Waters_CC_DDA_M3_1ng.raw	P38159-1	FALSE	FALSE	1435.5920646837	LFIGGLNTETNEK
20200316_Exploris_RSLC9_Waters_CC_DDA_M3_1ng.raw	P38159-1	FALSE	FALSE	833.9782646837	ALEAVFGK
20200316_Exploris_RSLC9_Waters_CC_DDA_M3_1ng.raw	P38159-1	FALSE	FALSE	907.8902646837	DYGHSSSR
20200316_Exploris_RSLC9_Waters_CC_DDA_M3_1ng.raw	P38159-1	FALSE	FALSE	814.8915646837	DYAPPPR
20200316_Exploris_RSLC9_Waters_CC_DDA_M3_1ng.raw	P38159-1	FALSE	FALSE	800.7754646837	DSYSSSR
20200316_Exploris_RSLC9_Waters_CC_DDA_M3_1ng.raw	P56192	TRUE	TRUE	1216.3085646837	LENDQIESLR
20200316_Exploris_RSLC9_Waters_CC_DDA_M3_1ng.raw	P56192	FALSE	FALSE	899.0935646837	LINAVELK
20200316_Exploris_RSLC9_Waters_CC_DDA_M3_1ng.raw	P56192	TRUE	TRUE	930.0210646837	NEVAAEVAK
20200316_Exploris_RSLC9_Waters_CC_DDA_M3_1ng.raw	P56192	FALSE	FALSE	1545.7199646837	ALEEGLTPQEICDK
20200316_Exploris_RSLC9_Waters_CC_DDA_M3_1ng.raw	P56192	FALSE	FALSE	903.9831646837	TTTPQQTK
20200316_Exploris_RSLC9_Waters_CC_DDA_M3_1ng.raw	Q02790	TRUE	TRUE	917.0655646837	LEQSTIVK
20200316_Exploris_RSLC9_Waters_CC_DDA_M3_1ng.raw	Q02790	TRUE	TRUE	1532.5762646837	GEDLTEEEDGGIIR
20200316_Exploris_RSLC9_Waters_CC_DDA_M3_1ng.raw	Q02790	TRUE	TRUE	1132.1876646837	ALELDSNNEK
20200316_Exploris_RSLC9_Waters_CC_DDA_M3_1ng.raw	Q02790	TRUE	TRUE	1408.3936646837	SNTAGSQSQVETEA
20200316_Exploris_RSLC9_Waters_CC_DDA_M3_1ng.raw	Q02790	TRUE	TRUE	831.8731646837	LAEEENK
20200316_Exploris_RSLC9_Waters_CC_DDA_M3_1ng.raw	Q02790	TRUE	TRUE	2085.3089646837	ATESGAQSAPLPMEGVDISPK
20200316_Exploris_RSLC9_Waters_CC_DDA_M3_1ng.raw	Q02790	TRUE	TRUE	863.0196646837	QALLQYK
20200316_Exploris_RSLC9_Waters_CC_DDA_M3_1ng.raw	Q7L2E3-1;Q7L2E3-2;Q7L2E3-3	TRUE	FALSE	795.9322646837	ALGISHAK
20200316_Exploris_RSLC9_Waters_CC_DDA_M3_1ng.raw	Q13451-1	TRUE	TRUE	1017.0990646837	ALGLDSANEK
20200316_Exploris_RSLC9_Waters_CC_DDA_M3_1ng.raw	Q13451-1	TRUE	TRUE	1040.1797646837	VLEVNPQNK
20200316_Exploris_RSLC9_Waters_CC_DDA_M3_1ng.raw	Q13451-1	FALSE	FALSE	1320.4167646837	GEDLFEDGGIIR
20200316_Exploris_RSLC9_Waters_CC_DDA_M3_1ng.raw	Q13451-1	TRUE	TRUE	766.8777646837	AVECCDK
20200316_Exploris_RSLC9_Waters_CC_DDA_M3_1ng.raw	P36915-1	FALSE	FALSE	996.1698646837	ALGPEQLLR
20200316_Exploris_RSLC9_Waters_CC_DDA_M3_1ng.raw	P12829	FALSE	FALSE	1224.3924646837	ITYGQCGDVLR
20200316_Exploris_RSLC9_Waters_CC_DDA_M3_1ng.raw	P12829	TRUE	TRUE	1542.6173646837	EQGTYEDFVEGLR
20200316_Exploris_RSLC9_Waters_CC_DDA_M3_1ng.raw	P12829	TRUE	TRUE	1382.5345646837	ALGQNPTNAEVLR
20200316_Exploris_RSLC9_Waters_CC_DDA_M3_1ng.raw	P26641;P26641-2	TRUE	FALSE	1347.5321646837	ALIAAQYSGAQVR
20200316_Exploris_RSLC9_Waters_CC_DDA_M3_1ng.raw	P26641;P26641-2	TRUE	FALSE	1444.5567646837	LDPGSEETQTLVR
20200316_Exploris_RSLC9_Waters_CC_DDA_M3_1ng.raw	P26641;P26641-2	TRUE	FALSE	1085.2172646837	STFVLDEFK
20200316_Exploris_RSLC9_Waters_CC_DDA_M3_1ng.raw	P26641;P26641-2	TRUE	FALSE	924.0625646837	DPFAHLPK
20200316_Exploris_RSLC9_Waters_CC_DDA_M3_1ng.raw	O75608;O75608-2	TRUE	FALSE	915.0496646837	ALIDQEVK
20200316_Exploris_RSLC9_Waters_CC_DDA_M3_1ng.raw	P15559-1;P15559-2;P15559-3	TRUE	FALSE	1015.1265646837	SIPTDNQIK
20200316_Exploris_RSLC9_Waters_CC_DDA_M3_1ng.raw	P15559-1;P15559-2;P15559-3	TRUE	FALSE	1108.3012646837	ALIVLAHSER
20200316_Exploris_RSLC9_Waters_CC_DDA_M3_1ng.raw	Q14258	TRUE	TRUE	1264.3502646837	ALLDASETTSTR
20200316_Exploris_RSLC9_Waters_CC_DDA_M3_1ng.raw	O14818-1	FALSE	FALSE	1084.2298646837	ILNPEEIEK
20200316_Exploris_RSLC9_Waters_CC_DDA_M3_1ng.raw	O14818-1	FALSE	FALSE	971.1572646837	DIVVLGVEK
20200316_Exploris_RSLC9_Waters_CC_DDA_M3_1ng.raw	O14818-1	FALSE	FALSE	1740.8335646837	NYTDEAIETDDLTIK
20200316_Exploris_RSLC9_Waters_CC_DDA_M3_1ng.raw	O14818-1	FALSE	FALSE	1634.8422646837	LTVEDPVTVEYITR
20200316_Exploris_RSLC9_Waters_CC_DDA_M3_1ng.raw	O14818-1	FALSE	FALSE	1100.2756646837	ALLEVVQSGGK
20200316_Exploris_RSLC9_Waters_CC_DDA_M3_1ng.raw	O14818-1	FALSE	FALSE	945.1401646837	NIELAVMR
20200316_Exploris_RSLC9_Waters_CC_DDA_M3_1ng.raw	Q01518-1;Q01518-2	TRUE	FALSE	844.9152646837	EIGGDVQK
20200316_Exploris_RSLC9_Waters_CC_DDA_M3_1ng.raw	Q01518-1;Q01518-2	TRUE	FALSE	1700.9226646837	ALLVTASQCQQPAENK
20200316_Exploris_RSLC9_Waters_CC_DDA_M3_1ng.raw	Q01518-1;Q01518-2	TRUE	FALSE	845.9487646837	TLWNGQK
20200316_Exploris_RSLC9_Waters_CC_DDA_M3_1ng.raw	Q01518-1;Q01518-2	TRUE	FALSE	823.8530646837	GYADSPSK
20200316_Exploris_RSLC9_Waters_CC_DDA_M3_1ng.raw	Q01518-1;Q01518-2	TRUE	FALSE	1178.3179646837	NSLDCEIVSAK
20200316_Exploris_RSLC9_Waters_CC_DDA_M3_1ng.raw	Q9UQ35	TRUE	TRUE	1378.5462646837	TPQAPASANLVGPR
20200316_Exploris_RSLC9_Waters_CC_DDA_M3_1ng.raw	Q9UQ35	TRUE	TRUE	1425.6000646837	TPAIPTAVNLADSR
20200316_Exploris_RSLC9_Waters_CC_DDA_M3_1ng.raw	Q9UQ35	TRUE	TRUE	1381.5469646837	TAVAPSAVNLADPR
20200316_Exploris_RSLC9_Waters_CC_DDA_M3_1ng.raw	Q9UQ35	FALSE	FALSE	781.9054646837	ALPQTPR
20200316_Exploris_RSLC9_Waters_CC_DDA_M3_1ng.raw	Q9UQ35	FALSE	FALSE	1277.3515646837	SPVPSAFSDQSR
20200316_Exploris_RSLC9_Waters_CC_DDA_M3_1ng.raw	Q9UQ35	FALSE	FALSE	2275.3655646837	FQSDSSSYPTVDSNSLLGQSR
20200316_Exploris_RSLC9_Waters_CC_DDA_M3_1ng.raw	P15311	TRUE	TRUE	1445.6310646837	QLLTLSSELSQAR
20200316_Exploris_RSLC9_Waters_CC_DDA_M3_1ng.raw	P15311	TRUE	TRUE	1356.3662646837	EDEVEEWQHR
20200316_Exploris_RSLC9_Waters_CC_DDA_M3_1ng.raw	P15311	TRUE	TRUE	787.8664646837	VSAQEVR
20200316_Exploris_RSLC9_Waters_CC_DDA_M3_1ng.raw	P15311	TRUE	TRUE	1120.2225646837	QRIDEFEAL
20200316_Exploris_RSLC9_Waters_CC_DDA_M3_1ng.raw	P15311	TRUE	TRUE	1115.2469646837	ALQLEEERK
20200316_Exploris_RSLC9_Waters_CC_DDA_M3_1ng.raw	P15311	TRUE	TRUE	800.9054646837	QAVDQIK
20200316_Exploris_RSLC9_Waters_CC_DDA_M3_1ng.raw	P15311	TRUE	TRUE	923.9703646837	LQDYEEK
20200316_Exploris_RSLC9_Waters_CC_DDA_M3_1ng.raw	P15311	TRUE	TRUE	916.9788646837	EAQDDLVK
20200316_Exploris_RSLC9_Waters_CC_DDA_M3_1ng.raw	P52948-1;P52948-2;P52948-5;P52948-6	FALSE	FALSE	889.9995646837	ALQTTGTAK
20200316_Exploris_RSLC9_Waters_CC_DDA_M3_1ng.raw	Q9UMX0-1;Q9UMX0-2	FALSE	FALSE	1674.8692646837	ALSNLESIPGGYNALR
20200316_Exploris_RSLC9_Waters_CC_DDA_M3_1ng.raw	P62937	FALSE	FALSE	704.7735646837	ALSTGEK
20200316_Exploris_RSLC9_Waters_CC_DDA_M3_1ng.raw	P62937	FALSE	FALSE	1154.2800646837	FEDENFILK
20200316_Exploris_RSLC9_Waters_CC_DDA_M3_1ng.raw	P62937	TRUE	TRUE	1055.1909646837	VSFELFADK
20200316_Exploris_RSLC9_Waters_CC_DDA_M3_1ng.raw	P62937	FALSE	FALSE	1062.1981646837	ITIADCGQLE
20200316_Exploris_RSLC9_Waters_CC_DDA_M3_1ng.raw	P62937	FALSE	FALSE	847.9183646837	TEWLDGK
20200316_Exploris_RSLC9_Waters_CC_DDA_M3_1ng.raw	P26038	TRUE	TRUE	1154.2551646837	QRIDEFESM
20200316_Exploris_RSLC9_Waters_CC_DDA_M3_1ng.raw	P26038	TRUE	TRUE	1231.2799646837	AQQELEEQTR
20200316_Exploris_RSLC9_Waters_CC_DDA_M3_1ng.raw	P26038	TRUE	TRUE	1387.4674646837	AQQELEEQTRR
20200316_Exploris_RSLC9_Waters_CC_DDA_M3_1ng.raw	P26038	TRUE	TRUE	947.1126646837	ISQLEMAR
20200316_Exploris_RSLC9_Waters_CC_DDA_M3_1ng.raw	P26038	TRUE	TRUE	1190.3290646837	AQMVQEDLEK
20200316_Exploris_RSLC9_Waters_CC_DDA_M3_1ng.raw	P26038	TRUE	TRUE	1045.1558646837	ALTSELANAR
20200316_Exploris_RSLC9_Waters_CC_DDA_M3_1ng.raw	P26038	TRUE	TRUE	1233.2953646837	ESEAVEWQQK
20200316_Exploris_RSLC9_Waters_CC_DDA_M3_1ng.raw	P26038	TRUE	TRUE	1079.2104646837	EDAVLEYLK
20200316_Exploris_RSLC9_Waters_CC_DDA_M3_1ng.raw	P26038	TRUE	TRUE	1703.9233646837	TQEQLALEMAELTAR
20200316_Exploris_RSLC9_Waters_CC_DDA_M3_1ng.raw	P26038	TRUE	TRUE	833.9502646837	AMLENEK
20200316_Exploris_RSLC9_Waters_CC_DDA_M3_1ng.raw	P07437	TRUE	TRUE	1301.4138646837	ISVYYNEATGGK
20200316_Exploris_RSLC9_Waters_CC_DDA_M3_1ng.raw	P07437	TRUE	TRUE	1659.8952646837	ALTVPELTQQVFDAK
20200316_Exploris_RSLC9_Waters_CC_DDA_M3_1ng.raw	P62249	TRUE	TRUE	955.1169646837	ALVAYYQK
20200316_Exploris_RSLC9_Waters_CC_DDA_M3_1ng.raw	P62249	TRUE	TRUE	901.0437646837	TATAVAHCK
20200316_Exploris_RSLC9_Waters_CC_DDA_M3_1ng.raw	P50914	TRUE	TRUE	1158.3332646837	ALVDGPCTQVR
20200316_Exploris_RSLC9_Waters_CC_DDA_M3_1ng.raw	P50914	TRUE	TRUE	1354.5645646837	LVAIVDVIDQNR
20200316_Exploris_RSLC9_Waters_CC_DDA_M3_1ng.raw	P18669	TRUE	TRUE	1811.9735646837	YADLTEDQLPSCESLK
20200316_Exploris_RSLC9_Waters_CC_DDA_M3_1ng.raw	P18669	FALSE	FALSE	975.1231646837	AMEAVAAQGK
20200316_Exploris_RSLC9_Waters_CC_DDA_M3_1ng.raw	O60814;P57053;P58876;P62807;Q5QNW6-1;Q5QNW6-2;Q93079;Q99877;Q99879;Q99880	FALSE	FALSE	815.9201646837	EIQTAVR
20200316_Exploris_RSLC9_Waters_CC_DDA_M3_1ng.raw	O60814;P57053;P58876;P62807;Q5QNW6-1;Q5QNW6-2;Q93079;Q99877;Q99879;Q99880	TRUE	FALSE	1137.2497646837	ESYSVYVYK
20200316_Exploris_RSLC9_Waters_CC_DDA_M3_1ng.raw	O60814;P57053;P58876;P62807;Q5QNW6-1;Q5QNW6-2;Q93079;Q99877;Q99879;Q99880	FALSE	FALSE	827.8878646837	HAVSEGTK
20200316_Exploris_RSLC9_Waters_CC_DDA_M3_1ng.raw	O60814;P57053;P58876;P62807;Q5QNW6-1;Q5QNW6-2;Q93079;Q99877;Q99879;Q99880	FALSE	FALSE	1744.0084646837	AMGIMNSFVNDIFER
20200316_Exploris_RSLC9_Waters_CC_DDA_M3_1ng.raw	O60814;P57053;P58876;P62807;Q5QNW6-1;Q5QNW6-2;Q93079;Q99877;Q99879;Q99880	FALSE	FALSE	953.1851646837	LLLPGELAK
20200316_Exploris_RSLC9_Waters_CC_DDA_M3_1ng.raw	O60814;P57053;P58876;P62807;Q5QNW6-1;Q5QNW6-2;Q93079;Q99877;Q99879;Q99880	FALSE	FALSE	1168.2671646837	QVHPDTGISSK
20200316_Exploris_RSLC9_Waters_CC_DDA_M3_1ng.raw	O60814;P57053;P58876;P62807;Q5QNW6-1;Q5QNW6-2;Q93079;Q99877;Q99879;Q99880	FALSE	FALSE	819.9115646837	RSTITSR
20200316_Exploris_RSLC9_Waters_CC_DDA_M3_1ng.raw	P38646	TRUE	TRUE	1450.5636646837	TTPSVVAFTADGER
20200316_Exploris_RSLC9_Waters_CC_DDA_M3_1ng.raw	P38646	TRUE	TRUE	1242.3927646837	DAGQISGLNVLR
20200316_Exploris_RSLC9_Waters_CC_DDA_M3_1ng.raw	P38646	TRUE	TRUE	963.0657646837	DDIENMVK
20200316_Exploris_RSLC9_Waters_CC_DDA_M3_1ng.raw	P38646	TRUE	TRUE	1132.2055646837	DQLPADECNK
20200316_Exploris_RSLC9_Waters_CC_DDA_M3_1ng.raw	P38646	TRUE	TRUE	1446.6771646837	SDIGEVILVGGMTR
20200316_Exploris_RSLC9_Waters_CC_DDA_M3_1ng.raw	P38646	TRUE	TRUE	1694.8597646837	NAVITVPAYFNDSQR
20200316_Exploris_RSLC9_Waters_CC_DDA_M3_1ng.raw	P38646	TRUE	TRUE	978.0804646837	AMQDAEVSK
20200316_Exploris_RSLC9_Waters_CC_DDA_M3_1ng.raw	P38646	TRUE	TRUE	993.0333646837	YDDPEVQK
20200316_Exploris_RSLC9_Waters_CC_DDA_M3_1ng.raw	P38646	TRUE	TRUE	759.9141646837	TIAPCQK
20200316_Exploris_RSLC9_Waters_CC_DDA_M3_1ng.raw	P38646	TRUE	TRUE	846.9519646837	DNMALQR
20200316_Exploris_RSLC9_Waters_CC_DDA_M3_1ng.raw	P38646	TRUE	TRUE	1290.4369646837	VQQTVQDLFGR
20200316_Exploris_RSLC9_Waters_CC_DDA_M3_1ng.raw	P38646	TRUE	TRUE	1645.8682646837	VINEPTAAALAYGLDK
20200316_Exploris_RSLC9_Waters_CC_DDA_M3_1ng.raw	P38646	TRUE	TRUE	1361.5560646837	AQFEGIVTDLIR
20200316_Exploris_RSLC9_Waters_CC_DDA_M3_1ng.raw	P38646	TRUE	TRUE	2056.1681646837	STNGDTFLGGEDFDQALLR
20200316_Exploris_RSLC9_Waters_CC_DDA_M3_1ng.raw	P38646	TRUE	TRUE	901.0835646837	LFEMAYK
20200316_Exploris_RSLC9_Waters_CC_DDA_M3_1ng.raw	P38646	TRUE	TRUE	1808.9581646837	SQVFSTAADGQTQVEIK
20200316_Exploris_RSLC9_Waters_CC_DDA_M3_1ng.raw	P38646	TRUE	TRUE	1568.7015646837	QAVTNPNNTFYATK
20200316_Exploris_RSLC9_Waters_CC_DDA_M3_1ng.raw	P38646	TRUE	TRUE	763.8158646837	EMAGDNK
20200316_Exploris_RSLC9_Waters_CC_DDA_M3_1ng.raw	P38646	TRUE	TRUE	1333.4156646837	ETAENYLGHTAK
20200316_Exploris_RSLC9_Waters_CC_DDA_M3_1ng.raw	P38646	TRUE	TRUE	861.9428646837	ETGVDLTK
20200316_Exploris_RSLC9_Waters_CC_DDA_M3_1ng.raw	P08243-1;P08243-2	FALSE	FALSE	918.0990646837	ILFNNAVK
20200316_Exploris_RSLC9_Waters_CC_DDA_M3_1ng.raw	P08243-1;P08243-2	TRUE	FALSE	1555.8940646837	LAVVDPLFGMQPIR
20200316_Exploris_RSLC9_Waters_CC_DDA_M3_1ng.raw	P08243-1;P08243-2	FALSE	FALSE	862.0475646837	VASVEMVK
20200316_Exploris_RSLC9_Waters_CC_DDA_M3_1ng.raw	P08243-1;P08243-2	FALSE	FALSE	1292.4034646837	ETFEDSNLIPK
20200316_Exploris_RSLC9_Waters_CC_DDA_M3_1ng.raw	P08243-1;P08243-2	FALSE	FALSE	1571.7758646837	AMTEDGFLAVCSEAK
20200316_Exploris_RSLC9_Waters_CC_DDA_M3_1ng.raw	P08243-1;P08243-2	FALSE	FALSE	1153.2495646837	EAFSDGITSVK
20200316_Exploris_RSLC9_Waters_CC_DDA_M3_1ng.raw	O75694;O75694-2	TRUE	FALSE	996.1729646837	LRPVDQLR
20200316_Exploris_RSLC9_Waters_CC_DDA_M3_1ng.raw	O75694;O75694-2	TRUE	FALSE	797.9884646837	IITPLNK
20200316_Exploris_RSLC9_Waters_CC_DDA_M3_1ng.raw	O75694;O75694-2	TRUE	FALSE	1823.0057646837	GVIQVYDLGQDGQGMSR
20200316_Exploris_RSLC9_Waters_CC_DDA_M3_1ng.raw	O75694;O75694-2	TRUE	FALSE	842.9456646837	ANELLQR
20200316_Exploris_RSLC9_Waters_CC_DDA_M3_1ng.raw	Q1KMD3	TRUE	TRUE	785.9371646837	LVQIASR
20200316_Exploris_RSLC9_Waters_CC_DDA_M3_1ng.raw	Q1KMD3	TRUE	TRUE	1014.1389646837	EEAQPIVTK
20200316_Exploris_RSLC9_Waters_CC_DDA_M3_1ng.raw	Q1KMD3	TRUE	TRUE	905.0136646837	ANFSLPEK
20200316_Exploris_RSLC9_Waters_CC_DDA_M3_1ng.raw	Q1KMD3	TRUE	TRUE	1607.8402646837	YNVLGAETVLNQMR
20200316_Exploris_RSLC9_Waters_CC_DDA_M3_1ng.raw	Q1KMD3	TRUE	TRUE	1125.2415646837	YGGQPLFSEK
20200316_Exploris_RSLC9_Waters_CC_DDA_M3_1ng.raw	P49006	TRUE	TRUE	3626.6224646837	GAEASAASEEEAGPQATEPSTPSGPESGPTPASAEQNE
20200316_Exploris_RSLC9_Waters_CC_DDA_M3_1ng.raw	P49006	TRUE	TRUE	3357.2937646837	EGGGDSSASSPTEEEQEQGEIGACSDEGTAQEGK
20200316_Exploris_RSLC9_Waters_CC_DDA_M3_1ng.raw	P49006	FALSE	FALSE	1053.0947646837	ANGQENGHVK
20200316_Exploris_RSLC9_Waters_CC_DDA_M3_1ng.raw	P49006	TRUE	TRUE	816.8614646837	SNGDLSPK
20200316_Exploris_RSLC9_Waters_CC_DDA_M3_1ng.raw	O75643-1	FALSE	FALSE	1200.3121646837	ANSNLVLQADR
20200316_Exploris_RSLC9_Waters_CC_DDA_M3_1ng.raw	O75643-1	TRUE	TRUE	989.0424646837	ESIEEPSAK
20200316_Exploris_RSLC9_Waters_CC_DDA_M3_1ng.raw	O75643-1	TRUE	TRUE	934.0984646837	DTLGLFLR
20200316_Exploris_RSLC9_Waters_CC_DDA_M3_1ng.raw	O75643-1	TRUE	TRUE	990.1596646837	DLIPYLEK
20200316_Exploris_RSLC9_Waters_CC_DDA_M3_1ng.raw	O75643-1	TRUE	TRUE	1071.2340646837	GNIIISTPEK
20200316_Exploris_RSLC9_Waters_CC_DDA_M3_1ng.raw	O75643-1	FALSE	FALSE	1488.6097646837	EIDLLLGQTDDTR
20200316_Exploris_RSLC9_Waters_CC_DDA_M3_1ng.raw	O75643-1	TRUE	TRUE	880.0069646837	TYTQLVR
20200316_Exploris_RSLC9_Waters_CC_DDA_M3_1ng.raw	O75643-1	TRUE	TRUE	1008.0913646837	GTQVYSPEK
20200316_Exploris_RSLC9_Waters_CC_DDA_M3_1ng.raw	O75643-1	TRUE	TRUE	1234.3418646837	NIEMTQEDVR
20200316_Exploris_RSLC9_Waters_CC_DDA_M3_1ng.raw	P35241-1;P35241-5	FALSE	FALSE	830.8883646837	AQLENEK
20200316_Exploris_RSLC9_Waters_CC_DDA_M3_1ng.raw	P35241-1;P35241-5	FALSE	FALSE	1182.3394646837	APDFVFYAPR
20200316_Exploris_RSLC9_Waters_CC_DDA_M3_1ng.raw	P35241-1;P35241-5	FALSE	FALSE	1104.2689646837	IGFPWSEIR
20200316_Exploris_RSLC9_Waters_CC_DDA_M3_1ng.raw	Q9BVJ6-1;Q9BVJ6-2;Q9BVJ6-3	FALSE	FALSE	722.7943646837	APEGPPR
20200316_Exploris_RSLC9_Waters_CC_DDA_M3_1ng.raw	Q13485	TRUE	TRUE	793.8731646837	APGDAVHK
20200316_Exploris_RSLC9_Waters_CC_DDA_M3_1ng.raw	P78527;P78527-2	TRUE	FALSE	1390.4674646837	NELEIPGQYDGR
20200316_Exploris_RSLC9_Waters_CC_DDA_M3_1ng.raw	P78527;P78527-2	TRUE	FALSE	1300.4728646837	QITQSALLAEAR
20200316_Exploris_RSLC9_Waters_CC_DDA_M3_1ng.raw	P78527;P78527-2	TRUE	FALSE	845.0478646837	TFPVLLR
20200316_Exploris_RSLC9_Waters_CC_DDA_M3_1ng.raw	P78527;P78527-2	TRUE	FALSE	1119.2532646837	LACDVDQVTR
20200316_Exploris_RSLC9_Waters_CC_DDA_M3_1ng.raw	P78527;P78527-2	TRUE	FALSE	839.9849646837	FIQTFGK
20200316_Exploris_RSLC9_Waters_CC_DDA_M3_1ng.raw	P78527;P78527-2	TRUE	FALSE	951.1693646837	LLPAELPAK
20200316_Exploris_RSLC9_Waters_CC_DDA_M3_1ng.raw	P78527;P78527-2	TRUE	FALSE	956.1454646837	LLEEALLR
20200316_Exploris_RSLC9_Waters_CC_DDA_M3_1ng.raw	P78527;P78527-2	TRUE	FALSE	884.0818646837	LLQIIER
20200316_Exploris_RSLC9_Waters_CC_DDA_M3_1ng.raw	P78527;P78527-2	TRUE	FALSE	927.0198646837	DYVDLFR
20200316_Exploris_RSLC9_Waters_CC_DDA_M3_1ng.raw	P78527;P78527-2	TRUE	FALSE	980.0374646837	QYDEALNK
20200316_Exploris_RSLC9_Waters_CC_DDA_M3_1ng.raw	P78527;P78527-2	TRUE	FALSE	1480.5408646837	ILELSGSSSEDSEK
20200316_Exploris_RSLC9_Waters_CC_DDA_M3_1ng.raw	P78527;P78527-2	TRUE	FALSE	1052.1877646837	GIFTSEIGTK
20200316_Exploris_RSLC9_Waters_CC_DDA_M3_1ng.raw	P78527;P78527-2	TRUE	FALSE	1142.0992646837	GPESESEDHR
20200316_Exploris_RSLC9_Waters_CC_DDA_M3_1ng.raw	P78527;P78527-2	TRUE	FALSE	815.8767646837	DEVLANR
20200316_Exploris_RSLC9_Waters_CC_DDA_M3_1ng.raw	P78527;P78527-2	TRUE	FALSE	792.8854646837	DYVAVAR
20200316_Exploris_RSLC9_Waters_CC_DDA_M3_1ng.raw	P78527;P78527-2	TRUE	FALSE	1293.4374646837	DQNILLGTTYR
20200316_Exploris_RSLC9_Waters_CC_DDA_M3_1ng.raw	P78527;P78527-2	TRUE	FALSE	808.9714646837	LPPDVLR
20200316_Exploris_RSLC9_Waters_CC_DDA_M3_1ng.raw	P78527;P78527-2	TRUE	FALSE	2315.4023646837	LTPLPEDNSMNVDQDGDPSDR
20200316_Exploris_RSLC9_Waters_CC_DDA_M3_1ng.raw	P78527;P78527-2	TRUE	FALSE	940.0162646837	TETVTSFR
20200316_Exploris_RSLC9_Waters_CC_DDA_M3_1ng.raw	P78527;P78527-2	TRUE	FALSE	1051.1596646837	SIGEYDVLR
20200316_Exploris_RSLC9_Waters_CC_DDA_M3_1ng.raw	P78527;P78527-2	TRUE	FALSE	926.0321646837	YFEGVSPK
20200316_Exploris_RSLC9_Waters_CC_DDA_M3_1ng.raw	P78527;P78527-2	TRUE	FALSE	787.9121646837	APGLGAFR
20200316_Exploris_RSLC9_Waters_CC_DDA_M3_1ng.raw	P78527;P78527-2	TRUE	FALSE	1631.7089646837	AQEPESGLSEETQVK
20200316_Exploris_RSLC9_Waters_CC_DDA_M3_1ng.raw	P78527;P78527-2	TRUE	FALSE	1019.2012646837	IAPYSVEIK
20200316_Exploris_RSLC9_Waters_CC_DDA_M3_1ng.raw	Q9BPX3	TRUE	TRUE	1636.8206646837	APIVTVGVNNDPADVR
20200316_Exploris_RSLC9_Waters_CC_DDA_M3_1ng.raw	Q9NZZ3	FALSE	FALSE	1628.8128646837	APPPSLTDCIGTVDSR
20200316_Exploris_RSLC9_Waters_CC_DDA_M3_1ng.raw	P41250	TRUE	TRUE	870.9532646837	APQVDVDK
20200316_Exploris_RSLC9_Waters_CC_DDA_M3_1ng.raw	P41250	TRUE	TRUE	1154.2759646837	SCYDLSCHAR
20200316_Exploris_RSLC9_Waters_CC_DDA_M3_1ng.raw	P41250	TRUE	TRUE	918.0099646837	ELSEALTR
20200316_Exploris_RSLC9_Waters_CC_DDA_M3_1ng.raw	P41250	TRUE	TRUE	1110.1811646837	GEFTIETEGK
20200316_Exploris_RSLC9_Waters_CC_DDA_M3_1ng.raw	Q9NR30-1;Q9NR30-2	TRUE	FALSE	1164.4088646837	APQVLVLAPTR
20200316_Exploris_RSLC9_Waters_CC_DDA_M3_1ng.raw	Q9NR30-1;Q9NR30-2	TRUE	FALSE	1147.1993646837	EQLGEEIDSK
20200316_Exploris_RSLC9_Waters_CC_DDA_M3_1ng.raw	Q9NR30-1;Q9NR30-2	TRUE	FALSE	1127.3416646837	IGVPSATEIIK
20200316_Exploris_RSLC9_Waters_CC_DDA_M3_1ng.raw	Q9NR30-1;Q9NR30-2	FALSE	FALSE	1211.3787646837	NGIDILVGTPGR
20200316_Exploris_RSLC9_Waters_CC_DDA_M3_1ng.raw	O60832-1	TRUE	TRUE	983.1279646837	APQVVAEAAK
20200316_Exploris_RSLC9_Waters_CC_DDA_M3_1ng.raw	O60832-1	FALSE	FALSE	1012.0826646837	TGHSGTLDPK
20200316_Exploris_RSLC9_Waters_CC_DDA_M3_1ng.raw	O15479	TRUE	TRUE	982.0564646837	QVPSSDPPR
20200316_Exploris_RSLC9_Waters_CC_DDA_M3_1ng.raw	O15479	TRUE	TRUE	1374.5091646837	APTTAAAAAAGVSSTK
20200316_Exploris_RSLC9_Waters_CC_DDA_M3_1ng.raw	Q9UJZ1;Q9UJZ1-2	TRUE	FALSE	1514.6074646837	APVPGTPDSLSSGSSR
20200316_Exploris_RSLC9_Waters_CC_DDA_M3_1ng.raw	Q9UJZ1;Q9UJZ1-2	TRUE	FALSE	1017.0991646837	ESAINVAEGK
20200316_Exploris_RSLC9_Waters_CC_DDA_M3_1ng.raw	P27824;P27824-2	TRUE	FALSE	1020.9978646837	DDTDDEIAK
20200316_Exploris_RSLC9_Waters_CC_DDA_M3_1ng.raw	P27824;P27824-2	FALSE	FALSE	970.0424646837	TDAPQPDVK
20200316_Exploris_RSLC9_Waters_CC_DDA_M3_1ng.raw	P27824;P27824-2	TRUE	FALSE	1770.9113646837	APVPTGEVYFADSFDR
20200316_Exploris_RSLC9_Waters_CC_DDA_M3_1ng.raw	P27824;P27824-2	FALSE	FALSE	838.9080646837	TGIYEEK
20200316_Exploris_RSLC9_Waters_CC_DDA_M3_1ng.raw	P27824;P27824-2	FALSE	FALSE	867.0076646837	PFLFDTK
20200316_Exploris_RSLC9_Waters_CC_DDA_M3_1ng.raw	P27824;P27824-2	FALSE	FALSE	813.9042646837	RPDADLK
20200316_Exploris_RSLC9_Waters_CC_DDA_M3_1ng.raw	P47914	TRUE	TRUE	912.0948646837	LAYIAHPK
20200316_Exploris_RSLC9_Waters_CC_DDA_M3_1ng.raw	P47914	TRUE	TRUE	1377.5585646837	AQAAAPASVPAQAPK
20200316_Exploris_RSLC9_Waters_CC_DDA_M3_1ng.raw	P30049	TRUE	TRUE	1431.5176646837	AQAELVGTADEATR
20200316_Exploris_RSLC9_Waters_CC_DDA_M3_1ng.raw	P30049	TRUE	TRUE	986.1284646837	IEANEALVK
20200316_Exploris_RSLC9_Waters_CC_DDA_M3_1ng.raw	P55884;P55884-2	TRUE	FALSE	1415.4743646837	DQYSVIFESGDR
20200316_Exploris_RSLC9_Waters_CC_DDA_M3_1ng.raw	P55884;P55884-2	TRUE	FALSE	1096.2494646837	FAVLHGEAPR
20200316_Exploris_RSLC9_Waters_CC_DDA_M3_1ng.raw	P55884;P55884-2	TRUE	FALSE	1360.3550646837	AQAVSEDAGGNEGR
20200316_Exploris_RSLC9_Waters_CC_DDA_M3_1ng.raw	P55884;P55884-2	TRUE	FALSE	1467.6398646837	GTQGVVTNFEIFR
20200316_Exploris_RSLC9_Waters_CC_DDA_M3_1ng.raw	P55884;P55884-2	TRUE	FALSE	1051.2208646837	NLFNVVDCK
20200316_Exploris_RSLC9_Waters_CC_DDA_M3_1ng.raw	P55884;P55884-2	TRUE	FALSE	944.0045646837	DPVSIEER
20200316_Exploris_RSLC9_Waters_CC_DDA_M3_1ng.raw	P14625	TRUE	TRUE	1485.6092646837	GVVDSDDLPLNVSR
20200316_Exploris_RSLC9_Waters_CC_DDA_M3_1ng.raw	P14625	TRUE	TRUE	1187.3997646837	SILFVPTSAPR
20200316_Exploris_RSLC9_Waters_CC_DDA_M3_1ng.raw	P14625	TRUE	TRUE	1785.9236646837	EEEAIQLDGLNASQIR
20200316_Exploris_RSLC9_Waters_CC_DDA_M3_1ng.raw	P14625	TRUE	TRUE	963.1802646837	LIINSLYK
20200316_Exploris_RSLC9_Waters_CC_DDA_M3_1ng.raw	P14625	FALSE	FALSE	865.9366646837	AQAYQTGK
20200316_Exploris_RSLC9_Waters_CC_DDA_M3_1ng.raw	P14625	TRUE	TRUE	982.0533646837	SGTSEFLNK
20200316_Exploris_RSLC9_Waters_CC_DDA_M3_1ng.raw	P14625	FALSE	FALSE	1015.0827646837	GLFDEYGSK
20200316_Exploris_RSLC9_Waters_CC_DDA_M3_1ng.raw	P14625	TRUE	TRUE	1866.7697646837	EESDDEAAVEEEEEEK
20200316_Exploris_RSLC9_Waters_CC_DDA_M3_1ng.raw	P14625	TRUE	TRUE	1085.2175646837	LSLNIDPDAK
20200316_Exploris_RSLC9_Waters_CC_DDA_M3_1ng.raw	P14625	FALSE	FALSE	1021.0412646837	ESTAEKDEL
20200316_Exploris_RSLC9_Waters_CC_DDA_M3_1ng.raw	P14625	TRUE	TRUE	882.9671646837	ETLQQHK
20200316_Exploris_RSLC9_Waters_CC_DDA_M3_1ng.raw	P14625	FALSE	FALSE	807.8969646837	EFGTNIK
20200316_Exploris_RSLC9_Waters_CC_DDA_M3_1ng.raw	P46782	TRUE	TRUE	900.0001646837	YLPHSAGR
20200316_Exploris_RSLC9_Waters_CC_DDA_M3_1ng.raw	P46782	TRUE	TRUE	925.9891646837	GSSNSYAIK
20200316_Exploris_RSLC9_Waters_CC_DDA_M3_1ng.raw	P46782	TRUE	TRUE	915.0705646837	AQCPIVER
20200316_Exploris_RSLC9_Waters_CC_DDA_M3_1ng.raw	P46782	TRUE	TRUE	1574.8047646837	TIAECLADELINAAK
20200316_Exploris_RSLC9_Waters_CC_DDA_M3_1ng.raw	Q8WVJ2	TRUE	TRUE	895.0245646837	HVALSVGGR
20200316_Exploris_RSLC9_Waters_CC_DDA_M3_1ng.raw	Q8WVJ2	TRUE	TRUE	1218.3452646837	AQDIQCGLQSR
20200316_Exploris_RSLC9_Waters_CC_DDA_M3_1ng.raw	Q15459	FALSE	FALSE	973.0430646837	GLVPEDDTK
20200316_Exploris_RSLC9_Waters_CC_DDA_M3_1ng.raw	Q15459	FALSE	FALSE	880.0039646837	LVEQYTK
20200316_Exploris_RSLC9_Waters_CC_DDA_M3_1ng.raw	Q15459	FALSE	FALSE	956.0183646837	QNEINNPK
20200316_Exploris_RSLC9_Waters_CC_DDA_M3_1ng.raw	Q15459	FALSE	FALSE	1105.1188646837	QPTEEEASSK
20200316_Exploris_RSLC9_Waters_CC_DDA_M3_1ng.raw	Q15459	FALSE	FALSE	1124.2722646837	EVLDQVCYR
20200316_Exploris_RSLC9_Waters_CC_DDA_M3_1ng.raw	Q15459	TRUE	TRUE	1011.1382646837	AQEPSAAIPK
20200316_Exploris_RSLC9_Waters_CC_DDA_M3_1ng.raw	P05783	FALSE	FALSE	1041.2107646837	IVLQIDNAR
20200316_Exploris_RSLC9_Waters_CC_DDA_M3_1ng.raw	P05783	TRUE	TRUE	1319.4350646837	AQIFANTVDNAR
20200316_Exploris_RSLC9_Waters_CC_DDA_M3_1ng.raw	P05783	TRUE	TRUE	1267.3592646837	QSVENDIHGLR
20200316_Exploris_RSLC9_Waters_CC_DDA_M3_1ng.raw	P05783	TRUE	TRUE	1292.4094646837	SLGSVQAPSYGAR
20200316_Exploris_RSLC9_Waters_CC_DDA_M3_1ng.raw	P05783	TRUE	TRUE	1012.1409646837	YETELAMR
20200316_Exploris_RSLC9_Waters_CC_DDA_M3_1ng.raw	P05783	TRUE	TRUE	1506.6863646837	TVQSLEIDLDSMR
20200316_Exploris_RSLC9_Waters_CC_DDA_M3_1ng.raw	P05783	TRUE	TRUE	909.1036646837	EELLFMK
20200316_Exploris_RSLC9_Waters_CC_DDA_M3_1ng.raw	P05783	TRUE	TRUE	1004.0630646837	SLETENRR
20200316_Exploris_RSLC9_Waters_CC_DDA_M3_1ng.raw	P54578;P54578-2	FALSE	FALSE	1241.4455646837	VSIVTPEDILR
20200316_Exploris_RSLC9_Waters_CC_DDA_M3_1ng.raw	P54578;P54578-2	FALSE	FALSE	1371.5975646837	AQLFALTGVQPAR
20200316_Exploris_RSLC9_Waters_CC_DDA_M3_1ng.raw	P54578;P54578-2	FALSE	FALSE	1130.1748646837	VNQQPNTSDK
20200316_Exploris_RSLC9_Waters_CC_DDA_M3_1ng.raw	P54578;P54578-2	FALSE	FALSE	1639.8390646837	ASGEMASAQYITAALR
20200316_Exploris_RSLC9_Waters_CC_DDA_M3_1ng.raw	P04792	TRUE	TRUE	917.0222646837	DGVVEITGK
20200316_Exploris_RSLC9_Waters_CC_DDA_M3_1ng.raw	P04792	TRUE	TRUE	1163.3367646837	LFDQAFGLPR
20200316_Exploris_RSLC9_Waters_CC_DDA_M3_1ng.raw	P04792	TRUE	TRUE	941.0471646837	AQLGGPEAAK
20200316_Exploris_RSLC9_Waters_CC_DDA_M3_1ng.raw	P04792	TRUE	TRUE	1906.1181646837	LATQSNEITIPVTFESR
20200316_Exploris_RSLC9_Waters_CC_DDA_M3_1ng.raw	Q12931;Q12931-2	TRUE	FALSE	1492.7336646837	AQLLQPTLEINPR
20200316_Exploris_RSLC9_Waters_CC_DDA_M3_1ng.raw	Q12931;Q12931-2	TRUE	FALSE	899.0098646837	TDAPLNIR
20200316_Exploris_RSLC9_Waters_CC_DDA_M3_1ng.raw	Q12931;Q12931-2	TRUE	FALSE	883.9947646837	FFIDQSK
20200316_Exploris_RSLC9_Waters_CC_DDA_M3_1ng.raw	Q12931;Q12931-2	TRUE	FALSE	828.0147646837	LNELLVK
20200316_Exploris_RSLC9_Waters_CC_DDA_M3_1ng.raw	Q12931;Q12931-2	TRUE	FALSE	1034.1445646837	SPAAECLSEK
20200316_Exploris_RSLC9_Waters_CC_DDA_M3_1ng.raw	Q12931;Q12931-2	TRUE	FALSE	2146.2904646837	YESSALPSGQLTSLSEYASR
20200316_Exploris_RSLC9_Waters_CC_DDA_M3_1ng.raw	Q12931;Q12931-2	TRUE	FALSE	931.0112646837	YVAQAHDK
20200316_Exploris_RSLC9_Waters_CC_DDA_M3_1ng.raw	Q13951;Q13951-2	TRUE	FALSE	1117.1781646837	FENEEFFR
20200316_Exploris_RSLC9_Waters_CC_DDA_M3_1ng.raw	Q13951;Q13951-2	TRUE	FALSE	1804.8859646837	AQQEDALAQQAFEEAR
20200316_Exploris_RSLC9_Waters_CC_DDA_M3_1ng.raw	O14828;O14828-2	TRUE	FALSE	1691.8591646837	AQQEFAAGVFSNPAVR
20200316_Exploris_RSLC9_Waters_CC_DDA_M3_1ng.raw	Q9ULW0;Q9ULW0-2	TRUE	FALSE	944.0074646837	AQQLEEAR
20200316_Exploris_RSLC9_Waters_CC_DDA_M3_1ng.raw	P00505	FALSE	FALSE	1449.6654646837	FVTVQTISGTGALR
20200316_Exploris_RSLC9_Waters_CC_DDA_M3_1ng.raw	P00505	FALSE	FALSE	902.0538646837	TQLVSNLK
20200316_Exploris_RSLC9_Waters_CC_DDA_M3_1ng.raw	P00505	TRUE	TRUE	1530.6904646837	ASAELALGENSEVLK
20200316_Exploris_RSLC9_Waters_CC_DDA_M3_1ng.raw	P00505	FALSE	FALSE	1018.1880646837	EFSIYMTK
20200316_Exploris_RSLC9_Waters_CC_DDA_M3_1ng.raw	P27708	TRUE	TRUE	1558.6605646837	VLGTSPEAIDSAENR
20200316_Exploris_RSLC9_Waters_CC_DDA_M3_1ng.raw	P27708	TRUE	TRUE	1210.3014646837	ASDPGLPAEEPK
20200316_Exploris_RSLC9_Waters_CC_DDA_M3_1ng.raw	P27708	TRUE	TRUE	1257.3208646837	EATAGNPGGQTVR
20200316_Exploris_RSLC9_Waters_CC_DDA_M3_1ng.raw	P14618	FALSE	FALSE	1197.3489646837	LDIDSPPITAR
20200316_Exploris_RSLC9_Waters_CC_DDA_M3_1ng.raw	P14618	FALSE	FALSE	1019.1175646837	GDYPLEAVR
20200316_Exploris_RSLC9_Waters_CC_DDA_M3_1ng.raw	P14618	FALSE	FALSE	1141.2817646837	GDLGIEIPAEK
20200316_Exploris_RSLC9_Waters_CC_DDA_M3_1ng.raw	P14618	FALSE	FALSE	1197.3638646837	ITLDNAYMEK
20200316_Exploris_RSLC9_Waters_CC_DDA_M3_1ng.raw	P14618	FALSE	FALSE	1779.9165646837	GADFLVTEVENGGSLGSK
20200316_Exploris_RSLC9_Waters_CC_DDA_M3_1ng.raw	P14618	FALSE	FALSE	1636.8609646837	GVNLPGAAVDLPAVSEK
20200316_Exploris_RSLC9_Waters_CC_DDA_M3_1ng.raw	P14618	FALSE	FALSE	876.1200646837	GIFPVLCK
20200316_Exploris_RSLC9_Waters_CC_DDA_M3_1ng.raw	P14618	FALSE	FALSE	1570.7144646837	TATESFASDPILYR
20200316_Exploris_RSLC9_Waters_CC_DDA_M3_1ng.raw	P14618	FALSE	FALSE	1642.7376646837	DPVQEAWAEDVDLR
20200316_Exploris_RSLC9_Waters_CC_DDA_M3_1ng.raw	P14618	FALSE	FALSE	1302.5065646837	NTGIICTIGPASR
20200316_Exploris_RSLC9_Waters_CC_DDA_M3_1ng.raw	P14618	FALSE	FALSE	1665.8739646837	FDEILEASDGIMVAR
20200316_Exploris_RSLC9_Waters_CC_DDA_M3_1ng.raw	P14618	FALSE	FALSE	767.8382646837	SAHQVAR
20200316_Exploris_RSLC9_Waters_CC_DDA_M3_1ng.raw	P14618	FALSE	FALSE	2175.4158646837	LAPITSDPTEATAVGAVEASFK
20200316_Exploris_RSLC9_Waters_CC_DDA_M3_1ng.raw	P14618	FALSE	FALSE	911.9654646837	ASDVHEVR
20200316_Exploris_RSLC9_Waters_CC_DDA_M3_1ng.raw	P14618	FALSE	FALSE	953.0178646837	IENHEGVR
20200316_Exploris_RSLC9_Waters_CC_DDA_M3_1ng.raw	P14618	FALSE	FALSE	1932.1584646837	EAEAAIYHLQLFEELR
20200316_Exploris_RSLC9_Waters_CC_DDA_M3_1ng.raw	P14618	FALSE	FALSE	913.0772646837	PVAVALDTK
20200316_Exploris_RSLC9_Waters_CC_DDA_M3_1ng.raw	P22392-2	FALSE	FALSE	828.0147646837	GLVGEIIK
20200316_Exploris_RSLC9_Waters_CC_DDA_M3_1ng.raw	P22392-2	FALSE	FALSE	812.8731646837	ASEEHLK
20200316_Exploris_RSLC9_Waters_CC_DDA_M3_1ng.raw	P22392-2	FALSE	FALSE	1344.5719646837	TFIAIKPDGVQR
20200316_Exploris_RSLC9_Waters_CC_DDA_M3_1ng.raw	P22392-2	FALSE	FALSE	1109.1733646837	SCAHDWVYE
20200316_Exploris_RSLC9_Waters_CC_DDA_M3_1ng.raw	P10412;P16403	FALSE	FALSE	1198.3771646837	ASGPPVSELITK
20200316_Exploris_RSLC9_Waters_CC_DDA_M3_1ng.raw	P10412;P16403	FALSE	FALSE	845.0019646837	SGVSLAALK
20200316_Exploris_RSLC9_Waters_CC_DDA_M3_1ng.raw	P16949-1	FALSE	FALSE	1074.1913646837	DLSLEEIQK
20200316_Exploris_RSLC9_Waters_CC_DDA_M3_1ng.raw	P16949-1	TRUE	TRUE	1306.2545646837	ESKDPADETEAD
20200316_Exploris_RSLC9_Waters_CC_DDA_M3_1ng.raw	P16949-1	FALSE	FALSE	747.8598646837	EAQMAAK
20200316_Exploris_RSLC9_Waters_CC_DDA_M3_1ng.raw	P16949-1	FALSE	FALSE	1388.5816646837	ASGQAFELILSPR
20200316_Exploris_RSLC9_Waters_CC_DDA_M3_1ng.raw	P16949-1	FALSE	FALSE	912.0057646837	SHEAEVLK
20200316_Exploris_RSLC9_Waters_CC_DDA_M3_1ng.raw	P16949-1	FALSE	FALSE	1326.5074646837	ESVPEFPLSPPK
20200316_Exploris_RSLC9_Waters_CC_DDA_M3_1ng.raw	P04183	TRUE	TRUE	1016.1114646837	EVEVIGGADK
20200316_Exploris_RSLC9_Waters_CC_DDA_M3_1ng.raw	P04183	TRUE	TRUE	1041.0807646837	ASGQPAGPDNK
20200316_Exploris_RSLC9_Waters_CC_DDA_M3_1ng.raw	P30040-1	TRUE	TRUE	963.1090646837	LNMELSEK
20200316_Exploris_RSLC9_Waters_CC_DDA_M3_1ng.raw	P30040-1	TRUE	TRUE	688.7338646837	ASGVEAR
20200316_Exploris_RSLC9_Waters_CC_DDA_M3_1ng.raw	Q04695	TRUE	TRUE	974.0740646837	TIEELQNK
20200316_Exploris_RSLC9_Waters_CC_DDA_M3_1ng.raw	Q04695	FALSE	FALSE	808.9250646837	LASYLDK
20200316_Exploris_RSLC9_Waters_CC_DDA_M3_1ng.raw	Q04695	TRUE	TRUE	1342.5131646837	LSVEADINGLRR
20200316_Exploris_RSLC9_Waters_CC_DDA_M3_1ng.raw	Q04695	TRUE	TRUE	1144.2007646837	DAEDWFFSK
20200316_Exploris_RSLC9_Waters_CC_DDA_M3_1ng.raw	Q04695	TRUE	TRUE	1403.4637646837	ASLEGNLAETENR
20200316_Exploris_RSLC9_Waters_CC_DDA_M3_1ng.raw	Q04695	FALSE	FALSE	864.9892646837	EELAYLK
20200316_Exploris_RSLC9_Waters_CC_DDA_M3_1ng.raw	Q04695	TRUE	TRUE	984.0692646837	QFTSSSSIK
20200316_Exploris_RSLC9_Waters_CC_DDA_M3_1ng.raw	Q04695	FALSE	FALSE	832.9042646837	SEISELR
20200316_Exploris_RSLC9_Waters_CC_DDA_M3_1ng.raw	Q04695	TRUE	TRUE	1117.2165646837	TIVEEVQDGK
20200316_Exploris_RSLC9_Waters_CC_DDA_M3_1ng.raw	Q04695	TRUE	TRUE	998.0588646837	EQVHQTTR
20200316_Exploris_RSLC9_Waters_CC_DDA_M3_1ng.raw	Q04695	TRUE	TRUE	1186.3256646837	LSVEADINGLR
20200316_Exploris_RSLC9_Waters_CC_DDA_M3_1ng.raw	Q04695	TRUE	TRUE	2114.3100646837	GQVGGEINVEMDAAPGVDLSR
20200316_Exploris_RSLC9_Waters_CC_DDA_M3_1ng.raw	Q04695	TRUE	TRUE	920.9297646837	GSSGLGGGSSR
20200316_Exploris_RSLC9_Waters_CC_DDA_M3_1ng.raw	P14866	FALSE	FALSE	1615.8317646837	ASLNGADIYSGCCTLK
20200316_Exploris_RSLC9_Waters_CC_DDA_M3_1ng.raw	P14866	FALSE	FALSE	1263.4107646837	NPNGPYPYTLK
20200316_Exploris_RSLC9_Waters_CC_DDA_M3_1ng.raw	P14866	FALSE	FALSE	1222.3123646837	SSSGLLEWESK
20200316_Exploris_RSLC9_Waters_CC_DDA_M3_1ng.raw	P14866	FALSE	FALSE	761.9300646837	LNVCVSK
20200316_Exploris_RSLC9_Waters_CC_DDA_M3_1ng.raw	P14866	FALSE	FALSE	1064.1762646837	LCFSTAQHAS
20200316_Exploris_RSLC9_Waters_CC_DDA_M3_1ng.raw	P14866	FALSE	FALSE	978.0650646837	FSTPEQAAK
20200316_Exploris_RSLC9_Waters_CC_DDA_M3_1ng.raw	Q9UBT2	TRUE	TRUE	1110.2703646837	ESVLQFYPK
20200316_Exploris_RSLC9_Waters_CC_DDA_M3_1ng.raw	Q9UBT2	FALSE	FALSE	947.9494646837	ASNEDGDIK
20200316_Exploris_RSLC9_Waters_CC_DDA_M3_1ng.raw	Q9UBT2	FALSE	FALSE	944.0478646837	DQQVLDVK
20200316_Exploris_RSLC9_Waters_CC_DDA_M3_1ng.raw	P49748-1;P49748-2;P49748-3	TRUE	FALSE	1177.3177646837	IFEGTNDILR
20200316_Exploris_RSLC9_Waters_CC_DDA_M3_1ng.raw	P49748-1;P49748-2;P49748-3	TRUE	FALSE	974.1173646837	ELSGLGSALK
20200316_Exploris_RSLC9_Waters_CC_DDA_M3_1ng.raw	P49748-1;P49748-2;P49748-3	TRUE	FALSE	1156.2966646837	TPVTDPATGAVK
20200316_Exploris_RSLC9_Waters_CC_DDA_M3_1ng.raw	P49748-1;P49748-2;P49748-3	TRUE	FALSE	1412.5171646837	ASNTAEVFFDGVR
20200316_Exploris_RSLC9_Waters_CC_DDA_M3_1ng.raw	Q9Y2V2	TRUE	TRUE	848.9495646837	ASQGPVYK
20200316_Exploris_RSLC9_Waters_CC_DDA_M3_1ng.raw	Q08945	TRUE	TRUE	867.0972646837	LFLLPHK
20200316_Exploris_RSLC9_Waters_CC_DDA_M3_1ng.raw	Q08945	TRUE	TRUE	959.1236646837	ELQCLTPR
20200316_Exploris_RSLC9_Waters_CC_DDA_M3_1ng.raw	Q08945	TRUE	TRUE	1205.3715646837	ASSGLLYPLER
20200316_Exploris_RSLC9_Waters_CC_DDA_M3_1ng.raw	Q08945	TRUE	TRUE	1115.2001646837	SFDFEIETK
20200316_Exploris_RSLC9_Waters_CC_DDA_M3_1ng.raw	P12270	FALSE	FALSE	847.8725646837	LQEDTDK
20200316_Exploris_RSLC9_Waters_CC_DDA_M3_1ng.raw	P12270	TRUE	TRUE	1016.0710646837	LENEVEQR
20200316_Exploris_RSLC9_Waters_CC_DDA_M3_1ng.raw	P12270	TRUE	TRUE	1275.3360646837	ASTALSNEQQAR
20200316_Exploris_RSLC9_Waters_CC_DDA_M3_1ng.raw	P12270	FALSE	FALSE	1101.2200646837	LQEQVTDLR
20200316_Exploris_RSLC9_Waters_CC_DDA_M3_1ng.raw	P12270	TRUE	TRUE	871.9842646837	IAVEAQNK
20200316_Exploris_RSLC9_Waters_CC_DDA_M3_1ng.raw	P12270	TRUE	TRUE	1186.3256646837	IQQLTEEIGR
20200316_Exploris_RSLC9_Waters_CC_DDA_M3_1ng.raw	P12270	TRUE	TRUE	1152.1781646837	DPDTEEYRK
20200316_Exploris_RSLC9_Waters_CC_DDA_M3_1ng.raw	P12270	TRUE	TRUE	1288.3722646837	EDVDDLVSQLR
20200316_Exploris_RSLC9_Waters_CC_DDA_M3_1ng.raw	P12270	FALSE	FALSE	1177.3207646837	NIAIQSQFTR
20200316_Exploris_RSLC9_Waters_CC_DDA_M3_1ng.raw	P54725-1;P54725-2;P54725-3	TRUE	FALSE	1027.1809646837	ILSDDVPIR
20200316_Exploris_RSLC9_Waters_CC_DDA_M3_1ng.raw	P54725-1;P54725-2;P54725-3	TRUE	FALSE	957.9964646837	ASYNNPHR
20200316_Exploris_RSLC9_Waters_CC_DDA_M3_1ng.raw	P62993;P62993-2	TRUE	FALSE	1096.1542646837	ATADDELSFK
20200316_Exploris_RSLC9_Waters_CC_DDA_M3_1ng.raw	P32119	TRUE	TRUE	788.8511646837	SVDEALR
20200316_Exploris_RSLC9_Waters_CC_DDA_M3_1ng.raw	P32119	FALSE	FALSE	978.1084646837	ATAVVDGAFK
20200316_Exploris_RSLC9_Waters_CC_DDA_M3_1ng.raw	P15880	TRUE	TRUE	1025.2085646837	GTGIVSAPVPK
20200316_Exploris_RSLC9_Waters_CC_DDA_M3_1ng.raw	P15880	TRUE	TRUE	851.9501646837	ATFDAISK
20200316_Exploris_RSLC9_Waters_CC_DDA_M3_1ng.raw	P15880	TRUE	TRUE	858.9422646837	TQAPAVATT
20200316_Exploris_RSLC9_Waters_CC_DDA_M3_1ng.raw	P15880	TRUE	TRUE	890.0603646837	EWMPVTK
20200316_Exploris_RSLC9_Waters_CC_DDA_M3_1ng.raw	P15880	TRUE	TRUE	758.8682646837	EVATAIR
20200316_Exploris_RSLC9_Waters_CC_DDA_M3_1ng.raw	P15880	TRUE	TRUE	780.9356646837	PHTVPCK
20200316_Exploris_RSLC9_Waters_CC_DDA_M3_1ng.raw	P15880	TRUE	TRUE	1659.9462646837	LLMMAGIDDCYTSAR
20200316_Exploris_RSLC9_Waters_CC_DDA_M3_1ng.raw	P0C0S5;Q71UI9-1	FALSE	FALSE	1118.2011646837	GDEELDSLIK
20200316_Exploris_RSLC9_Waters_CC_DDA_M3_1ng.raw	P0C0S5;Q71UI9-1	FALSE	FALSE	1370.6127646837	ATIAGGGVIPHIHK
20200316_Exploris_RSLC9_Waters_CC_DDA_M3_1ng.raw	Q99832	FALSE	FALSE	1203.3531646837	ATISNDGATILK
20200316_Exploris_RSLC9_Waters_CC_DDA_M3_1ng.raw	Q99832	FALSE	FALSE	1076.2301646837	YNFFTGCPK
20200316_Exploris_RSLC9_Waters_CC_DDA_M3_1ng.raw	Q99832	FALSE	FALSE	1565.7412646837	LPIGDVATQYFADR
20200316_Exploris_RSLC9_Waters_CC_DDA_M3_1ng.raw	Q99832	FALSE	FALSE	1104.3097646837	QQLLIGAYAK
20200316_Exploris_RSLC9_Waters_CC_DDA_M3_1ng.raw	Q99832	FALSE	FALSE	945.0789646837	TATQLAVNK
20200316_Exploris_RSLC9_Waters_CC_DDA_M3_1ng.raw	Q99873;Q99873-2;Q99873-3;Q99873-4	TRUE	FALSE	1474.6186646837	GQLCELSCSTDYR
20200316_Exploris_RSLC9_Waters_CC_DDA_M3_1ng.raw	Q99873;Q99873-2;Q99873-3;Q99873-4	FALSE	FALSE	966.0944646837	EVDIYTVK
20200316_Exploris_RSLC9_Waters_CC_DDA_M3_1ng.raw	Q99873;Q99873-2;Q99873-3;Q99873-4	TRUE	FALSE	1251.3973646837	ATLYVTAIEDR
20200316_Exploris_RSLC9_Waters_CC_DDA_M3_1ng.raw	Q99873;Q99873-2;Q99873-3;Q99873-4	TRUE	FALSE	1110.2679646837	EPLVDVVDPK
20200316_Exploris_RSLC9_Waters_CC_DDA_M3_1ng.raw	P54819;P54819-2;P54819-3;P54819-5	TRUE	FALSE	979.1827646837	AVLLGPPGAGK
20200316_Exploris_RSLC9_Waters_CC_DDA_M3_1ng.raw	P54819;P54819-2;P54819-3;P54819-5	FALSE	FALSE	1128.2426646837	DDITGEPLIR
20200316_Exploris_RSLC9_Waters_CC_DDA_M3_1ng.raw	P54819;P54819-2;P54819-3;P54819-5	FALSE	FALSE	1135.2829646837	NGFLLDGFPR
20200316_Exploris_RSLC9_Waters_CC_DDA_M3_1ng.raw	P54819;P54819-2;P54819-3;P54819-5	FALSE	FALSE	917.0833646837	NLETPLCK
20200316_Exploris_RSLC9_Waters_CC_DDA_M3_1ng.raw	P54819;P54819-2;P54819-3;P54819-5	FALSE	FALSE	692.7804646837	ATMDAGK
20200316_Exploris_RSLC9_Waters_CC_DDA_M3_1ng.raw	P33991	TRUE	TRUE	738.8370646837	LAEAHAK
20200316_Exploris_RSLC9_Waters_CC_DDA_M3_1ng.raw	P33991	TRUE	TRUE	840.9299646837	ATPAQTPR
20200316_Exploris_RSLC9_Waters_CC_DDA_M3_1ng.raw	Q8N684-1;Q8N684-2;Q8N684-3	TRUE	FALSE	1328.4400646837	ATPSENLVPSSAR
20200316_Exploris_RSLC9_Waters_CC_DDA_M3_1ng.raw	P60842	FALSE	FALSE	957.0898646837	ELAQQIQK
20200316_Exploris_RSLC9_Waters_CC_DDA_M3_1ng.raw	P60842	FALSE	FALSE	1140.3434646837	ATQALVLAPTR
20200316_Exploris_RSLC9_Waters_CC_DDA_M3_1ng.raw	P60842	FALSE	FALSE	889.9990646837	VDWLTEK
20200316_Exploris_RSLC9_Waters_CC_DDA_M3_1ng.raw	P60842	FALSE	FALSE	1114.3458646837	VLITTDLLAR
20200316_Exploris_RSLC9_Waters_CC_DDA_M3_1ng.raw	P60842	FALSE	FALSE	1169.2946646837	DQIYDIFQK
20200316_Exploris_RSLC9_Waters_CC_DDA_M3_1ng.raw	P60842	FALSE	FALSE	1047.1707646837	GIYAYGFEK
20200316_Exploris_RSLC9_Waters_CC_DDA_M3_1ng.raw	P60842	FALSE	FALSE	1581.7306646837	DFTVSAMHGDMDQK
20200316_Exploris_RSLC9_Waters_CC_DDA_M3_1ng.raw	Q9BT78	FALSE	FALSE	1206.2701646837	ATTADGSSILDR
20200316_Exploris_RSLC9_Waters_CC_DDA_M3_1ng.raw	P61981	TRUE	TRUE	1643.7228646837	NVTELNEPLSNEER
20200316_Exploris_RSLC9_Waters_CC_DDA_M3_1ng.raw	P61981	TRUE	TRUE	1080.1982646837	YLAEVATGEK
20200316_Exploris_RSLC9_Waters_CC_DDA_M3_1ng.raw	P61981	FALSE	FALSE	1015.1594646837	YDDMAAAMK
20200316_Exploris_RSLC9_Waters_CC_DDA_M3_1ng.raw	P61981	TRUE	TRUE	2194.1179646837	DNLTLWTSDQQDDDGGEGNN
20200316_Exploris_RSLC9_Waters_CC_DDA_M3_1ng.raw	P61981	TRUE	TRUE	949.0211646837	ATVVESSEK
20200316_Exploris_RSLC9_Waters_CC_DDA_M3_1ng.raw	P11387	TRUE	TRUE	1569.6737646837	EEGETADTVGCCSLR
20200316_Exploris_RSLC9_Waters_CC_DDA_M3_1ng.raw	P11387	TRUE	TRUE	1134.1627646837	QPEDDLFDR
20200316_Exploris_RSLC9_Waters_CC_DDA_M3_1ng.raw	P11387	TRUE	TRUE	902.0537646837	NIITNLSK
20200316_Exploris_RSLC9_Waters_CC_DDA_M3_1ng.raw	P11387	TRUE	TRUE	1507.5686646837	DEPEDDGYFVPPK
20200316_Exploris_RSLC9_Waters_CC_DDA_M3_1ng.raw	P11387	TRUE	TRUE	1124.3214646837	AVAILCNHQR
20200316_Exploris_RSLC9_Waters_CC_DDA_M3_1ng.raw	P62191	FALSE	FALSE	748.8291646837	YLGDGPK
20200316_Exploris_RSLC9_Waters_CC_DDA_M3_1ng.raw	P62191	FALSE	FALSE	972.1449646837	VVGSELIQK
20200316_Exploris_RSLC9_Waters_CC_DDA_M3_1ng.raw	P62191	TRUE	TRUE	958.0773646837	YEPPVPTR
20200316_Exploris_RSLC9_Waters_CC_DDA_M3_1ng.raw	P62191	FALSE	FALSE	1278.4259646837	AVANQTSATFLR
20200316_Exploris_RSLC9_Waters_CC_DDA_M3_1ng.raw	O14545	TRUE	TRUE	1326.4016646837	AVCEADQSHGGPR
20200316_Exploris_RSLC9_Waters_CC_DDA_M3_1ng.raw	Q16891-2	FALSE	FALSE	931.0087646837	VQAAQSEAK
20200316_Exploris_RSLC9_Waters_CC_DDA_M3_1ng.raw	Q16891-2	FALSE	FALSE	1149.2640646837	LSEQELQFR
20200316_Exploris_RSLC9_Waters_CC_DDA_M3_1ng.raw	Q16891-2	FALSE	FALSE	1115.2439646837	AVDEAADALLK
20200316_Exploris_RSLC9_Waters_CC_DDA_M3_1ng.raw	Q16891-2	FALSE	FALSE	1823.9324646837	GIEQAVQSHAVAEEEAR
20200316_Exploris_RSLC9_Waters_CC_DDA_M3_1ng.raw	Q16891-2	FALSE	FALSE	828.9591646837	SIQSGPLK
20200316_Exploris_RSLC9_Waters_CC_DDA_M3_1ng.raw	Q16891-2	FALSE	FALSE	872.9690646837	VQEQELK
20200316_Exploris_RSLC9_Waters_CC_DDA_M3_1ng.raw	Q99848	TRUE	TRUE	944.0912646837	VQTEVLQK
20200316_Exploris_RSLC9_Waters_CC_DDA_M3_1ng.raw	Q99848	TRUE	TRUE	1191.2147646837	AVDPEDDFQR
20200316_Exploris_RSLC9_Waters_CC_DDA_M3_1ng.raw	Q99848	TRUE	TRUE	1064.1553646837	LDFLEGDQK
20200316_Exploris_RSLC9_Waters_CC_DDA_M3_1ng.raw	Q02878	TRUE	TRUE	970.1290646837	AVDSQILPK
20200316_Exploris_RSLC9_Waters_CC_DDA_M3_1ng.raw	Q02878	TRUE	TRUE	1139.2252646837	YYPTEDVPR
20200316_Exploris_RSLC9_Waters_CC_DDA_M3_1ng.raw	Q02878	TRUE	TRUE	1284.5140646837	VLATVTKPVGGDK
20200316_Exploris_RSLC9_Waters_CC_DDA_M3_1ng.raw	O00487	TRUE	TRUE	818.8311646837	AVEEEDK
20200316_Exploris_RSLC9_Waters_CC_DDA_M3_1ng.raw	P29401;P29401-2	TRUE	FALSE	916.0374646837	AVELAANTK
20200316_Exploris_RSLC9_Waters_CC_DDA_M3_1ng.raw	P29401;P29401-2	TRUE	FALSE	945.0758646837	IIALDGDTK
20200316_Exploris_RSLC9_Waters_CC_DDA_M3_1ng.raw	P29401;P29401-2	TRUE	FALSE	1072.1780646837	NSTFSEIFK
20200316_Exploris_RSLC9_Waters_CC_DDA_M3_1ng.raw	P29401;P29401-2	TRUE	FALSE	786.9218646837	LILDSAR
20200316_Exploris_RSLC9_Waters_CC_DDA_M3_1ng.raw	P29401;P29401-2	TRUE	FALSE	1885.0531646837	SVPTSTVFYPSDGVATEK
20200316_Exploris_RSLC9_Waters_CC_DDA_M3_1ng.raw	P29401;P29401-2	TRUE	FALSE	1264.3960646837	ISSDLDGHPVPK
20200316_Exploris_RSLC9_Waters_CC_DDA_M3_1ng.raw	P29401;P29401-2	TRUE	FALSE	1413.6752646837	VLDPFTIKPLDR
20200316_Exploris_RSLC9_Waters_CC_DDA_M3_1ng.raw	P49588;P49588-2	TRUE	FALSE	1713.8632646837	TITVALADGGRPDNTGR
20200316_Exploris_RSLC9_Waters_CC_DDA_M3_1ng.raw	P49588;P49588-2	TRUE	FALSE	1408.5258646837	AVFDETYPDPVR
20200316_Exploris_RSLC9_Waters_CC_DDA_M3_1ng.raw	P49588;P49588-2	TRUE	FALSE	900.0813646837	LVSVLQNK
20200316_Exploris_RSLC9_Waters_CC_DDA_M3_1ng.raw	P49588;P49588-2	TRUE	FALSE	1060.1212646837	GLEVTDDSPK
20200316_Exploris_RSLC9_Waters_CC_DDA_M3_1ng.raw	P49588;P49588-2	TRUE	FALSE	946.0203646837	SVLGEADQK
20200316_Exploris_RSLC9_Waters_CC_DDA_M3_1ng.raw	P49588;P49588-2	TRUE	FALSE	893.8549646837	VDDSSEDK
20200316_Exploris_RSLC9_Waters_CC_DDA_M3_1ng.raw	P49588;P49588-2	TRUE	FALSE	846.9310646837	IQSLGDSK
20200316_Exploris_RSLC9_Waters_CC_DDA_M3_1ng.raw	P68363	FALSE	FALSE	887.0566646837	FDLMYAK
20200316_Exploris_RSLC9_Waters_CC_DDA_M3_1ng.raw	P68363	FALSE	FALSE	906.0138646837	EDMAALEK
20200316_Exploris_RSLC9_Waters_CC_DDA_M3_1ng.raw	P68363	FALSE	FALSE	2349.2628646837	DYEEVGVDSVEGEGEEEGEEY
20200316_Exploris_RSLC9_Waters_CC_DDA_M3_1ng.raw	P68363	FALSE	FALSE	1701.9326646837	AVFVDLEPTVIDEVR
20200316_Exploris_RSLC9_Waters_CC_DDA_M3_1ng.raw	P68363	FALSE	FALSE	1023.0221646837	EDAANNYAR
20200316_Exploris_RSLC9_Waters_CC_DDA_M3_1ng.raw	P68363	FALSE	FALSE	1015.1699646837	DVNAAIATIK
20200316_Exploris_RSLC9_Waters_CC_DDA_M3_1ng.raw	P68363	FALSE	FALSE	1825.0900646837	VGINYQPPTVVPGGDLAK
20200316_Exploris_RSLC9_Waters_CC_DDA_M3_1ng.raw	P68363	FALSE	FALSE	2008.0803646837	TIGGGDDSFNTFFSETGAGK
20200316_Exploris_RSLC9_Waters_CC_DDA_M3_1ng.raw	P68363	FALSE	FALSE	774.8700646837	GHYTIGK
20200316_Exploris_RSLC9_Waters_CC_DDA_M3_1ng.raw	P68363	FALSE	FALSE	2409.6759646837	FDGALNVDLTEFQTNLVPYPR
20200316_Exploris_RSLC9_Waters_CC_DDA_M3_1ng.raw	P23528	TRUE	TRUE	915.0495646837	NIILEEGK
20200316_Exploris_RSLC9_Waters_CC_DDA_M3_1ng.raw	P23528	FALSE	FALSE	1337.4439646837	YALYDATYETK
20200316_Exploris_RSLC9_Waters_CC_DDA_M3_1ng.raw	P23528	TRUE	TRUE	2166.4079646837	EILVGDVGQTVDDPYATFVK
20200316_Exploris_RSLC9_Waters_CC_DDA_M3_1ng.raw	P23528	TRUE	TRUE	875.9264646837	SSTPEEVK
20200316_Exploris_RSLC9_Waters_CC_DDA_M3_1ng.raw	P23528	TRUE	TRUE	1340.5779646837	LGGSAVISLEGKPL
20200316_Exploris_RSLC9_Waters_CC_DDA_M3_1ng.raw	P23528	TRUE	TRUE	1462.5923646837	HELQANCYEEVK
20200316_Exploris_RSLC9_Waters_CC_DDA_M3_1ng.raw	P23528	TRUE	TRUE	1124.3125646837	AVLFCLSEDK
20200316_Exploris_RSLC9_Waters_CC_DDA_M3_1ng.raw	Q9Y230	TRUE	TRUE	1155.2682646837	GLGLDDALEPR
20200316_Exploris_RSLC9_Waters_CC_DDA_M3_1ng.raw	Q9Y230	FALSE	FALSE	1111.3018646837	AVLIAGQPGTGK
20200316_Exploris_RSLC9_Waters_CC_DDA_M3_1ng.raw	Q9Y265	FALSE	FALSE	1300.3891646837	QAASGLVGQENAR
20200316_Exploris_RSLC9_Waters_CC_DDA_M3_1ng.raw	Q9Y265	FALSE	FALSE	1059.1796646837	GLGLDESGLAK
20200316_Exploris_RSLC9_Waters_CC_DDA_M3_1ng.raw	Q9Y265	FALSE	FALSE	1080.2878646837	AVLLAGPPGTGK
20200316_Exploris_RSLC9_Waters_CC_DDA_M3_1ng.raw	Q9Y265	TRUE	TRUE	930.0208646837	ILADQQDK
20200316_Exploris_RSLC9_Waters_CC_DDA_M3_1ng.raw	Q15436	FALSE	FALSE	1390.6154646837	AVLNPLCQVDYR
20200316_Exploris_RSLC9_Waters_CC_DDA_M3_1ng.raw	P84095	TRUE	TRUE	952.1571646837	AVLNPTPIK
20200316_Exploris_RSLC9_Waters_CC_DDA_M3_1ng.raw	P68371	FALSE	FALSE	1130.2639646837	FPGQLNADLR
20200316_Exploris_RSLC9_Waters_CC_DDA_M3_1ng.raw	P68371	FALSE	FALSE	1077.1572646837	IREEYPDR
20200316_Exploris_RSLC9_Waters_CC_DDA_M3_1ng.raw	P68371	FALSE	FALSE	1601.8306646837	AVLVDLEPGTMDSVR
20200316_Exploris_RSLC9_Waters_CC_DDA_M3_1ng.raw	P68371	FALSE	FALSE	1143.4078646837	LAVNMVPFPR
20200316_Exploris_RSLC9_Waters_CC_DDA_M3_1ng.raw	P68371	TRUE	TRUE	1328.4394646837	INVYYNEATGGK
20200316_Exploris_RSLC9_Waters_CC_DDA_M3_1ng.raw	P68371	FALSE	FALSE	1319.5771646837	IMNTFSVVPSPK
20200316_Exploris_RSLC9_Waters_CC_DDA_M3_1ng.raw	P68371	FALSE	FALSE	1229.4115646837	ISEQFTAMFR
20200316_Exploris_RSLC9_Waters_CC_DDA_M3_1ng.raw	P68371	FALSE	FALSE	1696.8750646837	NSSYFVEWIPNNVK
20200316_Exploris_RSLC9_Waters_CC_DDA_M3_1ng.raw	P68371	FALSE	FALSE	971.1347646837	TAVCDIPPR
20200316_Exploris_RSLC9_Waters_CC_DDA_M3_1ng.raw	P68371	FALSE	FALSE	1959.1384646837	GHYTEGAELVDSVLDVVR
20200316_Exploris_RSLC9_Waters_CC_DDA_M3_1ng.raw	Q15257-1;Q15257-2;Q15257-3	FALSE	FALSE	810.8602646837	AVNENHK
20200316_Exploris_RSLC9_Waters_CC_DDA_M3_1ng.raw	O60749;O60749-2	TRUE	FALSE	1370.5668646837	AVNTQALSGAGILR
20200316_Exploris_RSLC9_Waters_CC_DDA_M3_1ng.raw	Q9P0L0	FALSE	FALSE	798.9329646837	AVPLNASK
20200316_Exploris_RSLC9_Waters_CC_DDA_M3_1ng.raw	Q8WUM4	FALSE	FALSE	1532.5762646837	LLDEEEATDNDLR
20200316_Exploris_RSLC9_Waters_CC_DDA_M3_1ng.raw	Q8WUM4	FALSE	FALSE	1029.1097646837	YDEYVNVK
20200316_Exploris_RSLC9_Waters_CC_DDA_M3_1ng.raw	Q8WUM4	FALSE	FALSE	930.0238646837	DLQQSIAR
20200316_Exploris_RSLC9_Waters_CC_DDA_M3_1ng.raw	Q8WUM4	FALSE	FALSE	2105.2612646837	FIQQTYPSGGEEQAQYCR
20200316_Exploris_RSLC9_Waters_CC_DDA_M3_1ng.raw	Q8WUM4	FALSE	FALSE	915.0093646837	AVQADGQVK
20200316_Exploris_RSLC9_Waters_CC_DDA_M3_1ng.raw	Q8WUM4	FALSE	FALSE	820.8957646837	FGEEIAR
20200316_Exploris_RSLC9_Waters_CC_DDA_M3_1ng.raw	Q8WUM4	FALSE	FALSE	850.9653646837	GSLFGGSVK
20200316_Exploris_RSLC9_Waters_CC_DDA_M3_1ng.raw	Q14980-1;Q14980-2	FALSE	FALSE	1586.6335646837	AVQAQGGESQQEAQR
20200316_Exploris_RSLC9_Waters_CC_DDA_M3_1ng.raw	Q14980-1;Q14980-2	FALSE	FALSE	1291.3355646837	DSAQTSVTQAQR
20200316_Exploris_RSLC9_Waters_CC_DDA_M3_1ng.raw	Q14980-1;Q14980-2	FALSE	FALSE	799.9609646837	LALLNEK
20200316_Exploris_RSLC9_Waters_CC_DDA_M3_1ng.raw	Q14980-1;Q14980-2	FALSE	FALSE	975.0210646837	EQAAEHYK
20200316_Exploris_RSLC9_Waters_CC_DDA_M3_1ng.raw	Q14980-1;Q14980-2	FALSE	FALSE	1203.2261646837	QQEQADSLER
20200316_Exploris_RSLC9_Waters_CC_DDA_M3_1ng.raw	Q14980-1;Q14980-2	FALSE	FALSE	1085.1801646837	LQNALNEQR
20200316_Exploris_RSLC9_Waters_CC_DDA_M3_1ng.raw	Q9UNW9	TRUE	TRUE	814.9757646837	AVSAIVQK
20200316_Exploris_RSLC9_Waters_CC_DDA_M3_1ng.raw	Q04917	TRUE	TRUE	1066.1713646837	YLAEVASGEK
20200316_Exploris_RSLC9_Waters_CC_DDA_M3_1ng.raw	Q04917	TRUE	TRUE	1586.6709646837	AVTELNEPLSNEDR
20200316_Exploris_RSLC9_Waters_CC_DDA_M3_1ng.raw	P27348	TRUE	TRUE	1532.5793646837	AVTEQGAELSNEER
20200316_Exploris_RSLC9_Waters_CC_DDA_M3_1ng.raw	P27348	TRUE	TRUE	1211.3070646837	YLAEVACGDDR
20200316_Exploris_RSLC9_Waters_CC_DDA_M3_1ng.raw	P48643	FALSE	FALSE	924.0137646837	FSELTAEK
20200316_Exploris_RSLC9_Waters_CC_DDA_M3_1ng.raw	P48643	FALSE	FALSE	978.1053646837	DVDFELIK
20200316_Exploris_RSLC9_Waters_CC_DDA_M3_1ng.raw	P48643	TRUE	TRUE	756.9135646837	SHIMAAK
20200316_Exploris_RSLC9_Waters_CC_DDA_M3_1ng.raw	P48643	TRUE	TRUE	1001.0996646837	TSLGPNGLDK
20200316_Exploris_RSLC9_Waters_CC_DDA_M3_1ng.raw	P48643	FALSE	FALSE	1115.2439646837	DTEPLIQTAK
20200316_Exploris_RSLC9_Waters_CC_DDA_M3_1ng.raw	P48643	FALSE	FALSE	1093.1565646837	IADGYEQAAR
20200316_Exploris_RSLC9_Waters_CC_DDA_M3_1ng.raw	P48643	FALSE	FALSE	1168.2612646837	LDVTSVEDYK
20200316_Exploris_RSLC9_Waters_CC_DDA_M3_1ng.raw	P48643	FALSE	FALSE	924.0600646837	VAIEHLDK
20200316_Exploris_RSLC9_Waters_CC_DDA_M3_1ng.raw	P48643	FALSE	FALSE	819.0099646837	AVTIFIR
20200316_Exploris_RSLC9_Waters_CC_DDA_M3_1ng.raw	P48643	TRUE	TRUE	819.0223646837	LMVELSK
20200316_Exploris_RSLC9_Waters_CC_DDA_M3_1ng.raw	P48643	FALSE	FALSE	1088.2616646837	ISDSVLVDIK
20200316_Exploris_RSLC9_Waters_CC_DDA_M3_1ng.raw	Q7L014	TRUE	TRUE	953.0577646837	IEYEPFR
20200316_Exploris_RSLC9_Waters_CC_DDA_M3_1ng.raw	Q7L014	TRUE	TRUE	1534.6405646837	GYAYTFITEDQAR
20200316_Exploris_RSLC9_Waters_CC_DDA_M3_1ng.raw	Q7L014	TRUE	TRUE	1083.2078646837	IVDNVRPDR
20200316_Exploris_RSLC9_Waters_CC_DDA_M3_1ng.raw	Q7L014	TRUE	TRUE	732.7840646837	AVVDSDK
20200316_Exploris_RSLC9_Waters_CC_DDA_M3_1ng.raw	Q7L014	TRUE	TRUE	1422.4663646837	FDETEQALANER
20200316_Exploris_RSLC9_Waters_CC_DDA_M3_1ng.raw	Q7L014	TRUE	TRUE	1279.4078646837	VTYVVLDEADR
20200316_Exploris_RSLC9_Waters_CC_DDA_M3_1ng.raw	Q7L014	TRUE	TRUE	1008.0074646837	DAGNFDQNK
20200316_Exploris_RSLC9_Waters_CC_DDA_M3_1ng.raw	Q13423	TRUE	TRUE	1154.3324646837	AVVLAANHFGR
20200316_Exploris_RSLC9_Waters_CC_DDA_M3_1ng.raw	P10768	TRUE	TRUE	1017.1450646837	AYDATHLVK
20200316_Exploris_RSLC9_Waters_CC_DDA_M3_1ng.raw	P50991	FALSE	FALSE	931.0087646837	IDDVVNTR
20200316_Exploris_RSLC9_Waters_CC_DDA_M3_1ng.raw	P50991	TRUE	TRUE	1417.5743646837	GDVTITNDGATILK
20200316_Exploris_RSLC9_Waters_CC_DDA_M3_1ng.raw	P50991	FALSE	FALSE	1357.5219646837	VIDPATATSVDLR
20200316_Exploris_RSLC9_Waters_CC_DDA_M3_1ng.raw	P50991	FALSE	FALSE	996.1384646837	EDIEFICK
20200316_Exploris_RSLC9_Waters_CC_DDA_M3_1ng.raw	P50991	FALSE	FALSE	933.1540646837	AYILNLVK
20200316_Exploris_RSLC9_Waters_CC_DDA_M3_1ng.raw	P50991	FALSE	FALSE	2001.1655646837	TDMDNQIVVSDYAQMDR
20200316_Exploris_RSLC9_Waters_CC_DDA_M3_1ng.raw	P50991	FALSE	FALSE	1088.3257646837	TGCNVLLIQK
20200316_Exploris_RSLC9_Waters_CC_DDA_M3_1ng.raw	P02765	TRUE	TRUE	1280.2808646837	CDSSPDSAEDVR
20200316_Exploris_RSLC9_Waters_CC_DDA_M3_1ng.raw	P62306	TRUE	TRUE	1537.5241646837	GVEEEEEDGEMRE
20200316_Exploris_RSLC9_Waters_CC_DDA_M3_1ng.raw	P62306	TRUE	TRUE	994.1718646837	CNNVLYIR
20200316_Exploris_RSLC9_Waters_CC_DDA_M3_1ng.raw	Q9Y266	TRUE	TRUE	800.8620646837	INPENSK
20200316_Exploris_RSLC9_Waters_CC_DDA_M3_1ng.raw	Q9Y266	TRUE	TRUE	1202.3221646837	LVSSDPEINTK
20200316_Exploris_RSLC9_Waters_CC_DDA_M3_1ng.raw	Q9Y266	TRUE	TRUE	1530.6645646837	TDFFIGGEEGMAEK
20200316_Exploris_RSLC9_Waters_CC_DDA_M3_1ng.raw	Q9Y266	TRUE	TRUE	1645.8248646837	GQPAIIDGELYNEVK
20200316_Exploris_RSLC9_Waters_CC_DDA_M3_1ng.raw	Q9Y266	TRUE	TRUE	986.1283646837	LQLEIDQK
20200316_Exploris_RSLC9_Waters_CC_DDA_M3_1ng.raw	Q9Y266	TRUE	TRUE	946.0203646837	SETSGPQIK
20200316_Exploris_RSLC9_Waters_CC_DDA_M3_1ng.raw	Q9Y266	TRUE	TRUE	873.9133646837	NGSLDSPGK
20200316_Exploris_RSLC9_Waters_CC_DDA_M3_1ng.raw	Q9Y266	TRUE	TRUE	1154.1968646837	DAENHEAQLK
20200316_Exploris_RSLC9_Waters_CC_DDA_M3_1ng.raw	P54727	FALSE	FALSE	899.0532646837	EQVIAALR
20200316_Exploris_RSLC9_Waters_CC_DDA_M3_1ng.raw	P54727	FALSE	FALSE	993.1229646837	TLQQQTFK
20200316_Exploris_RSLC9_Waters_CC_DDA_M3_1ng.raw	P54727	FALSE	FALSE	932.0393646837	DAFPVAGQK
20200316_Exploris_RSLC9_Waters_CC_DDA_M3_1ng.raw	P54727	TRUE	TRUE	1158.2660646837	IDIDPEETVK
20200316_Exploris_RSLC9_Waters_CC_DDA_M3_1ng.raw	P11021	TRUE	TRUE	918.0069646837	VLEDSDLK
20200316_Exploris_RSLC9_Waters_CC_DDA_M3_1ng.raw	P11021	TRUE	TRUE	981.0656646837	ETAEAYLGK
20200316_Exploris_RSLC9_Waters_CC_DDA_M3_1ng.raw	P11021	TRUE	TRUE	1460.5994646837	SDIDEIVLVGGSTR
20200316_Exploris_RSLC9_Waters_CC_DDA_M3_1ng.raw	P11021	TRUE	TRUE	1566.7261646837	ITPSYVAFTPEGER
20200316_Exploris_RSLC9_Waters_CC_DDA_M3_1ng.raw	P11021	TRUE	TRUE	1888.1085646837	VTHAVVTVPAYFNDAQR
20200316_Exploris_RSLC9_Waters_CC_DDA_M3_1ng.raw	P11021	TRUE	TRUE	1677.7833646837	NQLTSNPENTVFDAK
20200316_Exploris_RSLC9_Waters_CC_DDA_M3_1ng.raw	P11021	TRUE	TRUE	1837.0118646837	SQIFSTASDNQPTVTIK
20200316_Exploris_RSLC9_Waters_CC_DDA_M3_1ng.raw	P11021	TRUE	TRUE	1217.4009646837	DAGTIAGLNVMR
20200316_Exploris_RSLC9_Waters_CC_DDA_M3_1ng.raw	P11021	TRUE	TRUE	1313.4860646837	FEELNMDLFR
20200316_Exploris_RSLC9_Waters_CC_DDA_M3_1ng.raw	P11021	TRUE	TRUE	1536.7989646837	TFAPEEISAMVLTK
20200316_Exploris_RSLC9_Waters_CC_DDA_M3_1ng.raw	P11021	TRUE	TRUE	1074.1539646837	ITITNDQNR
20200316_Exploris_RSLC9_Waters_CC_DDA_M3_1ng.raw	P11021	TRUE	TRUE	903.1024646837	VMEHFIK
20200316_Exploris_RSLC9_Waters_CC_DDA_M3_1ng.raw	Q9UHB9	FALSE	FALSE	799.9207646837	DAIQVVR
20200316_Exploris_RSLC9_Waters_CC_DDA_M3_1ng.raw	P08579	TRUE	TRUE	1047.1283646837	ELGSSTNALR
20200316_Exploris_RSLC9_Waters_CC_DDA_M3_1ng.raw	P08579	FALSE	FALSE	777.8706646837	DALQGFK
20200316_Exploris_RSLC9_Waters_CC_DDA_M3_1ng.raw	P02656	TRUE	TRUE	1716.8205646837	DALSSVQESQVAQQAR
20200316_Exploris_RSLC9_Waters_CC_DDA_M3_1ng.raw	P50995;P50995-2	TRUE	FALSE	1100.2784646837	LLISLSQGNR
20200316_Exploris_RSLC9_Waters_CC_DDA_M3_1ng.raw	P50995;P50995-2	TRUE	FALSE	830.9317646837	TLEEAIR
20200316_Exploris_RSLC9_Waters_CC_DDA_M3_1ng.raw	P50995;P50995-2	TRUE	FALSE	1336.3758646837	DAQELYAAGENR
20200316_Exploris_RSLC9_Waters_CC_DDA_M3_1ng.raw	P50995;P50995-2	FALSE	FALSE	1010.0637646837	SELSGNFEK
20200316_Exploris_RSLC9_Waters_CC_DDA_M3_1ng.raw	P50995;P50995-2	TRUE	FALSE	1359.4968646837	GTITDAPGFDPLR
20200316_Exploris_RSLC9_Waters_CC_DDA_M3_1ng.raw	O60610-1;O60610-2;O60610-3	TRUE	FALSE	995.0087646837	DAQEQYNK
20200316_Exploris_RSLC9_Waters_CC_DDA_M3_1ng.raw	O60610-1;O60610-2;O60610-3	TRUE	FALSE	930.0208646837	LQDLQGEK
20200316_Exploris_RSLC9_Waters_CC_DDA_M3_1ng.raw	O60610-1;O60610-2;O60610-3	TRUE	FALSE	887.9836646837	VSAENLQK
20200316_Exploris_RSLC9_Waters_CC_DDA_M3_1ng.raw	P78371-1	FALSE	FALSE	1330.4124646837	GATQQILDEAER
20200316_Exploris_RSLC9_Waters_CC_DDA_M3_1ng.raw	P78371-1	FALSE	FALSE	870.0551646837	LAVEAVLR
20200316_Exploris_RSLC9_Waters_CC_DDA_M3_1ng.raw	P78371-1	FALSE	FALSE	998.0990646837	NIGVDNPAAK
20200316_Exploris_RSLC9_Waters_CC_DDA_M3_1ng.raw	P78371-1	FALSE	FALSE	754.8797646837	IGVNQPK
20200316_Exploris_RSLC9_Waters_CC_DDA_M3_1ng.raw	P78371-1	FALSE	FALSE	1098.2314646837	EAVAMESYAK
20200316_Exploris_RSLC9_Waters_CC_DDA_M3_1ng.raw	P78371-1	FALSE	FALSE	1548.7669646837	DASLMVTNDGATILK
20200316_Exploris_RSLC9_Waters_CC_DDA_M3_1ng.raw	P78371-1	FALSE	FALSE	859.9702646837	EAESLIAK
20200316_Exploris_RSLC9_Waters_CC_DDA_M3_1ng.raw	P78371-1	FALSE	FALSE	960.0736646837	RVPDHHPC
20200316_Exploris_RSLC9_Waters_CC_DDA_M3_1ng.raw	O95433;O95433-2	TRUE	FALSE	1088.1374646837	LDGEASINNR
20200316_Exploris_RSLC9_Waters_CC_DDA_M3_1ng.raw	O95433;O95433-2	TRUE	FALSE	1484.6210646837	ETFLTSPEELYR
20200316_Exploris_RSLC9_Waters_CC_DDA_M3_1ng.raw	O95433;O95433-2	TRUE	FALSE	1023.0191646837	DASNWSTDK
20200316_Exploris_RSLC9_Waters_CC_DDA_M3_1ng.raw	O00479	TRUE	TRUE	977.0343646837	DASTLQSQK
20200316_Exploris_RSLC9_Waters_CC_DDA_M3_1ng.raw	O75874	TRUE	TRUE	1009.0411646837	HAYGDQYR
20200316_Exploris_RSLC9_Waters_CC_DDA_M3_1ng.raw	O75874	TRUE	TRUE	991.0179646837	DATNDQVTK
20200316_Exploris_RSLC9_Waters_CC_DDA_M3_1ng.raw	O75874	TRUE	TRUE	836.8951646837	SQFEAQK
20200316_Exploris_RSLC9_Waters_CC_DDA_M3_1ng.raw	P06733-1	TRUE	TRUE	960.0472646837	LNVTEQEK
20200316_Exploris_RSLC9_Waters_CC_DDA_M3_1ng.raw	P06733-1	FALSE	FALSE	893.1224646837	SCNCLLLK
20200316_Exploris_RSLC9_Waters_CC_DDA_M3_1ng.raw	P06733-1	TRUE	TRUE	899.0936646837	TIAPALVSK
20200316_Exploris_RSLC9_Waters_CC_DDA_M3_1ng.raw	P06733-1	FALSE	FALSE	800.9457646837	EGLELLK
20200316_Exploris_RSLC9_Waters_CC_DDA_M3_1ng.raw	P06733-1	FALSE	FALSE	1525.7436646837	LAQANGWGVMVSHR
20200316_Exploris_RSLC9_Waters_CC_DDA_M3_1ng.raw	P06733-1	TRUE	TRUE	1406.5507646837	GNPTVEVDLFTSK
20200316_Exploris_RSLC9_Waters_CC_DDA_M3_1ng.raw	P06733-1	FALSE	FALSE	1961.0673646837	DATNVGDEGGFAPNILENK
20200316_Exploris_RSLC9_Waters_CC_DDA_M3_1ng.raw	P06733-1	FALSE	FALSE	1908.3022646837	LAMQEFMILPVGAANFR
20200316_Exploris_RSLC9_Waters_CC_DDA_M3_1ng.raw	P06733-1	FALSE	FALSE	903.9800646837	IEEELGSK
20200316_Exploris_RSLC9_Waters_CC_DDA_M3_1ng.raw	P06733-1	FALSE	FALSE	2033.2611646837	FTASAGIQVVGDDLTVTNPK
20200316_Exploris_RSLC9_Waters_CC_DDA_M3_1ng.raw	P06733-1	FALSE	FALSE	1540.7928646837	VVIGMDVAASEFFR
20200316_Exploris_RSLC9_Waters_CC_DDA_M3_1ng.raw	P06733-1	TRUE	TRUE	1280.4690646837	LMIEMDGTENK
20200316_Exploris_RSLC9_Waters_CC_DDA_M3_1ng.raw	P62805	TRUE	TRUE	1180.3184646837	ISGLIYEETR
20200316_Exploris_RSLC9_Waters_CC_DDA_M3_1ng.raw	P62805	TRUE	TRUE	887.9835646837	DNIQGITK
20200316_Exploris_RSLC9_Waters_CC_DDA_M3_1ng.raw	P62805	TRUE	TRUE	1134.2062646837	DAVTYTEHAK
20200316_Exploris_RSLC9_Waters_CC_DDA_M3_1ng.raw	Q00341-1	FALSE	FALSE	886.0110646837	DLIIEQR
20200316_Exploris_RSLC9_Waters_CC_DDA_M3_1ng.raw	Q00341-1	FALSE	FALSE	845.8775646837	DCDPGSPR
20200316_Exploris_RSLC9_Waters_CC_DDA_M3_1ng.raw	Q00341-1	FALSE	FALSE	829.9469646837	SDIVQLR
20200316_Exploris_RSLC9_Waters_CC_DDA_M3_1ng.raw	P30154;P30154-2	FALSE	FALSE	832.8788646837	DECPDVR
20200316_Exploris_RSLC9_Waters_CC_DDA_M3_1ng.raw	P30154;P30154-2	FALSE	FALSE	820.8678646837	DCEAEVR
20200316_Exploris_RSLC9_Waters_CC_DDA_M3_1ng.raw	P60174;P60174-1	FALSE	FALSE	1466.5659646837	TATPQQAQEVHEK
20200316_Exploris_RSLC9_Waters_CC_DDA_M3_1ng.raw	P60174;P60174-1	TRUE	FALSE	1080.2623646837	IAVAAQNCYK
20200316_Exploris_RSLC9_Waters_CC_DDA_M3_1ng.raw	P60174;P60174-1	FALSE	FALSE	849.9777646837	VVFEQTK
20200316_Exploris_RSLC9_Waters_CC_DDA_M3_1ng.raw	P60174;P60174-1	FALSE	FALSE	1529.6857646837	DCGATWVVLGHSER
20200316_Exploris_RSLC9_Waters_CC_DDA_M3_1ng.raw	P60174;P60174-1	TRUE	FALSE	1414.6169646837	QSLGELIGTLNAAK
20200316_Exploris_RSLC9_Waters_CC_DDA_M3_1ng.raw	P60174;P60174-1	TRUE	FALSE	2135.4148646837	VPADTEVVCAPPTAYIDFAR
20200316_Exploris_RSLC9_Waters_CC_DDA_M3_1ng.raw	P60174;P60174-1	FALSE	FALSE	1602.8891646837	VVLAYEPVWAIGTGK
20200316_Exploris_RSLC9_Waters_CC_DDA_M3_1ng.raw	P60174;P60174-1	FALSE	FALSE	1234.2836646837	SNVSDAVAQSTR
20200316_Exploris_RSLC9_Waters_CC_DDA_M3_1ng.raw	P60174;P60174-1	FALSE	FALSE	746.8108646837	EAGITEK
20200316_Exploris_RSLC9_Waters_CC_DDA_M3_1ng.raw	P17987	TRUE	TRUE	972.1015646837	SSLGPVGLDK
20200316_Exploris_RSLC9_Waters_CC_DDA_M3_1ng.raw	P17987	TRUE	TRUE	1213.4122646837	YFVEAGAMAVR
20200316_Exploris_RSLC9_Waters_CC_DDA_M3_1ng.raw	P17987	TRUE	TRUE	1188.3845646837	QAGVFEPTIVK
20200316_Exploris_RSLC9_Waters_CC_DDA_M3_1ng.raw	P17987	TRUE	TRUE	846.9922646837	DCLINAAK
20200316_Exploris_RSLC9_Waters_CC_DDA_M3_1ng.raw	P17987	TRUE	TRUE	1762.9322646837	YINENLIVNTDELGR
20200316_Exploris_RSLC9_Waters_CC_DDA_M3_1ng.raw	P17987	TRUE	TRUE	1205.4149646837	FATEAAITILR
20200316_Exploris_RSLC9_Waters_CC_DDA_M3_1ng.raw	P17987	TRUE	TRUE	787.8633646837	NADELVK
20200316_Exploris_RSLC9_Waters_CC_DDA_M3_1ng.raw	P17987	TRUE	TRUE	1106.2824646837	LLEVEHPAAK
20200316_Exploris_RSLC9_Waters_CC_DDA_M3_1ng.raw	Q99471-1	FALSE	FALSE	926.0758646837	IQPALQEK
20200316_Exploris_RSLC9_Waters_CC_DDA_M3_1ng.raw	Q99471-1	FALSE	FALSE	918.0710646837	DCLNVLNK
20200316_Exploris_RSLC9_Waters_CC_DDA_M3_1ng.raw	P15291;P15291-2	TRUE	FALSE	784.8806646837	DCVSPHK
20200316_Exploris_RSLC9_Waters_CC_DDA_M3_1ng.raw	P10809	TRUE	TRUE	1233.2929646837	VGGTSDVEVNEK
20200316_Exploris_RSLC9_Waters_CC_DDA_M3_1ng.raw	P10809	TRUE	TRUE	901.0661646837	LSDGVAVLK
20200316_Exploris_RSLC9_Waters_CC_DDA_M3_1ng.raw	P10809	TRUE	TRUE	912.1358646837	VGLQVVAVK
20200316_Exploris_RSLC9_Waters_CC_DDA_M3_1ng.raw	P10809	TRUE	TRUE	844.0143646837	VGEVIVTK
20200316_Exploris_RSLC9_Waters_CC_DDA_M3_1ng.raw	P10809	TRUE	TRUE	804.9520646837	DDAMLLK
20200316_Exploris_RSLC9_Waters_CC_DDA_M3_1ng.raw	P10809	TRUE	TRUE	1215.3642646837	NAGVEGSLIVEK
20200316_Exploris_RSLC9_Waters_CC_DDA_M3_1ng.raw	P10809	TRUE	TRUE	2041.2379646837	PVTTPEEIAQVATISANGDK
20200316_Exploris_RSLC9_Waters_CC_DDA_M3_1ng.raw	P10809	FALSE	FALSE	2560.7094646837	LVQDVANNTNEEAGDGTTTATVLAR
20200316_Exploris_RSLC9_Waters_CC_DDA_M3_1ng.raw	P10809	TRUE	TRUE	1231.3263646837	DRVTDALNATR
20200316_Exploris_RSLC9_Waters_CC_DDA_M3_1ng.raw	P10809	TRUE	TRUE	1674.9532646837	DPGMGAMGGMGGGMGGGMF
20200316_Exploris_RSLC9_Waters_CC_DDA_M3_1ng.raw	P10809	TRUE	TRUE	844.0754646837	IPAMTIAK
20200316_Exploris_RSLC9_Waters_CC_DDA_M3_1ng.raw	P55010	TRUE	TRUE	1004.0105646837	DDDIDIDAI
20200316_Exploris_RSLC9_Waters_CC_DDA_M3_1ng.raw	P55010	TRUE	TRUE	1078.0931646837	EEGVIDSSDK
20200316_Exploris_RSLC9_Waters_CC_DDA_M3_1ng.raw	P55010	TRUE	TRUE	849.9525646837	QTIGNSCK
20200316_Exploris_RSLC9_Waters_CC_DDA_M3_1ng.raw	P07195	TRUE	TRUE	916.9788646837	DDEVAQLK
20200316_Exploris_RSLC9_Waters_CC_DDA_M3_1ng.raw	P07195	TRUE	TRUE	984.0259646837	DYSVTANSK
20200316_Exploris_RSLC9_Waters_CC_DDA_M3_1ng.raw	P07195	TRUE	TRUE	1694.8976646837	LIAPVAEEEATVPNNK
20200316_Exploris_RSLC9_Waters_CC_DDA_M3_1ng.raw	P07195	TRUE	TRUE	959.1057646837	GLTSVINQK
20200316_Exploris_RSLC9_Waters_CC_DDA_M3_1ng.raw	P07195	TRUE	TRUE	957.2194646837	FIIPQIVK
20200316_Exploris_RSLC9_Waters_CC_DDA_M3_1ng.raw	P07195	TRUE	TRUE	1176.2866646837	SADTLWDIQK
20200316_Exploris_RSLC9_Waters_CC_DDA_M3_1ng.raw	P61254;Q9UNX3	TRUE	FALSE	955.1169646837	YVIYIER
20200316_Exploris_RSLC9_Waters_CC_DDA_M3_1ng.raw	P61254;Q9UNX3	TRUE	FALSE	959.0192646837	DDEVQVVR
20200316_Exploris_RSLC9_Waters_CC_DDA_M3_1ng.raw	P21912	TRUE	TRUE	910.8879646837	DDFTEER
20200316_Exploris_RSLC9_Waters_CC_DDA_M3_1ng.raw	O75822;O75822-3	TRUE	FALSE	957.9875646837	DDFTEFGK
20200316_Exploris_RSLC9_Waters_CC_DDA_M3_1ng.raw	P53999	TRUE	TRUE	1260.3184646837	EQISDIDDAVR
20200316_Exploris_RSLC9_Waters_CC_DDA_M3_1ng.raw	P53999	TRUE	TRUE	1067.1768646837	DDNMFQIGK
20200316_Exploris_RSLC9_Waters_CC_DDA_M3_1ng.raw	Q9HAV7	TRUE	TRUE	837.8828646837	DDNPHLK
20200316_Exploris_RSLC9_Waters_CC_DDA_M3_1ng.raw	P60953	FALSE	FALSE	903.9367646837	DDPSTIEK
20200316_Exploris_RSLC9_Waters_CC_DDA_M3_1ng.raw	Q13867	TRUE	TRUE	995.9935646837	DDQDGAFTK
20200316_Exploris_RSLC9_Waters_CC_DDA_M3_1ng.raw	Q15370;Q15370-2	TRUE	FALSE	896.0033646837	TTIFTDAK
20200316_Exploris_RSLC9_Waters_CC_DDA_M3_1ng.raw	Q15370;Q15370-2	TRUE	FALSE	1370.4951646837	TLGECGFTSQTAR
20200316_Exploris_RSLC9_Waters_CC_DDA_M3_1ng.raw	Q15370;Q15370-2	TRUE	FALSE	770.9628646837	IVEGILK
20200316_Exploris_RSLC9_Waters_CC_DDA_M3_1ng.raw	Q15370;Q15370-2	TRUE	FALSE	1039.1457646837	ESSTVFELK
20200316_Exploris_RSLC9_Waters_CC_DDA_M3_1ng.raw	Q15370;Q15370-2	TRUE	FALSE	1018.0404646837	DDQLLDDGK
20200316_Exploris_RSLC9_Waters_CC_DDA_M3_1ng.raw	Q14498-1;Q14498-2	FALSE	FALSE	1064.1274646837	DDVIEECNK
20200316_Exploris_RSLC9_Waters_CC_DDA_M3_1ng.raw	O76094	FALSE	FALSE	830.8884646837	VTGDSQPK
20200316_Exploris_RSLC9_Waters_CC_DDA_M3_1ng.raw	O76094	TRUE	TRUE	951.9837646837	DQNVFDSK
20200316_Exploris_RSLC9_Waters_CC_DDA_M3_1ng.raw	O76094	FALSE	FALSE	1001.1176646837	DDVTALHCK
20200316_Exploris_RSLC9_Waters_CC_DDA_M3_1ng.raw	P63279	TRUE	TRUE	1005.0443646837	DDYPSSPPK
20200316_Exploris_RSLC9_Waters_CC_DDA_M3_1ng.raw	Q8N163-1;Q8N163-2	TRUE	FALSE	996.0803646837	FSATEVTNK
20200316_Exploris_RSLC9_Waters_CC_DDA_M3_1ng.raw	Q8N163-1;Q8N163-2	TRUE	FALSE	2163.2313646837	EAAPDAGAEPITADSDPAYSSK
20200316_Exploris_RSLC9_Waters_CC_DDA_M3_1ng.raw	Q8N163-1;Q8N163-2	TRUE	FALSE	1785.8341646837	DEAQNEGPATESEAPLK
20200316_Exploris_RSLC9_Waters_CC_DDA_M3_1ng.raw	O75607	TRUE	TRUE	1232.3694646837	DECNVVEVVAR
20200316_Exploris_RSLC9_Waters_CC_DDA_M3_1ng.raw	P30153	TRUE	TRUE	846.9057646837	DECPEVR
20200316_Exploris_RSLC9_Waters_CC_DDA_M3_1ng.raw	P30153	TRUE	TRUE	1286.3920646837	EFCENLSADCR
20200316_Exploris_RSLC9_Waters_CC_DDA_M3_1ng.raw	P30153	TRUE	TRUE	1160.2415646837	LTQDQDVDVK
20200316_Exploris_RSLC9_Waters_CC_DDA_M3_1ng.raw	P30153	TRUE	TRUE	929.0765646837	VLELDNVK
20200316_Exploris_RSLC9_Waters_CC_DDA_M3_1ng.raw	Q14677-1;Q14677-2;Q14677-3	TRUE	FALSE	1051.0676646837	DEEETVTTK
20200316_Exploris_RSLC9_Waters_CC_DDA_M3_1ng.raw	Q14677-1;Q14677-2;Q14677-3	TRUE	FALSE	945.0380646837	EHIYDLR
20200316_Exploris_RSLC9_Waters_CC_DDA_M3_1ng.raw	P18206;P18206-2	FALSE	FALSE	938.0001646837	DYLIDGSR
20200316_Exploris_RSLC9_Waters_CC_DDA_M3_1ng.raw	P18206;P18206-2	TRUE	FALSE	1470.5108646837	DPSASPGDAGEQAIR
20200316_Exploris_RSLC9_Waters_CC_DDA_M3_1ng.raw	P18206;P18206-2	TRUE	FALSE	1230.2946646837	WIDNPTVDDR
20200316_Exploris_RSLC9_Waters_CC_DDA_M3_1ng.raw	P18206;P18206-2	TRUE	FALSE	1003.1304646837	IAELCDDPK
20200316_Exploris_RSLC9_Waters_CC_DDA_M3_1ng.raw	P18206;P18206-2	TRUE	FALSE	872.9689646837	QILDEAGK
20200316_Exploris_RSLC9_Waters_CC_DDA_M3_1ng.raw	P18206;P18206-2	TRUE	FALSE	1105.2487646837	SLGEISALTSK
20200316_Exploris_RSLC9_Waters_CC_DDA_M3_1ng.raw	P18206;P18206-2	TRUE	FALSE	1118.2476646837	STVEGIQASVK
20200316_Exploris_RSLC9_Waters_CC_DDA_M3_1ng.raw	P18206;P18206-2	TRUE	FALSE	1021.0437646837	DEEFPEQK
20200316_Exploris_RSLC9_Waters_CC_DDA_M3_1ng.raw	P18206;P18206-2	TRUE	FALSE	1175.2964646837	SLLDASEEAIK
20200316_Exploris_RSLC9_Waters_CC_DDA_M3_1ng.raw	P18206;P18206-2	FALSE	FALSE	1974.2575646837	LVQAAQMLQSDPYSVPAR
20200316_Exploris_RSLC9_Waters_CC_DDA_M3_1ng.raw	P18206;P18206-2	TRUE	FALSE	915.9970646837	ERDDILR
20200316_Exploris_RSLC9_Waters_CC_DDA_M3_1ng.raw	P18206;P18206-2	TRUE	FALSE	730.7277646837	GDSPEAR
20200316_Exploris_RSLC9_Waters_CC_DDA_M3_1ng.raw	P18206;P18206-2	TRUE	FALSE	817.8896646837	EAEAASIK
20200316_Exploris_RSLC9_Waters_CC_DDA_M3_1ng.raw	Q8WWM7-1;Q8WWM7-2;Q8WWM7-3;Q8WWM7-4;Q8WWM7-5;Q8WWM7-6;Q8WWM7-8;Q8WWM7-9	TRUE	FALSE	1056.1791646837	TLEPQELAR
20200316_Exploris_RSLC9_Waters_CC_DDA_M3_1ng.raw	Q8WWM7-1;Q8WWM7-2;Q8WWM7-3;Q8WWM7-4;Q8WWM7-5;Q8WWM7-6;Q8WWM7-8;Q8WWM7-9	FALSE	FALSE	1156.3020646837	FELAVDAVHR
20200316_Exploris_RSLC9_Waters_CC_DDA_M3_1ng.raw	Q8WWM7-1;Q8WWM7-2;Q8WWM7-3;Q8WWM7-4;Q8WWM7-5;Q8WWM7-6;Q8WWM7-8;Q8WWM7-9	FALSE	FALSE	895.8762646837	DNSEEFR
20200316_Exploris_RSLC9_Waters_CC_DDA_M3_1ng.raw	Q8WWM7-1;Q8WWM7-2;Q8WWM7-3;Q8WWM7-4;Q8WWM7-5;Q8WWM7-6;Q8WWM7-8;Q8WWM7-9	TRUE	FALSE	943.1034646837	ISLAPTDVK
20200316_Exploris_RSLC9_Waters_CC_DDA_M3_1ng.raw	Q8WWM7-1;Q8WWM7-2;Q8WWM7-3;Q8WWM7-4;Q8WWM7-5;Q8WWM7-6;Q8WWM7-8;Q8WWM7-9	TRUE	FALSE	1071.1475646837	DEGPVAEQVK
20200316_Exploris_RSLC9_Waters_CC_DDA_M3_1ng.raw	Q8WWM7-1;Q8WWM7-2;Q8WWM7-3;Q8WWM7-4;Q8WWM7-5;Q8WWM7-6;Q8WWM7-8;Q8WWM7-9	FALSE	FALSE	843.9304646837	STLNPNAK
20200316_Exploris_RSLC9_Waters_CC_DDA_M3_1ng.raw	P23381	TRUE	TRUE	875.9263646837	DEIDSAVK
20200316_Exploris_RSLC9_Waters_CC_DDA_M3_1ng.raw	Q6IBS0	TRUE	TRUE	908.0143646837	DELFGTVK
20200316_Exploris_RSLC9_Waters_CC_DDA_M3_1ng.raw	P06748;P06748-3	FALSE	FALSE	802.9213646837	TVSLGAGAK
20200316_Exploris_RSLC9_Waters_CC_DDA_M3_1ng.raw	P06748;P06748-3	FALSE	FALSE	931.0057646837	GPSSVEDIK
20200316_Exploris_RSLC9_Waters_CC_DDA_M3_1ng.raw	P06748;P06748-3	FALSE	FALSE	744.9250646837	VTLATLK
20200316_Exploris_RSLC9_Waters_CC_DDA_M3_1ng.raw	P06748;P06748-3	FALSE	FALSE	2145.3639646837	DELHIVEAEAMNYEGSPIK
20200316_Exploris_RSLC9_Waters_CC_DDA_M3_1ng.raw	O60841	TRUE	TRUE	996.1235646837	DELIHELK
20200316_Exploris_RSLC9_Waters_CC_DDA_M3_1ng.raw	O60841	TRUE	TRUE	1066.2146646837	IEPIPGESPK
20200316_Exploris_RSLC9_Waters_CC_DDA_M3_1ng.raw	O60841	TRUE	TRUE	970.1065646837	LAHCEELR
20200316_Exploris_RSLC9_Waters_CC_DDA_M3_1ng.raw	O60841	TRUE	TRUE	987.1162646837	RLEELEAK
20200316_Exploris_RSLC9_Waters_CC_DDA_M3_1ng.raw	O60841	TRUE	TRUE	930.0210646837	EVEAAQGVK
20200316_Exploris_RSLC9_Waters_CC_DDA_M3_1ng.raw	O60841	TRUE	TRUE	914.1286646837	HIAVFPCK
20200316_Exploris_RSLC9_Waters_CC_DDA_M3_1ng.raw	Q8NC51-1;Q8NC51-2	TRUE	FALSE	917.9636646837	DELTESPK
20200316_Exploris_RSLC9_Waters_CC_DDA_M3_1ng.raw	Q9Y4L1	TRUE	TRUE	1143.2110646837	DEPGEQVELK
20200316_Exploris_RSLC9_Waters_CC_DDA_M3_1ng.raw	P05198	TRUE	TRUE	1264.3526646837	DEQLESLFQR
20200316_Exploris_RSLC9_Waters_CC_DDA_M3_1ng.raw	P05198	TRUE	TRUE	871.9813646837	VSPEEAIK
20200316_Exploris_RSLC9_Waters_CC_DDA_M3_1ng.raw	P05198	TRUE	TRUE	1348.4249646837	VVTDTDETELAR
20200316_Exploris_RSLC9_Waters_CC_DDA_M3_1ng.raw	P05198	TRUE	TRUE	755.9079646837	LTPQAVK
20200316_Exploris_RSLC9_Waters_CC_DDA_M3_1ng.raw	P05198	TRUE	TRUE	981.0681646837	TAWVFDDK
20200316_Exploris_RSLC9_Waters_CC_DDA_M3_1ng.raw	P63244	TRUE	TRUE	978.0625646837	QEVISTSSK
20200316_Exploris_RSLC9_Waters_CC_DDA_M3_1ng.raw	P63244	TRUE	TRUE	1309.3936646837	DVLSVAFSSDNR
20200316_Exploris_RSLC9_Waters_CC_DDA_M3_1ng.raw	P63244	TRUE	TRUE	859.9726646837	IWDLEGK
20200316_Exploris_RSLC9_Waters_CC_DDA_M3_1ng.raw	P63244	TRUE	TRUE	1192.2457646837	DETNYGIPQR
20200316_Exploris_RSLC9_Waters_CC_DDA_M3_1ng.raw	P63244	TRUE	TRUE	1059.2286646837	VWQVTIGTR
20200316_Exploris_RSLC9_Waters_CC_DDA_M3_1ng.raw	P63244	TRUE	TRUE	1925.0549646837	YTVQDESHSEWVSCVR
20200316_Exploris_RSLC9_Waters_CC_DDA_M3_1ng.raw	P63244	TRUE	TRUE	1851.0589646837	FSPNSSNPIIVSCGWDK
20200316_Exploris_RSLC9_Waters_CC_DDA_M3_1ng.raw	P63244	TRUE	TRUE	947.1150646837	VWNLANCK
20200316_Exploris_RSLC9_Waters_CC_DDA_M3_1ng.raw	P63244	TRUE	TRUE	1264.3960646837	LWDLTTGTTTR
20200316_Exploris_RSLC9_Waters_CC_DDA_M3_1ng.raw	P63244	TRUE	TRUE	828.9995646837	IIVDELK
20200316_Exploris_RSLC9_Waters_CC_DDA_M3_1ng.raw	Q14166	TRUE	TRUE	1396.5146646837	DFAYGETDPLIR
20200316_Exploris_RSLC9_Waters_CC_DDA_M3_1ng.raw	O14980	TRUE	TRUE	757.9236646837	QLGSILK
20200316_Exploris_RSLC9_Waters_CC_DDA_M3_1ng.raw	O14980	TRUE	TRUE	978.1082646837	QLLDFSQK
20200316_Exploris_RSLC9_Waters_CC_DDA_M3_1ng.raw	O14980	TRUE	TRUE	1221.2435646837	DFEEYPEHR
20200316_Exploris_RSLC9_Waters_CC_DDA_M3_1ng.raw	O14980	TRUE	TRUE	790.8847646837	NQCEGIK
20200316_Exploris_RSLC9_Waters_CC_DDA_M3_1ng.raw	O14980	TRUE	TRUE	1066.1434646837	TSSDPTCVEK
20200316_Exploris_RSLC9_Waters_CC_DDA_M3_1ng.raw	O14980	TRUE	TRUE	1018.1883646837	DLLGLCEQK
20200316_Exploris_RSLC9_Waters_CC_DDA_M3_1ng.raw	O14980	TRUE	TRUE	1757.8232646837	EFAGEDTSDLFLEER
20200316_Exploris_RSLC9_Waters_CC_DDA_M3_1ng.raw	O14980	TRUE	TRUE	1011.0570646837	EHPDAWTR
20200316_Exploris_RSLC9_Waters_CC_DDA_M3_1ng.raw	O14980	TRUE	TRUE	1068.1437646837	DTDSINLYK
20200316_Exploris_RSLC9_Waters_CC_DDA_M3_1ng.raw	P07814	TRUE	TRUE	1535.6692646837	SLYDEVAAQGEVVR
20200316_Exploris_RSLC9_Waters_CC_DDA_M3_1ng.raw	P07814	FALSE	FALSE	964.9795646837	FDDTNPEK
20200316_Exploris_RSLC9_Waters_CC_DDA_M3_1ng.raw	P07814	TRUE	TRUE	866.0234646837	VIDPVAPR
20200316_Exploris_RSLC9_Waters_CC_DDA_M3_1ng.raw	P07814	TRUE	TRUE	984.0687646837	DFFDAEIK
20200316_Exploris_RSLC9_Waters_CC_DDA_M3_1ng.raw	P07814	TRUE	TRUE	1711.9431646837	EVIPVNVPEAQEEMK
20200316_Exploris_RSLC9_Waters_CC_DDA_M3_1ng.raw	Q13283	TRUE	TRUE	1200.2225646837	EAGEQGDIEPR
20200316_Exploris_RSLC9_Waters_CC_DDA_M3_1ng.raw	Q13283	TRUE	TRUE	1573.7205646837	DFFQSYGNVVELR
20200316_Exploris_RSLC9_Waters_CC_DDA_M3_1ng.raw	P04818	FALSE	FALSE	1257.3606646837	DFLDSLGFSTR
20200316_Exploris_RSLC9_Waters_CC_DDA_M3_1ng.raw	P35998	FALSE	FALSE	824.9453646837	TDACFIR
20200316_Exploris_RSLC9_Waters_CC_DDA_M3_1ng.raw	P35998	FALSE	FALSE	1379.3575646837	FDDGAGGDNEVQR
20200316_Exploris_RSLC9_Waters_CC_DDA_M3_1ng.raw	P35998	TRUE	TRUE	887.0391646837	INELTGIK
20200316_Exploris_RSLC9_Waters_CC_DDA_M3_1ng.raw	P35998	FALSE	FALSE	935.0399646837	DFLEAVNK
20200316_Exploris_RSLC9_Waters_CC_DDA_M3_1ng.raw	P35998	TRUE	TRUE	1101.1736646837	IINADSEDPK
20200316_Exploris_RSLC9_Waters_CC_DDA_M3_1ng.raw	Q04760-1;Q04760-2	TRUE	FALSE	1264.5005646837	DFLLQQTMLR
20200316_Exploris_RSLC9_Waters_CC_DDA_M3_1ng.raw	Q04760-1;Q04760-2	TRUE	FALSE	1002.2757646837	VLGMTLIQK
20200316_Exploris_RSLC9_Waters_CC_DDA_M3_1ng.raw	P23284	TRUE	TRUE	1031.2307646837	VLEGMEVVR
20200316_Exploris_RSLC9_Waters_CC_DDA_M3_1ng.raw	P23284	TRUE	TRUE	1286.4200646837	DFMIQGGDFTR
20200316_Exploris_RSLC9_Waters_CC_DDA_M3_1ng.raw	P23284	TRUE	TRUE	933.0827646837	DVIIADCGK
20200316_Exploris_RSLC9_Waters_CC_DDA_M3_1ng.raw	Q96I25	TRUE	TRUE	1410.4579646837	DFPYEEDSRPR
20200316_Exploris_RSLC9_Waters_CC_DDA_M3_1ng.raw	Q9BSL1	TRUE	TRUE	907.9739646837	DFQTELR
20200316_Exploris_RSLC9_Waters_CC_DDA_M3_1ng.raw	P30041	TRUE	TRUE	1338.4934646837	DFTPVCTTELGR
20200316_Exploris_RSLC9_Waters_CC_DDA_M3_1ng.raw	P30041	TRUE	TRUE	906.0013646837	NFDEILR
20200316_Exploris_RSLC9_Waters_CC_DDA_M3_1ng.raw	P30041	TRUE	TRUE	1007.1928646837	VVFVFGPDK
20200316_Exploris_RSLC9_Waters_CC_DDA_M3_1ng.raw	P30041	TRUE	TRUE	774.9104646837	LAPEFAK
20200316_Exploris_RSLC9_Waters_CC_DDA_M3_1ng.raw	P30041	TRUE	TRUE	915.0522646837	VATPVDWK
20200316_Exploris_RSLC9_Waters_CC_DDA_M3_1ng.raw	P30041	TRUE	TRUE	1830.0323646837	DGDSVMVLPTIPEEEAK
20200316_Exploris_RSLC9_Waters_CC_DDA_M3_1ng.raw	P30041	TRUE	TRUE	1191.3880646837	LSILYPATTGR
20200316_Exploris_RSLC9_Waters_CC_DDA_M3_1ng.raw	O75531	TRUE	TRUE	1122.2534646837	DFVAEPMGEK
20200316_Exploris_RSLC9_Waters_CC_DDA_M3_1ng.raw	Q16822-1	TRUE	TRUE	953.1419646837	ETPIGLVPK
20200316_Exploris_RSLC9_Waters_CC_DDA_M3_1ng.raw	Q16822-1	FALSE	FALSE	960.0094646837	DFVEHSAR
20200316_Exploris_RSLC9_Waters_CC_DDA_M3_1ng.raw	P62158	TRUE	TRUE	1093.0644646837	DTDSEEEIR
20200316_Exploris_RSLC9_Waters_CC_DDA_M3_1ng.raw	P62158	TRUE	TRUE	906.9403646837	DGDGTITTK
20200316_Exploris_RSLC9_Waters_CC_DDA_M3_1ng.raw	P62158	FALSE	FALSE	956.0583646837	EAFSLFDK
20200316_Exploris_RSLC9_Waters_CC_DDA_M3_1ng.raw	P62158	TRUE	TRUE	1265.3403646837	DGNGYISAAELR
20200316_Exploris_RSLC9_Waters_CC_DDA_M3_1ng.raw	P30101	TRUE	TRUE	786.8810646837	FLDAGHK
20200316_Exploris_RSLC9_Waters_CC_DDA_M3_1ng.raw	P30101	TRUE	TRUE	1236.2122646837	DGEEAGAYDGPR
20200316_Exploris_RSLC9_Waters_CC_DDA_M3_1ng.raw	P30101	TRUE	TRUE	1172.3163646837	FVMQEEFSR
20200316_Exploris_RSLC9_Waters_CC_DDA_M3_1ng.raw	P30101	TRUE	TRUE	1341.5244646837	GFPTIYFSPANK
20200316_Exploris_RSLC9_Waters_CC_DDA_M3_1ng.raw	P30101	TRUE	TRUE	1832.9801646837	VVVAENFDEIVNNENK
20200316_Exploris_RSLC9_Waters_CC_DDA_M3_1ng.raw	P30101	TRUE	TRUE	1370.5200646837	ELSDFISYLQR
20200316_Exploris_RSLC9_Waters_CC_DDA_M3_1ng.raw	P30101	TRUE	TRUE	995.1418646837	QAGPASVPLR
20200316_Exploris_RSLC9_Waters_CC_DDA_M3_1ng.raw	P30101	TRUE	TRUE	1084.2324646837	YGVSGYPTLK
20200316_Exploris_RSLC9_Waters_CC_DDA_M3_1ng.raw	P30101	TRUE	TRUE	939.0284646837	TVAYTEQK
20200316_Exploris_RSLC9_Waters_CC_DDA_M3_1ng.raw	P09960-1	FALSE	FALSE	985.1437646837	VVINGQEVK
20200316_Exploris_RSLC9_Waters_CC_DDA_M3_1ng.raw	P09960-1	FALSE	FALSE	1314.2801646837	DGETPDPEDPSR
20200316_Exploris_RSLC9_Waters_CC_DDA_M3_1ng.raw	O43852;O43852-3	FALSE	FALSE	954.0455646837	EQFVEFR
20200316_Exploris_RSLC9_Waters_CC_DDA_M3_1ng.raw	O43852;O43852-3	FALSE	FALSE	1232.3105646837	HLVYESDQNK
20200316_Exploris_RSLC9_Waters_CC_DDA_M3_1ng.raw	O43852;O43852-3	FALSE	FALSE	1122.2355646837	DGFVTVDELK
20200316_Exploris_RSLC9_Waters_CC_DDA_M3_1ng.raw	O43852;O43852-3	FALSE	FALSE	1294.3760646837	TFDQLTPEESK
20200316_Exploris_RSLC9_Waters_CC_DDA_M3_1ng.raw	P13861;P13861-2	TRUE	FALSE	1187.2267646837	DGGNQEVEIAR
20200316_Exploris_RSLC9_Waters_CC_DDA_M3_1ng.raw	P45974-1;P45974-2	TRUE	FALSE	1341.3491646837	EEDPATGTGDPPR
20200316_Exploris_RSLC9_Waters_CC_DDA_M3_1ng.raw	P45974-1;P45974-2	TRUE	FALSE	1111.2584646837	DGLGGLPDIVR
20200316_Exploris_RSLC9_Waters_CC_DDA_M3_1ng.raw	P45974-1;P45974-2	TRUE	FALSE	1044.0869646837	GHPEFSTNR
20200316_Exploris_RSLC9_Waters_CC_DDA_M3_1ng.raw	P08670	TRUE	TRUE	869.9678646837	FANYIDK
20200316_Exploris_RSLC9_Waters_CC_DDA_M3_1ng.raw	P08670	TRUE	TRUE	1323.3771646837	EEAENTLQSFR
20200316_Exploris_RSLC9_Waters_CC_DDA_M3_1ng.raw	P08670	TRUE	TRUE	1023.1059646837	QQYESVAAK
20200316_Exploris_RSLC9_Waters_CC_DDA_M3_1ng.raw	P08670	TRUE	TRUE	1254.3724646837	LGDLYEEEMR
20200316_Exploris_RSLC9_Waters_CC_DDA_M3_1ng.raw	P08670	TRUE	TRUE	1428.5598646837	SLYASSPGGVYATR
20200316_Exploris_RSLC9_Waters_CC_DDA_M3_1ng.raw	P08670	TRUE	TRUE	1076.1847646837	DNLAEDIMR
20200316_Exploris_RSLC9_Waters_CC_DDA_M3_1ng.raw	P08670	TRUE	TRUE	2187.3175646837	EMEENFAVEAANYQDTIGR
20200316_Exploris_RSLC9_Waters_CC_DDA_M3_1ng.raw	P08670	TRUE	TRUE	1836.8413646837	DGQVINETSQHHDDLE
20200316_Exploris_RSLC9_Waters_CC_DDA_M3_1ng.raw	P08670	TRUE	TRUE	1046.2018646837	LQEEMLQR
20200316_Exploris_RSLC9_Waters_CC_DDA_M3_1ng.raw	P08670	TRUE	TRUE	1060.1241646837	QVDQLTNDK
20200316_Exploris_RSLC9_Waters_CC_DDA_M3_1ng.raw	P08670	FALSE	FALSE	1121.2506646837	EYQDLLNVK
20200316_Exploris_RSLC9_Waters_CC_DDA_M3_1ng.raw	P08670	TRUE	TRUE	1668.8163646837	ETNLDSLPLVDTHSK
20200316_Exploris_RSLC9_Waters_CC_DDA_M3_1ng.raw	P08670	TRUE	TRUE	1433.6350646837	QVQSLTCEVDALK
20200316_Exploris_RSLC9_Waters_CC_DDA_M3_1ng.raw	P08670	TRUE	TRUE	911.9190646837	QESTEYR
20200316_Exploris_RSLC9_Waters_CC_DDA_M3_1ng.raw	P78332	FALSE	FALSE	903.9018646837	DGSHADFR
20200316_Exploris_RSLC9_Waters_CC_DDA_M3_1ng.raw	P78332	FALSE	FALSE	909.0079646837	QNLEIHR
20200316_Exploris_RSLC9_Waters_CC_DDA_M3_1ng.raw	Q09161	TRUE	TRUE	1187.2671646837	DGVLEEQIER
20200316_Exploris_RSLC9_Waters_CC_DDA_M3_1ng.raw	Q09161	TRUE	TRUE	1005.0448646837	VESAQSEQK
20200316_Exploris_RSLC9_Waters_CC_DDA_M3_1ng.raw	P16989-1;P16989-2;P16989-3	TRUE	FALSE	1612.6714646837	ENQQATSGPNQPSVR
20200316_Exploris_RSLC9_Waters_CC_DDA_M3_1ng.raw	P16989-1;P16989-2;P16989-3	TRUE	FALSE	1559.6971646837	DGVPEGAQLQGPVHR
20200316_Exploris_RSLC9_Waters_CC_DDA_M3_1ng.raw	P31949	TRUE	TRUE	1060.1236646837	DGYNYTLSK
20200316_Exploris_RSLC9_Waters_CC_DDA_M3_1ng.raw	P31949	TRUE	TRUE	770.8358646837	DPGVLDR
20200316_Exploris_RSLC9_Waters_CC_DDA_M3_1ng.raw	Q14444-1;Q14444-2	TRUE	FALSE	937.9568646837	LDDYQER
20200316_Exploris_RSLC9_Waters_CC_DDA_M3_1ng.raw	Q14444-1;Q14444-2	TRUE	FALSE	802.8346646837	LGDDEVR
20200316_Exploris_RSLC9_Waters_CC_DDA_M3_1ng.raw	Q14444-1;Q14444-2	TRUE	FALSE	999.0429646837	DGYQQNFK
20200316_Exploris_RSLC9_Waters_CC_DDA_M3_1ng.raw	P31689-1;P31689-2	TRUE	FALSE	844.9208646837	DHAVFTR
20200316_Exploris_RSLC9_Waters_CC_DDA_M3_1ng.raw	P07919	TRUE	TRUE	876.9752646837	LELCDER
20200316_Exploris_RSLC9_Waters_CC_DDA_M3_1ng.raw	P07919	FALSE	FALSE	1006.0907646837	EQCEQLEK
20200316_Exploris_RSLC9_Waters_CC_DDA_M3_1ng.raw	P07919	FALSE	FALSE	808.9056646837	DHCVAHK
20200316_Exploris_RSLC9_Waters_CC_DDA_M3_1ng.raw	Q9BQ67	TRUE	TRUE	825.8314646837	DHLGDNR
20200316_Exploris_RSLC9_Waters_CC_DDA_M3_1ng.raw	Q9BQ67	TRUE	TRUE	877.0185646837	LLTGDCQK
20200316_Exploris_RSLC9_Waters_CC_DDA_M3_1ng.raw	O75832	TRUE	TRUE	755.9079646837	TPLQVAK
20200316_Exploris_RSLC9_Waters_CC_DDA_M3_1ng.raw	O75832	FALSE	FALSE	1230.3156646837	DHYEATAMHR
20200316_Exploris_RSLC9_Waters_CC_DDA_M3_1ng.raw	Q9NVI7-2	FALSE	FALSE	758.8681646837	DIAIATR
20200316_Exploris_RSLC9_Waters_CC_DDA_M3_1ng.raw	Q9NVI7-2	FALSE	FALSE	1384.5069646837	QQQLLNEENLR
20200316_Exploris_RSLC9_Waters_CC_DDA_M3_1ng.raw	Q9UHX1-1;Q9UHX1-2;Q9UHX1-3;Q9UHX1-4;Q9UHX1-5;Q9UHX1-6	TRUE	FALSE	1766.8001646837	DIDDDLEGEVTEECGK
20200316_Exploris_RSLC9_Waters_CC_DDA_M3_1ng.raw	Q9UHX1-1;Q9UHX1-2;Q9UHX1-3;Q9UHX1-4;Q9UHX1-5;Q9UHX1-6	TRUE	FALSE	892.0582646837	VIIYQEK
20200316_Exploris_RSLC9_Waters_CC_DDA_M3_1ng.raw	Q9UHX1-1;Q9UHX1-2;Q9UHX1-3;Q9UHX1-4;Q9UHX1-5;Q9UHX1-6	TRUE	FALSE	1207.3009646837	VVAEVYDQER
20200316_Exploris_RSLC9_Waters_CC_DDA_M3_1ng.raw	Q9UHX1-1;Q9UHX1-2;Q9UHX1-3;Q9UHX1-4;Q9UHX1-5;Q9UHX1-6	TRUE	FALSE	1105.2074646837	GYGFIEYEK
20200316_Exploris_RSLC9_Waters_CC_DDA_M3_1ng.raw	Q9UHX1-1;Q9UHX1-2;Q9UHX1-3;Q9UHX1-4;Q9UHX1-5;Q9UHX1-6	TRUE	FALSE	1075.2708646837	QAFAPFGPIK
20200316_Exploris_RSLC9_Waters_CC_DDA_M3_1ng.raw	Q13200	FALSE	FALSE	874.9414646837	LLTDDGNK
20200316_Exploris_RSLC9_Waters_CC_DDA_M3_1ng.raw	Q13200	FALSE	FALSE	1167.1956646837	FGGSGSQVDSAR
20200316_Exploris_RSLC9_Waters_CC_DDA_M3_1ng.raw	Q13200	FALSE	FALSE	1105.2721646837	DPNNLFMVR
20200316_Exploris_RSLC9_Waters_CC_DDA_M3_1ng.raw	Q13200	FALSE	FALSE	958.0801646837	QLAQYHAK
20200316_Exploris_RSLC9_Waters_CC_DDA_M3_1ng.raw	Q13200	FALSE	FALSE	1038.0741646837	DIDENAYAK
20200316_Exploris_RSLC9_Waters_CC_DDA_M3_1ng.raw	P20839;P20839-2;P20839-3;P20839-4;P20839-5;P20839-6;P20839-7	FALSE	FALSE	792.8823646837	DYPLASK
20200316_Exploris_RSLC9_Waters_CC_DDA_M3_1ng.raw	P20839;P20839-2;P20839-3;P20839-4;P20839-5;P20839-6;P20839-7	FALSE	FALSE	972.0611646837	EANEILQR
20200316_Exploris_RSLC9_Waters_CC_DDA_M3_1ng.raw	P20839;P20839-2;P20839-3;P20839-4;P20839-5;P20839-6;P20839-7	TRUE	FALSE	950.0515646837	DIDFLAEK
20200316_Exploris_RSLC9_Waters_CC_DDA_M3_1ng.raw	Q9NP97	FALSE	FALSE	1446.5749646837	DIDPQNDLTFLR
20200316_Exploris_RSLC9_Waters_CC_DDA_M3_1ng.raw	Q07955-1	FALSE	FALSE	902.9323646837	GPAGNNDCR
20200316_Exploris_RSLC9_Waters_CC_DDA_M3_1ng.raw	Q07955-1	FALSE	FALSE	1028.1219646837	DIEDVFYK
20200316_Exploris_RSLC9_Waters_CC_DDA_M3_1ng.raw	Q07955-1	FALSE	FALSE	1360.4562646837	EAGDVCYADVYR
20200316_Exploris_RSLC9_Waters_CC_DDA_M3_1ng.raw	Q07955-1	FALSE	FALSE	1256.4625646837	IYVGNLPPDIR
20200316_Exploris_RSLC9_Waters_CC_DDA_M3_1ng.raw	Q07955-1	FALSE	FALSE	916.0863646837	LRVEFPR
20200316_Exploris_RSLC9_Waters_CC_DDA_M3_1ng.raw	Q15024	TRUE	TRUE	1553.6558646837	DIELSDDPYDCIR
20200316_Exploris_RSLC9_Waters_CC_DDA_M3_1ng.raw	E9PAV3;E9PAV3-2;Q13765-1	TRUE	FALSE	1461.6484646837	DIELVMSQANVSR
20200316_Exploris_RSLC9_Waters_CC_DDA_M3_1ng.raw	E9PAV3;E9PAV3-2;Q13765-1	TRUE	FALSE	1484.6210646837	SPASDTYIVFGEAK
20200316_Exploris_RSLC9_Waters_CC_DDA_M3_1ng.raw	E9PAV3;E9PAV3-2;Q13765-1	TRUE	FALSE	1614.7679646837	IEDLSQQAQLAAAEK
20200316_Exploris_RSLC9_Waters_CC_DDA_M3_1ng.raw	O75475-1	FALSE	FALSE	1112.1994646837	DIFPYSENK
20200316_Exploris_RSLC9_Waters_CC_DDA_M3_1ng.raw	Q9BVP2;Q9BVP2-2	TRUE	FALSE	960.1365646837	ELPTVVFR
20200316_Exploris_RSLC9_Waters_CC_DDA_M3_1ng.raw	Q9BVP2;Q9BVP2-2	TRUE	FALSE	980.0808646837	DIHEELPK
20200316_Exploris_RSLC9_Waters_CC_DDA_M3_1ng.raw	Q9BVP2;Q9BVP2-2	TRUE	FALSE	1012.1259646837	GGIPNVEGAAK
20200316_Exploris_RSLC9_Waters_CC_DDA_M3_1ng.raw	P46777	TRUE	TRUE	913.0362646837	QFSQYIK
20200316_Exploris_RSLC9_Waters_CC_DDA_M3_1ng.raw	P46777	TRUE	TRUE	1165.3679646837	DIICQIAYAR
20200316_Exploris_RSLC9_Waters_CC_DDA_M3_1ng.raw	P46777	TRUE	TRUE	1029.0663646837	FPGYDSESK
20200316_Exploris_RSLC9_Waters_CC_DDA_M3_1ng.raw	P46777	TRUE	TRUE	877.9447646837	ENPVYEK
20200316_Exploris_RSLC9_Waters_CC_DDA_M3_1ng.raw	P62917	TRUE	TRUE	1051.2086646837	VVFRDPYR
20200316_Exploris_RSLC9_Waters_CC_DDA_M3_1ng.raw	P62917	TRUE	TRUE	922.0037646837	DIIHDPGR
20200316_Exploris_RSLC9_Waters_CC_DDA_M3_1ng.raw	P49959;P49959-2;P49959-3	TRUE	FALSE	1220.1670646837	NTNEEDDEVR
20200316_Exploris_RSLC9_Waters_CC_DDA_M3_1ng.raw	P49959;P49959-2;P49959-3	TRUE	FALSE	947.0997646837	DIIHFFR
20200316_Exploris_RSLC9_Waters_CC_DDA_M3_1ng.raw	P12956	FALSE	FALSE	1703.8267646837	SDSFENPVLQQHFR
20200316_Exploris_RSLC9_Waters_CC_DDA_M3_1ng.raw	P12956	FALSE	FALSE	1388.4894646837	DIISIAEDEDLR
20200316_Exploris_RSLC9_Waters_CC_DDA_M3_1ng.raw	P12956	FALSE	FALSE	815.8738646837	ETNEPVK
20200316_Exploris_RSLC9_Waters_CC_DDA_M3_1ng.raw	P12956	FALSE	FALSE	1651.8291646837	TFNTSTGGLLLPSDTK
20200316_Exploris_RSLC9_Waters_CC_DDA_M3_1ng.raw	P12956	FALSE	FALSE	1005.1742646837	ILELDQFK
20200316_Exploris_RSLC9_Waters_CC_DDA_M3_1ng.raw	O75390	TRUE	TRUE	834.0215646837	LVAQLYK
20200316_Exploris_RSLC9_Waters_CC_DDA_M3_1ng.raw	O75390	TRUE	TRUE	997.1949646837	DILADLIPK
20200316_Exploris_RSLC9_Waters_CC_DDA_M3_1ng.raw	O75390	TRUE	TRUE	1008.1524646837	GFSIPECQK
20200316_Exploris_RSLC9_Waters_CC_DDA_M3_1ng.raw	O75390	TRUE	TRUE	983.1581646837	SMSTEGLMK
20200316_Exploris_RSLC9_Waters_CC_DDA_M3_1ng.raw	Q96TA1;Q96TA1-2	TRUE	FALSE	785.9341646837	DILQAVK
20200316_Exploris_RSLC9_Waters_CC_DDA_M3_1ng.raw	Q9BUQ8	TRUE	TRUE	1129.2738646837	DILVATDVAGR
20200316_Exploris_RSLC9_Waters_CC_DDA_M3_1ng.raw	Q9BUQ8	TRUE	TRUE	862.9359646837	QFQDLGR
20200316_Exploris_RSLC9_Waters_CC_DDA_M3_1ng.raw	Q9BUQ8	TRUE	TRUE	950.1038646837	HQVQLLGR
20200316_Exploris_RSLC9_Waters_CC_DDA_M3_1ng.raw	P61081	TRUE	TRUE	1055.1912646837	DINELNLPK
20200316_Exploris_RSLC9_Waters_CC_DDA_M3_1ng.raw	P48556	TRUE	TRUE	862.9330646837	DIPSFER
20200316_Exploris_RSLC9_Waters_CC_DDA_M3_1ng.raw	P48556	TRUE	TRUE	841.0164646837	QQLILAR
20200316_Exploris_RSLC9_Waters_CC_DDA_M3_1ng.raw	Q86XP3-1;Q86XP3-2	TRUE	FALSE	1339.5500646837	DIPVLVATDVAAR
20200316_Exploris_RSLC9_Waters_CC_DDA_M3_1ng.raw	P46379-1;P46379-2;P46379-3;P46379-4;P46379-5	TRUE	FALSE	945.0788646837	DIQTLLSR
20200316_Exploris_RSLC9_Waters_CC_DDA_M3_1ng.raw	P62854	TRUE	TRUE	1653.8446646837	DISEASVFDAYVLPK
20200316_Exploris_RSLC9_Waters_CC_DDA_M3_1ng.raw	Q06830	FALSE	FALSE	1211.3788646837	QITVNDLPVGR
20200316_Exploris_RSLC9_Waters_CC_DDA_M3_1ng.raw	Q06830	TRUE	TRUE	940.0130646837	DISLSDYK
20200316_Exploris_RSLC9_Waters_CC_DDA_M3_1ng.raw	Q06830	TRUE	TRUE	1107.2671646837	TIAQDYGVLK
20200316_Exploris_RSLC9_Waters_CC_DDA_M3_1ng.raw	Q06830	FALSE	FALSE	920.0685646837	GLFIIDDK
20200316_Exploris_RSLC9_Waters_CC_DDA_M3_1ng.raw	Q06830	TRUE	TRUE	1196.3637646837	LVQAFQFTDK
20200316_Exploris_RSLC9_Waters_CC_DDA_M3_1ng.raw	P13489	TRUE	TRUE	1092.1841646837	LDDCGLTEAR
20200316_Exploris_RSLC9_Waters_CC_DDA_M3_1ng.raw	P13489	TRUE	TRUE	1630.7270646837	ELTVSNNDINEAGVR
20200316_Exploris_RSLC9_Waters_CC_DDA_M3_1ng.raw	P13489	TRUE	TRUE	905.0723646837	DLCGIVASK
20200316_Exploris_RSLC9_Waters_CC_DDA_M3_1ng.raw	P13489	TRUE	TRUE	1103.2507646837	DSPCQLEALK
20200316_Exploris_RSLC9_Waters_CC_DDA_M3_1ng.raw	P13489	TRUE	TRUE	760.8406646837	DISSALR
20200316_Exploris_RSLC9_Waters_CC_DDA_M3_1ng.raw	P00338-1;P00338-3	FALSE	FALSE	1011.0515646837	DYNVTANSK
20200316_Exploris_RSLC9_Waters_CC_DDA_M3_1ng.raw	P00338-1;P00338-3	FALSE	FALSE	929.1657646837	FIIPNVVK
20200316_Exploris_RSLC9_Waters_CC_DDA_M3_1ng.raw	P00338-1;P00338-3	FALSE	FALSE	1264.4365646837	QVVESAYEVIK
20200316_Exploris_RSLC9_Waters_CC_DDA_M3_1ng.raw	P00338-1;P00338-3	FALSE	FALSE	973.0026646837	EEQTPQNK
20200316_Exploris_RSLC9_Waters_CC_DDA_M3_1ng.raw	P00338-1;P00338-3	FALSE	FALSE	1118.2499646837	SADTLWGIQK
20200316_Exploris_RSLC9_Waters_CC_DDA_M3_1ng.raw	P00338-1;P00338-3	FALSE	FALSE	1657.8304646837	DLADELALVDVIEDK
20200316_Exploris_RSLC9_Waters_CC_DDA_M3_1ng.raw	P00338-1;P00338-3	FALSE	FALSE	832.8205646837	QQEGESR
20200316_Exploris_RSLC9_Waters_CC_DDA_M3_1ng.raw	P00338-1;P00338-3	FALSE	FALSE	1191.3196646837	VIGSGCNLDSAR
20200316_Exploris_RSLC9_Waters_CC_DDA_M3_1ng.raw	P00338-1;P00338-3	FALSE	FALSE	1134.2037646837	VTLTSEEEAR
20200316_Exploris_RSLC9_Waters_CC_DDA_M3_1ng.raw	P00338-1;P00338-3	FALSE	FALSE	913.1234646837	LVIITAGAR
20200316_Exploris_RSLC9_Waters_CC_DDA_M3_1ng.raw	P43243	FALSE	FALSE	2147.0589646837	NEENTEPGAESSENADDPNK
20200316_Exploris_RSLC9_Waters_CC_DDA_M3_1ng.raw	P43243	FALSE	FALSE	1324.4139646837	GNLGAGNGNLQGPR
20200316_Exploris_RSLC9_Waters_CC_DDA_M3_1ng.raw	P43243	FALSE	FALSE	1211.3504646837	SQAFIEMETR
20200316_Exploris_RSLC9_Waters_CC_DDA_M3_1ng.raw	P43243	FALSE	FALSE	1509.4119646837	DTSENADGQSDENK
20200316_Exploris_RSLC9_Waters_CC_DDA_M3_1ng.raw	P43243	TRUE	TRUE	846.8877646837	DLDELSR
20200316_Exploris_RSLC9_Waters_CC_DDA_M3_1ng.raw	P43243	FALSE	FALSE	1144.3522646837	VVHIMDFQR
20200316_Exploris_RSLC9_Waters_CC_DDA_M3_1ng.raw	P40925;P40925-3	FALSE	FALSE	916.0374646837	LGVTANDVK
20200316_Exploris_RSLC9_Waters_CC_DDA_M3_1ng.raw	P40925;P40925-3	FALSE	FALSE	1393.5573646837	FVEGLPINDFSR
20200316_Exploris_RSLC9_Waters_CC_DDA_M3_1ng.raw	P40925;P40925-3	FALSE	FALSE	788.8510646837	SQGAALDK
20200316_Exploris_RSLC9_Waters_CC_DDA_M3_1ng.raw	P40925;P40925-3	FALSE	FALSE	1700.9660646837	VIVVGNPANTNCLTASK
20200316_Exploris_RSLC9_Waters_CC_DDA_M3_1ng.raw	P40925;P40925-3	FALSE	FALSE	1007.1469646837	EVGVYEALK
20200316_Exploris_RSLC9_Waters_CC_DDA_M3_1ng.raw	P40925;P40925-3	TRUE	FALSE	1385.6368646837	DLDVAILVGSMPR
20200316_Exploris_RSLC9_Waters_CC_DDA_M3_1ng.raw	P20042	TRUE	TRUE	1192.1536646837	DLEADEEDTR
20200316_Exploris_RSLC9_Waters_CC_DDA_M3_1ng.raw	P20042	TRUE	TRUE	1172.2063646837	EVEPEPTEDK
20200316_Exploris_RSLC9_Waters_CC_DDA_M3_1ng.raw	O75347	TRUE	TRUE	1125.1494646837	DLEEAEEYK
20200316_Exploris_RSLC9_Waters_CC_DDA_M3_1ng.raw	O75347	FALSE	FALSE	1073.1662646837	QAEILQESR
20200316_Exploris_RSLC9_Waters_CC_DDA_M3_1ng.raw	P54886;P54886-2	TRUE	FALSE	1218.2841646837	QIAASSQDSVGR
20200316_Exploris_RSLC9_Waters_CC_DDA_M3_1ng.raw	P54886;P54886-2	TRUE	FALSE	917.9232646837	DLEEAEGR
20200316_Exploris_RSLC9_Waters_CC_DDA_M3_1ng.raw	P82932	TRUE	TRUE	944.9921646837	DLENLGER
20200316_Exploris_RSLC9_Waters_CC_DDA_M3_1ng.raw	P49916-1;P49916-2;P49916-3;P49916-4	TRUE	FALSE	1361.4235646837	DLEQGDVSETIR
20200316_Exploris_RSLC9_Waters_CC_DDA_M3_1ng.raw	Q9Y4W6	TRUE	TRUE	804.9396646837	DLFALAR
20200316_Exploris_RSLC9_Waters_CC_DDA_M3_1ng.raw	P12277	TRUE	TRUE	1031.2305646837	LLIEMEQR
20200316_Exploris_RSLC9_Waters_CC_DDA_M3_1ng.raw	P12277	TRUE	TRUE	1965.0589646837	GTGGVDTAAVGGVFDVSNADR
20200316_Exploris_RSLC9_Waters_CC_DDA_M3_1ng.raw	P12277	TRUE	TRUE	1232.3508646837	DLFDPIIEDR
20200316_Exploris_RSLC9_Waters_CC_DDA_M3_1ng.raw	P12277	TRUE	TRUE	1303.5164646837	VLTPELYAELR
20200316_Exploris_RSLC9_Waters_CC_DDA_M3_1ng.raw	Q04726;Q04726-2;Q04726-3;Q04726-4;Q04726-5;Q04726-6;Q04726-7	TRUE	FALSE	797.8180646837	DLGHNDK
20200316_Exploris_RSLC9_Waters_CC_DDA_M3_1ng.raw	P50395-1	FALSE	FALSE	1365.5010646837	DLGTESQIFISR
20200316_Exploris_RSLC9_Waters_CC_DDA_M3_1ng.raw	P50395-1	TRUE	TRUE	1029.1531646837	VTEGSFVYK
20200316_Exploris_RSLC9_Waters_CC_DDA_M3_1ng.raw	P50395-1	FALSE	FALSE	905.9984646837	TFEGIDPK
20200316_Exploris_RSLC9_Waters_CC_DDA_M3_1ng.raw	P50395-1	FALSE	FALSE	1122.4296646837	VICILSHPIK
20200316_Exploris_RSLC9_Waters_CC_DDA_M3_1ng.raw	P50395-1	FALSE	FALSE	1165.3650646837	QLICDPSYVK
20200316_Exploris_RSLC9_Waters_CC_DDA_M3_1ng.raw	Q9Y3C1	FALSE	FALSE	893.0026646837	DLIDYVR
20200316_Exploris_RSLC9_Waters_CC_DDA_M3_1ng.raw	Q9Y3C1	TRUE	TRUE	1028.0815646837	NYYQDTPK
20200316_Exploris_RSLC9_Waters_CC_DDA_M3_1ng.raw	Q71RC2;Q71RC2-3;Q71RC2-4;Q71RC2-6	FALSE	FALSE	1133.2158646837	DLIEDSSVQK
20200316_Exploris_RSLC9_Waters_CC_DDA_M3_1ng.raw	Q6P2Q9	TRUE	TRUE	1121.2128646837	GYLPSHYER
20200316_Exploris_RSLC9_Waters_CC_DDA_M3_1ng.raw	Q6P2Q9	TRUE	TRUE	1544.6799646837	NNVNVASLTQSEIR
20200316_Exploris_RSLC9_Waters_CC_DDA_M3_1ng.raw	Q6P2Q9	TRUE	TRUE	1007.1467646837	DLILADYGK
20200316_Exploris_RSLC9_Waters_CC_DDA_M3_1ng.raw	Q6P2Q9	TRUE	TRUE	1262.3373646837	EQSQLTATQTR
20200316_Exploris_RSLC9_Waters_CC_DDA_M3_1ng.raw	Q6P2Q9	TRUE	TRUE	1026.1499646837	SLPVEEQPK
20200316_Exploris_RSLC9_Waters_CC_DDA_M3_1ng.raw	Q6P2Q9	TRUE	TRUE	966.1584646837	FICISDLR
20200316_Exploris_RSLC9_Waters_CC_DDA_M3_1ng.raw	Q6P2Q9	TRUE	TRUE	1184.3497646837	ETGYTYILPK
20200316_Exploris_RSLC9_Waters_CC_DDA_M3_1ng.raw	Q6P2Q9	TRUE	TRUE	846.9336646837	HTLAYDK
20200316_Exploris_RSLC9_Waters_CC_DDA_M3_1ng.raw	Q6P2Q9	TRUE	TRUE	1173.2891646837	QTDVGITHFR
20200316_Exploris_RSLC9_Waters_CC_DDA_M3_1ng.raw	P22087	TRUE	TRUE	785.9340646837	DLINLAK
20200316_Exploris_RSLC9_Waters_CC_DDA_M3_1ng.raw	P22087	TRUE	TRUE	1291.4187646837	NLVPGESVYGEK
20200316_Exploris_RSLC9_Waters_CC_DDA_M3_1ng.raw	Q8TEQ6	TRUE	TRUE	975.0588646837	DLIVSGDEK
20200316_Exploris_RSLC9_Waters_CC_DDA_M3_1ng.raw	Q13356;Q13356-2	TRUE	FALSE	1192.2861646837	DLLTDEPFSR
20200316_Exploris_RSLC9_Waters_CC_DDA_M3_1ng.raw	Q13356;Q13356-2	TRUE	FALSE	958.0283646837	IIDPDEEK
20200316_Exploris_RSLC9_Waters_CC_DDA_M3_1ng.raw	P31943	TRUE	TRUE	1447.5806646837	GLPWSCSADEVQR
20200316_Exploris_RSLC9_Waters_CC_DDA_M3_1ng.raw	P31943	TRUE	TRUE	956.0646646837	IQNGAQGIR
20200316_Exploris_RSLC9_Waters_CC_DDA_M3_1ng.raw	P31943	FALSE	FALSE	1544.6718646837	DLNYCFSGMSDHR
20200316_Exploris_RSLC9_Waters_CC_DDA_M3_1ng.raw	O94903	TRUE	TRUE	909.0483646837	DLPAIQPR
20200316_Exploris_RSLC9_Waters_CC_DDA_M3_1ng.raw	Q5H9R7-1;Q5H9R7-2;Q5H9R7-3;Q5H9R7-4;Q5H9R7-5;Q5H9R7-6	TRUE	FALSE	842.8994646837	DLPDEVR
20200316_Exploris_RSLC9_Waters_CC_DDA_M3_1ng.raw	O95721	TRUE	TRUE	1238.2714646837	DLPDGPDAPADR
20200316_Exploris_RSLC9_Waters_CC_DDA_M3_1ng.raw	Q9UNM6;Q9UNM6-2	TRUE	FALSE	1200.2659646837	DLPVSEQQER
20200316_Exploris_RSLC9_Waters_CC_DDA_M3_1ng.raw	Q9UNM6;Q9UNM6-2	TRUE	FALSE	956.1454646837	VLDLQQIK
20200316_Exploris_RSLC9_Waters_CC_DDA_M3_1ng.raw	Q9UNM6;Q9UNM6-2	TRUE	FALSE	1064.2141646837	SSDEAVILCK
20200316_Exploris_RSLC9_Waters_CC_DDA_M3_1ng.raw	Q9UQE7	TRUE	TRUE	1474.4991646837	DLQDELAGNSEQR
20200316_Exploris_RSLC9_Waters_CC_DDA_M3_1ng.raw	Q9UQE7	TRUE	TRUE	1008.0912646837	EELAQYQK
20200316_Exploris_RSLC9_Waters_CC_DDA_M3_1ng.raw	Q9UQE7	TRUE	TRUE	779.9328646837	QIAAIHK
20200316_Exploris_RSLC9_Waters_CC_DDA_M3_1ng.raw	P42285	TRUE	TRUE	984.0752646837	DLRPVDNR
20200316_Exploris_RSLC9_Waters_CC_DDA_M3_1ng.raw	P41227-1;P41227-2	TRUE	FALSE	1639.6828646837	DLSEVSETTESTDVK
20200316_Exploris_RSLC9_Waters_CC_DDA_M3_1ng.raw	P41227-1;P41227-2	TRUE	FALSE	1106.1064646837	GLAAEDSGGDSK
20200316_Exploris_RSLC9_Waters_CC_DDA_M3_1ng.raw	P30048;P30048-2	TRUE	FALSE	1021.1334646837	GTAVVNGEFK
20200316_Exploris_RSLC9_Waters_CC_DDA_M3_1ng.raw	P30048;P30048-2	TRUE	FALSE	952.0240646837	DLSLDDFK
20200316_Exploris_RSLC9_Waters_CC_DDA_M3_1ng.raw	P30048;P30048-2	TRUE	FALSE	832.9043646837	SVEETLR
20200316_Exploris_RSLC9_Waters_CC_DDA_M3_1ng.raw	P30048;P30048-2	TRUE	FALSE	1462.6610646837	DYGVLLEGSGLALR
20200316_Exploris_RSLC9_Waters_CC_DDA_M3_1ng.raw	P52597	TRUE	TRUE	1709.7792646837	QSGEAFVELGSEDDVK
20200316_Exploris_RSLC9_Waters_CC_DDA_M3_1ng.raw	P52597	TRUE	TRUE	905.9984646837	SYSDPPLK
20200316_Exploris_RSLC9_Waters_CC_DDA_M3_1ng.raw	P52597	TRUE	TRUE	821.9850646837	GLPFGCTK
20200316_Exploris_RSLC9_Waters_CC_DDA_M3_1ng.raw	P52597	TRUE	TRUE	1559.7268646837	DLSYCLSGMYDHR
20200316_Exploris_RSLC9_Waters_CC_DDA_M3_1ng.raw	P52597	TRUE	TRUE	833.8487646837	SSQEEVR
20200316_Exploris_RSLC9_Waters_CC_DDA_M3_1ng.raw	O14979-1;O14979-2;O14979-3	TRUE	FALSE	1705.8775646837	VFVGGLSPDTSEEQIK
20200316_Exploris_RSLC9_Waters_CC_DDA_M3_1ng.raw	O14979-1;O14979-2;O14979-3	TRUE	FALSE	996.0802646837	DLTEYLSR
20200316_Exploris_RSLC9_Waters_CC_DDA_M3_1ng.raw	Q9Y224	TRUE	TRUE	941.0875646837	EGLPVALDK
20200316_Exploris_RSLC9_Waters_CC_DDA_M3_1ng.raw	Q9Y224	TRUE	TRUE	844.9586646837	LTQDAVAK
20200316_Exploris_RSLC9_Waters_CC_DDA_M3_1ng.raw	Q9Y224	TRUE	TRUE	886.9525646837	DLVPDNSK
20200316_Exploris_RSLC9_Waters_CC_DDA_M3_1ng.raw	P14314;P14314-2	TRUE	FALSE	1219.3705646837	SLEDQVEMLR
20200316_Exploris_RSLC9_Waters_CC_DDA_M3_1ng.raw	P14314;P14314-2	TRUE	FALSE	878.9478646837	DMEESIR
20200316_Exploris_RSLC9_Waters_CC_DDA_M3_1ng.raw	P14314;P14314-2	TRUE	FALSE	871.0397646837	LIELQAGK
20200316_Exploris_RSLC9_Waters_CC_DDA_M3_1ng.raw	P09972	TRUE	TRUE	1050.1315646837	QVLFSADDR
20200316_Exploris_RSLC9_Waters_CC_DDA_M3_1ng.raw	P09972	TRUE	TRUE	1265.3374646837	DNAGAATEEFIK
20200316_Exploris_RSLC9_Waters_CC_DDA_M3_1ng.raw	P09972	TRUE	TRUE	1348.5293646837	GILAADESVGSMAK
20200316_Exploris_RSLC9_Waters_CC_DDA_M3_1ng.raw	P09972	TRUE	TRUE	1644.7569646837	LSQIGVENTEENRR
20200316_Exploris_RSLC9_Waters_CC_DDA_M3_1ng.raw	Q9P2J5;Q9P2J5-2	TRUE	FALSE	1957.1200646837	GTGVVTSVPSDSPDDIAALR
20200316_Exploris_RSLC9_Waters_CC_DDA_M3_1ng.raw	Q9P2J5;Q9P2J5-2	FALSE	FALSE	1029.1559646837	FDDPLLGPR
20200316_Exploris_RSLC9_Waters_CC_DDA_M3_1ng.raw	Q9P2J5;Q9P2J5-2	FALSE	FALSE	895.9166646837	FASEAEDK
20200316_Exploris_RSLC9_Waters_CC_DDA_M3_1ng.raw	Q9P2J5;Q9P2J5-2	FALSE	FALSE	1120.1974646837	QGDNCDSIIR
20200316_Exploris_RSLC9_Waters_CC_DDA_M3_1ng.raw	Q9P2J5;Q9P2J5-2	TRUE	FALSE	932.0797646837	VLEPYPSK
20200316_Exploris_RSLC9_Waters_CC_DDA_M3_1ng.raw	Q9P2J5;Q9P2J5-2	TRUE	FALSE	926.0760646837	DNGVVPVVK
20200316_Exploris_RSLC9_Waters_CC_DDA_M3_1ng.raw	Q99460;Q99460-2	TRUE	FALSE	955.0278646837	TPEASPEPK
20200316_Exploris_RSLC9_Waters_CC_DDA_M3_1ng.raw	Q99460;Q99460-2	TRUE	FALSE	2157.3577646837	TVGTPIASVPGSTNTGTVPGSEK
20200316_Exploris_RSLC9_Waters_CC_DDA_M3_1ng.raw	Q99460;Q99460-2	TRUE	FALSE	814.9069646837	HDDVMAK
20200316_Exploris_RSLC9_Waters_CC_DDA_M3_1ng.raw	Q99460;Q99460-2	TRUE	FALSE	1016.1167646837	DNLEWLAR
20200316_Exploris_RSLC9_Waters_CC_DDA_M3_1ng.raw	Q9UKD2	TRUE	TRUE	1014.1417646837	QNLIEELR
20200316_Exploris_RSLC9_Waters_CC_DDA_M3_1ng.raw	Q9UKD2	TRUE	TRUE	940.0190646837	DNLHQVSK
20200316_Exploris_RSLC9_Waters_CC_DDA_M3_1ng.raw	Q9UKD2	TRUE	TRUE	1214.2928646837	EGDVLTPEQAR
20200316_Exploris_RSLC9_Waters_CC_DDA_M3_1ng.raw	Q9UKD2	TRUE	TRUE	940.1460646837	QLGLPTALK
20200316_Exploris_RSLC9_Waters_CC_DDA_M3_1ng.raw	Q9BXJ9	FALSE	FALSE	870.9993646837	DNLQILR
20200316_Exploris_RSLC9_Waters_CC_DDA_M3_1ng.raw	Q9BXJ9	TRUE	TRUE	836.9788646837	SYVDLLK
20200316_Exploris_RSLC9_Waters_CC_DDA_M3_1ng.raw	Q9BXJ9	TRUE	TRUE	1128.2831646837	VETPLEEAIK
20200316_Exploris_RSLC9_Waters_CC_DDA_M3_1ng.raw	Q9BXJ9	TRUE	TRUE	1295.3666646837	LHDNPLTDENK
20200316_Exploris_RSLC9_Waters_CC_DDA_M3_1ng.raw	P63104-1	FALSE	FALSE	907.0728646837	NLLSVAYK
20200316_Exploris_RSLC9_Waters_CC_DDA_M3_1ng.raw	P63104-1	TRUE	TRUE	1548.5787646837	SVTEQGAELSNEER
20200316_Exploris_RSLC9_Waters_CC_DDA_M3_1ng.raw	P63104-1	TRUE	TRUE	889.0118646837	VVSSIEQK
20200316_Exploris_RSLC9_Waters_CC_DDA_M3_1ng.raw	P63104-1	FALSE	FALSE	2409.3673646837	DNLTLWTSDTQGDEAEAGEGGEN
20200316_Exploris_RSLC9_Waters_CC_DDA_M3_1ng.raw	P63104-1	FALSE	FALSE	1108.2758646837	EMQPTHPIR
20200316_Exploris_RSLC9_Waters_CC_DDA_M3_1ng.raw	P63104-1	FALSE	FALSE	1151.2336646837	YLAEVAAGDDK
20200316_Exploris_RSLC9_Waters_CC_DDA_M3_1ng.raw	P63104-1	FALSE	FALSE	1304.4607646837	FLIPNASQAESK
20200316_Exploris_RSLC9_Waters_CC_DDA_M3_1ng.raw	P63104-1	FALSE	FALSE	2041.1969646837	GIVDQSQQAYQEAFEISK
20200316_Exploris_RSLC9_Waters_CC_DDA_M3_1ng.raw	P63104-1	FALSE	FALSE	1189.4308646837	DSTLIMQLLR
20200316_Exploris_RSLC9_Waters_CC_DDA_M3_1ng.raw	P31946;P31946-2	TRUE	FALSE	1182.2476646837	YLSEVASGDNK
20200316_Exploris_RSLC9_Waters_CC_DDA_M3_1ng.raw	P31946;P31946-2	TRUE	FALSE	2351.2872646837	DNLTLWTSENQGDEGDAGEGEN
20200316_Exploris_RSLC9_Waters_CC_DDA_M3_1ng.raw	P31946;P31946-2	TRUE	FALSE	1360.5249646837	YLIPNATQPESK
20200316_Exploris_RSLC9_Waters_CC_DDA_M3_1ng.raw	P31946;P31946-2	TRUE	FALSE	2159.2892646837	QTTVSNSQQAYQEAFEISK
20200316_Exploris_RSLC9_Waters_CC_DDA_M3_1ng.raw	P11142-1	FALSE	FALSE	772.8515646837	DNNLLGK
20200316_Exploris_RSLC9_Waters_CC_DDA_M3_1ng.raw	P11142-1	TRUE	TRUE	1074.1102646837	EEFEHQQK
20200316_Exploris_RSLC9_Waters_CC_DDA_M3_1ng.raw	P11142-1	FALSE	FALSE	1649.8342646837	NQVAMNPTNTVFDAK
20200316_Exploris_RSLC9_Waters_CC_DDA_M3_1ng.raw	P11142-1	FALSE	FALSE	1659.8950646837	IINEPTAAAIAYGLDK
20200316_Exploris_RSLC9_Waters_CC_DDA_M3_1ng.raw	P11142-1	FALSE	FALSE	1982.1757646837	TVTNAVVTVPAYFNDSQR
20200316_Exploris_RSLC9_Waters_CC_DDA_M3_1ng.raw	P11142-1	FALSE	FALSE	857.9544646837	GTLDPVEK
20200316_Exploris_RSLC9_Waters_CC_DDA_M3_1ng.raw	P11142-1	FALSE	FALSE	993.1199646837	EIAEAYLGK
20200316_Exploris_RSLC9_Waters_CC_DDA_M3_1ng.raw	P11142-1	FALSE	FALSE	1253.3722646837	FEELNADLFR
20200316_Exploris_RSLC9_Waters_CC_DDA_M3_1ng.raw	P11142-1	FALSE	FALSE	1691.6831646837	STAGDTHLGGEDFDNR
20200316_Exploris_RSLC9_Waters_CC_DDA_M3_1ng.raw	P11142-1	FALSE	FALSE	1081.2316646837	LLQDFFNGK
20200316_Exploris_RSLC9_Waters_CC_DDA_M3_1ng.raw	P11142-1	FALSE	FALSE	1616.8418646837	SFYPEEVSSMVLTK
20200316_Exploris_RSLC9_Waters_CC_DDA_M3_1ng.raw	P11142-1	TRUE	TRUE	1303.4475646837	NSLESYAFNMK
20200316_Exploris_RSLC9_Waters_CC_DDA_M3_1ng.raw	P11142-1	FALSE	FALSE	930.0673646837	RNTTIPTK
20200316_Exploris_RSLC9_Waters_CC_DDA_M3_1ng.raw	P11142-1	FALSE	FALSE	1410.5600646837	RFDDAVVQSDMK
20200316_Exploris_RSLC9_Waters_CC_DDA_M3_1ng.raw	P11142-1	TRUE	TRUE	887.1004646837	VCNPIITK
20200316_Exploris_RSLC9_Waters_CC_DDA_M3_1ng.raw	P11142-1	FALSE	FALSE	2774.9759646837	QTQTFTTYSDNQPGVLIQVYEGER
20200316_Exploris_RSLC9_Waters_CC_DDA_M3_1ng.raw	Q14978-1;Q14978-2;Q14978-3	TRUE	FALSE	1117.1760646837	DNQLSEVANK
20200316_Exploris_RSLC9_Waters_CC_DDA_M3_1ng.raw	Q14978-1;Q14978-2;Q14978-3	TRUE	FALSE	1045.1987646837	LQTPNTFPK
20200316_Exploris_RSLC9_Waters_CC_DDA_M3_1ng.raw	Q14978-1;Q14978-2;Q14978-3	TRUE	FALSE	872.9257646837	EAETPQAK
20200316_Exploris_RSLC9_Waters_CC_DDA_M3_1ng.raw	O15144	TRUE	TRUE	1343.5003646837	DNTINLIHTFR
20200316_Exploris_RSLC9_Waters_CC_DDA_M3_1ng.raw	P04843	TRUE	TRUE	1435.5487646837	NIEIDSPYEISR
20200316_Exploris_RSLC9_Waters_CC_DDA_M3_1ng.raw	P04843	TRUE	TRUE	1311.4089646837	SEDLLDYGPFR
20200316_Exploris_RSLC9_Waters_CC_DDA_M3_1ng.raw	P04843	TRUE	TRUE	840.0257646837	IILPEGAK
20200316_Exploris_RSLC9_Waters_CC_DDA_M3_1ng.raw	P04843	TRUE	TRUE	728.7552646837	DPAAEAR
20200316_Exploris_RSLC9_Waters_CC_DDA_M3_1ng.raw	P04843	TRUE	TRUE	842.8994646837	SLETEHK
20200316_Exploris_RSLC9_Waters_CC_DDA_M3_1ng.raw	P22102-1	FALSE	FALSE	842.0447646837	VLAVTAIR
20200316_Exploris_RSLC9_Waters_CC_DDA_M3_1ng.raw	P22102-1	FALSE	FALSE	1544.7382646837	QVLVAPGNAGTACSEK
20200316_Exploris_RSLC9_Waters_CC_DDA_M3_1ng.raw	P22102-1	TRUE	TRUE	1016.1143646837	EQTEQILR
20200316_Exploris_RSLC9_Waters_CC_DDA_M3_1ng.raw	P22102-1	TRUE	TRUE	988.1901646837	ILSGPFVQK
20200316_Exploris_RSLC9_Waters_CC_DDA_M3_1ng.raw	P22102-1	TRUE	TRUE	1330.4528646837	DPLLASGTDGVGTK
20200316_Exploris_RSLC9_Waters_CC_DDA_M3_1ng.raw	P22102-1	TRUE	TRUE	1403.6087646837	ESGVDIAAGNMLVK
20200316_Exploris_RSLC9_Waters_CC_DDA_M3_1ng.raw	P49593;P49593-2	TRUE	FALSE	1028.1688646837	VAEELVAAAR
20200316_Exploris_RSLC9_Waters_CC_DDA_M3_1ng.raw	P49593;P49593-2	TRUE	FALSE	2196.2236646837	DPQELLEGGNQGEGDPQAEGR
20200316_Exploris_RSLC9_Waters_CC_DDA_M3_1ng.raw	Q14974	FALSE	FALSE	955.1607646837	VAALQNLVK
20200316_Exploris_RSLC9_Waters_CC_DDA_M3_1ng.raw	Q14974	TRUE	TRUE	1556.7314646837	TVSPDRLELEAAQK
20200316_Exploris_RSLC9_Waters_CC_DDA_M3_1ng.raw	Q14974	FALSE	FALSE	770.8793646837	DPSVVVR
20200316_Exploris_RSLC9_Waters_CC_DDA_M3_1ng.raw	P12814-1;P12814-2;P12814-3;P12814-4	TRUE	FALSE	1169.2115646837	DQALTEEHAR
20200316_Exploris_RSLC9_Waters_CC_DDA_M3_1ng.raw	Q96HJ9-2;Q9Y383;Q9Y383-2;Q9Y383-3	TRUE	FALSE	1616.6972646837	VEQLGAEGNVEESQK
20200316_Exploris_RSLC9_Waters_CC_DDA_M3_1ng.raw	Q96HJ9-2;Q9Y383;Q9Y383-2;Q9Y383-3	TRUE	FALSE	1293.3258646837	DQDLASCDRDR
20200316_Exploris_RSLC9_Waters_CC_DDA_M3_1ng.raw	Q96HJ9-2;Q9Y383;Q9Y383-2;Q9Y383-3	TRUE	FALSE	1588.7272646837	LAETQEEISAEVAAK
20200316_Exploris_RSLC9_Waters_CC_DDA_M3_1ng.raw	P60660;P60660-2	TRUE	FALSE	1544.5898646837	DQGTYEDYVEGLR
20200316_Exploris_RSLC9_Waters_CC_DDA_M3_1ng.raw	P60660;P60660-2	FALSE	FALSE	1284.5062646837	ILYSQCGDVMR
20200316_Exploris_RSLC9_Waters_CC_DDA_M3_1ng.raw	P53004	TRUE	TRUE	991.1070646837	DQNIFVQK
20200316_Exploris_RSLC9_Waters_CC_DDA_M3_1ng.raw	P43897;P43897-2	FALSE	FALSE	894.9318646837	DQPSAYSK
20200316_Exploris_RSLC9_Waters_CC_DDA_M3_1ng.raw	P09211	TRUE	TRUE	1733.8880646837	EEVVTVETWQEGSLK
20200316_Exploris_RSLC9_Waters_CC_DDA_M3_1ng.raw	P09211	TRUE	TRUE	1884.0709646837	FQDGDLTLYQSNTILR
20200316_Exploris_RSLC9_Waters_CC_DDA_M3_1ng.raw	P09211	TRUE	TRUE	1534.7241646837	YISLIYTNYEAGK
20200316_Exploris_RSLC9_Waters_CC_DDA_M3_1ng.raw	P09211	TRUE	TRUE	2117.2673646837	DQQEAALVDMVNDGVEDLR
20200316_Exploris_RSLC9_Waters_CC_DDA_M3_1ng.raw	P07900;P07900-2	TRUE	FALSE	1235.3142646837	DQVANSAFVER
20200316_Exploris_RSLC9_Waters_CC_DDA_M3_1ng.raw	P07900;P07900-2	TRUE	FALSE	1833.8776646837	NPDDITNEEYGEFYK
20200316_Exploris_RSLC9_Waters_CC_DDA_M3_1ng.raw	P07900;P07900-2	TRUE	FALSE	948.0382646837	FYEQFSK
20200316_Exploris_RSLC9_Waters_CC_DDA_M3_1ng.raw	P07900;P07900-2	TRUE	FALSE	1168.2266646837	LGIHEDSQNR
20200316_Exploris_RSLC9_Waters_CC_DDA_M3_1ng.raw	P07900;P07900-2	FALSE	FALSE	1190.4031646837	ELHINLIPNK
20200316_Exploris_RSLC9_Waters_CC_DDA_M3_1ng.raw	P07900;P07900-2	TRUE	FALSE	1787.0006646837	HLEINPDHSIIETLR
20200316_Exploris_RSLC9_Waters_CC_DDA_M3_1ng.raw	P07900;P07900-2	TRUE	FALSE	1550.6957646837	YYTSASGDEMVSLK
20200316_Exploris_RSLC9_Waters_CC_DDA_M3_1ng.raw	P07900;P07900-2	FALSE	FALSE	746.8976646837	TLVSVTK
20200316_Exploris_RSLC9_Waters_CC_DDA_M3_1ng.raw	P07900;P07900-2	TRUE	FALSE	963.0254646837	TDTGEPMGR
20200316_Exploris_RSLC9_Waters_CC_DDA_M3_1ng.raw	O00571;O00571-2	FALSE	FALSE	1357.6110646837	QYPISLVLAPTR
20200316_Exploris_RSLC9_Waters_CC_DDA_M3_1ng.raw	O00571;O00571-2	FALSE	FALSE	1093.1969646837	YLVLDEADR
20200316_Exploris_RSLC9_Waters_CC_DDA_M3_1ng.raw	O00571;O00571-2	FALSE	FALSE	1163.2451646837	VGSTSENITQK
20200316_Exploris_RSLC9_Waters_CC_DDA_M3_1ng.raw	O00571;O00571-2	FALSE	FALSE	1157.3425646837	IVEQDTMPPK
20200316_Exploris_RSLC9_Waters_CC_DDA_M3_1ng.raw	O00571;O00571-2	FALSE	FALSE	1320.4602646837	ELAVQIYEEAR
20200316_Exploris_RSLC9_Waters_CC_DDA_M3_1ng.raw	O00571;O00571-2	FALSE	FALSE	1300.3917646837	DREEALHQFR
20200316_Exploris_RSLC9_Waters_CC_DDA_M3_1ng.raw	P17844;P17844-2	TRUE	FALSE	985.1436646837	LLQLVEDR
20200316_Exploris_RSLC9_Waters_CC_DDA_M3_1ng.raw	P17844;P17844-2	TRUE	FALSE	984.0721646837	EANQAINPK
20200316_Exploris_RSLC9_Waters_CC_DDA_M3_1ng.raw	P17844;P17844-2	TRUE	FALSE	963.0936646837	QLAEDFLK
20200316_Exploris_RSLC9_Waters_CC_DDA_M3_1ng.raw	P17844;P17844-2	TRUE	FALSE	966.9580646837	DRENYDR
20200316_Exploris_RSLC9_Waters_CC_DDA_M3_1ng.raw	P17844;P17844-2	TRUE	FALSE	747.8010646837	FGNPGEK
20200316_Exploris_RSLC9_Waters_CC_DDA_M3_1ng.raw	P17844;P17844-2	TRUE	FALSE	1735.9276646837	ELAQQVQQVAAEYCR
20200316_Exploris_RSLC9_Waters_CC_DDA_M3_1ng.raw	P17844;P17844-2	TRUE	FALSE	1295.4071646837	TTYLVLDEADR
20200316_Exploris_RSLC9_Waters_CC_DDA_M3_1ng.raw	P26368;P26368-2	TRUE	FALSE	777.8248646837	DSATGLSK
20200316_Exploris_RSLC9_Waters_CC_DDA_M3_1ng.raw	P84103;P84103-2	TRUE	FALSE	879.9937646837	DSCPLDCK
20200316_Exploris_RSLC9_Waters_CC_DDA_M3_1ng.raw	P84103;P84103-2	TRUE	FALSE	874.9415646837	VELSNGEK
20200316_Exploris_RSLC9_Waters_CC_DDA_M3_1ng.raw	P84103;P84103-2	FALSE	FALSE	1621.7646646837	NPPGFAFVEFEDPR
20200316_Exploris_RSLC9_Waters_CC_DDA_M3_1ng.raw	Q96DG6	TRUE	TRUE	1096.1541646837	DSEDIYNLK
20200316_Exploris_RSLC9_Waters_CC_DDA_M3_1ng.raw	Q96DG6	TRUE	TRUE	981.1120646837	EVQVEHIK
20200316_Exploris_RSLC9_Waters_CC_DDA_M3_1ng.raw	Q96DG6	TRUE	TRUE	903.0386646837	DVSLLTQK
20200316_Exploris_RSLC9_Waters_CC_DDA_M3_1ng.raw	P07737	TRUE	TRUE	874.1450646837	TLVLLMGK
20200316_Exploris_RSLC9_Waters_CC_DDA_M3_1ng.raw	P07737	TRUE	TRUE	1470.6403646837	SSFYVNGLTLGGQK
20200316_Exploris_RSLC9_Waters_CC_DDA_M3_1ng.raw	P07737	TRUE	TRUE	1625.7657646837	DSLLQDGEFSMDLR
20200316_Exploris_RSLC9_Waters_CC_DDA_M3_1ng.raw	P07737	TRUE	TRUE	1379.5281646837	STGGAPTFNVTVTK
20200316_Exploris_RSLC9_Waters_CC_DDA_M3_1ng.raw	P07737	TRUE	TRUE	1213.3509646837	DSPSVWAAVPGK
20200316_Exploris_RSLC9_Waters_CC_DDA_M3_1ng.raw	P07737	TRUE	TRUE	1643.9392646837	TFVNITPAEVGVLVGK
20200316_Exploris_RSLC9_Waters_CC_DDA_M3_1ng.raw	P52888	TRUE	TRUE	1014.1015646837	DSLRPEAAR
20200316_Exploris_RSLC9_Waters_CC_DDA_M3_1ng.raw	Q99584	TRUE	TRUE	861.8994646837	DVGSLDEK
20200316_Exploris_RSLC9_Waters_CC_DDA_M3_1ng.raw	Q99584	TRUE	TRUE	1247.3196646837	SLDVNQDSELK
20200316_Exploris_RSLC9_Waters_CC_DDA_M3_1ng.raw	Q99584	TRUE	TRUE	1038.1175646837	DSLSVNEFK
20200316_Exploris_RSLC9_Waters_CC_DDA_M3_1ng.raw	P46109	TRUE	TRUE	1915.9986646837	DSSTCPGDYVLSVSENSR
20200316_Exploris_RSLC9_Waters_CC_DDA_M3_1ng.raw	P46109	TRUE	TRUE	1317.3264646837	IFDPQNPDENE
20200316_Exploris_RSLC9_Waters_CC_DDA_M3_1ng.raw	O43809	TRUE	TRUE	849.9372646837	GVTQFGNK
20200316_Exploris_RSLC9_Waters_CC_DDA_M3_1ng.raw	O43809	TRUE	TRUE	704.7332646837	DSSVAAR
20200316_Exploris_RSLC9_Waters_CC_DDA_M3_1ng.raw	O15371;O15371-2;O15371-3	TRUE	FALSE	1020.0618646837	TLNEWDSR
20200316_Exploris_RSLC9_Waters_CC_DDA_M3_1ng.raw	O15371;O15371-2;O15371-3	TRUE	FALSE	1128.2859646837	LGDDIDLIVR
20200316_Exploris_RSLC9_Waters_CC_DDA_M3_1ng.raw	O15371;O15371-2;O15371-3	TRUE	FALSE	790.8237646837	DSSVEVR
20200316_Exploris_RSLC9_Waters_CC_DDA_M3_1ng.raw	Q9BQA1;Q9BQA1-2	TRUE	FALSE	1371.4365646837	DSVFLSCSEDNR
20200316_Exploris_RSLC9_Waters_CC_DDA_M3_1ng.raw	Q9BQA1;Q9BQA1-2	TRUE	FALSE	1403.5503646837	SDGALLLGASSLSGR
20200316_Exploris_RSLC9_Waters_CC_DDA_M3_1ng.raw	P45973	TRUE	TRUE	1189.2800646837	DTDEADLVLAK
20200316_Exploris_RSLC9_Waters_CC_DDA_M3_1ng.raw	Q8N1F7-1	TRUE	TRUE	1285.3744646837	NLQEIQQAGER
20200316_Exploris_RSLC9_Waters_CC_DDA_M3_1ng.raw	Q8N1F7-1	FALSE	FALSE	1412.5579646837	LVPLNQESVEER
20200316_Exploris_RSLC9_Waters_CC_DDA_M3_1ng.raw	Q8N1F7-1	TRUE	TRUE	1036.1449646837	DTDIQGFLK
20200316_Exploris_RSLC9_Waters_CC_DDA_M3_1ng.raw	Q8N1F7-1	FALSE	FALSE	964.1247646837	LTLSQFQK
20200316_Exploris_RSLC9_Waters_CC_DDA_M3_1ng.raw	Q8N1F7-1	FALSE	FALSE	816.9049646837	VASVAENK
20200316_Exploris_RSLC9_Waters_CC_DDA_M3_1ng.raw	P62906	TRUE	TRUE	966.0540646837	DTLYEAVR
20200316_Exploris_RSLC9_Waters_CC_DDA_M3_1ng.raw	P62906	TRUE	TRUE	810.9871646837	ILGPGLNK
[truncated: 59,652 more rows]
