# Supplementary material for: Comparative Proteome Signatures of Trace Samples by Multiplexed Data-Independent Acquisition
Source: Mol Cell Proteomics. 2021 Nov 15;21(1):100177. doi: 10.1016/j.mcpro.2021.100177 (PMC8717550; doi:10.1016/j.mcpro.2021.100177)
Supplement: Supplemental Data S3 [file mmc3.xlsx]

## Sheet: Spectromine_DDA_TKO11
R.FileName	PG.UniprotIds	PG.Coverage	PG.PSMs	PG.QValue	PG.Score	PG.TMT10_126	PG.TMT10_127N	PG.TMT10_127C	PG.TMT10_128N	PG.TMT10_128C	PG.TMT10_129N	PG.TMT10_129C	PG.TMT10_130N	PG.TMT10_130C	PG.TMT10_131N	PG.TMT11_131C	PG.Peptides
20200314_Exploris_RSLC9_Waters_CC_DDA_TKO_0c5ng.raw	P00360	7.8%	9	0	-0.849348723888397	12541.27	12840.57	10872.12	11262.34	12112.03	10178.01	7965.909	8984.928	9553.441	6505.435	5582.047	3
20200314_Exploris_RSLC9_Waters_CC_DDA_TKO_0c5ng.raw	P27692	3.6%	9	0	-1.09822058677673	503.4092	NA	NA	524.6547	NA	562.8989	NA	454.0204	NA	NA	NA	3
20200314_Exploris_RSLC9_Waters_CC_DDA_TKO_0c5ng.raw	P38431	12.1%	10	0	-0.708066165447235	1573.071	1794.559	1141.808	1211.456	1357.192	1911.643	1234.983	1316.23	1915.898	2237.343	2375.56	5
20200314_Exploris_RSLC9_Waters_CC_DDA_TKO_0c5ng.raw	P00924	40.7%	30	0	-0.642326533794403	92270.05	87468.02	88783.33	89509.32	91953.77	87324.33	78239.91	76855.39	71865.03	71727.19	75132.98	13
20200314_Exploris_RSLC9_Waters_CC_DDA_TKO_0c5ng.raw	P11484	36.5%	42	0	-0.622996091842651	41718.79	50112.23	46328.92	54293.95	53493.41	56157.61	53415.89	51907.02	47914.69	48100.39	43467.23	18
20200314_Exploris_RSLC9_Waters_CC_DDA_TKO_0c5ng.raw	P07342	5.5%	4	0	-1.37503635883331	3984.158	3061.707	3677.989	3906.982	3420.329	3712.678	2269.922	3618.695	3504.683	4030.711	3509.437	3
20200314_Exploris_RSLC9_Waters_CC_DDA_TKO_0c5ng.raw	P81450	40.7%	4	0	-1.67229127883911	633.0575	1733.551	2364.836	3326.219	3114.528	2464.617	2072.06	2110.657	2726.041	1067.538	1664.809	3
20200314_Exploris_RSLC9_Waters_CC_DDA_TKO_0c5ng.raw	Q12363	12.1%	14	0	-0.568794667720795	12676.21	12427.58	14843.58	14336	16149.9	15799.96	14908.09	13819.27	14378.82	13188.5	11483.31	5
20200314_Exploris_RSLC9_Waters_CC_DDA_TKO_0c5ng.raw	P17967	17.8%	12	0	-0.203689500689507	4207.728	2946.047	3004.669	3981.448	3998.498	3678.139	2326.628	5102.909	4610.905	3958.532	4232.192	8
20200314_Exploris_RSLC9_Waters_CC_DDA_TKO_0c5ng.raw	P16862	11.2%	23	0	-0.871662557125092	16801.29	17792.94	16723.65	16479.48	18403.46	16913.34	17697.58	16149.52	20049.46	17581.31	19819.22	10
20200314_Exploris_RSLC9_Waters_CC_DDA_TKO_0c5ng.raw	P19097	13.8%	37	0	-0.223173305392265	34190.31	31710.12	32584.6	32223.97	30786.91	30024.85	32820.37	34727.59	31509.87	34138.32	36326.91	24
20200314_Exploris_RSLC9_Waters_CC_DDA_TKO_0c5ng.raw	P00560	43.5%	51	0	-0.686173021793365	59613.47	52561.05	55750.66	57223.88	60565.65	64101.25	59013.25	58322.48	60746.23	52346.41	53411.91	13
20200314_Exploris_RSLC9_Waters_CC_DDA_TKO_0c5ng.raw	P40212;Q12690	41.2%;41.2%	17	0	-1.13597762584686	13384.63	15073.43	14877.07	19815.3	17482.15	17095.84	17581.66	17550.84	19873.58	13883.44	15965.73	7
20200314_Exploris_RSLC9_Waters_CC_DDA_TKO_0c5ng.raw	P06168	22.5%	11	0	0.0997749119997025	11312.01	10583.73	11188.32	10847.82	12812.74	13808.84	12199.01	12716.84	12852.28	10290.88	11549.22	8
20200314_Exploris_RSLC9_Waters_CC_DDA_TKO_0c5ng.raw	P40471	7.1%	6	0	-1.25075137615204	1971.217	872.0637	915.785	1688.379	524.7303	547.0032	1113.362	929.3209	1174.959	804.3372	597.6122	2
20200314_Exploris_RSLC9_Waters_CC_DDA_TKO_0c5ng.raw	P0CX39;P0CX40	17%;17%	7	0	-1.24442434310913	9902.256	9311.649	9461.802	9945.026	10608.23	9819.239	10242.41	9654.316	10384.98	9195.724	8529.143	3
20200314_Exploris_RSLC9_Waters_CC_DDA_TKO_0c5ng.raw	P31116	15.6%	18	0	-0.530419290065765	30730.88	32470.46	30224.68	31652.13	31548.73	29068.29	32654.92	33800.29	34585.95	33280.89	31771.94	6
20200314_Exploris_RSLC9_Waters_CC_DDA_TKO_0c5ng.raw	P32366	2.9%	1	0	-1.31722462177277	1365.477	2049.368	1347.564	1366.601	795.3326	1184.592	1424.651	1668.608	834.8046	1846.384	864.725	1
20200314_Exploris_RSLC9_Waters_CC_DDA_TKO_0c5ng.raw	P15703	14.4%	4	0	-0.598061263561249	5074.466	5242.668	5880.379	7746.583	6690.828	6706.219	9333.626	9756.454	7986.155	6010.157	5823.321	4
20200314_Exploris_RSLC9_Waters_CC_DDA_TKO_0c5ng.raw	P30624	4.7%	8	0	-1.01325070858002	4155.933	3539.494	3029.403	5053.824	4610.508	4012.061	4052.304	4457.919	5199.113	3939.611	4769.748	4
20200314_Exploris_RSLC9_Waters_CC_DDA_TKO_0c5ng.raw	P39076	5.5%	3	0	-1.1445198059082	3231.232	3122.221	4694.975	2858.943	3231.915	2255.804	2942.184	2260.537	2624.025	3503.215	3045.026	3
20200314_Exploris_RSLC9_Waters_CC_DDA_TKO_0c5ng.raw	Q12230	23.5%	12	0	-0.469396531581879	4978.929	6778.313	7447.422	6439.509	6224.287	5687.758	4939.021	5722.467	6132.042	6772.615	4642.464	8
20200314_Exploris_RSLC9_Waters_CC_DDA_TKO_0c5ng.raw	P06634	11.1%	12	0	-1.07951211929321	11929.73	12448.26	12590.11	13425.58	13101.62	13310.91	12170.51	14532.27	13095.53	12113.37	13199.91	6
20200314_Exploris_RSLC9_Waters_CC_DDA_TKO_0c5ng.raw	P38011	25.7%	13	0	-1.04594004154205	16183	16442.34	15028.49	17878.95	16154.39	17601.93	16589.58	17088.16	15115.42	16217.75	15308.73	6
20200314_Exploris_RSLC9_Waters_CC_DDA_TKO_0c5ng.raw	Q08972	4.6%	7	0	-0.67836993932724	1986.956	2042.81	2509.81	2740.378	3714.04	4026.871	2203.786	3574.267	3801.443	1960.133	3571.492	6
20200314_Exploris_RSLC9_Waters_CC_DDA_TKO_0c5ng.raw	P38174	7.4%	6	0	-1.05163216590881	2375.937	1642.697	1813.562	2087.275	2338.073	1409.98	2375.404	2667.636	1722.688	1776.995	1902.236	3
20200314_Exploris_RSLC9_Waters_CC_DDA_TKO_0c5ng.raw	P38934	17.9%	18	0	-0.407579600811005	16443.51	15722.36	16277.71	17295.15	16607.71	15971.47	16833.29	16301.3	16314.06	15053.08	17273.86	10
20200314_Exploris_RSLC9_Waters_CC_DDA_TKO_0c5ng.raw	P53334	5.2%	7	0	-1.38432848453522	1078.538	NA	500.2159	NA	513.6363	NA	903.5899	595.9419	466.1416	713.413	441.0159	2
20200314_Exploris_RSLC9_Waters_CC_DDA_TKO_0c5ng.raw	P32324	23.3%	41	0	-0.494258582592011	58726.87	59798.82	59761.5	61920.96	60907.5	60793.55	63375.54	59833.16	57640.21	60276.98	64973.26	17
20200314_Exploris_RSLC9_Waters_CC_DDA_TKO_0c5ng.raw	P38625	6.7%	14	0	-0.270186126232147	14194.43	11994.7	13247.5	13244.26	12186.19	11848.57	12219.39	12096.11	12443.55	15971.2	13049.76	4
20200314_Exploris_RSLC9_Waters_CC_DDA_TKO_0c5ng.raw	P22203	41.6%	23	0	-0.586235284805298	18650.47	19952.61	19001.3	19175.58	20177.72	20493.41	22955.54	22562.37	22522.92	21492.94	19780.87	9
20200314_Exploris_RSLC9_Waters_CC_DDA_TKO_0c5ng.raw	H0GQ33;Q06489	2.9%;2.2%	1	0	-1.58583569526672	1611.21	973.8105	872.0195	1471.004	967.0715	1084.447	504.1336	1344.48	824.5856	1458.691	797.7568	1
20200314_Exploris_RSLC9_Waters_CC_DDA_TKO_0c5ng.raw	P05030	14.5%	22	0	-0.695151746273041	21208.55	20732.22	19849.72	23461.74	21519.76	21854.21	23214.09	20879.91	18789.7	20584.16	23346.99	10
20200314_Exploris_RSLC9_Waters_CC_DDA_TKO_0c5ng.raw	P00942	29.4%	40	0	-0.874287545681	47669.88	47157.01	51484.61	57815.59	57634.74	57318.05	57914.32	58965.86	58964.54	49444.16	49901.89	6
20200314_Exploris_RSLC9_Waters_CC_DDA_TKO_0c5ng.raw	P0CX55;P0CX56	54.8%;54.8%	21	0	-0.904782474040985	56197.34	53784.55	62430.55	63856.59	54929.82	61804.8	66724.14	68442.77	68517.29	73365.57	73116.71	9
20200314_Exploris_RSLC9_Waters_CC_DDA_TKO_0c5ng.raw	P49095	4.5%	7	0	-0.876038134098053	9442.523	10904.49	8559.657	6027.972	6921.857	7210.669	8357.328	6696.957	5393.859	7544.428	6742.033	4
20200314_Exploris_RSLC9_Waters_CC_DDA_TKO_0c5ng.raw	P08524	7.1%	9	0	-0.225813075900078	3254.325	4317.417	3781.475	2781.259	2641.894	2189.565	2453.818	2295.505	2536.376	4294.659	4059.029	3
20200314_Exploris_RSLC9_Waters_CC_DDA_TKO_0c5ng.raw	P39015	36.3%	18	0	-0.830696582794189	24840.83	25759.11	21145.61	22046.43	25003.7	24270.86	23957.78	24725.21	26892.15	25738.79	26667.79	7
20200314_Exploris_RSLC9_Waters_CC_DDA_TKO_0c5ng.raw	P49089	10.5%	12	0	0.217453554272652	2637.754	2283.882	1975.871	1813.69	1879.815	2445.05	1057.952	1551.502	2332.604	3613.55	1988.585	6
20200314_Exploris_RSLC9_Waters_CC_DDA_TKO_0c5ng.raw	P15705	16.1%	18	0	0.217453554272652	9578.148	9791.981	10629.39	9847.033	10161.33	11076.88	8901.215	11718.48	11984.97	10093.41	12112.45	9
20200314_Exploris_RSLC9_Waters_CC_DDA_TKO_0c5ng.raw	P48836	34.2%	5	0	-0.954051077365875	6550.602	6682.009	7486.772	10421.89	11623.88	10583.22	10807.65	11514.03	11795.94	7653.247	8960.685	4
20200314_Exploris_RSLC9_Waters_CC_DDA_TKO_0c5ng.raw	O13516	25.4%	9	0	-0.345755517482758	18864.27	17208.09	17883.89	16861.96	18436.34	18082.25	19798.45	18019.09	19171.52	18533.64	19385.77	5
20200314_Exploris_RSLC9_Waters_CC_DDA_TKO_0c5ng.raw	P05755	7.7%	1	0	-2.09709525108337	NA	NA	571.8656	747.9164	NA	646.0313	NA	NA	909.7651	NA	NA	1
20200314_Exploris_RSLC9_Waters_CC_DDA_TKO_0c5ng.raw	P22202	6.9%	6	0	-0.686866164207459	NA	1213.613	780.2374	NA	507.8055	541.0194	514.7383	1846.878	NA	425.4516	1001.195	4
20200314_Exploris_RSLC9_Waters_CC_DDA_TKO_0c5ng.raw	P25386	1.3%	6	0	-0.518398225307465	1487.969	2313.198	2041.491	1572.49	1948.989	2184.393	1527.696	2264.06	1494.303	1831.124	2425.847	3
20200314_Exploris_RSLC9_Waters_CC_DDA_TKO_0c5ng.raw	P15891	13.7%	29	0	0.0779920369386673	16037.21	16467.87	16395.45	18576.46	19210.23	17296.45	17629.56	18429.72	17035.26	18862.43	17440.26	9
20200314_Exploris_RSLC9_Waters_CC_DDA_TKO_0c5ng.raw	P26784	18.1%	6	0	-0.819613635540009	10553.62	10329.44	11051.13	8829.977	8865.957	9870.171	12241.08	10797.1	13238.87	16361.57	16201.18	4
20200314_Exploris_RSLC9_Waters_CC_DDA_TKO_0c5ng.raw	P10592	48.5%	77	0	-0.405053347349167	115492	113642.1	114612.1	121183.9	131253.9	119693.1	130720.1	139262.5	122961.6	108608.5	116038.6	25
20200314_Exploris_RSLC9_Waters_CC_DDA_TKO_0c5ng.raw	P32589	26.3%	30	0	-0.358822047710419	19794.45	19722.4	22331.04	21802.59	19134.21	23019.3	23208.5	25653.94	20260.45	20251.14	22284.77	16
20200314_Exploris_RSLC9_Waters_CC_DDA_TKO_0c5ng.raw	P53598	7.3%	2	0	-0.898806273937225	942.7169	1343.612	782.5381	1062.264	698.4767	NA	843.679	607.8547	1553.399	1191.007	1143.739	2
20200314_Exploris_RSLC9_Waters_CC_DDA_TKO_0c5ng.raw	P43545;P53824	10.4%;10.4%	7	0	-0.536637306213379	12633.74	12075.92	11690.17	12662.06	14315.63	14479.25	12301.63	15356.63	13449.49	13426.13	11773.78	4
20200314_Exploris_RSLC9_Waters_CC_DDA_TKO_0c5ng.raw	P15108	33.5%	51	0	-0.314005643129349	18577.51	18916.02	19373.89	20244.18	17755.07	20099.99	21892.3	23107.31	21127.29	22875.58	22198.54	23
20200314_Exploris_RSLC9_Waters_CC_DDA_TKO_0c5ng.raw	N1NYW8;P18899	10.3%;7.4%	4	0	-1.94197273254395	NA	NA	NA	NA	NA	NA	NA	NA	NA	596.7782	NA	2
20200314_Exploris_RSLC9_Waters_CC_DDA_TKO_0c5ng.raw	P04802	7.5%	7	0	-1.45738232135773	763.1553	804.3068	1424.194	1210.507	1712.126	659.5186	1047.239	836.6063	1614.617	1270.594	647.7919	4
20200314_Exploris_RSLC9_Waters_CC_DDA_TKO_0c5ng.raw	P40185	36.6%	10	0	-0.701350092887878	15010.8	15918.06	15448.06	18587.32	19832.06	20398.96	20692.12	19920.88	19629.5	18823.62	20102.43	5
20200314_Exploris_RSLC9_Waters_CC_DDA_TKO_0c5ng.raw	P40037	37.2%	6	0	-0.796140372753143	8730.264	8268.975	9924.082	8222.524	11035.55	11219.4	10320.83	11963.3	13034.99	11232.6	10852.74	4
20200314_Exploris_RSLC9_Waters_CC_DDA_TKO_0c5ng.raw	P39003;P39004	5.4%;5.4%	8	0	-1.03291165828705	7411.704	8286.471	7223.833	4942.48	5108.324	5524.717	3675.164	4346.644	4741.63	4798.862	3811.242	3
20200314_Exploris_RSLC9_Waters_CC_DDA_TKO_0c5ng.raw	Q08245	37.2%	8	0	-1.14234149456024	47230.2	44460.45	50505.95	56315.92	58269.05	59822.2	61751.4	62552.53	61180.77	56382.23	60277.69	4
20200314_Exploris_RSLC9_Waters_CC_DDA_TKO_0c5ng.raw	P39683	10.7%	7	0	-0.468743026256561	1542.339	1130.332	1214.137	1680.978	2105.191	2010.76	974.3773	1087.697	1529.544	1585.775	1424.129	5
20200314_Exploris_RSLC9_Waters_CC_DDA_TKO_0c5ng.raw	P16861	16.9%	35	0	-0.435067445039749	41478.05	45414.91	43996.3	39389.92	40975.3	37154.47	41109.25	38959.09	42417.41	48840.54	46841.62	16
20200314_Exploris_RSLC9_Waters_CC_DDA_TKO_0c5ng.raw	P00549	48.4%	93	0	-0.341897904872894	126474.6	122431	123494.9	113822.5	109360.7	112831.5	117704.3	120802.1	119931.2	128158.6	124737.7	20
20200314_Exploris_RSLC9_Waters_CC_DDA_TKO_0c5ng.raw	P22803	47.1%	7	0	-0.128401100635529	19855.57	16571.31	18538.39	19069.56	17534.57	17710.68	15483.6	16407.75	15050.8	14607.27	17050.96	4
20200314_Exploris_RSLC9_Waters_CC_DDA_TKO_0c5ng.raw	P49090	5.2%	5	0	-0.42619127035141	2493.015	2351.237	3029.137	2472.447	2232.601	2439.854	2485.978	1864.195	2721.061	3089.271	1894.99	3
20200314_Exploris_RSLC9_Waters_CC_DDA_TKO_0c5ng.raw	P25694	8.7%	13	0	-0.709002196788788	14121.25	16004.66	14467.14	17228.15	14695.18	15622.56	14904.78	13593.37	15096.2	15381.09	14097.48	7
20200314_Exploris_RSLC9_Waters_CC_DDA_TKO_0c5ng.raw	P37291	33.3%	43	0	-0.348471105098724	72728.34	66256.65	69787.24	45784.3	47693.96	46428.9	49486.07	44800.15	45814.47	47037.71	45529.54	15
20200314_Exploris_RSLC9_Waters_CC_DDA_TKO_0c5ng.raw	Q00955	3.5%	12	0	-0.581996262073517	5209.01	6795.786	5101.646	6178.691	4866.706	6121.958	5304.898	5978.981	6033.202	6197.501	6635.442	8
20200314_Exploris_RSLC9_Waters_CC_DDA_TKO_0c5ng.raw	P40525;P87262	29.8%;29.8%	13	0	-0.575930953025818	27501.17	28545.13	29132.92	28134.43	28507.58	28741.62	28796.28	31016.69	28405.01	30112.24	30035.92	5
20200314_Exploris_RSLC9_Waters_CC_DDA_TKO_0c5ng.raw	P43621	5.1%	5	0	-1.66487848758698	6328.052	4681.924	5353.956	4032.075	4766.827	4568.696	4233.306	4795.024	4806.184	3778.649	4414.792	3
20200314_Exploris_RSLC9_Waters_CC_DDA_TKO_0c5ng.raw	P53141	28.2%	12	0	-0.346253097057343	10069.26	10107.27	7054.728	8395.515	7609.805	6990.882	8370.593	10341.34	9716.808	11300.1	11505.75	5
20200314_Exploris_RSLC9_Waters_CC_DDA_TKO_0c5ng.raw	P31539	22.2%	36	0	-0.87472003698349	29631.41	26161.17	27432.17	22800.5	21024.08	24037.85	21912.68	23890.4	20531.11	17774.95	19234.09	21
20200314_Exploris_RSLC9_Waters_CC_DDA_TKO_0c5ng.raw	P38720	31.1%	20	0	-1.04287397861481	22514.36	19644.59	21805.54	19991.24	21351.6	20424.67	18301.52	18207	20477.82	22494.45	24592.37	13
20200314_Exploris_RSLC9_Waters_CC_DDA_TKO_0c5ng.raw	P05317	0.25	14	0	-0.921998679637909	16509.5	14381.42	16856.7	14474.56	15344.74	14234.42	14333.98	15616.7	14500.66	10745.91	12336.44	7
20200314_Exploris_RSLC9_Waters_CC_DDA_TKO_0c5ng.raw	Q08421	2.4%	2	0	-0.502137243747711	981.5261	NA	NA	490.9083	NA	742.1154	NA	577.022	NA	841.397	806.5123	1
20200314_Exploris_RSLC9_Waters_CC_DDA_TKO_0c5ng.raw	P18562	8.3%	7	0	-0.967116832733154	1249.112	1194.487	1510.755	1424.055	1085.521	1600.148	991.5091	1431.192	2122.871	1751.432	1365.538	2
20200314_Exploris_RSLC9_Waters_CC_DDA_TKO_0c5ng.raw	P60010	10.4%	7	0	-0.615507543087006	9037.805	7519.094	10082.35	10396.25	8793.347	7809.25	9548.933	8186.588	9821.165	10584.15	9262.081	3
20200314_Exploris_RSLC9_Waters_CC_DDA_TKO_0c5ng.raw	P0CX49;P0CX50	26.3%;26.3%	14	0	-1.18186557292938	15665.66	15464.04	17697.21	14512.56	14795.25	14671.39	15376.21	17276.36	13814.43	16688.87	16793.41	6
20200314_Exploris_RSLC9_Waters_CC_DDA_TKO_0c5ng.raw	P09064	10.5%	6	0	-1.25284123420715	16589.67	17160.96	17958.53	16204.13	17241.04	14475.3	16180.54	14672.75	16536.98	17091.49	19405.27	3
20200314_Exploris_RSLC9_Waters_CC_DDA_TKO_0c5ng.raw	P14843	0.07	4	0	-0.954475283622742	5735.633	4566.719	5819.792	4852.014	5724.141	5767.727	4646.527	4209.961	4101.211	3392.553	4247.606	3
20200314_Exploris_RSLC9_Waters_CC_DDA_TKO_0c5ng.raw	P32602	12.3%	5	0	-0.930418908596039	2637.115	2992.455	3174.214	1668.063	3342.134	3033.397	2105.123	2788.896	1836.894	2189.893	1738.416	3
20200314_Exploris_RSLC9_Waters_CC_DDA_TKO_0c5ng.raw	Q03558	0.31	21	0	-0.355454385280609	13913.8	14966.99	13917.68	13723.81	16662.08	14221.29	17435.53	15578.77	19075.73	15192.18	18223.64	11
20200314_Exploris_RSLC9_Waters_CC_DDA_TKO_0c5ng.raw	P07245	10.3%	16	0	-0.901258647441864	1764.271	2962.956	2614.375	1823.959	2333.963	2029.698	2428.522	2592.216	2342.947	1914.763	1314.096	8
20200314_Exploris_RSLC9_Waters_CC_DDA_TKO_0c5ng.raw	P01120	22.4%	10	0	-0.734867751598358	1127.257	797.1598	1294.617	2472.116	2358.771	2021.941	1971.685	1939.621	2973.165	1362.033	629.2819	6
20200314_Exploris_RSLC9_Waters_CC_DDA_TKO_0c5ng.raw	P38708	13.2%	8	0	-0.379881322383881	1369.816	3262.595	2883.364	4475.783	2869.819	2839.982	1976.466	2163.413	2873.732	3921.944	3495.975	7
20200314_Exploris_RSLC9_Waters_CC_DDA_TKO_0c5ng.raw	Q02776	6.1%	8	0	-1.37053167819977	5014.914	6359.377	4487.375	5086.765	4859.189	4864.666	4300.909	4719.388	4931.515	5389.875	4274.98	3
20200314_Exploris_RSLC9_Waters_CC_DDA_TKO_0c5ng.raw	P40302	10.7%	6	0	-0.994024217128754	4745.824	5747.125	4484.5	6485.88	4834.21	5393.627	7378.759	6150.406	4309.375	5822.711	6541.238	2
20200314_Exploris_RSLC9_Waters_CC_DDA_TKO_0c5ng.raw	P53184	23.1%	7	0	-0.619682490825653	1417.001	3432.326	2458.132	2973.977	4047.389	5298.664	4750.701	2511.185	2801.414	3054.755	3954.578	4
20200314_Exploris_RSLC9_Waters_CC_DDA_TKO_0c5ng.raw	P39730	3.5%	10	0	-0.380964457988739	2401.455	2132.531	1668.022	754.9074	2296.948	1767.553	1430.46	2208.796	2238.683	1712.681	1310.391	4
20200314_Exploris_RSLC9_Waters_CC_DDA_TKO_0c5ng.raw	P22147	2.9%	10	0	-0.300171762704849	4137.201	3843.747	3309.611	3022.515	4693.55	2775.07	3623.319	4953.274	4428.116	5295.545	4541.211	5
20200314_Exploris_RSLC9_Waters_CC_DDA_TKO_0c5ng.raw	P25719	14.3%	5	0	-0.313463866710663	14074.53	15574.72	16403.66	15476.75	14404.29	12559.97	11207.42	13855.22	13932.21	13027.84	12792.51	3
20200314_Exploris_RSLC9_Waters_CC_DDA_TKO_0c5ng.raw	P19882	32.9%	27	0	-0.666325151920319	24913.28	25335.22	25145.56	24693.69	23360.15	22887.53	21191.7	21680.07	21775.15	24263.46	22817.46	16
20200314_Exploris_RSLC9_Waters_CC_DDA_TKO_0c5ng.raw	P00890	8.1%	7	0	-0.437134921550751	2330.724	2590.322	1656.982	NA	1331.062	2071.628	599.7208	1144.19	1695.732	2526.609	1190.487	4
20200314_Exploris_RSLC9_Waters_CC_DDA_TKO_0c5ng.raw	P41338	8.3%	3	0	-0.911056458950043	2139.541	873.6738	3171.459	3070.553	1570.334	1341.506	2820.723	1472.348	2902.899	2621.67	2092.674	3
20200314_Exploris_RSLC9_Waters_CC_DDA_TKO_0c5ng.raw	P05319	34.9%	5	0	-0.530551135540009	8904.868	9904.794	7168.902	9619.484	10017.38	9221.931	9602.818	9391.143	9997.566	8595.352	8720.947	3
20200314_Exploris_RSLC9_Waters_CC_DDA_TKO_0c5ng.raw	O14467	19.9%	7	0	-1.04867994785309	2590.21	3376.584	2892.505	2601.07	2607.021	2140.788	2722.828	3515.425	2674.096	3448.827	3058.375	3
20200314_Exploris_RSLC9_Waters_CC_DDA_TKO_0c5ng.raw	Q02486	16.9%	11	0	-0.242868110537529	2537.221	3042.006	2978.558	755.8604	2038.659	2410.447	2187.159	1710.363	2065.658	2719.574	2375.35	4
20200314_Exploris_RSLC9_Waters_CC_DDA_TKO_0c5ng.raw	P43616	15.6%	13	0	-0.830888450145721	7132.527	7227.734	9170.83	6930.413	7325.899	7582.722	8109.614	8367.963	6609.799	8395.203	7659.978	7
20200314_Exploris_RSLC9_Waters_CC_DDA_TKO_0c5ng.raw	P00950	46.2%	30	0	-0.295603215694427	45589.56	49742.15	47338.04	49001.04	43718.66	45466.55	40885.71	39476.17	42828.83	31839.02	35136.1	9
20200314_Exploris_RSLC9_Waters_CC_DDA_TKO_0c5ng.raw	P16140	21.9%	17	0	-0.645928561687469	25269.35	28024.76	23543.43	24481.64	24167.34	23677.96	24325.51	25441.13	25828.14	27775.86	27059.35	10
20200314_Exploris_RSLC9_Waters_CC_DDA_TKO_0c5ng.raw	P36139	9.2%	3	0	-1.15947759151459	1971.674	1542.808	2477.031	1577.666	909.5179	1276.286	1842.533	2482.83	1629.542	2383.824	1456.277	2
20200314_Exploris_RSLC9_Waters_CC_DDA_TKO_0c5ng.raw	P40069	5.6%	12	0	-0.491685211658478	2548.138	1301.602	1174.918	NA	506.1933	1324.805	558.9354	2322.523	1709.602	1828.95	581.4629	5
20200314_Exploris_RSLC9_Waters_CC_DDA_TKO_0c5ng.raw	P07149	5.8%	16	0	-0.259141117334366	6218.363	5091.271	6953.614	6083.493	6111.604	6605.82	5875.194	5602.166	4806.687	6760.097	5724.499	10
20200314_Exploris_RSLC9_Waters_CC_DDA_TKO_0c5ng.raw	P48570	17.5%	14	0	-0.268050581216812	7029.617	8690.075	8204.981	8808.354	8656.444	8066.391	10386.74	7628.794	8381.715	10027.07	9731.685	6
20200314_Exploris_RSLC9_Waters_CC_DDA_TKO_0c5ng.raw	P12385	3.9%	4	0	-0.676464021205902	2749.394	2761.125	3956.509	3943.237	4084.876	3299.505	3078.593	3788.458	3167.642	3632.711	3360.507	2
20200314_Exploris_RSLC9_Waters_CC_DDA_TKO_0c5ng.raw	P38853	1.7%	4	0	-1.6236184835434	17132.76	16553.6	16688.36	14795.36	14774.99	14121.25	13773.19	13036.72	14770.24	13952.59	14594.44	2
20200314_Exploris_RSLC9_Waters_CC_DDA_TKO_0c5ng.raw	P14126	14.5%	14	0	-0.72962087392807	25458.43	23187.64	23773.83	22868.9	23442.95	23713.54	21328.68	23374.08	23010.14	22822.27	24130.55	6
20200314_Exploris_RSLC9_Waters_CC_DDA_TKO_0c5ng.raw	P37292	5.3%	7	0	-0.388513505458832	1591.113	1424.899	1681.93	1825.231	1153.784	817.5992	688.8862	1511.431	2235.971	1909.635	1909.232	3
20200314_Exploris_RSLC9_Waters_CC_DDA_TKO_0c5ng.raw	P32599	7.2%	9	0	-0.963044822216034	5100.819	4663.737	5040.46	3674.806	5206.265	5408.61	5123.989	5272.414	4622.642	5131.71	5290.461	4
20200314_Exploris_RSLC9_Waters_CC_DDA_TKO_0c5ng.raw	Q12000	2.9%	1	0	-1.82398664951324	1800.25	1424.249	1572.277	1153.629	1723.051	1445.25	1846.419	1368.008	1489.012	1447.925	1025.427	1
20200314_Exploris_RSLC9_Waters_CC_DDA_TKO_0c5ng.raw	P41811	3.8%	3	0	-0.498270988464355	1071.795	652.3931	1549.597	691.4665	506.6638	542.3697	869.2292	1117.676	704.9866	1045.01	945.6387	3
20200314_Exploris_RSLC9_Waters_CC_DDA_TKO_0c5ng.raw	P53252	10.6%	5	0	-1.1419323682785	969.2743	1356.966	1526.665	838.061	904.45	741.1628	1356.031	1615.704	1089.597	1048.014	907.5838	3
20200314_Exploris_RSLC9_Waters_CC_DDA_TKO_0c5ng.raw	P30822	2.5%	11	0	-0.904308021068573	2153.049	3297.761	2718.182	3369.445	3374.718	2058.521	3550.721	1859.435	3176.05	4348.578	3128.654	3
20200314_Exploris_RSLC9_Waters_CC_DDA_TKO_0c5ng.raw	P22146	6.4%	3	0	-0.665450751781464	NA	1135.768	932.439	990.8094	1137.981	890.6898	1454.898	983.8665	1569.933	603.3536	728.1259	2
20200314_Exploris_RSLC9_Waters_CC_DDA_TKO_0c5ng.raw	P69771	4.9%	1	0	-1.69175755977631	1152.291	1721.263	1433.988	913.3975	1750.481	1610.693	734.5731	1484.762	1459.626	906.6405	1273.911	1
20200314_Exploris_RSLC9_Waters_CC_DDA_TKO_0c5ng.raw	Q03048	46.2%	6	0	-0.796619653701782	4919.705	5450.892	4820.478	6395.836	6706.06	5616.377	5027.361	5096.807	4007.856	3432.489	4834.05	4
20200314_Exploris_RSLC9_Waters_CC_DDA_TKO_0c5ng.raw	P05750	39.6%	24	0	-0.950930297374725	26904.28	25088.87	25472.19	28386.09	22425.51	22947.8	25682.54	29780.05	26651.98	22382.15	27716.39	8
20200314_Exploris_RSLC9_Waters_CC_DDA_TKO_0c5ng.raw	P17891	20.6%	5	0	-0.541966140270233	6285.982	5971.955	9035.041	10474.13	10343.93	8784.12	9405.879	11178.17	11210.3	6082.584	7810.642	4
20200314_Exploris_RSLC9_Waters_CC_DDA_TKO_0c5ng.raw	Q08745	21.9%	8	0	-0.694644451141357	13214.75	14648.22	13432.94	13537.29	15534.13	15889.9	14126.93	16083.83	15559.74	16212.33	17907.5	3
20200314_Exploris_RSLC9_Waters_CC_DDA_TKO_0c5ng.raw	P07991	8.7%	6	0	-0.564195096492767	NA	733.8022	487.1952	NA	472.1831	NA	NA	475.6306	NA	1225.329	777.163	3
20200314_Exploris_RSLC9_Waters_CC_DDA_TKO_0c5ng.raw	P11632	16.1%	7	0	-0.910295426845551	2640.08	4058.015	4370	4447.163	3318.519	2933.547	4465.488	4488.386	4011.319	4688.847	5266.201	2
20200314_Exploris_RSLC9_Waters_CC_DDA_TKO_0c5ng.raw	P04147	0.26	32	0	-0.43154376745224	10979.69	13198.39	14057.15	13403.44	12501.56	14412.49	13054.15	11957.66	12598.38	14332.41	13072.43	13
20200314_Exploris_RSLC9_Waters_CC_DDA_TKO_0c5ng.raw	P41058	44.6%	9	0	-0.894931733608246	22746.84	21193.03	22875.58	27140.15	30844.73	30523.08	30947.65	29653.46	30341.72	20034.74	25311.12	3
20200314_Exploris_RSLC9_Waters_CC_DDA_TKO_0c5ng.raw	P41057	14.3%	3	0	-0.856464326381683	12269.38	11214.6	11577.22	16614.58	16113.93	16383.45	17919.94	17062.38	18793.29	11644.17	10859.12	1
20200314_Exploris_RSLC9_Waters_CC_DDA_TKO_0c5ng.raw	P39516	35.5%	4	0	-1.22192716598511	4330.447	4522.169	4071.524	5126.27	5001.324	6366.784	5804.64	4049.712	5515.253	4394.927	3847.74	4
20200314_Exploris_RSLC9_Waters_CC_DDA_TKO_0c5ng.raw	Q04304	5.7%	2	0	-0.437077462673187	647.3956	554.6967	NA	802.2596	855.7626	533.0764	NA	NA	488.3167	NA	NA	1
20200314_Exploris_RSLC9_Waters_CC_DDA_TKO_0c5ng.raw	P00330	39.7%	83	0	-0.819970548152924	124702.6	118245.3	122786.8	106380.6	110283.3	114946	104427.4	112104.4	114676.1	107707.6	119749.8	11
20200314_Exploris_RSLC9_Waters_CC_DDA_TKO_0c5ng.raw	P17255	16.8%	32	0	-0.288134276866913	33595.75	30697.53	33687.61	30310.46	31139.14	32355.27	30148.66	31451.71	32102.37	31267.11	31138.03	17
20200314_Exploris_RSLC9_Waters_CC_DDA_TKO_0c5ng.raw	P06105	9.7%	17	0	-0.629883706569672	8897.324	8563.628	9425.686	10052.95	9982.16	11409.97	9855.166	10581.09	9368.408	10304.04	9816.129	11
20200314_Exploris_RSLC9_Waters_CC_DDA_TKO_0c5ng.raw	P54115	0.18	18	0	-0.680117249488831	24190.31	25189	25367.6	23278.25	23968.66	22199.9	25457.2	23142.73	23815.92	28149.14	28860.98	9
20200314_Exploris_RSLC9_Waters_CC_DDA_TKO_0c5ng.raw	P07213	3.7%	7	0	-0.435695350170136	4490.555	4887.625	5239.974	3489.905	4107.124	3451.328	4522.915	4680.64	4279.232	5777.794	4397.241	3
20200314_Exploris_RSLC9_Waters_CC_DDA_TKO_0c5ng.raw	P54839	11.4%	7	0	-0.573697030544281	12880.09	13585.98	11559.89	10397.01	9321.092	10428.86	11027.49	11689.34	9918.588	11816.56	12015.83	5
20200314_Exploris_RSLC9_Waters_CC_DDA_TKO_0c5ng.raw	P11938	4.8%	4	0	-1.1458215713501	555.5167	810.3476	713.1649	438.8673	NA	NA	NA	NA	530.9612	474.1878	546.3037	3
20200314_Exploris_RSLC9_Waters_CC_DDA_TKO_0c5ng.raw	P07264	8.6%	11	0	-0.629354298114777	7366.175	7196.016	7203.449	6443.487	7023.078	6156.743	5998.765	6803.757	3743.732	5199.965	5691.411	6
20200314_Exploris_RSLC9_Waters_CC_DDA_TKO_0c5ng.raw	P46672	11.4%	9	0	-0.540297210216522	7259.766	8150.188	8323.725	7373.002	7986.396	6990.015	9988.232	7144.503	8336.833	8501.822	7041.441	4
20200314_Exploris_RSLC9_Waters_CC_DDA_TKO_0c5ng.raw	Q08224	11.8%	15	0	-0.413216531276703	3186.205	4443.342	3707.987	3676.257	3419.955	3826.876	3554.085	4396.978	3251.793	4163.93	3426.651	6
20200314_Exploris_RSLC9_Waters_CC_DDA_TKO_0c5ng.raw	P23301	27.4%	6	0	-0.98321932554245	7048.052	7026.518	6078.05	6178.355	5035.161	7243.805	6987.664	7477.147	8045.911	6548.198	6842.492	3
20200314_Exploris_RSLC9_Waters_CC_DDA_TKO_0c5ng.raw	P05694	12.8%	22	0	-0.414097487926483	2253.771	2203.509	2589.233	18234.01	19591.77	19264.97	18006.85	17431.65	15580.34	18003.61	13662.11	10
20200314_Exploris_RSLC9_Waters_CC_DDA_TKO_0c5ng.raw	P07251	12.7%	15	0	-0.6201211810112	28166.36	24148.95	26286.26	27360.13	29259.89	29011.63	28447.74	27004.9	24518.54	24377.74	23644.08	7
20200314_Exploris_RSLC9_Waters_CC_DDA_TKO_0c5ng.raw	P33299	10.3%	9	0	-1.07655823230743	10967.89	11104.72	11123.65	11114.61	9135.935	10272.28	10607.37	9889.941	11179.34	10922.77	11303.65	5
20200314_Exploris_RSLC9_Waters_CC_DDA_TKO_0c5ng.raw	A0A0L8RIT5;P39938	25.2%;25.2%	6	0	-1.31343019008636	4716.367	5237.987	6366.775	4829.963	5302.637	4489.373	5017.8	4007.997	5089.66	5902.313	7624.437	3
20200314_Exploris_RSLC9_Waters_CC_DDA_TKO_0c5ng.raw	Q05911	13.3%	8	0	-0.311968058347702	9987.16	8803.538	9652.998	5479.952	8980.603	7806.636	10267.83	9610.683	7756.306	7651.667	9924.085	7
20200314_Exploris_RSLC9_Waters_CC_DDA_TKO_0c5ng.raw	P26783	38.7%	12	0	-0.231422826647758	6744.598	7584.851	7708.798	6109.923	6501.988	9392.614	6943.416	8327.955	6638.989	9390.467	6523.898	8
20200314_Exploris_RSLC9_Waters_CC_DDA_TKO_0c5ng.raw	P43612	0.8%	1	0	-0.878917634487152	9842.229	8302.357	8161.871	12803.52	11494.54	11377.19	14193.76	12473.21	12730.49	13885.61	10202.12	1
20200314_Exploris_RSLC9_Waters_CC_DDA_TKO_0c5ng.raw	P0CS90	0.17	21	0	-0.432525098323822	12683.6	14270.78	13160.45	11855.62	13202.34	14931.95	13317.96	12994.53	12629.06	13325.51	10327.88	10
20200314_Exploris_RSLC9_Waters_CC_DDA_TKO_0c5ng.raw	A0A0L8VVH5;Q02753;Q12672	24.3%;39.4%;39.4%	9	0	-1.21692383289337	71727.27	71042.34	68511.75	64224.59	61992.41	63388.24	66537.89	66449.12	71414.81	70064.93	69234.19	6
20200314_Exploris_RSLC9_Waters_CC_DDA_TKO_0c5ng.raw	P36095	7.1%	7	0	-0.236014768481255	829.0519	678.3111	798.7097	1412.444	819.1357	1342.354	779.5722	629.8948	761.7797	1412.102	1367.46	2
20200314_Exploris_RSLC9_Waters_CC_DDA_TKO_0c5ng.raw	P10659	15.4%	15	0	-0.401165902614594	40007.51	38973.45	41335.61	27383.96	29215.25	29808.83	28979.9	30141.67	28945.97	26375.15	28043	7
20200314_Exploris_RSLC9_Waters_CC_DDA_TKO_0c5ng.raw	Q12460	9.3%	10	0	0.0255323182791471	5794.446	5921.733	4512.837	5056.875	4963.059	6156.601	5786.362	4227.593	5252.707	6231.062	6678.499	5
20200314_Exploris_RSLC9_Waters_CC_DDA_TKO_0c5ng.raw	P12695	15.6%	17	0	-0.885972797870636	8939.414	6601.874	7529.087	8226.325	9257.409	6556.832	6842.339	6943.706	7994.008	6227.304	7149.663	8
20200314_Exploris_RSLC9_Waters_CC_DDA_TKO_0c5ng.raw	Q12109	6.5%	4	0	-0.705273985862732	2050.7	1474.604	2225.481	2330.807	1626.104	2324.951	1955.177	1664.467	2531.155	1813.472	2734.469	3
20200314_Exploris_RSLC9_Waters_CC_DDA_TKO_0c5ng.raw	P38804	50.5%	10	0	-1.27317273616791	10993.77	11123.65	12072.64	8525.521	7270.843	8023.696	7612.912	8810.975	6660.459	9175.485	8588.752	5
20200314_Exploris_RSLC9_Waters_CC_DDA_TKO_0c5ng.raw	P47160	10.5%	4	0	-0.345135509967804	NA	1175.342	1013.23	684.1099	1115.182	1098.842	1956.441	2228.46	955.7306	716.3027	1411.202	4
20200314_Exploris_RSLC9_Waters_CC_DDA_TKO_0c5ng.raw	P00958	7.7%	12	0	-0.390318095684052	6331.407	6317.883	6086.43	6697.359	5806.824	7047.502	6291.827	6671.22	7432.699	6359.442	6859.731	6
20200314_Exploris_RSLC9_Waters_CC_DDA_TKO_0c5ng.raw	P0CX45;P0CX46	17.7%;17.7%	11	0	-1.92331421375275	1116.686	544.1673	2002.77	2137.987	1297.084	1060.247	478.1546	1039.348	542.5135	841.4764	506.5658	3
20200314_Exploris_RSLC9_Waters_CC_DDA_TKO_0c5ng.raw	Q12377	5.3%	2	0	-0.911958754062653	1890.88	1506.149	1401.319	1149.324	711.1612	1255.073	1217.029	1800.764	1057.07	2178.975	2652.255	2
20200314_Exploris_RSLC9_Waters_CC_DDA_TKO_0c5ng.raw	Q02326	23.9%	5	0	-0.0686213821172714	3570.347	3877.422	5115.241	4069.491	4100.366	4249.853	3729.771	5176.896	4835.757	3380.959	4493.325	4
20200314_Exploris_RSLC9_Waters_CC_DDA_TKO_0c5ng.raw	P39935	4.8%	7	0	-0.646331965923309	2732.019	2478.264	2782.068	1952.96	2379.628	3027.194	2870.798	1959.28	2190.007	3532.62	2807.789	5
20200314_Exploris_RSLC9_Waters_CC_DDA_TKO_0c5ng.raw	P32614	21.5%	10	0	-0.787400543689728	3569.17	3354.552	4205.173	3468.062	4660.645	3025.861	3395.011	3287.73	2807.847	6206.855	4072.242	8
20200314_Exploris_RSLC9_Waters_CC_DDA_TKO_0c5ng.raw	P40495	13.7%	12	0	-0.356265962123871	15615.17	15258.7	13996.85	16749.13	16651.96	15375.8	15192.32	16409.81	19477.73	14894.06	16162.87	5
20200314_Exploris_RSLC9_Waters_CC_DDA_TKO_0c5ng.raw	Q12402	8.9%	4	0	-0.419227540493011	1030.085	2100.52	1970.447	962.1516	1793.704	1892.689	807.05	1637.066	1817.412	1292.797	1142.188	2
20200314_Exploris_RSLC9_Waters_CC_DDA_TKO_0c5ng.raw	P07806	7.1%	11	0	-0.297506123781204	9708.64	8784.19	9071.654	7903.95	6966.417	6949.96	8647.995	8564.011	8562.395	9969.102	10783.33	8
20200314_Exploris_RSLC9_Waters_CC_DDA_TKO_0c5ng.raw	Q05016	17.6%	7	0	-0.720882475376129	NA	936.0271	1463.357	1294.915	1328.768	859.8627	1245.679	1344.605	2033.766	1681.925	1601.604	4
20200314_Exploris_RSLC9_Waters_CC_DDA_TKO_0c5ng.raw	P42883;P43534	5.6%;5.6%	2	0	-1.02931308746338	2991.273	2476.346	2490.967	2376.64	3092.294	2475.581	2310.518	2843.711	2986.213	4075.623	3606.627	2
20200314_Exploris_RSLC9_Waters_CC_DDA_TKO_0c5ng.raw	P32527	13.4%	11	0	-0.664001643657684	12688.42	12833.91	12005.99	11605.64	12489.36	13117.46	13134.2	13912.78	13350.37	13886.18	13006.41	5
20200314_Exploris_RSLC9_Waters_CC_DDA_TKO_0c5ng.raw	P52910	6.4%	7	0	-0.73243510723114	4544.106	3830.798	4025.458	4991.815	3859.777	3617.946	3312.086	5997.489	4000.532	4750.178	4313.908	4
20200314_Exploris_RSLC9_Waters_CC_DDA_TKO_0c5ng.raw	P05737;Q12213	25.8%;25.8%	14	0	-0.100206010043621	21599.78	17203.29	19038.54	18996.62	22637.9	21435.35	19516.17	20105.15	19413.6	21476.42	23581.15	6
20200314_Exploris_RSLC9_Waters_CC_DDA_TKO_0c5ng.raw	P16387	14.8%	9	0	0.0284209977835417	1383.576	1185	1261.423	1363.638	701.2435	1469.518	477.8842	1647.841	2874.99	1338.372	1115.659	6
20200314_Exploris_RSLC9_Waters_CC_DDA_TKO_0c5ng.raw	P29311	24.3%	15	0	-0.80252593755722	52421.31	54170.75	48785.02	48091.22	53260.42	57406.73	48563.38	52984.45	54151.36	52085.88	53078.48	6
20200314_Exploris_RSLC9_Waters_CC_DDA_TKO_0c5ng.raw	P23639	11.2%	3	0	-0.949546217918396	3099.989	4567.787	4489.505	3930.491	3141.855	3727.227	4274.31	4946.532	4497.182	3726.481	4258.965	3
20200314_Exploris_RSLC9_Waters_CC_DDA_TKO_0c5ng.raw	P39676	0.06	2	0	-1.35641610622406	1972.02	2344.098	2648.728	1473.453	2629.469	2838.866	2578.162	2797.334	2252.845	2352.892	2501.479	2
20200314_Exploris_RSLC9_Waters_CC_DDA_TKO_0c5ng.raw	P23337	1.3%	1	0	-0.716491937637329	7471.227	6481.783	6683.88	5520.836	7146.508	6011.938	8064.954	6783.655	8578.086	7399.225	7397.651	1
20200314_Exploris_RSLC9_Waters_CC_DDA_TKO_0c5ng.raw	P09436	9.2%	17	0	-0.551871240139008	5236.482	6559.719	8735.054	6688.897	6198.212	6667.999	6619.465	5569.94	7733.456	8193.739	7579.553	9
20200314_Exploris_RSLC9_Waters_CC_DDA_TKO_0c5ng.raw	P34730	5.1%	3	0	-1.08632934093475	3494.278	3683.856	4748.986	4557.701	3789.395	3587.521	3329.433	3823.974	3006.937	3208.879	3937.355	1
20200314_Exploris_RSLC9_Waters_CC_DDA_TKO_0c5ng.raw	P54838	9.2%	8	0	-0.46525639295578	17103.21	15734.04	16639.54	16955.45	17025.32	15864.19	17137.56	14771.64	15335.55	15806.1	15270.38	6
20200314_Exploris_RSLC9_Waters_CC_DDA_TKO_0c5ng.raw	Q02785	1.7%	4	0	-1.94490158557892	1050.231	1843.201	1060.326	2047.235	1432.593	1685.396	2207.108	NA	1732.188	1515.886	1703.048	3
20200314_Exploris_RSLC9_Waters_CC_DDA_TKO_0c5ng.raw	P33330	8.6%	6	0	-0.609228551387787	4648.402	4389.6	4204.035	4045.206	4658.451	4373.566	3581.616	5644.171	4001.89	3782.072	4057.607	3
20200314_Exploris_RSLC9_Waters_CC_DDA_TKO_0c5ng.raw	P40825	12.9%	16	0	-0.146599933505058	9665.628	7755.298	8776.779	6889.243	8239.102	7265.909	6831.977	9086.516	7149.504	8652.693	8807.063	12
20200314_Exploris_RSLC9_Waters_CC_DDA_TKO_0c5ng.raw	P32582	20.5%	15	0	-0.330918252468109	2977.605	3984.501	2861.695	3427.038	3613.965	4005.535	4583.565	3138.963	3447.569	3923.751	2587.352	9
20200314_Exploris_RSLC9_Waters_CC_DDA_TKO_0c5ng.raw	P02400	60.9%	6	0	-0.922297537326813	7715.379	8610.317	7368.642	7749.847	8299.539	10304.02	10648.87	9117.84	9508.227	8262.43	8324.341	4
20200314_Exploris_RSLC9_Waters_CC_DDA_TKO_0c5ng.raw	P00925	21.3%	44	0	-0.561168432235718	82695.35	74205.98	79641.41	87589.93	83425.48	86809.69	86723.88	89001.37	82028.76	71464.77	72955.7	7
20200314_Exploris_RSLC9_Waters_CC_DDA_TKO_0c5ng.raw	P12709	22.9%	27	0	-0.91595858335495	69824.6	68014.05	68283.23	56113.15	59674.27	61506.61	68025.5	65870.34	65457.39	65186.38	64382.56	11
20200314_Exploris_RSLC9_Waters_CC_DDA_TKO_0c5ng.raw	P46655	18.2%	28	0	0.0393734686076641	6027.972	7309.224	7639.111	7240.233	8978.473	6910.468	8128.699	7676.304	8766.848	7952.211	6311.976	14
20200314_Exploris_RSLC9_Waters_CC_DDA_TKO_0c5ng.raw	P16521	15.8%	33	0	-0.226604387164116	45609.06	42157.19	42095.91	38154.74	36945.71	40885.85	42590.06	41743.61	42321.75	49079.34	47485.42	18
20200314_Exploris_RSLC9_Waters_CC_DDA_TKO_0c5ng.raw	P05453	3.4%	5	0	-0.726638495922089	17430.58	14912.48	17298.39	16268.21	15524.68	19086.19	17437.85	17433.31	17239.92	17413.67	17346.32	3
20200314_Exploris_RSLC9_Waters_CC_DDA_TKO_0c5ng.raw	P0CX47;P0CX48	37.8%;37.8%	11	0	-0.49907386302948	31369.11	31414.52	31372.77	25923.26	25816.51	26418.15	28081.8	28217.23	28574.27	31687.72	36136.88	6
20200314_Exploris_RSLC9_Waters_CC_DDA_TKO_0c5ng.raw	Q12499	9.4%	6	0	-1.06136763095856	3085.759	4168.979	4225.229	3547.161	3621.505	4245.279	3881.617	4000.458	4553.802	4312.276	4567.042	4
20200314_Exploris_RSLC9_Waters_CC_DDA_TKO_0c5ng.raw	P32469	0.16	5	0	-0.597712218761444	6079.59	6005.858	6664.406	7637.042	7378.812	7685.696	8721.306	6262.495	7357.578	7492.637	6751.599	5
20200314_Exploris_RSLC9_Waters_CC_DDA_TKO_0c5ng.raw	P34223	10.9%	5	0	-0.771183371543884	1705.438	601.7344	818.8703	NA	921.5643	1320.509	1387.521	764.9752	475.6704	1317.605	958.4719	4
20200314_Exploris_RSLC9_Waters_CC_DDA_TKO_0c5ng.raw	P38764	0.04	9	0	-0.384667575359344	1793.238	2067.191	1596.289	2854.367	1519.283	1892.504	2263.321	1758.439	1854.39	942.1161	2150.118	4
20200314_Exploris_RSLC9_Waters_CC_DDA_TKO_0c5ng.raw	P38910	41.5%	6	0	-0.997975051403046	3315.886	4150.585	2257.029	4844.962	3347.617	4235.912	4916.477	4030.104	5192.151	4305.049	3532.043	4
20200314_Exploris_RSLC9_Waters_CC_DDA_TKO_0c5ng.raw	Q12118	17.6%	9	0	-0.547658860683441	20700.82	17435.92	16747.67	20622.29	20180.39	16001.14	21222.42	18697.84	19469.13	20183.54	19685.31	5
20200314_Exploris_RSLC9_Waters_CC_DDA_TKO_0c5ng.raw	Q08412	11.2%	5	0	-0.695078313350677	875.4482	565.2741	NA	1321.515	1060.46	1648.026	827.2389	861.1243	1281.126	1004.875	529.3201	4
20200314_Exploris_RSLC9_Waters_CC_DDA_TKO_0c5ng.raw	P05756	25.8%	12	0	-0.842230975627899	9686.572	8883.785	10813.21	9752.324	10064.66	11522.05	10642.92	8833.34	9671.314	8443.8	8794.632	4
20200314_Exploris_RSLC9_Waters_CC_DDA_TKO_0c5ng.raw	P53900	15.5%	3	0	-1.80141651630402	3186.236	2479.842	4560.911	5005.324	3254.986	3022.917	4253.672	3303.1	4090.878	4707.956	4224.318	2
20200314_Exploris_RSLC9_Waters_CC_DDA_TKO_0c5ng.raw	P22137	3.3%	11	0	-0.121226236224175	9240.999	7736.87	8916.049	7266.392	8710.445	6941.195	6711.709	8172.558	8039.884	8571.55	9315.548	6
20200314_Exploris_RSLC9_Waters_CC_DDA_TKO_0c5ng.raw	P32327	5.8%	18	0	-0.353820502758026	9544.93	10015.17	10411.16	9094.538	10295.14	9532.78	11285.08	9637.147	8944.309	10456.92	11188.32	7
20200314_Exploris_RSLC9_Waters_CC_DDA_TKO_0c5ng.raw	P43597	1.5%	4	0	-1.70541632175446	NA	805.4248	NA	941.022	984.9526	620.9389	1003.261	518.1154	624.3048	759.812	619.6074	2
20200314_Exploris_RSLC9_Waters_CC_DDA_TKO_0c5ng.raw	P26637	6.5%	15	0	-0.522954642772675	2526.193	2106.796	2719.031	2383.511	3151.452	2879.521	3664.588	2695.209	3612.254	2692.572	3198.926	8
20200314_Exploris_RSLC9_Waters_CC_DDA_TKO_0c5ng.raw	B5VNM9;G2WJF7;P37370	3.8%;6.7%;1%	1	0	-2.63072967529297	876.5505	NA	1147.187	579.7227	625.7717	1201.247	648.0834	1378.05	549.173	857.2589	881.715	1
20200314_Exploris_RSLC9_Waters_CC_DDA_TKO_0c5ng.raw	P10081	33.7%	33	0	-0.639855086803436	18812.2	15111.36	18273.5	13784.7	15304.09	14211.95	15917.89	15363.42	16982.58	18037.5	19333.86	11
20200314_Exploris_RSLC9_Waters_CC_DDA_TKO_0c5ng.raw	P32521	2.2%	2	0	-2.27712512016296	NA	NA	NA	NA	NA	NA	NA	658.98	NA	NA	NA	2
20200314_Exploris_RSLC9_Waters_CC_DDA_TKO_0c5ng.raw	Q05359	4.1%	1	0	-1.12374126911163	NA	NA	NA	NA	NA	420.5524	833.3914	452.0896	610.2189	547.6707	423.0247	1
20200314_Exploris_RSLC9_Waters_CC_DDA_TKO_0c5ng.raw	P12945	4.3%	10	0	-0.873552203178406	4116.354	3225.036	4434.743	2617.165	3579.601	2714.808	3850.198	3583.808	2594.012	4447.626	3266.19	5
20200314_Exploris_RSLC9_Waters_CC_DDA_TKO_0c5ng.raw	P47120	15.7%	14	0	-0.814696729183197	15529.69	14560.49	15894.4	17059.63	16104.49	15431.01	16244.28	15346.96	16620.32	17694.6	17077.34	5
20200314_Exploris_RSLC9_Waters_CC_DDA_TKO_0c5ng.raw	P21576	5.5%	5	0	-0.777002155780792	3268.088	2211.689	3479.004	4136.612	3314.118	3150.962	3150.799	5087.293	3522.501	3576.505	3945.786	3
20200314_Exploris_RSLC9_Waters_CC_DDA_TKO_0c5ng.raw	P53090	17.2%	22	0	-0.754916071891785	6481.42	3923.842	4566.995	5640.938	6464.597	7125.862	5641.282	3297.729	5478.012	5158.295	4344.319	7
20200314_Exploris_RSLC9_Waters_CC_DDA_TKO_0c5ng.raw	P38707	9.4%	8	0	-0.268192231655121	12471.22	11339.46	12422.98	12102.74	13028.29	10083.88	10581.49	13725.13	11411.4	10654.62	12555.21	5
20200314_Exploris_RSLC9_Waters_CC_DDA_TKO_0c5ng.raw	P21243	7.5%	4	0	-0.318524539470673	4254.963	2283.274	2715.333	3718.915	2979.852	3985.084	3686.776	3868.733	3585.611	3578.126	3041.899	2
20200314_Exploris_RSLC9_Waters_CC_DDA_TKO_0c5ng.raw	P38999	10.8%	12	0	-0.560004413127899	6643.517	5273.547	6872.776	6851.509	8458.658	7907.971	6140.44	8656.063	7565.913	5992.715	7323.068	5
20200314_Exploris_RSLC9_Waters_CC_DDA_TKO_0c5ng.raw	P05743;P53221	20.5%;20.5%	8	0	-1.08489382266998	43612.69	44930.7	47082.55	42018.67	47017.71	43468.02	43908.23	42878.59	43487.72	48888.75	40193.76	3
20200314_Exploris_RSLC9_Waters_CC_DDA_TKO_0c5ng.raw	Q02725	8.4%	12	0	-0.276274621486664	3783.131	3817.421	4026.398	4728.828	3043.588	3182.838	3242.19	3852.041	5008.873	4855.716	4360.04	6
20200314_Exploris_RSLC9_Waters_CC_DDA_TKO_0c5ng.raw	P38879	24.7%	11	0	-0.560193836688995	25521.32	22571.12	24255.41	32072.46	36972.83	33019.42	36794.89	35257.51	31060.92	23604.6	23919.07	4
20200314_Exploris_RSLC9_Waters_CC_DDA_TKO_0c5ng.raw	Q06146	0.15	11	0	-0.662306010723114	2222.591	2257.053	1879.174	3364.843	2127.391	2990.266	2939.871	2247.244	2565.973	1453.107	1286.851	4
20200314_Exploris_RSLC9_Waters_CC_DDA_TKO_0c5ng.raw	P17505	10.8%	7	0	-1.63255131244659	3086.39	2665.542	2319.103	1654.858	2703.435	2046.861	2281.974	1277.169	1367.268	797.1796	666.4811	3
20200314_Exploris_RSLC9_Waters_CC_DDA_TKO_0c5ng.raw	Q01560	0.07	3	0	-1.14859807491302	3503.659	3741.203	4865.577	6057.35	5413.774	3571.688	4591.985	5145.188	5615.746	4283.861	4582.391	3
20200314_Exploris_RSLC9_Waters_CC_DDA_TKO_0c5ng.raw	P15303	3.5%	4	0	-1.42600739002228	3753.015	2859.024	4102.69	2811.338	2434.075	2026.875	2246.775	2144.279	3346.479	3737.449	2298.684	3
20200314_Exploris_RSLC9_Waters_CC_DDA_TKO_0c5ng.raw	P11075	1.8%	9	0	-1.1141744852066	3642.14	3557.058	4240.333	3876.162	4522.615	5470.487	3828.63	6058.93	5000.653	5356.474	4570.172	4
20200314_Exploris_RSLC9_Waters_CC_DDA_TKO_0c5ng.raw	P34216	9.1%	17	0	-0.667169988155365	2513.798	3499.21	3009.998	4797.125	4393.418	3719.243	4183.126	4566.517	4307.004	2503.428	5241.899	11
20200314_Exploris_RSLC9_Waters_CC_DDA_TKO_0c5ng.raw	P40019	0.17	5	0	-0.299660265445709	6635.75	6334.308	7099.589	8528.179	8150.835	8431.693	6235.098	7856.756	7475.98	7382.763	8494.232	3
20200314_Exploris_RSLC9_Waters_CC_DDA_TKO_0c5ng.raw	P07170	25.2%	8	0	-0.477257668972015	15082.56	16115.22	18805.43	17252.9	17358.95	17164.54	18293.48	19139.27	20902.64	21492.91	18945.4	6
20200314_Exploris_RSLC9_Waters_CC_DDA_TKO_0c5ng.raw	P41818	19.7%	5	0	-0.310149371623993	2886.576	3443.638	2932.031	4203.822	3353.75	4540.955	4268.43	3994.005	4769.924	3828.572	4764.414	4
20200314_Exploris_RSLC9_Waters_CC_DDA_TKO_0c5ng.raw	P07259	4.5%	21	0	-0.577043950557709	12609.13	12554.41	14688.23	10825.9	12438.07	10597.39	6318.426	5141.444	6348.936	15063.69	13971.31	10
20200314_Exploris_RSLC9_Waters_CC_DDA_TKO_0c5ng.raw	P00931	7.2%	7	0	-0.414997041225433	7439.657	6538.987	7730.575	6209.169	7292.272	7430.276	4749.643	5513.446	6923.31	7822.138	5899.133	5
20200314_Exploris_RSLC9_Waters_CC_DDA_TKO_0c5ng.raw	P47075	9.6%	14	0	-0.362736731767654	15697.89	15081.59	14199.29	13380.32	11696.89	14415.06	13352.64	12899.28	14138.78	14799.73	16269.21	8
20200314_Exploris_RSLC9_Waters_CC_DDA_TKO_0c5ng.raw	P32497	4.9%	9	0	-0.252713143825531	2858.783	2358.281	2692.506	2408.426	1645.712	3105.038	2282.469	1294.176	3218.909	3630.788	3600.517	5
20200314_Exploris_RSLC9_Waters_CC_DDA_TKO_0c5ng.raw	P49723	7.5%	4	0	0.011108947917819	5378.004	6060.607	4498.717	5056.293	3848.621	5229.85	4850.184	5115.585	4949.391	6067.987	5312.189	3
20200314_Exploris_RSLC9_Waters_CC_DDA_TKO_0c5ng.raw	P05738	0.33	6	0	-0.654026389122009	2576.792	3640.58	3074.54	2407.76	2683.497	2408.777	3475.535	4583.796	3162.929	2605.081	3421.969	4
20200314_Exploris_RSLC9_Waters_CC_DDA_TKO_0c5ng.raw	P41940	30.2%	14	0	-0.368506133556366	17571.09	16426.6	15176.67	14689.14	18278.19	15605.89	15858.5	16124.5	16789.86	16810.78	17537.94	10
20200314_Exploris_RSLC9_Waters_CC_DDA_TKO_0c5ng.raw	P32563	6.4%	13	0	-0.822193562984467	5959.831	5532.932	3637.589	5362.261	4863.241	4550.69	5124.254	5695.191	4860.855	6551.559	5391.34	6
20200314_Exploris_RSLC9_Waters_CC_DDA_TKO_0c5ng.raw	P35719	26.5%	6	0	-0.638749301433563	2508.706	4553.746	3934.288	3318.352	3657.167	3286.813	3096.83	3867.479	2714.373	3438.606	3255.348	6
20200314_Exploris_RSLC9_Waters_CC_DDA_TKO_0c5ng.raw	P35176	9.8%	4	0	-0.642113626003265	1612.106	1486.072	1078.144	1980.289	1255.36	1610.916	1293.189	1705.035	1267.286	1841.214	1458.264	2
20200314_Exploris_RSLC9_Waters_CC_DDA_TKO_0c5ng.raw	P33442	40.8%	30	0	-0.838861882686615	47787.43	44051.66	47212.43	39213.87	43082.33	42719.04	43513.87	42559.79	41585.36	44017.96	47472.26	10
20200314_Exploris_RSLC9_Waters_CC_DDA_TKO_0c5ng.raw	G2WLM2;P32911	46.5%;43.5%	7	0	-0.95348185300827	2115.052	1756.084	2220.164	2549.78	968.5173	2081.849	1949.916	1847.237	1683.02	2741.432	1487.273	3
20200314_Exploris_RSLC9_Waters_CC_DDA_TKO_0c5ng.raw	P54837	7.1%	7	0	-2.45356512069702	5445.95	5555.154	5082.522	5539.267	5545.544	4607.137	5868.734	6652.608	6225.763	6841.902	3999.555	3
20200314_Exploris_RSLC9_Waters_CC_DDA_TKO_0c5ng.raw	P32319	0.4%	1	0	-1.23916065692902	2601.753	1889.339	2053.997	2839.144	2997.281	2747.895	3561.933	3314.431	3366.176	2811.416	3490.065	1
20200314_Exploris_RSLC9_Waters_CC_DDA_TKO_0c5ng.raw	P38788	11.9%	8	0	-0.755535364151001	5368.233	6060.246	4877.905	7223.589	5569.237	4956.268	5421.126	4817.746	6422.207	5136.174	6578.323	6
20200314_Exploris_RSLC9_Waters_CC_DDA_TKO_0c5ng.raw	P32481	9.7%	11	0	-0.678165853023529	6267.507	7412.151	7019.851	8732.616	8112.902	9177.877	8283.142	7960.933	8649.771	7642.729	8351.553	5
20200314_Exploris_RSLC9_Waters_CC_DDA_TKO_0c5ng.raw	P16547	8.4%	5	0	-1.33996510505676	4948.837	4798.529	5005.794	6916.939	6342.971	8522.389	5413.966	6675.172	6408.269	5650.72	7513.293	3
20200314_Exploris_RSLC9_Waters_CC_DDA_TKO_0c5ng.raw	P06103	3.8%	9	0	-0.794595897197723	3539.112	4642.606	3752.714	3273.51	4258.497	2698.698	4518.616	4271.291	4390.047	4689.83	4541.847	3
20200314_Exploris_RSLC9_Waters_CC_DDA_TKO_0c5ng.raw	P24276	1.2%	2	0	-1.06685435771942	890.1624	663.3211	864.9096	NA	503.1273	465.8967	NA	627.9617	NA	759.4315	NA	2
20200314_Exploris_RSLC9_Waters_CC_DDA_TKO_0c5ng.raw	P39929	14.2%	5	0	-0.702937304973602	971.2993	489.4581	771.5013	NA	670.0071	803.9161	996.6176	461.3292	691.115	1174.255	582.1422	3
20200314_Exploris_RSLC9_Waters_CC_DDA_TKO_0c5ng.raw	P20435	6.5%	6	0	-1.37584793567657	5836.504	4536.435	3659.805	5820.963	5987.5	6049.792	4135.677	5903.019	5824.409	5004.845	3956.396	1
20200314_Exploris_RSLC9_Waters_CC_DDA_TKO_0c5ng.raw	P41921	4.1%	2	0	-1.55142211914063	1969.94	2072.502	1573.265	2308.995	1722.588	2724.91	1579.806	1522.86	2704.791	2067.649	2531.344	2
20200314_Exploris_RSLC9_Waters_CC_DDA_TKO_0c5ng.raw	P19414	0.15	34	0	-0.365415990352631	39123.12	35578.27	35893.66	37647.5	36952.32	35524.8	37193.6	38863.41	38926.66	38223.51	39072.13	11
20200314_Exploris_RSLC9_Waters_CC_DDA_TKO_0c5ng.raw	P16649	5.3%	6	0	-0.630063951015472	2368.676	2696.893	3339.998	3232.485	2483.796	3806.427	2427.677	3256.304	4468.615	4008.248	2853.299	4
20200314_Exploris_RSLC9_Waters_CC_DDA_TKO_0c5ng.raw	P17709	0.2	9	0	-0.373321384191513	20224.53	18707.21	19770.57	17125.22	17489.3	15590.46	15702.4	16640.51	17737.23	16564.85	16054.58	7
20200314_Exploris_RSLC9_Waters_CC_DDA_TKO_0c5ng.raw	P13298	25.7%	11	0	-0.669954597949982	4201.129	3911.202	4393.697	3424.687	4409.389	4330.365	3150.041	5716.616	2965.111	4218.732	4767.982	5
20200314_Exploris_RSLC9_Waters_CC_DDA_TKO_0c5ng.raw	P39111	14.4%	2	0	-0.688296616077423	974.7477	2520.135	1699.718	2353.275	1907.729	3018.486	2523.948	2038.814	2045.738	1652.305	2292.214	2
20200314_Exploris_RSLC9_Waters_CC_DDA_TKO_0c5ng.raw	P38088	17.2%	16	0	-0.570376336574554	8996.946	7880.744	8851.703	8561.324	8583.957	7756.231	8449.545	8995.462	7737.664	10086.04	8102.316	11
20200314_Exploris_RSLC9_Waters_CC_DDA_TKO_0c5ng.raw	Q08975	7.8%	7	0	-1.21635460853577	3330.457	2494.125	2596.911	2414.068	2255.675	2589.456	2286.119	2438.543	1681.134	2677.006	2505.923	4
20200314_Exploris_RSLC9_Waters_CC_DDA_TKO_0c5ng.raw	P15992	45.8%	21	0	-0.984818994998932	19987.58	18930.55	19053.45	15933.33	16736.16	17934.65	17798.84	16483	18668.85	16490.29	17267.07	9
20200314_Exploris_RSLC9_Waters_CC_DDA_TKO_0c5ng.raw	P38009	17.2%	15	0	-0.68340128660202	11527.28	9754.531	10458.75	9209.055	10696.47	10016.34	9726.764	9868.528	10055.14	8871.214	11011.73	9
20200314_Exploris_RSLC9_Waters_CC_DDA_TKO_0c5ng.raw	P38219	0.16	14	0	-0.640033900737762	7251.285	6253.95	7214.2	6792.375	8333.099	6681.172	6299.237	5547.097	6521.994	6435.854	7300.198	6
20200314_Exploris_RSLC9_Waters_CC_DDA_TKO_0c5ng.raw	P35691	25.1%	11	0	-0.547596633434296	34167.41	32377.63	36315.16	36643	39799.73	34685.48	36691.39	41047.61	36735.69	41071.56	43459.54	4
20200314_Exploris_RSLC9_Waters_CC_DDA_TKO_0c5ng.raw	P09938	11.5%	13	0	-1.0790319442749	4784.14	5177.007	6539.569	7704.427	6322.858	6625.054	6826.237	6554.707	5555.423	5909.98	6104.032	5
20200314_Exploris_RSLC9_Waters_CC_DDA_TKO_0c5ng.raw	P47912	4.3%	4	0	-0.406202495098114	1189.998	2372.815	1844.768	2765.635	2784.224	4009.904	1539.997	3255.968	3220.529	3178.332	2154.797	3
20200314_Exploris_RSLC9_Waters_CC_DDA_TKO_0c5ng.raw	P39077	3.4%	5	0	-2.17032384872437	964.0178	1304.898	858.0176	1185.814	1034.766	648.4151	1313.846	1237.389	1415.331	1582.26	1096.645	2
20200314_Exploris_RSLC9_Waters_CC_DDA_TKO_0c5ng.raw	P38986	2.4%	1	0	-0.249137446284294	NA	NA	NA	NA	NA	NA	NA	NA	NA	483.9073	NA	1
20200314_Exploris_RSLC9_Waters_CC_DDA_TKO_0c5ng.raw	P14020	0.06	5	0	-0.6524538397789	440.2554	1100.405	608.9581	1256.187	518.0303	1269.562	NA	825.4855	1540.126	1224.593	1837.475	2
20200314_Exploris_RSLC9_Waters_CC_DDA_TKO_0c5ng.raw	P08566	1.4%	4	0	-0.869938552379608	431.9664	1108.941	764.6834	NA	642.8835	826.5756	867.0097	540.9633	500.1516	1594.622	1024.423	2
20200314_Exploris_RSLC9_Waters_CC_DDA_TKO_0c5ng.raw	P33734	1.6%	1	0	-1.09720981121063	2029.179	1376.024	2502.774	1646.259	1443.232	1253.215	1415.112	1861.624	1370.758	1428.43	1694.535	1
20200314_Exploris_RSLC9_Waters_CC_DDA_TKO_0c5ng.raw	P53946	0.9%	2	0	-2.03599977493286	819.8596	NA	583.7563	536.1492	1204.995	848.1387	1157.878	934.8996	1197.93	680.9324	1127.943	1
20200314_Exploris_RSLC9_Waters_CC_DDA_TKO_0c5ng.raw	P04806	26.6%	14	0	-0.509336411952972	22595.21	18551.84	21797.37	17430.01	18239.12	17319.52	16920.7	17911.37	16159.96	14993.25	14694	10
20200314_Exploris_RSLC9_Waters_CC_DDA_TKO_0c5ng.raw	P04807	0.2	17	0	-0.291930347681046	75722.69	76904.25	76865.74	67251	71836.57	66814.7	66787.16	66525.91	67439.53	74482.19	65288.11	8
20200314_Exploris_RSLC9_Waters_CC_DDA_TKO_0c5ng.raw	P21954	9.3%	6	0	-0.240169927477837	5487.872	4554.338	5137.734	4888.52	7070.947	6156.591	3754.783	4827.256	7530.491	4350.283	4860.053	4
20200314_Exploris_RSLC9_Waters_CC_DDA_TKO_0c5ng.raw	P17536	41.2%	19	0	-0.0286545027047396	52436.55	58606.54	54834.1	63803.67	62055.6	64585.18	55996.86	61310.97	57708.66	62661.76	59013.84	8
20200314_Exploris_RSLC9_Waters_CC_DDA_TKO_0c5ng.raw	P28707	16.7%	6	0	-0.316032826900482	4457.738	6252.294	5582.259	5105.97	5463.702	6294.827	4624.049	5022.41	5498.783	5130.805	6188.883	3
20200314_Exploris_RSLC9_Waters_CC_DDA_TKO_0c5ng.raw	Q12406	1.5%	2	0	-2.09372687339783	723.0708	1074.157	1270.631	1851.245	1702.044	1793.215	1181.906	1035.082	1046.093	1629.757	772.0588	1
20200314_Exploris_RSLC9_Waters_CC_DDA_TKO_0c5ng.raw	Q08193	12.2%	7	0	-0.525323271751404	5254.571	3434.058	3914.037	4877.358	4908.116	4907.854	4276.848	4961.132	4863.605	6600.445	6514.483	5
20200314_Exploris_RSLC9_Waters_CC_DDA_TKO_0c5ng.raw	P14065	2.9%	2	0	-1.41621792316437	762.1257	1163.606	836.785	847.0396	1206.083	485.2689	838.2003	547.8805	674.0667	545.0351	1100.492	1
20200314_Exploris_RSLC9_Waters_CC_DDA_TKO_0c5ng.raw	P24031	13.7%	6	0	-0.284651458263397	4949.35	4386.824	4887.671	4701.991	6614.541	5376.885	6203.415	5372.843	6400.192	5582.246	5352.154	5
20200314_Exploris_RSLC9_Waters_CC_DDA_TKO_0c5ng.raw	A0A0L8VNE0;P38693	4.8%;3.6%	5	0	-0.396839201450348	2375.998	1378.977	1706.75	1925.657	2811.447	2455.585	1506.624	893.5831	1284.066	1884.604	722.411	2
20200314_Exploris_RSLC9_Waters_CC_DDA_TKO_0c5ng.raw	P38199	8.9%	8	0	-0.613189160823822	2148.782	2884.127	2186.821	3178.25	3548.654	2813.325	3205.423	3858.039	2510.984	3209.319	3163.602	3
20200314_Exploris_RSLC9_Waters_CC_DDA_TKO_0c5ng.raw	P36015	12.5%	6	0	-1.051304936409	13604.42	13836.02	16660.92	14228.14	15483.23	14699.01	13538.35	14037.31	13730.18	15356.65	13451.6	3
20200314_Exploris_RSLC9_Waters_CC_DDA_TKO_0c5ng.raw	Q03690	5.6%	9	0	-0.866315543651581	9672.305	10506.59	11302.83	12230.05	11964.52	11436.64	9645.815	12289.72	12848.51	11889.41	13661.63	7
20200314_Exploris_RSLC9_Waters_CC_DDA_TKO_0c5ng.raw	Q03862	1.2%	1	0	-2.15262031555176	1207.155	1260.921	1346.336	966.6052	983.2931	1098.024	1495.071	1435.103	1788.05	1566.737	656.3469	1
20200314_Exploris_RSLC9_Waters_CC_DDA_TKO_0c5ng.raw	P53981	7.1%	7	0	-0.695142209529877	1603.727	1458.776	1179.917	1678.939	1642.924	1124.339	1563.013	1476.725	1427.19	1030.103	1342.876	2
20200314_Exploris_RSLC9_Waters_CC_DDA_TKO_0c5ng.raw	P32288	18.9%	16	0	-0.431762635707855	18811.56	17440.81	17107.84	18161.52	17217.53	17404.29	13955.58	17433.72	14198.32	16274.72	17932.45	7
20200314_Exploris_RSLC9_Waters_CC_DDA_TKO_0c5ng.raw	P22943	36.7%	10	0	-0.918630301952362	20484.4	19037.31	21014.96	14200.88	13936.14	12528.37	9743.85	7790.149	8989.219	12109.2	12662.83	4
20200314_Exploris_RSLC9_Waters_CC_DDA_TKO_0c5ng.raw	P38295	3.5%	2	0	-1.96446335315704	2682.337	1438.38	1919.426	942.4694	1951.591	1596.749	2152.73	2511.715	2090.382	2763.456	1731.399	2
20200314_Exploris_RSLC9_Waters_CC_DDA_TKO_0c5ng.raw	P02309	17.5%	11	0	-1.30881345272064	942.7943	1343.979	1612.451	1559.885	1399.298	1661.833	1320.693	1248.099	1319.274	1388.998	1185.077	2
20200314_Exploris_RSLC9_Waters_CC_DDA_TKO_0c5ng.raw	P39958	1.6%	2	0	-1.34097290039063	1197.593	1278.844	1565.814	1550.032	2495.892	1674.873	2026.443	2043.508	2392.095	2394.688	2127.164	1
20200314_Exploris_RSLC9_Waters_CC_DDA_TKO_0c5ng.raw	P21827	0.05	7	0	-0.623797833919525	2562.76	3588.087	2165.842	3226.061	3066.904	4052.823	4130.444	3120.636	3163.429	2867.27	2193.071	3
20200314_Exploris_RSLC9_Waters_CC_DDA_TKO_0c5ng.raw	P06787	38.1%	13	0	-0.888642728328705	15936.35	15305.29	13657.83	16421.02	16833.96	16981.11	14651.32	13719.27	15430.54	14485.84	15217.65	5
20200314_Exploris_RSLC9_Waters_CC_DDA_TKO_0c5ng.raw	P32454	0.07	8	0	-1.0420058965683	3099.077	4852.884	5067.171	3839.256	3244.156	3362.603	3891.079	4738.001	3379.568	4484.166	5010.153	7
20200314_Exploris_RSLC9_Waters_CC_DDA_TKO_0c5ng.raw	P32905	23.8%	6	0	-1.37173795700073	4279.873	4139.888	3178.004	3592.082	4189.963	2417.774	4959.939	3770.241	4775.954	3493.492	1915.639	4
20200314_Exploris_RSLC9_Waters_CC_DDA_TKO_0c5ng.raw	P38349	1.8%	1	0	-1.88181555271149	629.6107	451.2528	638.9771	NA	NA	NA	NA	NA	NA	569.4494	689.8975	1
20200314_Exploris_RSLC9_Waters_CC_DDA_TKO_0c5ng.raw	P15625	13.3%	7	0	-0.360705554485321	6083.072	5686.771	6797.126	8363.648	8518.283	6971.401	5772.972	7978.074	7657.053	5942.316	6306.017	6
20200314_Exploris_RSLC9_Waters_CC_DDA_TKO_0c5ng.raw	P04801	0.11	15	0	-0.181282684206963	8157.066	9449.241	9217.514	9152.534	8269.869	9122.867	8220.746	9056.745	9149.967	8213.557	8408.11	8
20200314_Exploris_RSLC9_Waters_CC_DDA_TKO_0c5ng.raw	P15180	5.6%	6	0	-0.883907973766327	40150.93	44002.42	43457.54	43912.96	45815.06	43121.64	43178.57	41981.82	47146.12	42143.86	44648.09	3
20200314_Exploris_RSLC9_Waters_CC_DDA_TKO_0c5ng.raw	P25644	2.9%	2	0	-0.815384566783905	662.3321	NA	NA	NA	NA	507.2348	NA	NA	NA	NA	NA	2
20200314_Exploris_RSLC9_Waters_CC_DDA_TKO_0c5ng.raw	P13188	4.7%	7	0	-0.480750501155853	10302.42	8546.39	12433.98	9212.071	11818.32	9605.483	11104.14	10763.22	10526.6	9140.687	9840.459	4
20200314_Exploris_RSLC9_Waters_CC_DDA_TKO_0c5ng.raw	P02407;P14127	45.6%;45.6%	15	0	-0.313579469919205	13034.25	14091.93	14911.02	16228.87	16043.14	16770.51	13613.03	15383.78	16668.57	15954.57	17892.87	5
20200314_Exploris_RSLC9_Waters_CC_DDA_TKO_0c5ng.raw	P40217	13.3%	8	0	-0.452426373958588	1414.784	517.7109	1129.776	1179.455	2188.207	1735.355	746.6378	1495.566	1476.215	650.6502	1698.851	5
20200314_Exploris_RSLC9_Waters_CC_DDA_TKO_0c5ng.raw	Q03640	3.9%	8	0	-0.727883398532867	3187.938	2950.757	4162.651	3289.414	2607.545	3346.847	3274.543	4182.446	3374.389	2403.889	3007.441	5
20200314_Exploris_RSLC9_Waters_CC_DDA_TKO_0c5ng.raw	P20051	2.5%	6	0	-0.960564076900482	1558.536	928.0016	1801.326	2521.488	1916.529	1677.867	1934.076	1323.135	422.5795	1948.752	1308.069	1
20200314_Exploris_RSLC9_Waters_CC_DDA_TKO_0c5ng.raw	P28777	10.4%	8	0	-1.6104519367218	10260.26	8905.614	9241.976	10652.22	11161.5	13112.49	10742.42	9447.145	11515.82	12022.04	11965.43	4
20200314_Exploris_RSLC9_Waters_CC_DDA_TKO_0c5ng.raw	P06102	0.8%	2	0	-2.69222545623779	NA	NA	944.954	758.9529	NA	604.3011	NA	NA	625.4553	579.9987	NA	1
20200314_Exploris_RSLC9_Waters_CC_DDA_TKO_0c5ng.raw	P35723	8.7%	6	0	-0.947554051876068	687.2335	447.8912	720.9334	578.8477	681.0954	NA	590.9707	1097.979	426.1584	522.364	451.1181	2
20200314_Exploris_RSLC9_Waters_CC_DDA_TKO_0c5ng.raw	P53622	0.04	13	0	-0.711764514446259	6450.392	8043.77	7590.32	7495.975	6574.767	7685.575	6892.222	8499.104	7873.783	8930.563	7492.11	5
20200314_Exploris_RSLC9_Waters_CC_DDA_TKO_0c5ng.raw	P40029	4.9%	3	0	-1.23754942417145	723.8801	NA	735.2953	NA	1057.943	816.4987	510.8272	482.6857	764.5831	1201.746	NA	1
20200314_Exploris_RSLC9_Waters_CC_DDA_TKO_0c5ng.raw	P41810	4.8%	8	0	-0.679910838603973	6369.537	5294.378	5617.657	3981.963	5341.958	3503.193	4709.825	6622.519	3222.38	4084.5	3519.664	5
20200314_Exploris_RSLC9_Waters_CC_DDA_TKO_0c5ng.raw	P14904	13.6%	11	0	-0.260416448116302	2900.628	3594.73	3512.618	3272.901	2018.364	3170.503	3070.303	3859.401	1872.88	2419.025	1841.876	7
20200314_Exploris_RSLC9_Waters_CC_DDA_TKO_0c5ng.raw	Q99190	2.6%	1	0	-1.41643059253693	2015.815	1604.343	1593.523	1649.196	1300.526	2093.064	1779.817	1900.335	2889	2720.692	2685.213	1
20200314_Exploris_RSLC9_Waters_CC_DDA_TKO_0c5ng.raw	P07267	14.3%	6	0	-0.663184583187103	8411.773	9092.141	8317.869	8478.861	8556.369	7328.546	8110.75	8526.229	6563.516	8584.019	8860.551	4
20200314_Exploris_RSLC9_Waters_CC_DDA_TKO_0c5ng.raw	P36018	12.4%	5	0	-0.84596174955368	1871.1	1853.22	2298.035	2465.097	2014.376	1909.023	2350.207	1726.201	2497.445	2317.748	1153.949	3
20200314_Exploris_RSLC9_Waters_CC_DDA_TKO_0c5ng.raw	P53890	0.02	1	0	-1.47128283977509	1043.145	1561.269	1049.595	1241.964	1238.478	1238.225	1454.722	1080.884	1544.79	1429.464	NA	1
20200314_Exploris_RSLC9_Waters_CC_DDA_TKO_0c5ng.raw	P53885	4.4%	2	0	-0.225001692771912	441.4913	NA	623.2869	NA	NA	NA	NA	NA	NA	NA	NA	1
20200314_Exploris_RSLC9_Waters_CC_DDA_TKO_0c5ng.raw	P07280;P07281	31.2%;31.2%	9	0	-1.0475949048996	26812.96	21424.55	26359.87	25706.5	24423.34	25827.66	23175.32	23973.73	23907.67	22665.79	24242.65	4
20200314_Exploris_RSLC9_Waters_CC_DDA_TKO_0c5ng.raw	P54885	9.9%	6	0	-0.945177912712097	5066.131	5838.965	6162.394	7542.128	6938.477	7652.787	8046.371	6522.805	8683.129	5801.805	7671.532	4
20200314_Exploris_RSLC9_Waters_CC_DDA_TKO_0c5ng.raw	P36008	15.3%	9	0	-0.429320514202118	9752.086	8492.709	10417.46	7648.654	7535.444	7276.463	7255.729	9644.038	9994.938	11511.49	9634.64	6
20200314_Exploris_RSLC9_Waters_CC_DDA_TKO_0c5ng.raw	P16474	20.7%	29	0	-0.0436934716999531	30359.66	29495.42	27676.55	28187.57	25252.71	28866.4	23577.83	24427.76	25807.53	23443.31	24017.41	12
20200314_Exploris_RSLC9_Waters_CC_DDA_TKO_0c5ng.raw	P46971	0.01	1	0	-1.81663691997528	694.0239	1047.286	605.6877	NA	855.0139	572.1622	873.2766	908.3275	765.6375	1037.545	1198.456	1
20200314_Exploris_RSLC9_Waters_CC_DDA_TKO_0c5ng.raw	P06738	9.3%	14	0	-0.60807341337204	5976.104	6312.37	6673.659	6070.715	4267.984	3985.644	3844.805	4684.347	3510.732	4732.243	5558.869	8
20200314_Exploris_RSLC9_Waters_CC_DDA_TKO_0c5ng.raw	P39007	0.01	1	0	-2.62412405014038	2519.599	1700.5	2276.828	1527.425	2310.119	1901.669	1409.639	2034.186	2358.063	1759.941	2029.506	1
20200314_Exploris_RSLC9_Waters_CC_DDA_TKO_0c5ng.raw	P20459	9.9%	5	0	-0.0392088182270527	2818.118	2716.536	2594.139	2412.792	1894.266	1992.775	2935.705	3438.894	3072.218	2885.764	2438.892	4
20200314_Exploris_RSLC9_Waters_CC_DDA_TKO_0c5ng.raw	P48015	0.09	4	0	-0.430004060268402	2919.71	3273.602	2647.622	3936.151	2758.194	2466.765	2552.894	2863.279	2821.65	2968.456	2597.238	3
20200314_Exploris_RSLC9_Waters_CC_DDA_TKO_0c5ng.raw	P36421	0.16	12	0	-0.61674040555954	8815.274	8238.256	8430.735	6593.097	9265.154	5681.665	6721.822	8657.361	7378.842	8245.711	8347.307	7
20200314_Exploris_RSLC9_Waters_CC_DDA_TKO_0c5ng.raw	P16120	16.5%	12	0	-0.679755926132202	9806.447	12145.5	9762.653	13445.29	11153.45	12705.45	12237.36	12212.92	11459.19	9629.373	9792.428	8
20200314_Exploris_RSLC9_Waters_CC_DDA_TKO_0c5ng.raw	P20606	25.8%	7	0	-0.505272090435028	1659.032	1329.052	NA	1072.679	1397.36	2486.387	1136.287	1420.906	1910.689	4290.307	1587.243	4
20200314_Exploris_RSLC9_Waters_CC_DDA_TKO_0c5ng.raw	P32074	3.4%	2	0	-0.838679015636444	1203.824	NA	1635.405	977.6892	1120.077	1017.877	972.7042	1161.919	983.3137	1468.596	1164.363	2
20200314_Exploris_RSLC9_Waters_CC_DDA_TKO_0c5ng.raw	Q04409	0.06	6	0	-0.758235275745392	2877.245	4619.12	4397.803	3476.867	3578.237	3623.75	3237.094	3298.787	3855.274	3938.218	3512.194	3
20200314_Exploris_RSLC9_Waters_CC_DDA_TKO_0c5ng.raw	P41805	16.3%	12	0	-1.66063964366913	13152.91	12427.8	13401.8	11033.3	13849.02	10969.64	14120.27	14057.52	13840.76	14001.45	13431.79	4
20200314_Exploris_RSLC9_Waters_CC_DDA_TKO_0c5ng.raw	P31688	3.2%	8	0	-1.10783970355988	814.6016	1314.231	1683.517	1134.914	1264.128	1117.524	1706.654	1566.168	1289.741	1570.419	1404.211	3
20200314_Exploris_RSLC9_Waters_CC_DDA_TKO_0c5ng.raw	P06208	0.05	6	0	-0.784305036067963	13408.49	13061.39	13772.85	12764.12	13703.13	11621.53	13134.85	11869.4	13657.41	15211.63	14558.95	3
20200314_Exploris_RSLC9_Waters_CC_DDA_TKO_0c5ng.raw	P47117	6.7%	4	0	-1.76761257648468	5589.474	4272.096	4237.764	4546.584	4063.925	4817.542	3973.803	3845.169	3500.156	3595.409	3983.224	3
20200314_Exploris_RSLC9_Waters_CC_DDA_TKO_0c5ng.raw	P24280	11.2%	7	0	-0.269456624984741	1363.701	1711.266	1241.536	717.6013	2771.789	2070.621	1659.29	2661.017	2610.609	2678.374	904.3011	3
20200314_Exploris_RSLC9_Waters_CC_DDA_TKO_0c5ng.raw	P34760	45.9%	20	0	-0.562074601650238	129336.6	125167.8	127157.5	131776.8	130726	128018.3	140007.4	133553.5	127752.4	122718	133599.3	8
20200314_Exploris_RSLC9_Waters_CC_DDA_TKO_0c5ng.raw	P14540	28.1%	23	0	-0.562364518642426	71132.05	62711.54	66310.76	68412.73	63851.57	66041.45	62857.01	65171.18	61008.6	60273.57	61535.34	7
20200314_Exploris_RSLC9_Waters_CC_DDA_TKO_0c5ng.raw	P40215	1.4%	1	0	-1.59354603290558	1417.23	507.8051	1130.318	669.2667	924.1417	703.1961	815.2522	697.4929	654.3529	1132.602	1336.34	1
20200314_Exploris_RSLC9_Waters_CC_DDA_TKO_0c5ng.raw	P37012	9.7%	12	0	-0.0407600961625576	22937.9	23667.8	22734.78	19688.81	17991.05	20898.97	20415.71	17351.82	21832.53	21515.08	22420.05	5
20200314_Exploris_RSLC9_Waters_CC_DDA_TKO_0c5ng.raw	Q05998;Q08579	2%;2%	1	0	-1.19692695140839	NA	591.7936	NA	NA	NA	NA	613.2112	525.8551	NA	1005.896	508.4337	1
20200314_Exploris_RSLC9_Waters_CC_DDA_TKO_0c5ng.raw	P40024	5.9%	4	0	0.0245261918753386	537.7296	1246.493	625.4177	882.9991	817.3683	959.6371	1014.944	1138.571	614.6871	622.1344	1333.608	3
20200314_Exploris_RSLC9_Waters_CC_DDA_TKO_0c5ng.raw	P0CX37;P0CX38	27.1%;27.1%	18	0	-1.19393217563629	21417.37	20630.96	23021.36	22601.53	22717.34	24326.78	22667.95	18162.36	21999.49	24792.47	25729.62	6
20200314_Exploris_RSLC9_Waters_CC_DDA_TKO_0c5ng.raw	P40414	45.3%	24	0	-0.511792123317719	11077.33	10238.7	8260.985	12616.77	11182.64	13794.75	12204.02	12676.01	13024.02	12394.93	14245.7	7
20200314_Exploris_RSLC9_Waters_CC_DDA_TKO_0c5ng.raw	P32449	8.6%	3	0	-1.19795656204224	3225.623	3020.173	3290.709	3496.237	3885.239	3848.529	2811.603	2604.107	2998.555	3483.168	3385.655	3
20200314_Exploris_RSLC9_Waters_CC_DDA_TKO_0c5ng.raw	P05739	10.2%	2	0	-0.0391639955341816	833.9925	1683.051	1553.033	1649.71	854.5887	1193.634	1227.587	1928.991	1193.609	2340.786	1092.072	2
20200314_Exploris_RSLC9_Waters_CC_DDA_TKO_0c5ng.raw	P09624	11.2%	8	0	-0.711706280708313	6667.361	6286.381	6555.06	5397.522	5826.389	6757.995	7045.942	5640.605	6006.174	6072.949	6571.518	6
20200314_Exploris_RSLC9_Waters_CC_DDA_TKO_0c5ng.raw	P25491	10.8%	8	0	-1.27991926670074	2458.137	1526.745	2552.789	3804.291	3400.139	3390.511	3496.559	2863.858	2871.548	2832.584	2337.986	4
20200314_Exploris_RSLC9_Waters_CC_DDA_TKO_0c5ng.raw	P31373	12.9%	10	0	-0.659439742565155	13494.06	12946.29	12615.82	13703.36	14250.29	13357.39	14626.36	14780.49	13325.06	12155	13484.32	5
20200314_Exploris_RSLC9_Waters_CC_DDA_TKO_0c5ng.raw	P35180	7.1%	2	0	-1.72881329059601	NA	838.4018	NA	749.6494	445.8092	598.8161	NA	NA	1047.37	563.4882	582.1157	1
20200314_Exploris_RSLC9_Waters_CC_DDA_TKO_0c5ng.raw	P0CX41;P0CX42	28.5%;28.5%	6	0	-0.769380986690521	8142.286	10833.63	9170.699	12214.74	9478.501	11353.02	9232.582	9079.251	11194.16	9241.62	8811.658	4
20200314_Exploris_RSLC9_Waters_CC_DDA_TKO_0c5ng.raw	P09733	0.04	3	0	-1.84288537502289	1086.303	882.4144	1706.964	1687.04	636.9794	1122.377	1993.618	1121.059	2231.698	1775.044	1948.467	2
20200314_Exploris_RSLC9_Waters_CC_DDA_TKO_0c5ng.raw	P07284	14.7%	13	0	-0.376232415437698	8013.522	6973.548	8049.007	9294.323	8384.158	7111.295	6271.674	7099.604	8183.722	7912.065	5715.411	6
20200314_Exploris_RSLC9_Waters_CC_DDA_TKO_0c5ng.raw	P46367	7.1%	13	0	-1.15401065349579	24870.72	19993.63	27289.53	18929.17	25264.01	21722.81	20580.7	20492.94	20386.48	22634.57	19263.76	4
20200314_Exploris_RSLC9_Waters_CC_DDA_TKO_0c5ng.raw	Q05515	0.04	3	0	0.197927072644234	1206.802	1563.805	776.1431	1272.539	1465.597	1447.205	1582.621	1431.035	1914.456	1181.246	1229.646	2
20200314_Exploris_RSLC9_Waters_CC_DDA_TKO_0c5ng.raw	P15873	10.9%	3	0	-0.65182226896286	1971.933	702.6514	1527.127	2157.512	1716.05	1734.019	2515.111	2551.605	1247.285	739.1285	2004.615	2
20200314_Exploris_RSLC9_Waters_CC_DDA_TKO_0c5ng.raw	P53849	13.1%	6	0	-1.46236383914948	9695.571	10684.42	9076.568	13449.17	12840.72	11202.7	12306.66	14364.8	13138.65	9345.954	10035.07	2
20200314_Exploris_RSLC9_Waters_CC_DDA_TKO_0c5ng.raw	P25567	8.8%	3	0	-1.51534366607666	2612.197	1741.259	2985.397	4158.378	4025.407	2517.377	2540.006	2663.032	2537.673	3085.451	2302.026	3
20200314_Exploris_RSLC9_Waters_CC_DDA_TKO_0c5ng.raw	P33399	17.1%	6	0	-0.487788170576096	3728.314	3306.483	3788.484	3602.169	4605.694	4543.272	4071.508	5070.49	4227.257	3437.34	3968.482	4
20200314_Exploris_RSLC9_Waters_CC_DDA_TKO_0c5ng.raw	P20449	5.4%	4	0	-0.688866555690765	496.2309	802.0117	684.95	487.988	482.0144	1078.533	795.5127	NA	1246.824	523.8045	954.1282	2
20200314_Exploris_RSLC9_Waters_CC_DDA_TKO_0c5ng.raw	P0C0W9;Q3E757	17.2%;17.2%	10	0	-0.580599725246429	8903.617	10340.45	9412.791	7410.942	9312.631	9749.629	9492.973	10026.74	9001.552	8549.549	10376.7	3
20200314_Exploris_RSLC9_Waters_CC_DDA_TKO_0c5ng.raw	P32318	12.9%	12	0	-0.377047717571259	34334.49	31591.41	34298.25	29971.99	33518.33	30744.32	32060.71	34831.18	35899.87	36990.79	38188.85	4
20200314_Exploris_RSLC9_Waters_CC_DDA_TKO_0c5ng.raw	P00815	9.8%	8	0	-0.757747948169708	10880.3	9836.131	11910.61	2145.397	3671.897	2579.931	10716.54	10312.2	7688.434	9578.872	8006.793	6
20200314_Exploris_RSLC9_Waters_CC_DDA_TKO_0c5ng.raw	P30656	3.8%	3	0	-2.09916377067566	NA	557.1012	1328.402	878.7736	998.2375	873.9921	609.2715	648.0987	687.2985	NA	535.9619	1
20200314_Exploris_RSLC9_Waters_CC_DDA_TKO_0c5ng.raw	Q12458	9.9%	4	0	-0.440297067165375	5659.125	3853.886	4981.771	5687.376	5512.818	4790.595	4752.194	5795.049	5622.979	3963.084	4191.15	4
20200314_Exploris_RSLC9_Waters_CC_DDA_TKO_0c5ng.raw	P38787	5.8%	3	0	-0.599718511104584	3092.175	4120.461	2840.035	3257.759	2993.745	2819.638	2655.94	3277.18	4014.99	3859.559	2784.841	2
20200314_Exploris_RSLC9_Waters_CC_DDA_TKO_0c5ng.raw	P38439	1.7%	1	0	-1.89514482021332	955.7742	1324.269	1004.975	1632.804	1274.542	1001.141	1203.072	907.9329	1376.825	775.2774	1073.594	1
20200314_Exploris_RSLC9_Waters_CC_DDA_TKO_0c5ng.raw	P32457	4.2%	9	0	-0.352122157812119	5304.289	6088.494	6390.03	8965.223	7242.336	8562.835	7651.559	6966.292	7529.979	7231.408	6729.858	3
20200314_Exploris_RSLC9_Waters_CC_DDA_TKO_0c5ng.raw	P43588	10.1%	6	0	-0.48530238866806	2803.477	1879.119	2077.032	2448.026	3407.345	2560.58	2864.988	3393.505	2562.16	2201.501	1857.2	3
20200314_Exploris_RSLC9_Waters_CC_DDA_TKO_0c5ng.raw	Q08641	5.6%	2	0	-0.506556928157806	NA	NA	466.8923	NA	NA	NA	NA	NA	NA	455.7072	NA	2
20200314_Exploris_RSLC9_Waters_CC_DDA_TKO_0c5ng.raw	P01123	6.8%	3	0	-0.812134444713593	4769.677	4998.685	4447.992	4199.419	3790.071	4856	4412.938	4952.445	5675.032	5784.43	4854.237	2
20200314_Exploris_RSLC9_Waters_CC_DDA_TKO_0c5ng.raw	P00427	14.2%	4	0	-0.560929000377655	1465.575	1437.85	1368.496	1342.449	1471.781	1094.556	1615.622	2118.242	1752.035	980.1981	1236.233	2
20200314_Exploris_RSLC9_Waters_CC_DDA_TKO_0c5ng.raw	Q12159	24.3%	10	0	-0.786632895469666	24807.81	24741.19	24117.17	21967.61	26747.29	22378.53	22684.72	20623.35	23625.32	25015.77	28513.93	6
20200314_Exploris_RSLC9_Waters_CC_DDA_TKO_0c5ng.raw	P43639	2.5%	1	0	-1.69288492202759	NA	760.4796	510.7149	534.1979	NA	785.4077	NA	779.9748	1059.634	NA	531.2002	1
20200314_Exploris_RSLC9_Waters_CC_DDA_TKO_0c5ng.raw	Q05979	6.2%	4	0	-1.98762249946594	955.889	608.5511	NA	917.0421	737.8132	NA	809.7244	453.6827	NA	653.233	NA	3
20200314_Exploris_RSLC9_Waters_CC_DDA_TKO_0c5ng.raw	P53145	2.5%	6	0	-0.995173394680023	1024.022	2173.472	1102.148	1686.998	2092.516	2502.106	2287.552	1724.779	3183.577	989.2208	2045.919	2
20200314_Exploris_RSLC9_Waters_CC_DDA_TKO_0c5ng.raw	P40422	41.4%	2	0	-0.453837186098099	521.7212	NA	NA	666.2853	NA	620.8076	NA	1071.218	534.9617	835.1255	NA	2
20200314_Exploris_RSLC9_Waters_CC_DDA_TKO_0c5ng.raw	P05759	27.6%	26	0	-0.50673645734787	49761.76	43299.84	46569.49	55671.75	54712.94	56548.79	48565.54	54245.63	53884.48	48414.09	53579.3	4
20200314_Exploris_RSLC9_Waters_CC_DDA_TKO_0c5ng.raw	P07256	0.09	5	0	-1.4057365655899	10096.9	7817.584	9120.226	10915.98	11626.51	11046.1	10983.05	11281.6	9841.556	10132.46	9713.925	4
20200314_Exploris_RSLC9_Waters_CC_DDA_TKO_0c5ng.raw	P32861	14.6%	14	0	-0.431755006313324	11373.04	12228.56	10023.21	14169.64	12092.5	9852.97	10143	11989.23	12011.41	9530.983	9116.701	7
20200314_Exploris_RSLC9_Waters_CC_DDA_TKO_0c5ng.raw	P15700	14.7%	6	0	-0.744581878185272	11498.64	12970.82	10938.36	10403.57	10636.79	10074.76	10379.21	9721.052	10323.75	12287.7	9829.834	3
20200314_Exploris_RSLC9_Waters_CC_DDA_TKO_0c5ng.raw	P32473	9.6%	6	0	-0.787506103515625	12732.52	11894.48	12502.73	12299.33	13321.08	13703.74	10669.84	8483.313	10761.03	10193.64	11576.66	3
20200314_Exploris_RSLC9_Waters_CC_DDA_TKO_0c5ng.raw	P35179	32.5%	10	0	-0.583976447582245	2767.66	2193.591	2506.597	2340.035	2770.527	2303.708	2531.615	3077.722	2293.428	3138.574	2734.296	3
20200314_Exploris_RSLC9_Waters_CC_DDA_TKO_0c5ng.raw	P32379	3.5%	1	0	-1.36358428001404	2497.299	3565.782	2887.266	2596.081	2799.172	3615.945	3045.443	3480.492	3855.639	2825.902	3309.494	1
20200314_Exploris_RSLC9_Waters_CC_DDA_TKO_0c5ng.raw	P28834	6.9%	4	0	-1.01496207714081	2020.764	1500.525	1944.869	1239.96	1514.883	1340.037	1503.742	785.0859	1553.717	1709.97	1676.959	3
20200314_Exploris_RSLC9_Waters_CC_DDA_TKO_0c5ng.raw	P05745	0.4	8	0	-1.11816036701202	10949.65	8785.803	9658.507	6145.393	8775.268	8045.086	8022.326	7882.111	10039.48	9206.945	8513.971	4
20200314_Exploris_RSLC9_Waters_CC_DDA_TKO_0c5ng.raw	P26786	17.4%	6	0	-0.500023543834686	38347.59	40621.59	37898.82	38970.82	42721.56	40250.6	39669.3	41985.9	43108.62	39553.56	41651.96	3
20200314_Exploris_RSLC9_Waters_CC_DDA_TKO_0c5ng.raw	P07262	0.09	6	0	-0.244673177599907	597.6047	555.2254	1509.615	1071.247	652.1127	1129.519	724.7324	1128.647	1291.112	NA	945.7783	4
20200314_Exploris_RSLC9_Waters_CC_DDA_TKO_0c5ng.raw	P02829	2.7%	3	0	-0.390933454036713	14436.56	13521.82	12831.13	12325.8	12206.82	10718.13	12721.13	14325.67	14191.19	13853.58	15286.41	2
20200314_Exploris_RSLC9_Waters_CC_DDA_TKO_0c5ng.raw	P0CX53;P0CX54	17%;17%	7	0	-1.43581736087799	2523.944	2376.955	3323.405	3155.417	2282.354	3898.502	3088.188	3765.945	3728.56	2725.202	2408.926	3
20200314_Exploris_RSLC9_Waters_CC_DDA_TKO_0c5ng.raw	P20967	3.7%	5	0	-0.868502616882324	1540.768	1689.141	2290.208	2202.887	2710.321	2006.435	2694.677	2412.487	2195.625	2777.109	1933.668	4
20200314_Exploris_RSLC9_Waters_CC_DDA_TKO_0c5ng.raw	P02294	50.4%	16	0	-0.820996403694153	31579.61	29016.7	33083.65	40445.13	40647.75	38403.09	35099	35086.79	40751.29	34494.88	37490.48	7
20200314_Exploris_RSLC9_Waters_CC_DDA_TKO_0c5ng.raw	P25294	0.17	9	0	-0.226609870791435	3325.979	2601.142	3331.206	3779.288	2752.693	2595.678	4200.251	2647.692	1779.528	3096.203	3968.339	5
20200314_Exploris_RSLC9_Waters_CC_DDA_TKO_0c5ng.raw	P09734	0.02	1	0	-1.38215982913971	2199.701	3116.866	2436.16	2478.296	3091.987	2556.72	2694.006	2501.787	2500.649	2454.044	2983.368	1
20200314_Exploris_RSLC9_Waters_CC_DDA_TKO_0c5ng.raw	P40482	4.1%	3	0	-0.685005843639374	1875.343	898.5248	821.3638	775.2825	1385.737	1407.736	551.8596	468.3741	981.3342	1781.798	1581.689	3
20200314_Exploris_RSLC9_Waters_CC_DDA_TKO_0c5ng.raw	P39517	2.2%	1	0	-1.74524772167206	1225.234	1598.265	1122.478	1708.811	1580.278	1187.123	1373.069	1496.28	1391.355	1555.734	1328.12	1
20200314_Exploris_RSLC9_Waters_CC_DDA_TKO_0c5ng.raw	P40581	10.4%	4	0	-0.739561498165131	3976.158	3251.434	4540.372	4431.258	3167.899	3894.332	3850.371	4562.976	3723.764	3025.682	4630.12	2
20200314_Exploris_RSLC9_Waters_CC_DDA_TKO_0c5ng.raw	P40413	0.05	9	0	-0.10441629588604	5077.169	4712.44	4796.858	4444.577	5582.821	4354.361	4165.134	4396.248	5806.433	4862.613	4453.945	3
20200314_Exploris_RSLC9_Waters_CC_DDA_TKO_0c5ng.raw	P06704	7.5%	3	0	-1.8479255437851	757.648	NA	535.2631	536.813	829.1063	498.7087	NA	843.1948	NA	NA	NA	1
20200314_Exploris_RSLC9_Waters_CC_DDA_TKO_0c5ng.raw	P36017	3.8%	3	0	-1.15959060192108	NA	NA	NA	NA	679.0596	NA	656.4788	NA	NA	NA	479.0341	1
20200314_Exploris_RSLC9_Waters_CC_DDA_TKO_0c5ng.raw	P38115	10.8%	5	0	-0.43188089132309	1536.864	1518.179	1572.957	2176.454	1950.539	1574.561	2170.523	1654.102	2042.007	1350.131	1850.725	3
20200314_Exploris_RSLC9_Waters_CC_DDA_TKO_0c5ng.raw	Q08822	0.03	6	0	-2.07453083992004	446.2874	696.1891	712.343	869.8563	622.6172	521.9487	507.1286	NA	536.9437	783.8907	689.9308	2
20200314_Exploris_RSLC9_Waters_CC_DDA_TKO_0c5ng.raw	Q04894	6.7%	4	0	-0.269083648920059	5011.225	6071.297	5019.46	7366.771	7907.048	6748.921	6708.588	6070.265	6311.933	6673.377	7921.014	3
20200314_Exploris_RSLC9_Waters_CC_DDA_TKO_0c5ng.raw	N1NVX4;P48415	0.5%;0.4%	1	0	-2.27221131324768	1905.943	1696.761	1711.208	1924.998	1900.584	1521.378	1982.628	1709.262	2906.462	1638.444	1408.258	1
20200314_Exploris_RSLC9_Waters_CC_DDA_TKO_0c5ng.raw	P00812	0.09	4	0	-1.16499555110931	2809.848	2158.608	3058.181	2564.335	2097.5	2397.945	2713.955	2005.903	2862.712	3042.142	2458.523	3
20200314_Exploris_RSLC9_Waters_CC_DDA_TKO_0c5ng.raw	Q05785	5.5%	15	0	-0.645789384841919	2442.136	3080.678	1820.52	2619.489	3619.41	2229.853	2872.385	2472.777	3179.662	2707.233	2280.917	4
20200314_Exploris_RSLC9_Waters_CC_DDA_TKO_0c5ng.raw	P04456	15.5%	9	0	-0.513804256916046	6801.87	5379.748	7212.489	7143.639	6559.382	6118.582	5649.871	8812.868	5691.869	5663.921	7334.072	2
20200314_Exploris_RSLC9_Waters_CC_DDA_TKO_0c5ng.raw	P38249	10.1%	11	0	-0.586369454860687	3155.519	3757.313	4539.563	3679.04	4244.672	3888.266	3711.531	3428.833	3414.562	3145.058	3074.381	10
20200314_Exploris_RSLC9_Waters_CC_DDA_TKO_0c5ng.raw	P47143	12.9%	7	0	-1.0560849905014	9515.769	7592.287	7894.614	13005.83	12916.9	12121.66	8883.637	11633.77	10445.57	9089.477	8520.322	4
20200314_Exploris_RSLC9_Waters_CC_DDA_TKO_0c5ng.raw	P32565	1.8%	4	0	-0.196403190493584	878.9615	NA	1203.436	517.6195	628.3681	916.8419	NA	775.0547	680.1329	650.3017	722.1577	2
20200314_Exploris_RSLC9_Waters_CC_DDA_TKO_0c5ng.raw	P0C0X0;Q3E7X9	41.8%;41.8%	10	0	-0.913884580135345	8218.484	8591.207	9472.55	12687.4	10911.16	10459.77	11509.21	11203.87	11214.67	11067.58	11226.53	3
20200314_Exploris_RSLC9_Waters_CC_DDA_TKO_0c5ng.raw	P40005	15.3%	2	0	-0.52912038564682	8614.117	7724.589	8834.498	5820.064	6675.284	6873.967	7407.483	8066.154	8060.408	7312.172	7969.27	2
20200314_Exploris_RSLC9_Waters_CC_DDA_TKO_0c5ng.raw	P07702	0.5%	3	0	-0.857679784297943	1486.894	1244.36	632.0369	1061.653	1317.145	1458.238	1269.024	937.0974	972.722	1402.393	1241.535	1
20200314_Exploris_RSLC9_Waters_CC_DDA_TKO_0c5ng.raw	P35725	6.6%	1	0	-1.92861711978912	696.4144	NA	756.9384	667.1206	472.5151	502.2524	NA	703.8453	NA	1160.52	NA	1
20200314_Exploris_RSLC9_Waters_CC_DDA_TKO_0c5ng.raw	P15496	7.3%	5	0	-1.38346982002258	3686.015	4541.243	5056.511	3771.911	4108.494	3531.659	4452.066	4425.313	3371.35	3263.729	4440.421	2
20200314_Exploris_RSLC9_Waters_CC_DDA_TKO_0c5ng.raw	Q03940	5.6%	4	0	-1.2809864282608	1491.557	2347.532	1070.636	1024.719	1610.346	1713.318	1377.975	1225.465	2209.515	1725.248	1300.376	2
20200314_Exploris_RSLC9_Waters_CC_DDA_TKO_0c5ng.raw	P33297	7.4%	2	0	-0.902887523174286	2841.533	3443.081	4885.893	3656.023	3001.002	3720.237	3208.651	3535.042	2999.408	3429.66	4318.36	2
20200314_Exploris_RSLC9_Waters_CC_DDA_TKO_0c5ng.raw	P32895	3.3%	1	0	-0.696307122707367	1003.828	970.4545	423.9509	1181.175	NA	1311.491	923.9586	847.5804	1112.391	664.6682	NA	1
20200314_Exploris_RSLC9_Waters_CC_DDA_TKO_0c5ng.raw	P50095	11.9%	9	0	-0.976233422756195	7733.246	7180.634	6715.896	6785.068	6517.598	6267.02	6337.001	6681.687	6311.475	5505.275	4275.599	5
20200314_Exploris_RSLC9_Waters_CC_DDA_TKO_0c5ng.raw	Q04178	3.6%	2	0	-2.40308284759521	1015.897	557.8965	1070.112	1159.619	884.314	995.7959	703.7091	1194.559	1220.768	838.9014	1029.832	1
20200314_Exploris_RSLC9_Waters_CC_DDA_TKO_0c5ng.raw	P47018	3.3%	4	0	-0.760560691356659	669.5256	809.5046	795.355	1023.448	536.4536	888.1523	591.4429	848.7667	974.6871	1145.609	NA	2
20200314_Exploris_RSLC9_Waters_CC_DDA_TKO_0c5ng.raw	P00447	3.4%	3	0	-2.3694007396698	1552.047	2521.719	2206.272	2753.602	3135.227	2484.981	1959.885	2708.014	1725.873	1929.27	1895.169	1
20200314_Exploris_RSLC9_Waters_CC_DDA_TKO_0c5ng.raw	Q04182	1.6%	5	0	-0.626058280467987	2946.419	2867.241	3620.806	3282.111	3399.034	3938.94	4782.784	4048.937	3826.889	4824.254	4898.94	3
20200314_Exploris_RSLC9_Waters_CC_DDA_TKO_0c5ng.raw	Q05775	0.06	3	0	-0.721251666545868	5984.597	5862.275	6282.364	6047.975	5904.912	7413.176	6362.151	7235.506	7582.403	4902.417	5794.954	2
20200314_Exploris_RSLC9_Waters_CC_DDA_TKO_0c5ng.raw	P01098	8.1%	5	0	-0.723607957363129	2152.417	1824.918	1393.831	2464.331	1144.064	1338.693	1590.771	2166.292	1735.52	1533.387	2316.488	1
20200314_Exploris_RSLC9_Waters_CC_DDA_TKO_0c5ng.raw	P0CX84;P0CX85	28.3%;28.3%	5	0	-0.480722606182098	20435.01	20624.65	22946.15	19793.31	19434.81	19180.52	19961.89	21143.61	19240.35	22165.2	23536.7	3
20200314_Exploris_RSLC9_Waters_CC_DDA_TKO_0c5ng.raw	P10964	0.01	2	0	-1.9949688911438	908.3731	589.9619	436.2283	965.7534	536.2813	611.0941	545.3705	686.1044	951.2607	863.0454	1218.112	2
20200314_Exploris_RSLC9_Waters_CC_DDA_TKO_0c5ng.raw	P38682	6.3%	2	0	-0.833091497421265	NA	696.9303	NA	696.1949	NA	NA	NA	NA	NA	NA	NA	2
20200314_Exploris_RSLC9_Waters_CC_DDA_TKO_0c5ng.raw	P26321	0.34	15	0	-0.731063306331635	29810.94	28237.5	29183.71	30057.43	26550.78	29843.35	29566.87	30635.98	28297.32	28352.33	30196.01	7
20200314_Exploris_RSLC9_Waters_CC_DDA_TKO_0c5ng.raw	P07257	15.5%	9	0	-0.738546788692474	4551.164	3898.155	4367.877	5756.022	4086.523	4929.337	4020.775	4659.663	4085.818	3163.349	2146.239	5
20200314_Exploris_RSLC9_Waters_CC_DDA_TKO_0c5ng.raw	P40319	4.9%	2	0	-2.25976967811584	5376.63	3916.108	6063.607	3257.2	3919.231	3651.209	3723.057	5313.533	3966.215	5740.076	5483.593	1
20200314_Exploris_RSLC9_Waters_CC_DDA_TKO_0c5ng.raw	Q03835	6.4%	3	0	-2.18104243278503	1282.284	925.6566	1365.129	976.1936	1075.363	1349.844	1036.013	1251.534	966.1834	1792.45	1033.829	1
20200314_Exploris_RSLC9_Waters_CC_DDA_TKO_0c5ng.raw	P39954	14.9%	9	0	-1.0625741481781	16428.67	16149.14	18033.65	14156.45	14248.68	12496.21	13355.2	13975.48	12321.68	13749.36	13041.04	6
20200314_Exploris_RSLC9_Waters_CC_DDA_TKO_0c5ng.raw	P46680	3.9%	5	0	-0.556434690952301	2638.071	2272.602	2361.048	2284.553	1323.198	2243.771	1651.935	2742.373	1467.935	1810.756	1148.152	3
20200314_Exploris_RSLC9_Waters_CC_DDA_TKO_0c5ng.raw	P05740	0.31	10	0	-1.01915347576141	9961.136	11102.33	9313.771	8985.202	9511.474	10829.29	9570.099	9758.19	9218.107	11401.73	11072.52	5
20200314_Exploris_RSLC9_Waters_CC_DDA_TKO_0c5ng.raw	P17106	0.06	6	0	-0.643300473690033	NA	529.1251	1345.979	486.9756	762.7651	658.2109	NA	796.0731	652.7215	659.4784	491.9594	2
20200314_Exploris_RSLC9_Waters_CC_DDA_TKO_0c5ng.raw	P38109	0.02	2	0	-1.29209554195404	4685.109	4596.319	4485.068	4506.169	4468.528	4606.437	4474.631	4553.131	4382.521	4297.974	3119.24	1
20200314_Exploris_RSLC9_Waters_CC_DDA_TKO_0c5ng.raw	P00830	15.9%	10	0	-0.619342446327209	6636.743	6349.152	7668.632	5168.046	4283.084	5822.047	2989.383	4803.582	6298.143	3596.184	4188.665	6
20200314_Exploris_RSLC9_Waters_CC_DDA_TKO_0c5ng.raw	P12612	3.2%	2	0	-1.00462591648102	2403.536	2626.823	2536.543	2878.954	3194.676	2053.877	2541.273	2979.565	2892.112	2476.526	3421.001	2
20200314_Exploris_RSLC9_Waters_CC_DDA_TKO_0c5ng.raw	P38234	15.7%	4	0	-0.302210509777069	NA	NA	675.713	NA	413.5769	NA	NA	NA	NA	655.2369	468.4776	3
20200314_Exploris_RSLC9_Waters_CC_DDA_TKO_0c5ng.raw	P38013	34.7%	5	0	-0.924519658088684	1354.867	1133.918	463.3293	764.6331	1352.375	1180.323	534.0179	1055.252	650.5466	NA	725.2124	4
20200314_Exploris_RSLC9_Waters_CC_DDA_TKO_0c5ng.raw	Q12449	14.6%	9	0	-1.00736260414124	1851.672	872.3761	984.0966	1338.738	2364.176	2656.719	2136.616	1574.531	638.243	2153.931	1753.546	4
20200314_Exploris_RSLC9_Waters_CC_DDA_TKO_0c5ng.raw	P02994	31.9%	119	0	-0.414042890071869	145835	131458.9	145118.7	139649.1	135397.7	137434.9	128333.4	143401.1	135522	131732.9	135692.8	16
20200314_Exploris_RSLC9_Waters_CC_DDA_TKO_0c5ng.raw	P00358	34.6%	112	0	-0.395985543727875	105630.3	111140.7	112612.9	120309.3	125992.1	121118.8	121271.3	126141.8	124118.1	101721.2	104328.1	10
20200314_Exploris_RSLC9_Waters_CC_DDA_TKO_0c5ng.raw	P38809	4.4%	1	0	-0.865033268928528	559.6343	NA	1201.757	573.7336	1044.306	723.1941	994.7565	941.8564	1073.682	1048.009	675.0864	1
20200314_Exploris_RSLC9_Waters_CC_DDA_TKO_0c5ng.raw	P11154	0.01	3	0	-2.10010027885437	956.1217	512.719	NA	787.2443	1134.993	428.1083	538.8508	NA	532.7682	523.8113	578.4333	1
20200314_Exploris_RSLC9_Waters_CC_DDA_TKO_0c5ng.raw	P06780	8.6%	7	0	-1.45769774913788	7251.54	8972.344	7727.773	6851.663	5408.332	6503.889	5915.076	7558.173	7351.958	6460.914	7956.574	2
20200314_Exploris_RSLC9_Waters_CC_DDA_TKO_0c5ng.raw	P54113	7.6%	9	0	-0.763230979442596	6571.821	7880.002	4992.255	8846.667	7559.625	7325.085	7586.449	8077.863	8056.649	8250.381	6919.405	5
20200314_Exploris_RSLC9_Waters_CC_DDA_TKO_0c5ng.raw	P0C2I2;P0C2I9;P0C2J0;P47100;Q03855;Q04711;Q07793;Q12269	4.6%;4.6%;4.6%;4.6%;4.6%;4.6%;5%;4.6%	20	0	-0.329538285732269	7427.467	7202.351	9864.179	6836.105	8177.621	7735.325	5930.764	7890.532	8537.957	8769.881	7778.176	8
20200314_Exploris_RSLC9_Waters_CC_DDA_TKO_0c5ng.raw	P06169	31.4%	87	0	-0.107108280062675	81871.95	80610.45	86340.5	73884.27	71529.37	74253.23	75524.77	77970.1	77644.7	82360.84	84646.45	15
20200314_Exploris_RSLC9_Waters_CC_DDA_TKO_0c5ng.raw	Q01662	2.8%	3	0	-1.08093845844269	1484.168	1882.641	1452.662	1075.177	1702.164	1118.17	1333.738	544.4651	1043.467	874.5931	1424.315	1
20200314_Exploris_RSLC9_Waters_CC_DDA_TKO_0c5ng.raw	P40075	3.7%	1	0	-1.00438225269318	2290.423	1664.237	2723.271	1983.737	1700.598	3188.058	1317.122	2277.85	2914.722	2542.516	2023.801	1
20200314_Exploris_RSLC9_Waters_CC_DDA_TKO_0c5ng.raw	P23248	5.1%	1	0	-0.795752704143524	834.4711	443.8003	393.4747	725.1601	1303.531	500.0879	1354.718	745.4604	867.8049	1408.149	1088.144	1
20200314_Exploris_RSLC9_Waters_CC_DDA_TKO_0c5ng.raw	P47119	19.8%	3	0	-0.692713439464569	2645.541	2017.758	1788.202	2273.93	3316.814	3151.797	1912.883	3137.841	2930.001	3188.867	2258.013	3
20200314_Exploris_RSLC9_Waters_CC_DDA_TKO_0c5ng.raw	A0A0L8VT75;Q03964;Q04215;Q12266	1.9%;3.4%;3.4%;3.4%	2	0	-1.68260395526886	1037.877	1257.475	947.7353	1342.708	1258.988	1308.518	859.791	1152.796	1239.27	1921.278	1342.719	1
20200314_Exploris_RSLC9_Waters_CC_DDA_TKO_0c5ng.raw	P32939	7.2%	5	0	-1.20963537693024	1614.833	2108.075	2008.538	2167.772	2253.623	2775.862	2947.625	2629.624	2451.822	2206.347	2558.57	2
20200314_Exploris_RSLC9_Waters_CC_DDA_TKO_0c5ng.raw	P53691	11.9%	10	0	-0.0163511503487825	14297.55	17365.75	12991	15269.01	13397.75	16009.48	13979.14	15150.39	15304.03	13701.29	15046.05	5
20200314_Exploris_RSLC9_Waters_CC_DDA_TKO_0c5ng.raw	P38972	3.4%	7	0	-0.54633229970932	6189.645	5257.52	5640.576	5804.679	5395.955	6742.092	5866.709	5597.23	6373.561	5387.79	6062.184	5
20200314_Exploris_RSLC9_Waters_CC_DDA_TKO_0c5ng.raw	Q01852	8.6%	3	0	-0.742054164409637	2255.758	1989.321	1504.52	1929.147	1357.035	2978.096	1977.117	1841.007	1882.213	2290.934	911.1401	3
20200314_Exploris_RSLC9_Waters_CC_DDA_TKO_0c5ng.raw	P38985	4.8%	1	0	-2.13137912750244	748.5226	NA	878.4685	994.9337	893.0676	660.7665	991.6031	612.9059	520.9539	646.5093	NA	1
20200314_Exploris_RSLC9_Waters_CC_DDA_TKO_0c5ng.raw	P40531	21.2%	11	0	-0.151587888598442	8137.678	8583.02	8385.318	9580.481	8280.305	8913.871	7578.099	6902.949	8751.004	8527.436	8232.572	7
20200314_Exploris_RSLC9_Waters_CC_DDA_TKO_0c5ng.raw	P0C2H8	38.1%	6	0	-0.571952760219574	11720.43	11597.13	9212.602	8192.119	8662.614	9976.925	11152.34	10709.4	10413.19	11156.77	10356.95	4
20200314_Exploris_RSLC9_Waters_CC_DDA_TKO_0c5ng.raw	P13663	15.6%	11	0	-0.00104372401256114	11636.5	10215.22	9412.572	10451.79	11267.63	10018.61	9518.479	8071.165	10201.94	8637.435	8910.55	5
20200314_Exploris_RSLC9_Waters_CC_DDA_TKO_0c5ng.raw	P38427	7.2%	24	0	-1.02209770679474	42257.91	42031.01	44368.34	40356.33	38348.25	38850.79	38896.55	39655.43	42105.45	43203.48	42275.99	7
20200314_Exploris_RSLC9_Waters_CC_DDA_TKO_0c5ng.raw	Q07807	0.9%	2	0	-1.44444096088409	2865.759	4427.245	3853.355	3332.635	4492.407	4261.077	2870.971	3778.444	3003.043	3018.115	3988.942	1
20200314_Exploris_RSLC9_Waters_CC_DDA_TKO_0c5ng.raw	A0A0L8VQW8;H0GUH4;P53072	0.6%;3.1%;2.4%	4	0	-2.27547025680542	1020.465	1448.582	1271.486	1406.486	1370.481	2317.018	2332.787	2096.085	1385.355	2087.114	1838.516	1
20200314_Exploris_RSLC9_Waters_CC_DDA_TKO_0c5ng.raw	Q08971	20.5%	5	0	-0.503608405590057	7452.733	7403.515	7970.105	7113.97	7598.518	8250.131	7428.094	8810.36	7469.011	9191.858	7627.697	3
20200314_Exploris_RSLC9_Waters_CC_DDA_TKO_0c5ng.raw	P28495	10.4%	7	0	-0.680241763591766	3571.261	2422.879	2866.115	3899.317	3086.21	3341.236	3220.731	2293.536	3536.612	4101.773	4625.084	3
20200314_Exploris_RSLC9_Waters_CC_DDA_TKO_0c5ng.raw	P27616	14.4%	5	0	-0.641364276409149	8134.886	6561.06	9515.316	6983.11	7560.568	7164.914	6214.82	8148.154	6257.985	7070.954	5925.341	4
20200314_Exploris_RSLC9_Waters_CC_DDA_TKO_0c5ng.raw	P00445	57.1%	25	0	-0.790867745876312	20447.17	20851.22	21203.44	26887.36	24838.67	21794.38	26466.51	23180.8	22611.04	22446.15	20517.04	8
20200314_Exploris_RSLC9_Waters_CC_DDA_TKO_0c5ng.raw	P23254	9.7%	12	0	-1.00639581680298	11133.3	11514.04	12839.85	13746.71	14697.4	14796.9	13157.48	12769.94	9965.421	11546.57	15138.56	6
20200314_Exploris_RSLC9_Waters_CC_DDA_TKO_0c5ng.raw	P41807	1.5%	2	0	-0.45904678106308	2457.263	2527.215	2326.247	1836.754	1874.154	2678.618	2123.607	1745.565	1755.231	2395.135	1481.952	1
20200314_Exploris_RSLC9_Waters_CC_DDA_TKO_0c5ng.raw	P23641	2.6%	2	0	-0.343433558940887	611.6086	NA	574.7355	710.0627	783.008	821.6119	728.2325	NA	910.1813	NA	907.6752	1
20200314_Exploris_RSLC9_Waters_CC_DDA_TKO_0c5ng.raw	P04076	9.3%	6	0	-0.416402757167816	851.2996	619.178	772.5715	1218.781	1193.988	824.6447	1209.486	1439.506	1091.293	763.6254	768.5687	4
20200314_Exploris_RSLC9_Waters_CC_DDA_TKO_0c5ng.raw	Q00055	10.2%	7	0	-0.125037357211113	2857.697	3708.049	2506.786	3524.386	3196.75	3171.474	2618.696	4044.576	1328.139	2332.829	2773.914	4
20200314_Exploris_RSLC9_Waters_CC_DDA_TKO_0c5ng.raw	Q04739	6.5%	12	0	-0.944926798343658	889.2713	1140.208	798.537	1199.071	1148.32	872.5497	654.1363	1489.577	718.9619	718.2935	1340.501	3
20200314_Exploris_RSLC9_Waters_CC_DDA_TKO_0c5ng.raw	Q12314	0.07	5	0	-0.8923379778862	NA	NA	527.8605	NA	NA	NA	NA	999.0164	NA	673.041	605.6095	2
20200314_Exploris_RSLC9_Waters_CC_DDA_TKO_0c5ng.raw	P23615	2.8%	8	0	-0.899288356304169	1291.367	NA	967.0981	NA	NA	539.6239	NA	1207.211	464.3415	NA	711.549	4
20200314_Exploris_RSLC9_Waters_CC_DDA_TKO_0c5ng.raw	B5VE16;P21538	1.9%;1.2%	2	0	-1.23775243759155	591.8314	615.2147	582.0876	NA	932.0932	813.6003	888.2108	649.4869	709.327	502.0843	607.1345	1
20200314_Exploris_RSLC9_Waters_CC_DDA_TKO_0c5ng.raw	P16550	2.5%	1	0	-0.797450184822083	3817.585	2484.499	3231.15	2428.612	2480.778	1939.915	2901.818	2590.05	3259.571	3487.078	3201.673	1
20200314_Exploris_RSLC9_Waters_CC_DDA_TKO_0c5ng.raw	P0C0W1;Q3E7Y3	17.7%;17.7%	6	0	-0.550304114818573	12604.02	13777.76	13686.97	12938.77	14507.2	14208.92	11762.68	13307.99	12184.41	14499.36	12011.88	2
20200314_Exploris_RSLC9_Waters_CC_DDA_TKO_0c5ng.raw	P43609	7.2%	3	0	-0.824178874492645	1495.115	1766.713	1022.201	999.3853	1364.101	1834.211	1475.297	1055.407	1711.176	1398.543	893.7476	3
20200314_Exploris_RSLC9_Waters_CC_DDA_TKO_0c5ng.raw	A0A0L8VUM0;Q12306	19.5%;39.6%	4	0	-0.529594123363495	3688.08	3861.202	3853.581	4653.375	5536.83	5356.714	4352.105	4418.503	4573.335	4273.182	6534.721	3
20200314_Exploris_RSLC9_Waters_CC_DDA_TKO_0c5ng.raw	Q06682	1.8%	2	0	-1.96147406101227	2177	2255.975	2052.141	2658.738	2036.615	2066.015	1927.258	2008.268	2636.38	2276.857	2290.445	1
20200314_Exploris_RSLC9_Waters_CC_DDA_TKO_0c5ng.raw	Q12680	3.7%	10	0	-0.602014243602753	6276.811	6124.884	5909	6008.158	5398.059	6373.292	6395.313	5484.927	5869.18	5466.299	5345.281	8
20200314_Exploris_RSLC9_Waters_CC_DDA_TKO_0c5ng.raw	P25655	0.3%	1	0	-2.29332089424133	613.0431	786.7329	754.3868	517.1533	609.6332	558.5645	508.6174	NA	652.3127	579.2051	607.5647	1
20200314_Exploris_RSLC9_Waters_CC_DDA_TKO_0c5ng.raw	P33302	3.8%	11	0	-0.321275532245636	2135.082	1991.388	2101.104	1563.85	1200.205	1646.567	1617.586	2794.686	2159.142	1677.251	2380.38	6
20200314_Exploris_RSLC9_Waters_CC_DDA_TKO_0c5ng.raw	Q05506	10.4%	12	0	-0.413139998912811	12851.57	14184.67	15185.59	15381.74	14357.79	12524.88	13261.25	13105.64	12508.35	13097.14	12498.9	7
20200314_Exploris_RSLC9_Waters_CC_DDA_TKO_0c5ng.raw	P14832	36.4%	13	0	-0.682213723659515	33594.72	35960.38	31839.67	30772.91	30439.97	28948.25	25152.39	26071.32	25738.22	32124.13	28825.51	5
20200314_Exploris_RSLC9_Waters_CC_DDA_TKO_0c5ng.raw	Q3E795	12.2%	2	0	-2.02776288986206	777.1708	755.2253	1174.542	779.8603	NA	890.5817	1047.69	1046.4	885.3506	1179.984	884.0858	1
20200314_Exploris_RSLC9_Waters_CC_DDA_TKO_0c5ng.raw	P39101	8.7%	5	0	-0.524787843227386	3449.398	2534.963	3033.723	3832.537	3359.671	3223.5	3319.194	2897.693	2749.677	3050.663	3158.384	3
20200314_Exploris_RSLC9_Waters_CC_DDA_TKO_0c5ng.raw	O74700	16.1%	2	0	-1.9648334980011	NA	572.4636	500.2606	685.0115	601.6813	NA	892.2162	847.5773	1076.487	686.7582	NA	1
20200314_Exploris_RSLC9_Waters_CC_DDA_TKO_0c5ng.raw	P36105	24.6%	7	0	-0.902915418148041	8301.614	9293.692	10048.22	8525.175	10292.24	8898.131	9416.36	9062.853	9237.127	10296.69	10051.58	4
20200314_Exploris_RSLC9_Waters_CC_DDA_TKO_0c5ng.raw	P32775	2.6%	4	0	-1.53279793262482	1615.402	2427.162	2129.717	2354.224	1189.645	2116.011	1857.1	1481.173	1846.481	1852.766	1814.226	2
20200314_Exploris_RSLC9_Waters_CC_DDA_TKO_0c5ng.raw	B5VFH0;Q12154	3.7%;2%	3	0	-0.743093192577362	811.1451	1674.99	1548.89	1523.86	694.1739	1101.692	1149.12	1230.864	922.8396	1983.727	1587.344	1
20200314_Exploris_RSLC9_Waters_CC_DDA_TKO_0c5ng.raw	P38715	0.08	2	0	-0.422087609767914	NA	503.4969	NA	NA	NA	NA	504.3738	NA	NA	NA	NA	2
20200314_Exploris_RSLC9_Waters_CC_DDA_TKO_0c5ng.raw	Q04336	3.3%	8	0	-1.04668438434601	1272.666	755.3188	1005.62	1431.952	1055.913	1474.95	1357.262	1389.243	1116.823	1099.688	NA	3
20200314_Exploris_RSLC9_Waters_CC_DDA_TKO_0c5ng.raw	P43585	0.8%	1	0	-0.300795495510101	3897.832	3007.02	3371.184	4678.125	2634.219	2525.946	3606.49	2977.19	2562.709	3065.744	2603.906	1
20200314_Exploris_RSLC9_Waters_CC_DDA_TKO_0c5ng.raw	P0CX33;P0CX34	15.9%;15.9%	2	0	-0.803454577922821	2118.417	2206.518	2663.912	2990.583	1911.891	1846.624	2226.088	3533.487	3020.468	2466.881	3030.938	1
20200314_Exploris_RSLC9_Waters_CC_DDA_TKO_0c5ng.raw	P04840	22.3%	11	0	-0.443810403347015	18632.68	16261.53	16711.41	13956.3	15756.08	17285.59	15026.07	17536.81	15229.37	17164.72	12206.54	6
20200314_Exploris_RSLC9_Waters_CC_DDA_TKO_0c5ng.raw	P23638	22.5%	8	0	-0.798396408557892	2955.772	2856.981	2878.36	4066.596	4079.569	3631.701	4154.044	4536.383	3713.231	3225.77	3436.056	5
20200314_Exploris_RSLC9_Waters_CC_DDA_TKO_0c5ng.raw	P47079	2.1%	1	0	-0.913312256336212	762.8388	726.0895	553.8775	864.5132	455.4473	1259.701	585.6202	1008.723	832.4156	505.6909	1119.724	1
20200314_Exploris_RSLC9_Waters_CC_DDA_TKO_0c5ng.raw	P00899	6.3%	4	0	-0.870443046092987	600.7553	NA	NA	630.937	471.8362	NA	NA	NA	NA	NA	NA	2
20200314_Exploris_RSLC9_Waters_CC_DDA_TKO_0c5ng.raw	B3LNI0;P23724	5.8%;5.8%	1	0	-1.13803958892822	NA	596.4339	486.9525	NA	NA	465.5146	NA	NA	NA	NA	NA	1
20200314_Exploris_RSLC9_Waters_CC_DDA_TKO_0c5ng.raw	P41277	0.24	20	0	-0.667545139789581	27257.72	25593.71	29253.27	31049.18	30028.82	28757.39	30594.83	28694.5	24752.58	26543.98	27108.58	6
20200314_Exploris_RSLC9_Waters_CC_DDA_TKO_0c5ng.raw	P23180	5.8%	2	0	-0.00850002653896809	NA	NA	NA	622.3266	492.5028	753.6897	643.0584	NA	NA	NA	NA	2
20200314_Exploris_RSLC9_Waters_CC_DDA_TKO_0c5ng.raw	P0CX29;P0CX30	14.5%;14.5%	6	0	-0.832006335258484	21819.29	18025.18	18030.11	20738.09	20266.01	20685.28	18695.91	20424.19	21411.61	21435.74	22870.04	3
20200314_Exploris_RSLC9_Waters_CC_DDA_TKO_0c5ng.raw	P25087	6.5%	3	0	-0.855105340480804	1851.432	1283.145	1916.082	1698.29	1894.598	1451.759	1443.663	1774.576	1498.385	2293.568	2356.858	2
20200314_Exploris_RSLC9_Waters_CC_DDA_TKO_0c5ng.raw	Q00764	4.2%	4	0	-1.18929350376129	3316.769	3071.624	3105.496	2469.624	3783.402	4221.052	3081.733	3400.645	4561.18	3151.768	2048.566	2
20200314_Exploris_RSLC9_Waters_CC_DDA_TKO_0c5ng.raw	P15019	31.3%	21	0	-0.800736606121063	33021.2	38499.86	38064.67	30354.25	31147.26	32705.41	30894.6	31536.33	32730.86	34252.65	35576.32	10
20200314_Exploris_RSLC9_Waters_CC_DDA_TKO_0c5ng.raw	Q00711	4.8%	7	0	-1.69701731204987	1066.328	1086.507	1006.942	731.8085	1196.692	1246.894	1043.987	1130.994	817.5372	455.1242	NA	3
20200314_Exploris_RSLC9_Waters_CC_DDA_TKO_0c5ng.raw	Q05905	11.9%	8	0	-0.84681236743927	4635.38	3300.791	4585.245	5758.518	5113.918	4654.909	3766.67	5410.053	3702.578	4209.626	3810.36	3
20200314_Exploris_RSLC9_Waters_CC_DDA_TKO_0c5ng.raw	P40093	6.8%	3	0	-0.724969744682312	NA	NA	NA	NA	NA	NA	NA	448.9567	NA	NA	NA	2
20200314_Exploris_RSLC9_Waters_CC_DDA_TKO_0c5ng.raw	P17555	5.5%	8	0	-0.714477956295013	6357.42	4970.438	5196.847	5294.327	5377.537	5686.305	5384.399	4502.098	5341.969	5481.232	6599.037	3
20200314_Exploris_RSLC9_Waters_CC_DDA_TKO_0c5ng.raw	P16603	3.6%	7	0	-0.780030190944672	6816.281	7796.037	7538.655	6732.933	7297.221	7588.723	7240.765	6951.619	6676.467	8215.43	7746.585	3
20200314_Exploris_RSLC9_Waters_CC_DDA_TKO_0c5ng.raw	P00817	11.5%	10	0	-0.866137206554413	16548.73	15149.27	15206.73	18391.23	16741.97	17202.84	16247.31	15469.87	14004.75	15298.7	15506.57	3
20200314_Exploris_RSLC9_Waters_CC_DDA_TKO_0c5ng.raw	Q12335	16.2%	3	0	-1.11569631099701	NA	NA	NA	593.096	617.0078	NA	537.2135	NA	NA	687.4475	NA	2
20200314_Exploris_RSLC9_Waters_CC_DDA_TKO_0c5ng.raw	P80210	11.3%	6	0	-0.825396001338959	6802.557	5119.975	4638.188	5271.448	3948.852	3838.386	5024.107	5473.49	6837.111	6075.421	5962.511	5
20200314_Exploris_RSLC9_Waters_CC_DDA_TKO_0c5ng.raw	P29509	9.7%	3	0	-1.19978404045105	845.8515	1081.388	537.1382	856.5688	691.226	1513.105	759.3551	NA	472.9956	NA	NA	2
20200314_Exploris_RSLC9_Waters_CC_DDA_TKO_0c5ng.raw	P04449	23.2%	9	0	-1.16806352138519	12072.99	10453.51	10812.07	9782.775	9650.521	10782.28	12017.35	12020.95	9688.911	12407.44	12927.31	4
20200314_Exploris_RSLC9_Waters_CC_DDA_TKO_0c5ng.raw	Q07478	10.1%	11	0	-0.561745822429657	10216.51	9376.815	9386.601	9476.065	9857.974	8129.487	7841.901	8642.205	10859.58	10981.11	9666.406	5
20200314_Exploris_RSLC9_Waters_CC_DDA_TKO_0c5ng.raw	P20447	3.8%	3	0	-0.686214625835419	1917.162	NA	NA	2263.002	768.3519	809.489	979.5662	1270.048	992.6754	1313.377	946.2302	2
20200314_Exploris_RSLC9_Waters_CC_DDA_TKO_0c5ng.raw	P0CX51;P0CX52	22.4%;22.4%	7	0	-0.838751018047333	4745.035	3795.353	4718.969	2340.854	3127.692	3878.237	3488.198	4144.661	3764.529	2372.588	3633.859	3
20200314_Exploris_RSLC9_Waters_CC_DDA_TKO_0c5ng.raw	P40312	7.5%	1	0	-0.778609395027161	1053.918	667.5508	677.3518	1038.873	601.6005	924.5045	1212.595	1565.089	1380.39	1465.32	840.0804	1
20200314_Exploris_RSLC9_Waters_CC_DDA_TKO_0c5ng.raw	P28241	0.16	11	0	-1.23493778705597	19856.09	21718.01	22236.58	23098.32	23745.86	26667.49	26088.57	25799.99	26959.22	25809.68	24706.57	6
20200314_Exploris_RSLC9_Waters_CC_DDA_TKO_0c5ng.raw	P10664	22.1%	18	0	-1.22364628314972	11485.03	9162.613	11481.31	11224.13	11484.03	10043.92	13716.14	11468.26	11705.62	11365.72	12375.66	7
20200314_Exploris_RSLC9_Waters_CC_DDA_TKO_0c5ng.raw	P43582	4.7%	2	0	-1.54309666156769	3848.677	2864.619	3319.02	5002.51	4312.494	5535.489	3454.313	4236.084	4216.02	6224.44	4259.068	1
20200314_Exploris_RSLC9_Waters_CC_DDA_TKO_0c5ng.raw	P04046	9.8%	6	0	-0.382250487804413	1603.963	3001.114	2346.902	2067.774	2569.456	2099.793	1765.28	2667.986	2380.891	2213.252	2467.05	4
20200314_Exploris_RSLC9_Waters_CC_DDA_TKO_0c5ng.raw	P43555	3.4%	3	0	-0.999915301799774	1251.579	1316.359	966.4714	922.3228	1487.739	857.2656	572.3359	1082.888	1070.156	595.6742	1835.414	2
20200314_Exploris_RSLC9_Waters_CC_DDA_TKO_0c5ng.raw	P0C0V8;Q3E754	21.8%;21.8%	4	0	-1.47088038921356	65281.4	59807.59	64209.4	67064.48	65122.43	61617.7	58021.3	61216.91	61004.24	69014.12	72296.68	2
20200314_Exploris_RSLC9_Waters_CC_DDA_TKO_0c5ng.raw	P07263	2.9%	4	0	-0.880418241024017	2089.178	902.1006	1632.422	2450.95	1758.99	3100.945	1015.075	2492.157	1924.392	1488.579	1264.348	2
20200314_Exploris_RSLC9_Waters_CC_DDA_TKO_0c5ng.raw	P25443	4.3%	3	0	-0.650676429271698	10640.36	11075.52	10617.21	11694.5	8769.159	9688.725	10057.69	12785.2	10976.08	11300.3	13265.93	1
20200314_Exploris_RSLC9_Waters_CC_DDA_TKO_0c5ng.raw	P01097	11.8%	3	0	-1.11357569694519	5184.035	4770.879	4636.303	5983.848	4938.817	6105.594	6129.477	5077.825	4436.646	4444.087	4019.295	1
20200314_Exploris_RSLC9_Waters_CC_DDA_TKO_0c5ng.raw	P34167	12.6%	5	0	-0.509107053279877	1890.883	3642.649	2328.811	3308.109	3860.479	2534.493	3880.19	3738.682	3614.719	3527.487	2645.017	3
20200314_Exploris_RSLC9_Waters_CC_DDA_TKO_0c5ng.raw	P29952	5.8%	3	0	-0.738784492015839	4288.206	4743.682	4523.858	3777.388	4959.908	3706.779	4948.11	4539.943	4359.44	4341.608	3241.052	3
20200314_Exploris_RSLC9_Waters_CC_DDA_TKO_0c5ng.raw	P20081	33.3%	7	0	-1.27868294715881	12255.37	12231.83	12962.28	8916.509	10256.71	9737.689	11944.17	11167.56	12114.66	12278.8	13686.51	3
20200314_Exploris_RSLC9_Waters_CC_DDA_TKO_0c5ng.raw	P25367	2.2%	3	0	-1.64743912220001	1611.903	2895.486	1826.277	2357.162	2430.085	2893.581	1842.259	2088.29	2965.428	1572.36	2451.988	1
20200314_Exploris_RSLC9_Waters_CC_DDA_TKO_0c5ng.raw	P49167	28.2%	10	0	-0.963907837867737	17009.04	16861.55	15773.1	18320.67	15504.17	17685.87	16329.25	17115.07	17071.53	17975.99	16288.83	2
20200314_Exploris_RSLC9_Waters_CC_DDA_TKO_0c5ng.raw	Q07418	5.8%	2	0	-0.669921100139618	3077.787	4273.622	3510.794	3663.453	3366.954	2699.707	3372.936	4704.214	4909.054	4050.032	4327.285	2
20200314_Exploris_RSLC9_Waters_CC_DDA_TKO_0c5ng.raw	A0A0L8R9F8;P46683	4.5%;4.5%	1	0	-0.984589636325836	2419.289	2293.842	2208.365	3243.78	2170.802	2966.3	2146.516	2099.106	2854.378	2580.915	2137.708	1
20200314_Exploris_RSLC9_Waters_CC_DDA_TKO_0c5ng.raw	P15454	19.8%	7	0	-0.71005791425705	6455.223	6200.084	6107.642	5568.124	5741.897	4793.678	5085.148	5390.508	6900.181	7230.005	7635.038	3
20200314_Exploris_RSLC9_Waters_CC_DDA_TKO_0c5ng.raw	P32368	0.04	4	0	-0.959383845329285	2646.885	2777.953	3788.428	2763.704	2690.874	2834.241	3401.549	2688.578	3334.268	3124.257	2505.27	2
20200314_Exploris_RSLC9_Waters_CC_DDA_TKO_0c5ng.raw	P32445	12.6%	3	0	-1.27675759792328	12160.84	8970.083	9691.75	9741.98	12253.02	13349.47	9981.332	11358.04	13582.76	11295.52	11261.78	2
20200314_Exploris_RSLC9_Waters_CC_DDA_TKO_0c5ng.raw	P07246	4.5%	4	0	-0.741032302379608	7251.089	7233.682	8400.624	5618.02	7070.854	7365.172	7287.034	8605.581	7180.475	6053.703	7596.429	2
20200314_Exploris_RSLC9_Waters_CC_DDA_TKO_0c5ng.raw	Q07551	12.5%	8	0	-0.422665983438492	11921.62	9425.306	10936.18	11440.23	10176.54	8875.256	8885.686	9587.785	8849.969	9215.943	7979.009	4
20200314_Exploris_RSLC9_Waters_CC_DDA_TKO_0c5ng.raw	P38616	12.4%	6	0	-1.57235395908356	11503.33	13242.89	11559.65	10886.68	10312.59	9919.723	9572.094	10223.6	7481.382	8899.016	8505.089	4
20200314_Exploris_RSLC9_Waters_CC_DDA_TKO_0c5ng.raw	P0CX35;P0CX36	24.9%;24.9%	10	0	-0.430884540081024	8467.558	11668.96	12329.04	8776.901	10944.17	10775.9	12389.56	11896.49	11344.39	10618.85	13169.38	6
20200314_Exploris_RSLC9_Waters_CC_DDA_TKO_0c5ng.raw	P32337	1.1%	2	0	-1.82043015956879	NA	571.0193	669.465	NA	NA	547.5443	551.7216	NA	550.759	530.8671	NA	1
20200314_Exploris_RSLC9_Waters_CC_DDA_TKO_0c5ng.raw	P00498	2.7%	1	0	-1.47498965263367	2475.984	3261.753	2876.816	3511.665	2466.015	3093.447	2737.708	1925.694	3542.717	2611.669	2668.097	1
20200314_Exploris_RSLC9_Waters_CC_DDA_TKO_0c5ng.raw	P04911;P04912	10.6%;10.6%	6	0	-0.826824605464935	13005.38	11316.13	12636.04	12924.11	13846.74	12992.15	14478.54	17082.18	16229.32	13875	14734.38	2
20200314_Exploris_RSLC9_Waters_CC_DDA_TKO_0c5ng.raw	P06101	1.4%	1	0	-0.706551253795624	NA	490.9574	NA	NA	NA	NA	NA	NA	NA	NA	NA	1
20200314_Exploris_RSLC9_Waters_CC_DDA_TKO_0c5ng.raw	P32590	4.3%	7	0	-0.594795405864716	619.6097	NA	792.5689	NA	1273.64	NA	NA	704.5938	NA	514.8875	824.2517	3
20200314_Exploris_RSLC9_Waters_CC_DDA_TKO_0c5ng.raw	Q06440	4.5%	12	0	-1.52031767368317	1001.615	822.4415	771.848	912.0898	763.9723	1340.167	778.8033	959.0891	1443.348	967.4302	1172.326	3
20200314_Exploris_RSLC9_Waters_CC_DDA_TKO_0c5ng.raw	P48164	31.1%	15	0	-0.835946917533875	35917.09	30976.8	31502.09	29991.32	35556.49	33589.27	32252.23	33228.95	34823.09	33527.57	37538.26	6
20200314_Exploris_RSLC9_Waters_CC_DDA_TKO_0c5ng.raw	P33401	2.3%	1	0	-2.31351613998413	935.0965	928.3469	564.3782	689.6114	640.1947	884.3043	723.5576	995.2578	971.2343	780.5834	622.8098	1
20200314_Exploris_RSLC9_Waters_CC_DDA_TKO_0c5ng.raw	P47068	5.4%	10	0	-0.425877034664154	3446.979	4608.308	3368.461	4642.637	3590.213	3226.104	4042.957	2937.965	3541.41	3501.578	3796.913	6
20200314_Exploris_RSLC9_Waters_CC_DDA_TKO_0c5ng.raw	P38891	3.3%	1	0	-0.921196520328522	662.8798	1078.478	1021.207	2255.613	751.8649	465.8873	2364.613	1014.842	720.4312	756.5388	NA	1
20200314_Exploris_RSLC9_Waters_CC_DDA_TKO_0c5ng.raw	P10080	5.4%	2	0	-0.881713569164276	5952.474	4704.835	5987.683	6395.496	4652.646	6026.966	4448.68	4524.934	4701.068	4123.723	4420.921	2
20200314_Exploris_RSLC9_Waters_CC_DDA_TKO_0c5ng.raw	P39522	9.1%	17	0	-0.221628352999687	5682.802	6309.267	5904.88	8420.673	6997.292	8048.047	7212.826	5279.151	4759.477	5863.855	5321.445	6
20200314_Exploris_RSLC9_Waters_CC_DDA_TKO_0c5ng.raw	Q12259	1.4%	1	0	-1.02978217601776	477.9641	1044.518	1008.241	987.7249	1283.377	1316.729	1249.898	1230.028	1391.798	881.8022	1173.97	1
20200314_Exploris_RSLC9_Waters_CC_DDA_TKO_0c5ng.raw	P05744	24.3%	2	0	-1.08174240589142	3283.492	2595.51	3421.856	3769.782	2899.606	2726.553	3164.064	4581.693	3169.209	4548.976	3803.31	2
20200314_Exploris_RSLC9_Waters_CC_DDA_TKO_0c5ng.raw	P0CX23;P0CX24	24.4%;24.4%	9	0	-0.00110952754039317	7957.968	9716.817	8945.42	8944.72	8593.634	7715.372	8870.027	9801.416	9575.947	8597.009	10176.04	4
20200314_Exploris_RSLC9_Waters_CC_DDA_TKO_0c5ng.raw	P32474	1.5%	1	0	-0.689853489398956	NA	642.4636	929.0897	1403.647	NA	NA	439.888	945.0294	652.82	744.5737	637.9332	1
20200314_Exploris_RSLC9_Waters_CC_DDA_TKO_0c5ng.raw	A0A0L8REN2;Q04491	6.7%;6.7%	5	0	-0.722759664058685	1369.291	1677.971	1440.434	892.0598	880.7666	1056.283	2054.202	1266.311	1971.473	921.0751	2439.266	2
20200314_Exploris_RSLC9_Waters_CC_DDA_TKO_0c5ng.raw	P32476	0.04	3	0	-1.82763516902924	1866.795	744.1258	1564.67	807.4303	1537.943	1679.009	692.4807	924.6227	1541.569	911.0853	1683.123	2
20200314_Exploris_RSLC9_Waters_CC_DDA_TKO_0c5ng.raw	P38626	0.06	2	0	-0.830383896827698	2526.895	1546.044	1876.303	3030.31	2467.473	1827.24	2663.378	2680.459	2928.569	2585.656	2081.674	2
20200314_Exploris_RSLC9_Waters_CC_DDA_TKO_0c5ng.raw	P00128	5.5%	1	0	-1.15098679065704	1678.149	2425.533	2189.102	1998.397	2191	2998.717	1272.995	1507.548	1986.945	2668.975	2636.895	1
20200314_Exploris_RSLC9_Waters_CC_DDA_TKO_0c5ng.raw	P32419	4.4%	2	0	-1.07585918903351	3768.918	3898.586	5242.377	4024.023	5730.922	4865.549	4001.398	4073.815	5633.562	2865.007	3144.339	2
20200314_Exploris_RSLC9_Waters_CC_DDA_TKO_0c5ng.raw	P38061	11.5%	3	0	-1.21731495857239	13061.63	12026.1	13313.06	10632.26	10146.76	10477.37	10916.5	11080.59	13399.26	9295.951	14727.1	2
20200314_Exploris_RSLC9_Waters_CC_DDA_TKO_0c5ng.raw	P21734	8.8%	4	0	-0.803773105144501	NA	623.8932	542.1495	NA	NA	592.3071	456.6986	462.0646	NA	NA	640.8299	2
20200314_Exploris_RSLC9_Waters_CC_DDA_TKO_0c5ng.raw	P23542	5.5%	2	0	-1.67858588695526	2691.785	1405.77	1801.414	1189.773	1625.85	1497.76	1294.897	1415.699	1785.347	1773.387	1829.625	2
20200314_Exploris_RSLC9_Waters_CC_DDA_TKO_0c5ng.raw	P53912	1.9%	1	0	-2.1853609085083	3886.442	2142.325	3123.839	3064.185	2325.81	3166.523	2555.827	1449.303	2199.02	2225.695	2040.099	1
20200314_Exploris_RSLC9_Waters_CC_DDA_TKO_0c5ng.raw	P07283	25.2%	10	0	-0.154512867331505	3742.682	3723.156	5660.862	4688.637	4307.732	4033.962	3987.131	3278.092	3629.74	3362.15	3338.272	6
20200314_Exploris_RSLC9_Waters_CC_DDA_TKO_0c5ng.raw	P53721	4.9%	1	0	-1.7695540189743	NA	NA	NA	NA	NA	NA	NA	509.4079	NA	NA	NA	1
20200314_Exploris_RSLC9_Waters_CC_DDA_TKO_0c5ng.raw	P32356	1.1%	1	0	-1.85288846492767	1111.304	819.4259	985.686	900.5007	866.1706	801.1254	1036.297	1148.94	685.4182	1209.962	1819.865	1
20200314_Exploris_RSLC9_Waters_CC_DDA_TKO_0c5ng.raw	Q03322	3.1%	1	0	-1.83523285388947	NA	NA	885.5143	1030.205	840.9451	821.1807	959.5209	645.4404	NA	636.3731	963.7897	1
20200314_Exploris_RSLC9_Waters_CC_DDA_TKO_0c5ng.raw	P39926	3.4%	2	0	-1.22123610973358	1438.538	1033.818	1163.674	1354.645	999.381	1572.521	1259.271	1129.778	1433.922	1818.056	1087.69	1
20200314_Exploris_RSLC9_Waters_CC_DDA_TKO_0c5ng.raw	Q07451	12.8%	3	0	-1.46961081027985	2918.743	2405.762	3295.288	3086.939	2670.814	2041.96	2377.064	2258.67	2354.925	3312.852	2623.999	2
20200314_Exploris_RSLC9_Waters_CC_DDA_TKO_0c5ng.raw	Q01939	4.9%	6	0	-1.08201777935028	2417.619	1928.634	1957.121	2162.011	1511.504	1964.549	3255.093	2998.071	2225.958	2473.572	3480.898	2
20200314_Exploris_RSLC9_Waters_CC_DDA_TKO_0c5ng.raw	P02557	7.2%	6	0	-1.0676372051239	3575.554	4644.21	4728.685	5572.547	3967.122	4458.021	4584.37	4842.994	6030.058	5093.968	4394.702	3
20200314_Exploris_RSLC9_Waters_CC_DDA_TKO_0c5ng.raw	P40043	6.2%	2	0	-1.01586854457855	1037.707	693.0557	817.4373	1853.312	1456.814	1603.779	541.6365	NA	NA	1033.208	700.687	1
20200314_Exploris_RSLC9_Waters_CC_DDA_TKO_0c5ng.raw	P53131	1.3%	1	0	-1.82690942287445	1077.275	812.1469	620.2894	714.1694	1210.228	973.1011	971.2924	1094.119	1279.396	818.8335	895.4319	1
20200314_Exploris_RSLC9_Waters_CC_DDA_TKO_0c5ng.raw	Q02199	1.7%	3	0	-0.884134471416473	2163.754	1568.301	1693.969	2669.99	1778.444	2062.386	2971.834	3042.336	2435.285	3462.868	3490.037	1
20200314_Exploris_RSLC9_Waters_CC_DDA_TKO_0c5ng.raw	C7GU46	3.1%	1	0	-1.96308720111847	940.0759	839.2954	653.9667	904.2719	1011.248	488.4673	1065.713	729.2906	506.5367	835.2949	NA	1
20200314_Exploris_RSLC9_Waters_CC_DDA_TKO_0c5ng.raw	P07244	10.1%	11	0	-0.826668202877045	9930.222	10712.48	10261.33	11601.29	10395.65	9266.409	10258.39	10869.78	10054.72	9161.19	9264.442	7
20200314_Exploris_RSLC9_Waters_CC_DDA_TKO_0c5ng.raw	A0A0L8RAP6;P38701	19.2%;19%	7	0	-1.21800625324249	5316.24	5815.777	6466.719	4607.32	5858.775	5484.317	4904.427	4552.527	5654.071	5745.43	5669.218	3
20200314_Exploris_RSLC9_Waters_CC_DDA_TKO_0c5ng.raw	P47176	7.2%	4	0	-0.406967788934708	7000.474	5818.671	6144.759	5508.128	5474.637	6586.666	6822.746	5613.792	6952.042	5814.905	5726.999	3
20200314_Exploris_RSLC9_Waters_CC_DDA_TKO_0c5ng.raw	P24783	1.6%	5	0	-1.1489223241806	2754.741	2645.421	2779.229	2643.371	3698.004	2695.249	2739.156	2917.446	2181.881	3013.074	2607.03	1
20200314_Exploris_RSLC9_Waters_CC_DDA_TKO_0c5ng.raw	P38631	1.3%	7	0	-0.367207944393158	6883.079	8460.963	7406.813	6564.412	7513.061	7373.008	7604.571	7428.267	6343.187	9746.58	8877.912	3
20200314_Exploris_RSLC9_Waters_CC_DDA_TKO_0c5ng.raw	Q06685	0.6%	1	0	-2.47279524803162	NA	1244.031	809.5796	650.1339	705.1597	505.3056	NA	952.9482	606.1263	825.2908	903.0896	1
20200314_Exploris_RSLC9_Waters_CC_DDA_TKO_0c5ng.raw	P32598	7.1%	2	0	-0.338636159896851	614.1628	NA	636.4368	NA	NA	826.1268	NA	450.3606	714.7689	455.717	688.0766	2
20200314_Exploris_RSLC9_Waters_CC_DDA_TKO_0c5ng.raw	Q02046	8.8%	2	0	-0.78582900762558	1100.988	1932.505	1591.471	1817.841	1276.31	1354.306	1376.844	1130.498	2118.803	1045.6	1604.458	2
20200314_Exploris_RSLC9_Waters_CC_DDA_TKO_0c5ng.raw	P38840	2.9%	2	0	-1.12319242954254	1240.688	1334.415	NA	812.0182	904.7189	754.3085	1208.172	550.2377	737.2579	1347.259	985.5704	2
20200314_Exploris_RSLC9_Waters_CC_DDA_TKO_0c5ng.raw	P07278	6.5%	3	0	-0.769895434379578	3181.514	3481.837	3487.388	3113.832	3847.008	3167.759	3178.815	4232.685	4109.312	4789.007	3450.437	3
20200314_Exploris_RSLC9_Waters_CC_DDA_TKO_0c5ng.raw	A0A0L8VMU2	5.5%	6	0	-0.382921755313873	2780.474	1975.721	2285.35	3109.463	4254.998	2750.451	2938.422	3262.219	2768.226	2158.902	2504.882	3
20200314_Exploris_RSLC9_Waters_CC_DDA_TKO_0c5ng.raw	P0CX82;P0CX83	10.1%;10.1%	5	0	-1.75450670719147	13161.02	12017.46	14422.72	11221.37	12532.47	10295.61	11402.09	10245.47	10610.2	11658.5	13090.66	2
20200314_Exploris_RSLC9_Waters_CC_DDA_TKO_0c5ng.raw	A0A0L8RER9;H0GYG5;P38623	1.3%;1.4%;1.3%	2	0	-1.4517422914505	12641.61	10764.04	12368.74	13436.86	12801.41	10823.83	12404.26	12409.61	13737.82	12881.87	11592.28	1
20200314_Exploris_RSLC9_Waters_CC_DDA_TKO_0c5ng.raw	P05749	37.2%	3	0	-1.47693610191345	NA	NA	NA	NA	NA	588.9002	516.2739	NA	NA	NA	NA	2
20200314_Exploris_RSLC9_Waters_CC_DDA_TKO_0c5ng.raw	P26785	18.2%	4	0	-0.813027024269104	9675.698	7895.139	10238.79	7665.142	10127.69	8701.916	9611.94	8324.975	9712.398	11621.48	11164.77	4
20200314_Exploris_RSLC9_Waters_CC_DDA_TKO_0c5ng.raw	P22141	9.6%	5	0	-0.497399747371674	2184.284	2547.136	2498.542	1912.766	2492.415	1758.651	1558.756	1946.813	2354.481	2782.897	3547.009	2
20200314_Exploris_RSLC9_Waters_CC_DDA_TKO_0c5ng.raw	P08518	0.01	2	0	-0.758050382137299	2902.83	2804.234	4002.108	2848.547	3261.635	3080.971	2402.693	3012.306	3278.74	3029.508	2664.735	1
20200314_Exploris_RSLC9_Waters_CC_DDA_TKO_0c5ng.raw	Q99258	3.4%	1	0	-1.95897734165192	2493.125	3690.79	2844.712	3726.478	2810.583	3732.364	3251.849	2889.554	2753.32	2974.52	2798.463	1
20200314_Exploris_RSLC9_Waters_CC_DDA_TKO_0c5ng.raw	Q01532	6.4%	2	0	-1.63930904865265	NA	891.1033	NA	NA	972.1099	1285.323	NA	NA	554.2353	973.47	NA	2
20200314_Exploris_RSLC9_Waters_CC_DDA_TKO_0c5ng.raw	P29547	11.8%	12	0	-1.2877482175827	15813.83	15419.23	15878.07	12854.83	14707.56	14293.28	14888.12	14968.8	17161.86	17132.65	17591.72	5
20200314_Exploris_RSLC9_Waters_CC_DDA_TKO_0c5ng.raw	P19358	8.1%	12	0	-0.619989395141602	10455.51	9820.985	7216.727	8429.33	8907.339	9186.864	8096.603	9126.407	7527.578	4825.688	5523.96	3
20200314_Exploris_RSLC9_Waters_CC_DDA_TKO_0c5ng.raw	P40106	10.4%	5	0	-0.570096373558044	5040.071	5752.417	5536.171	5186.898	4358.335	5127.351	4911.173	5253.405	5406.447	5945.381	4584.028	3
20200314_Exploris_RSLC9_Waters_CC_DDA_TKO_0c5ng.raw	P07347	10.1%	3	0	-1.58331918716431	1156.515	864.1357	911.579	1077.837	827.7688	1290.644	1044.056	717.2697	564.4063	1152.051	1221.102	2
20200314_Exploris_RSLC9_Waters_CC_DDA_TKO_0c5ng.raw	P0CX25;P0CX26	17.4%;17.4%	9	0	-0.00308363349176943	10061.47	7908.302	10052.53	12212.41	11667.13	11754.99	9733.129	9776.573	10657.99	10611.14	11403.9	2
20200314_Exploris_RSLC9_Waters_CC_DDA_TKO_0c5ng.raw	P22515	3.8%	9	0	-0.323649108409882	7748.313	6230.854	5779.662	6916.193	6838.621	5961.619	5159.252	5112.056	6799.691	6354.729	7217.4	4
20200314_Exploris_RSLC9_Waters_CC_DDA_TKO_0c5ng.raw	P11076	34.3%	9	0	-0.835867524147034	8722.675	10273.61	11468.62	11178.83	10665.17	12849.77	10324.72	10359.08	10142.71	10813.83	10423.37	5
20200314_Exploris_RSLC9_Waters_CC_DDA_TKO_0c5ng.raw	P35844	3.9%	4	0	-0.710832059383392	1921.792	1252.299	1603.328	2893.26	2299.622	3118.144	1917.149	1471.607	1773.075	1786.93	2557.786	2
20200314_Exploris_RSLC9_Waters_CC_DDA_TKO_0c5ng.raw	Q08645	1.6%	1	0	-1.21704757213593	4153.541	5385.547	4368.713	4400.003	4811.141	5207.765	4549.698	6152.676	5145.574	3479.517	2847.858	1
20200314_Exploris_RSLC9_Waters_CC_DDA_TKO_0c5ng.raw	P32263	9.8%	6	0	-0.864163339138031	6175.423	6910.1	5898.332	6831.001	6261.225	6129.256	5459.607	5630.64	5457.185	6267.231	5656.816	3
20200314_Exploris_RSLC9_Waters_CC_DDA_TKO_0c5ng.raw	P18759	2.2%	3	0	-0.984401643276215	633.8405	597.348	1526.052	606.5305	692.5578	1382.737	1087.768	526.5409	1068.596	685.9998	828.0781	2
20200314_Exploris_RSLC9_Waters_CC_DDA_TKO_0c5ng.raw	Q06205	4.8%	2	0	-1.31087183952332	4441.492	3784.954	4461.461	4403.261	4297.287	4230.599	4108.556	4762.181	4551.576	2290.934	3925.736	2
20200314_Exploris_RSLC9_Waters_CC_DDA_TKO_0c5ng.raw	P17076	28.1%	11	0	-0.703464925289154	24538.17	23863.33	26797.11	26160.75	25880.48	26695.98	26138.85	28253.07	24981.57	27546.77	26387.8	7
20200314_Exploris_RSLC9_Waters_CC_DDA_TKO_0c5ng.raw	P40989	0.8%	2	0	-1.98114359378815	1900.754	1933.888	1892.657	1934.921	1210.867	1599.014	1502.214	2064.022	1408.441	2286.562	1616.329	2
20200314_Exploris_RSLC9_Waters_CC_DDA_TKO_0c5ng.raw	Q12452	5.5%	3	0	-1.04130661487579	NA	576.3174	NA	NA	NA	603.804	NA	NA	692.2372	785.6769	745.9409	2
20200314_Exploris_RSLC9_Waters_CC_DDA_TKO_0c5ng.raw	P09232	2.4%	4	0	-0.593025147914886	5747.036	6638.203	7257.671	6000.923	4782.426	5410.539	5275.795	6284.411	7054.448	4262.905	5779.884	2
20200314_Exploris_RSLC9_Waters_CC_DDA_TKO_0c5ng.raw	P14120	53.3%	16	0	-0.698589265346527	10246.27	10408.75	9801.212	10748.52	9689.581	8993.573	8737.216	9934.764	8737.987	10689.91	12608.13	4
20200314_Exploris_RSLC9_Waters_CC_DDA_TKO_0c5ng.raw	Q12447	7.3%	1	0	-1.31803286075592	NA	NA	NA	NA	NA	NA	NA	392.5475	NA	NA	NA	1
20200314_Exploris_RSLC9_Waters_CC_DDA_TKO_0c5ng.raw	P21264	4.9%	7	0	-0.453769147396088	10331.65	10084.8	10011.16	9814.738	9968.385	9066.477	8153.552	9087.299	10173.54	10349.43	8716.004	3
20200314_Exploris_RSLC9_Waters_CC_DDA_TKO_0c5ng.raw	P16467	14.4%	19	0	-0.824726104736328	37049.15	37979.98	35757.14	36018.53	36521.77	33352.33	36548.35	39077.06	34574.21	43092.18	44602.76	9
20200314_Exploris_RSLC9_Waters_CC_DDA_TKO_0c5ng.raw	P36143	1.1%	1	0	-1.38750982284546	1186.142	1201.162	1944.537	2162.094	2144.087	3095.025	1787.636	1893.125	1578.645	1019.03	1402.911	1
20200314_Exploris_RSLC9_Waters_CC_DDA_TKO_0c5ng.raw	P17423	8.1%	3	0	-1.70968186855316	5226.749	5584.258	5978.701	6385.355	5557.56	4813.65	6362.467	5885.479	4560.088	4804.928	4319.257	3
20200314_Exploris_RSLC9_Waters_CC_DDA_TKO_0c5ng.raw	H0GUN8;P0CX43;P0CX44	15.7%;15.7%;15.7%	6	0	-0.380639493465424	8748.725	10451.77	9198.228	11453.26	11242.75	9141.017	9780.138	9610.889	10204.97	10564.33	10311.37	3
20200314_Exploris_RSLC9_Waters_CC_DDA_TKO_0c5ng.raw	P48606	18.9%	3	0	-0.751841962337494	924.614	679.8637	1648.528	1251.718	968.9125	1386.542	899.4157	1573.833	1484.969	1801.722	1112.539	2
20200314_Exploris_RSLC9_Waters_CC_DDA_TKO_0c5ng.raw	Q03195	1.3%	6	0	-1.78994500637054	774.3902	1286.066	677.9379	1497.02	667.1505	1009.366	974.584	561.9194	607.5681	1550.27	1344.125	1
20200314_Exploris_RSLC9_Waters_CC_DDA_TKO_0c5ng.raw	P53743	2.2%	3	0	-1.7847021818161	674.0521	709.3902	707.5071	725.0931	742.7509	760.4487	NA	NA	532.5266	NA	NA	1
20200314_Exploris_RSLC9_Waters_CC_DDA_TKO_0c5ng.raw	P40070	0.08	2	0	-0.706742227077484	2399.831	2823.518	2855.019	2689.853	3060.593	2765.526	2628.763	3346.086	2924.307	2750.13	2895.196	2
20200314_Exploris_RSLC9_Waters_CC_DDA_TKO_0c5ng.raw	P00927	0.05	2	0	-1.32253444194794	808.2091	1535.917	1488.411	2203.194	1721.148	1773.115	1733.771	1257.932	959.428	1952.228	1880.94	2
20200314_Exploris_RSLC9_Waters_CC_DDA_TKO_0c5ng.raw	Q12522	5.7%	3	0	-1.44801414012909	1652.401	3258.233	1303.307	3837.718	3085.602	3132.144	3315.685	2415.509	3177.898	2752.78	2097.618	1
20200314_Exploris_RSLC9_Waters_CC_DDA_TKO_0c5ng.raw	Q02642	4.5%	6	0	-1.23378717899323	6595.925	6409.772	6335.228	7757.248	7393.93	7130.957	6921.867	7906.353	7395.305	7989.418	6121.511	1
20200314_Exploris_RSLC9_Waters_CC_DDA_TKO_0c5ng.raw	P25340	1.7%	2	0	-1.11111176013947	3436.854	2692.271	4478.224	2310.632	2376.385	2595.794	2973.235	2616.319	2370.762	2822.184	2888.998	1
20200314_Exploris_RSLC9_Waters_CC_DDA_TKO_0c5ng.raw	Q12191	4.4%	4	0	-0.476233184337616	NA	1030.311	NA	NA	560.9493	470.8638	641.4126	906.1262	NA	596.864	NA	2
20200314_Exploris_RSLC9_Waters_CC_DDA_TKO_0c5ng.raw	P38428	5.4%	1	0	-2.72107720375061	922.6802	646.4791	426.341	637.132	692.2706	713.7516	NA	784.9646	1112.745	516.5132	598.6213	1
20200314_Exploris_RSLC9_Waters_CC_DDA_TKO_0c5ng.raw	P35197	0.17	7	0	-0.855052888393402	1222.021	1803.786	1986.298	2083.42	2365.813	1200.87	2309.197	2487.119	2114.125	1047.231	2183.08	4
20200314_Exploris_RSLC9_Waters_CC_DDA_TKO_0c5ng.raw	P15624	3.7%	2	0	-0.653343141078949	1733.353	1586.414	2264.612	1767.51	1380.396	1566.398	746.1914	1325.036	1420.817	1733.188	1464.75	2
20200314_Exploris_RSLC9_Waters_CC_DDA_TKO_0c5ng.raw	P13586	0.8%	3	0	-1.54556667804718	7959.846	9400.028	6923.398	7935.393	8517.021	9016.228	8771.228	8701.26	7813.468	9606.169	8769.728	1
20200314_Exploris_RSLC9_Waters_CC_DDA_TKO_0c5ng.raw	P11745	7.6%	8	0	-0.56250137090683	6463.667	6084.704	5968.687	4541.267	5729.875	5162.565	6322.759	5867.342	6440.419	5743.253	7004.144	3
20200314_Exploris_RSLC9_Waters_CC_DDA_TKO_0c5ng.raw	P10869	5.7%	5	0	-1.03767621517181	1585.846	1653.309	2296.282	2513.633	1960.214	1359.654	1536.608	584.5689	1079.01	1259.31	2601.017	3
20200314_Exploris_RSLC9_Waters_CC_DDA_TKO_0c5ng.raw	P48589	15.4%	3	0	-1.5428763628006	5927.179	5894.287	6640.796	5306.125	3824.791	5184.679	4958.716	5495.703	6582.865	4035.137	5201.498	2
20200314_Exploris_RSLC9_Waters_CC_DDA_TKO_0c5ng.raw	P31382	2.4%	2	0	-1.08005177974701	1773.305	1286.641	1839.813	1457.085	1774.865	1787.974	2091.293	1394.294	1099.496	1741.396	1924.912	2
20200314_Exploris_RSLC9_Waters_CC_DDA_TKO_0c5ng.raw	P38205	2.3%	2	0	-0.531918227672577	2371.454	2311.811	1862.506	1977.958	2232.792	2379.827	2564.236	2690.071	2395.829	2310.913	3219.933	2
20200314_Exploris_RSLC9_Waters_CC_DDA_TKO_0c5ng.raw	P87108	7.5%	11	0	-0.493910819292068	2800.184	3178.264	2863.593	1538.314	4141.535	4021.898	4052.237	1950.665	3324.958	3694.943	3259.736	1
20200314_Exploris_RSLC9_Waters_CC_DDA_TKO_0c5ng.raw	P33331	6.4%	1	0	-0.917891442775726	931.7591	1017.275	435.7456	519.0687	NA	1203.69	592.8201	948.2994	790.8117	1049.023	763.1429	1
20200314_Exploris_RSLC9_Waters_CC_DDA_TKO_0c5ng.raw	P02406	20.8%	6	0	-0.224742218852043	23432.54	21431.71	22280.77	19276.14	19896	19393.93	19162.01	22876.06	20914.72	24487.82	23234.93	4
20200314_Exploris_RSLC9_Waters_CC_DDA_TKO_0c5ng.raw	P38627	1.9%	1	0	-1.4821914434433	NA	NA	NA	NA	NA	462.5724	NA	NA	NA	NA	NA	1
20200314_Exploris_RSLC9_Waters_CC_DDA_TKO_0c5ng.raw	P09435	1.1%	5	0	-0.837762415409088	8729.891	7802.879	10030.57	9658.311	8007.854	9487.391	9414.155	9766.469	11310.62	8391.895	7739.543	1
20200314_Exploris_RSLC9_Waters_CC_DDA_TKO_0c5ng.raw	P53549	5.3%	2	0	-1.22347497940063	1050.057	1318.652	1202.436	1397.393	1755.499	1434.703	1476.766	1449.971	2002.223	1767.399	1828.709	2
20200314_Exploris_RSLC9_Waters_CC_DDA_TKO_0c5ng.raw	P32774	14.8%	3	0	-0.91844779253006	NA	NA	NA	450.0605	NA	NA	NA	NA	NA	NA	NA	2
20200314_Exploris_RSLC9_Waters_CC_DDA_TKO_0c5ng.raw	P40303	3.5%	1	0	-0.970403909683228	NA	750.8057	1162.135	927.042	896.1874	971.7971	1003.489	1092.683	858.1303	923.6642	964.6773	1
20200314_Exploris_RSLC9_Waters_CC_DDA_TKO_0c5ng.raw	P23776	6.5%	7	0	-0.612820327281952	4536.834	4870.114	5520.398	5910.911	5091.42	5496.931	6029.197	5486.463	5456.463	5350.747	5005.075	3
20200314_Exploris_RSLC9_Waters_CC_DDA_TKO_0c5ng.raw	P0CT04	0.2	5	0	-0.96728128194809	4219.662	5209.123	4602.035	4605.306	4911.582	6255.083	6029.707	5554.659	5148.905	4668.313	5037.133	2
20200314_Exploris_RSLC9_Waters_CC_DDA_TKO_0c5ng.raw	P51402	22.7%	4	0	-0.849800407886505	1850.958	1121.634	1808.738	1329.308	1835.728	1648.872	993.248	1343.829	1664.79	1711.46	1273.969	2
20200314_Exploris_RSLC9_Waters_CC_DDA_TKO_0c5ng.raw	P49166	23.9%	4	0	-1.39353120326996	3346.822	2606.613	2666.079	2192.961	3280.594	3999.734	3885.671	3340.917	2921.409	4702.89	4636.858	2
20200314_Exploris_RSLC9_Waters_CC_DDA_TKO_0c5ng.raw	P53297	3.5%	3	0	-0.805851221084595	1732.272	1332.608	1083.108	756.1047	936.1794	1015.349	1239.911	1010.939	796.6202	1549.391	1473.28	2
20200314_Exploris_RSLC9_Waters_CC_DDA_TKO_0c5ng.raw	P34227	5.7%	6	0	-1.057936668396	8255.177	8481.571	8240.319	7902.177	7140.34	8990.592	5942.373	7590.312	7197.414	7308.687	7827.364	2
20200314_Exploris_RSLC9_Waters_CC_DDA_TKO_0c5ng.raw	P53860	0.02	1	0	-0.981770932674408	1320.2	1534.913	1841.275	1513.1	940.1927	1134.113	2371.54	1639.956	1705.761	1962.917	2239.115	1
20200314_Exploris_RSLC9_Waters_CC_DDA_TKO_0c5ng.raw	Q04947	5.4%	7	0	-0.485496371984482	9250.509	8083.063	8035.777	8754.255	8208.158	6812.626	8279.289	7650.206	7599.156	9257.756	8669.873	2
20200314_Exploris_RSLC9_Waters_CC_DDA_TKO_0c5ng.raw	P38523	3.1%	2	0	-0.794059455394745	2650.422	2920.112	2833.651	2265.864	2437.505	2843.266	2444.167	3159.583	2433.361	2640.689	2389.543	1
20200314_Exploris_RSLC9_Waters_CC_DDA_TKO_0c5ng.raw	P32835;P32836	11%;10.9%	7	0	-0.51839941740036	5730.459	6788.805	5112.994	6280.542	8160.995	5783.33	6511.076	6774.966	5957.482	5592.721	7968.987	3
20200314_Exploris_RSLC9_Waters_CC_DDA_TKO_0c5ng.raw	P38968	0.6%	1	0	-0.674387395381927	2388.677	1920.585	2001.183	1805.941	1890.653	2566.499	1820.968	1944.422	2224.98	2855.183	2860.928	1
20200314_Exploris_RSLC9_Waters_CC_DDA_TKO_0c5ng.raw	P37302	4.5%	6	0	-0.104650177061558	5025.614	5010.228	5461.188	4843.398	5855.284	4291.434	3678.521	4598.989	4292.458	7426.657	6800.042	3
20200314_Exploris_RSLC9_Waters_CC_DDA_TKO_0c5ng.raw	P0CX80;P0CX81	11.5%;11.5%	4	0	-0.292722880840302	NA	787.0475	NA	NA	509.1461	NA	NA	NA	NA	NA	NA	1
20200314_Exploris_RSLC9_Waters_CC_DDA_TKO_0c5ng.raw	P47173	0.05	3	0	-1.13153994083405	21088.22	20941.13	18957.07	26922.23	25648.63	27854.74	26268.38	25277.08	29295.24	22684.63	23853.77	2
20200314_Exploris_RSLC9_Waters_CC_DDA_TKO_0c5ng.raw	P10591	7.9%	6	0	-1.14676237106323	8605.782	10113.01	9042.628	9262.142	8469.646	9193.886	6747.876	9470.076	8521.611	6924.227	6624.159	3
20200314_Exploris_RSLC9_Waters_CC_DDA_TKO_0c5ng.raw	P49334	5.3%	2	0	-0.620316922664642	1290.941	1604.195	1265.085	1179.464	1306.34	1208.032	1308.74	NA	710.6487	974.9817	1156.538	1
20200314_Exploris_RSLC9_Waters_CC_DDA_TKO_0c5ng.raw	P38912	17.6%	3	0	-0.568232476711273	3711.702	2882.954	3189.504	3459.749	5054.339	4880.59	5066.398	3839.011	4374.768	3137.867	2980.296	3
20200314_Exploris_RSLC9_Waters_CC_DDA_TKO_0c5ng.raw	P13259	4.7%	7	0	-1.31081390380859	NA	NA	757.6648	573.8937	NA	NA	NA	NA	NA	NA	NA	2
20200314_Exploris_RSLC9_Waters_CC_DDA_TKO_0c5ng.raw	P0C2H6;P0C2H7	22.1%;22.1%	18	0	-0.280559718608856	30628.29	33312.14	32135.69	32323.96	30458.6	31743.22	31267.13	30502.74	31411.02	31862.02	28365.98	3
20200314_Exploris_RSLC9_Waters_CC_DDA_TKO_0c5ng.raw	P47001	4.4%	3	0	-1.00466954708099	18468.06	20189.68	18749.87	21134.14	21347.06	25173.6	20737.27	20412.08	22650.56	15340.82	14833.63	1
20200314_Exploris_RSLC9_Waters_CC_DDA_TKO_0c5ng.raw	P38886	7.1%	1	0	-2.55753445625305	696.8141	802.6719	647.8577	726.9613	599.7152	669.6088	802.5671	823.1365	615.3991	NA	657.3705	1
20200314_Exploris_RSLC9_Waters_CC_DDA_TKO_0c5ng.raw	P32463	19.2%	3	0	-1.11034286022186	1865.192	2055.134	1168.023	2413.833	1798.3	1475.291	1227.805	1221.815	2468.488	1157.815	1162.152	2
20200314_Exploris_RSLC9_Waters_CC_DDA_TKO_0c5ng.raw	P19146	7.7%	1	0	-1.13496315479279	475.5771	NA	NA	NA	NA	539.5928	NA	NA	NA	NA	NA	1
20200314_Exploris_RSLC9_Waters_CC_DDA_TKO_0c5ng.raw	Q04120	3.6%	1	0	-1.17430627346039	615.3101	785.5012	448.7051	648.2529	NA	429.1606	481.9325	NA	479.36	NA	NA	1
20200314_Exploris_RSLC9_Waters_CC_DDA_TKO_0c5ng.raw	P25349	6.9%	3	0	-0.698894262313843	9541.618	10818.61	10575.96	12671.51	14168.93	12208.58	11602.7	11209.54	9184.529	10110.35	9691.689	2
20200314_Exploris_RSLC9_Waters_CC_DDA_TKO_0c5ng.raw	P15646	3.7%	2	0	-1.50757658481598	1025.639	1121.962	1285.928	1023.574	1745.803	851.8218	1373.815	1665.133	1151.967	1482.976	1720.465	1
20200314_Exploris_RSLC9_Waters_CC_DDA_TKO_0c5ng.raw	Q12044	4.2%	1	0	-0.838991105556488	1268.68	2130.166	1506.024	980.1843	1678.814	1725.104	798.1641	1108.308	924.8996	929.5085	2245.108	1
20200314_Exploris_RSLC9_Waters_CC_DDA_TKO_0c5ng.raw	P36136	5.5%	4	0	-1.09397280216217	5431.828	5072.367	3072.69	4642.224	4400.966	3836.819	2945.532	4334.093	4005.723	4273.585	3801.663	2
20200314_Exploris_RSLC9_Waters_CC_DDA_TKO_0c5ng.raw	Q08985	7.1%	4	0	-0.690387189388275	NA	644.5551	547.7451	640.2075	NA	NA	NA	NA	570.7263	641.8574	NA	2
20200314_Exploris_RSLC9_Waters_CC_DDA_TKO_0c5ng.raw	P41835	1.7%	1	0	-0.80867475271225	1890.303	2461.844	1638.547	1364.495	2171.25	1226.181	2119.781	2038.997	1979.293	2018.84	2388.757	1
20200314_Exploris_RSLC9_Waters_CC_DDA_TKO_0c5ng.raw	P05748	9.8%	3	0	-1.34072828292847	7182.018	5511.878	5628.247	5139.49	5718.765	4557.265	4968.144	6539.136	4790.266	7858.613	7053.034	2
20200314_Exploris_RSLC9_Waters_CC_DDA_TKO_0c5ng.raw	P32471	37.4%	8	0	-1.0422910451889	13885.11	12524.83	12002.35	19356.28	19077.37	19333.37	19320.52	17446.97	16514.54	12361.95	14773.39	5
20200314_Exploris_RSLC9_Waters_CC_DDA_TKO_0c5ng.raw	P31787	19.5%	9	0	-0.578238368034363	5174.701	4837.433	5548.676	4100.363	3331.798	3946.749	4644.984	4798.578	4990.436	4952.333	4796.167	2
20200314_Exploris_RSLC9_Waters_CC_DDA_TKO_0c5ng.raw	P36060	12.6%	7	0	-0.710460841655731	1389.769	2978.49	1935.44	1567.492	1828.136	2392.273	2226.109	2653.097	2403.157	2609.257	2109.451	4
20200314_Exploris_RSLC9_Waters_CC_DDA_TKO_0c5ng.raw	P32495	6.4%	1	0	-1.55502498149872	2387.569	1951.285	1810.657	1652.111	1827.725	1274.189	1876.631	1489.711	1406.011	2350.133	1720.39	1
20200314_Exploris_RSLC9_Waters_CC_DDA_TKO_0c5ng.raw	H0H1D0;P20436	4.2%;6.2%	2	0	-1.79821038246155	2158.712	2584.051	3090.288	2806.446	3324.691	3376.121	3055.45	2859.833	2808.374	3038.563	2762.095	1
20200314_Exploris_RSLC9_Waters_CC_DDA_TKO_0c5ng.raw	P40961	6.3%	4	0	-1.10696470737457	888.0076	1420.216	1235.032	1289.974	1429.382	1642.709	866.7337	NA	NA	822.7427	656.5882	2
20200314_Exploris_RSLC9_Waters_CC_DDA_TKO_0c5ng.raw	P32588	1.8%	1	0	-0.890320718288422	6965.87	6468.068	7781.14	4823.356	5881.49	5077.654	4029.093	5708.317	7069.777	5667.089	5609.843	1
20200314_Exploris_RSLC9_Waters_CC_DDA_TKO_0c5ng.raw	P48439	0.02	1	0	-1.11296725273132	2813.308	2190.406	2936.876	2803.317	2358.076	2972.895	3331.05	3912.455	2326.16	3626.374	4247.884	1
20200314_Exploris_RSLC9_Waters_CC_DDA_TKO_0c5ng.raw	P38736	0.04	1	0	-2.78452444076538	3074.61	2913.496	2315.958	1785.738	2672.684	3687.608	2501.57	2141.961	3465.089	2265.055	2175.944	1
20200314_Exploris_RSLC9_Waters_CC_DDA_TKO_0c5ng.raw	Q06103	1.9%	2	0	-1.67871034145355	1356.81	1419.286	635.4363	974.8201	1373.42	824.3683	1162.452	929.8532	1280.623	1372.46	1423.114	1
20200314_Exploris_RSLC9_Waters_CC_DDA_TKO_0c5ng.raw	P14922	2.5%	2	0	-1.38792932033539	NA	758.0801	993.7885	1370.423	1334.116	1035.653	709.4417	501.8746	543.1974	641.3435	510.6544	2
20200314_Exploris_RSLC9_Waters_CC_DDA_TKO_0c5ng.raw	Q92317	4.8%	1	0	-1.90610265731812	469.1302	NA	1301.928	765.558	570.4446	652.9574	1058.848	NA	795.3915	940.2023	798.3221	1
20200314_Exploris_RSLC9_Waters_CC_DDA_TKO_0c5ng.raw	P00635	1.7%	4	0	-0.297481238842011	1800.552	1135.937	1231.139	1416.927	1432.45	1402.068	1115.047	1219.341	412.3062	606.1036	1037.918	1
20200314_Exploris_RSLC9_Waters_CC_DDA_TKO_0c5ng.raw	P39729	1.9%	7	0	-2.66461753845215	34593.75	34007.67	35106.35	36997.57	35361.71	35522.75	35545.69	34846.21	32334.9	29579.83	29726.87	1
20200314_Exploris_RSLC9_Waters_CC_DDA_TKO_0c5ng.raw	P27472	1.6%	1	0	-1.62842261791229	1612.448	670.0875	1820.676	606.5562	1793.545	1515.613	1311.238	981.114	977.1603	1560.192	415.774	1
20200314_Exploris_RSLC9_Waters_CC_DDA_TKO_0c5ng.raw	Q03768	3.4%	2	0	-1.20242822170258	915.764	1434.725	1502.448	525.0046	1348.098	866.1324	1138.48	849.5936	586.8076	757.6075	608.4536	1
20200314_Exploris_RSLC9_Waters_CC_DDA_TKO_0c5ng.raw	P25555	1.9%	4	0	-2.23295426368713	2936.814	2497.664	3089.087	3126.064	3171.604	3043.636	3920.274	2179.183	3329.16	3320.892	2472.04	1
20200314_Exploris_RSLC9_Waters_CC_DDA_TKO_0c5ng.raw	B5VR08;H0GC87;P61830	17.6%;8.6%;6.6%	2	0	-1.74385678768158	1168.437	650.5963	1890.316	699.1976	1259.603	982.895	1192.938	970.0651	2362.379	1487.846	1188.865	1
20200314_Exploris_RSLC9_Waters_CC_DDA_TKO_0c5ng.raw	P38555	6.3%	5	0	-1.40757381916046	8832.434	8348.884	10453.49	12655.68	12158.21	10361.04	11545.47	12363.6	13233.21	9562.1	14330.68	2
20200314_Exploris_RSLC9_Waters_CC_DDA_TKO_0c5ng.raw	P43593	2.8%	1	0	-1.17302143573761	1544.625	1730.62	2055.411	1350.828	1913.803	1315.116	1778.457	2283.766	2074.462	1774.07	1721.539	1
20200314_Exploris_RSLC9_Waters_CC_DDA_TKO_0c5ng.raw	P39705	1.9%	2	0	-1.45628821849823	NA	585.1524	NA	NA	NA	468.8286	NA	NA	NA	NA	NA	1
20200314_Exploris_RSLC9_Waters_CC_DDA_TKO_0c5ng.raw	A0A0L8RLL7;P11633	13.1%;13.1%	2	0	-1.93489110469818	902.9835	927.8121	1417.008	1690.592	476.0568	2021.905	1499.957	1543.869	1845.116	1510.99	1517.695	1
20200314_Exploris_RSLC9_Waters_CC_DDA_TKO_0c5ng.raw	P37303	3.6%	1	0	-1.95708990097046	NA	NA	NA	NA	NA	NA	NA	700.87	NA	NA	NA	1
20200314_Exploris_RSLC9_Waters_CC_DDA_TKO_0c5ng.raw	P32468	3.4%	1	0	-0.770961463451386	NA	494.0561	NA	NA	NA	NA	NA	NA	NA	NA	NA	1
20200314_Exploris_RSLC9_Waters_CC_DDA_TKO_0c5ng.raw	A0A0L8VFL1;P35189	5.8%;10.7%	7	0	-1.16098988056183	497.427	NA	2576.275	2753.46	2233.776	1519.865	1385.458	2286.979	1519.016	555.1465	3148.08	2
20200314_Exploris_RSLC9_Waters_CC_DDA_TKO_0c5ng.raw	P53616	1.9%	3	0	-1.29018604755402	2490.166	2425.528	2479.2	3157.95	4982.732	3867.277	3461.554	2813.232	5537.21	3530.843	4506.816	1
20200314_Exploris_RSLC9_Waters_CC_DDA_TKO_0c5ng.raw	P40510	2.3%	1	0	-1.04921638965607	743.0868	NA	NA	NA	NA	519.7966	NA	NA	557.8492	894.6287	NA	1
20200314_Exploris_RSLC9_Waters_CC_DDA_TKO_0c5ng.raw	P36057	2.9%	2	0	-2.09064793586731	2411.81	2678.549	1867.158	2933.216	2639.174	3016.737	2575.007	2441.271	2315.474	3230.083	3353.188	1
20200314_Exploris_RSLC9_Waters_CC_DDA_TKO_0c5ng.raw	P38235	3.1%	1	0	-1.37568414211273	NA	903.589	NA	NA	NA	NA	NA	NA	NA	NA	NA	1
20200314_Exploris_RSLC9_Waters_CC_DDA_TKO_0c5ng.raw	Q04869	6.6%	8	0	-1.15696108341217	4753.726	3556.613	3808.877	3459.208	3463.403	4160.929	3925.593	3100.106	4209.207	3395.793	2827.096	2
20200314_Exploris_RSLC9_Waters_CC_DDA_TKO_0c5ng.raw	Q06252	0.04	7	0	-0.282528579235077	1289.654	1063.856	916.174	1529.674	1229.696	1096.364	1027.424	880.1662	881.5929	2052.036	1793.271	1
20200314_Exploris_RSLC9_Waters_CC_DDA_TKO_0c5ng.raw	Q07541	7.4%	4	0	-2.22191429138184	4985.872	4132.258	4266.842	3441.693	3735.011	3642.26	3014.072	4670.958	2990.635	3821.568	4359.249	1
20200314_Exploris_RSLC9_Waters_CC_DDA_TKO_0c5ng.raw	P43619	6.1%	2	0	-1.54284584522247	2245.541	3026.31	2768.325	2758.848	2054.371	2427.197	2490.209	1946.752	2452.175	3032.585	2644.432	2
20200314_Exploris_RSLC9_Waters_CC_DDA_TKO_0c5ng.raw	P38779	1.9%	1	0	-0.688767373561859	764.6807	NA	707.6094	NA	823.8391	653.7139	NA	NA	542.1371	867.9446	851.0687	1
20200314_Exploris_RSLC9_Waters_CC_DDA_TKO_0c5ng.raw	P29029	2.7%	2	0	-1.37049853801727	NA	NA	711.8824	633.5008	760.1446	803.3429	NA	NA	NA	682.3138	521.7475	1
20200314_Exploris_RSLC9_Waters_CC_DDA_TKO_0c5ng.raw	P36135	2.2%	2	0	-1.19506192207336	8793.44	9901.759	11538.52	10451.8	11993.11	10802.38	11132.75	11561.13	10441.63	10578.17	12043.08	1
20200314_Exploris_RSLC9_Waters_CC_DDA_TKO_0c5ng.raw	P00431	5.5%	3	0	-0.807508885860443	526.23	541.2414	799.2347	920.8527	2239.596	1270.82	454.8851	1252.799	475.207	663.228	750.4447	2
20200314_Exploris_RSLC9_Waters_CC_DDA_TKO_0c5ng.raw	A0A0L8RFN5;B3LSE1;P35997;P38711	8.5%;6.2%;8.5%;8.5%	3	0	-1.33841502666473	809.4634	1517.859	1402.172	1652.168	789.3627	1373.958	850.0533	1767.33	1410.127	1925.446	2060.858	1
20200314_Exploris_RSLC9_Waters_CC_DDA_TKO_0c5ng.raw	Q03103	1.2%	4	0	-2.62124466896057	NA	834.8079	1058.706	1136.023	1072.527	811.7939	489.7845	996.7973	1056.098	784.7681	863.7617	1
20200314_Exploris_RSLC9_Waters_CC_DDA_TKO_0c5ng.raw	Q08742	4.7%	1	0	-2.5960054397583	905.7913	NA	1373.028	1243.615	793.2459	1198.71	1190.083	637.7421	578.6846	827.6996	1170.785	1
20200314_Exploris_RSLC9_Waters_CC_DDA_TKO_0c5ng.raw	P28000	12.7%	3	0	-0.322735965251923	NA	508.9911	592.0717	NA	763.1996	NA	600.6478	457.9783	NA	NA	497.2514	2
20200314_Exploris_RSLC9_Waters_CC_DDA_TKO_0c5ng.raw	P23644	4.1%	2	0	-1.34158575534821	792.8956	417.3443	NA	505.6247	605.0733	NA	NA	NA	NA	NA	NA	1
20200314_Exploris_RSLC9_Waters_CC_DDA_TKO_0c5ng.raw	Q02455	0.7%	2	0	-0.454049289226532	832.1889	796.023	NA	794.1815	680.3513	548.1198	481.5079	586.8971	529.0481	697.1348	NA	2
20200314_Exploris_RSLC9_Waters_CC_DDA_TKO_0c5ng.raw	P21306	17.7%	3	0	-0.99387139081955	3735.062	3101.195	2979.314	2883.658	3808.711	3186.033	3395.141	3077.115	3670.386	3470.689	3597.983	1
20200314_Exploris_RSLC9_Waters_CC_DDA_TKO_0c5ng.raw	P32628	7.5%	3	0	-0.882802069187164	1083.848	NA	397.7655	NA	595.5899	777.5076	1353.172	497.8769	465.5649	577.3521	NA	2
20200314_Exploris_RSLC9_Waters_CC_DDA_TKO_0c5ng.raw	P52286	0.16	2	0	-1.62206828594208	1153.34	NA	551.9308	NA	655.3228	629.5134	455.2022	594.1868	750.6354	844.1397	421.8248	2
20200314_Exploris_RSLC9_Waters_CC_DDA_TKO_0c5ng.raw	P40150	5.5%	4	0	-1.84689378738403	1325.704	2014.362	2062.311	2654.27	1668.186	2735.575	2469.748	3874.219	2651.691	2198.876	3039.843	2
20200314_Exploris_RSLC9_Waters_CC_DDA_TKO_0c5ng.raw	P38911	4.9%	6	0	-1.10282242298126	3608.998	4995.944	3959.115	2693.809	3653.394	3107.918	4482.448	2997.009	3240.57	2687.251	2925.605	2
20200314_Exploris_RSLC9_Waters_CC_DDA_TKO_0c5ng.raw	P27614	1.7%	5	0	-1.9719489812851	6377.814	7173.188	6006.508	3762.85	4520.229	4096.465	4678.668	3925.046	3073.501	4956.284	3598.896	1
20200314_Exploris_RSLC9_Waters_CC_DDA_TKO_0c5ng.raw	P45978	3.2%	1	0	-1.67097318172455	2027.359	2970.985	2279.318	1934.594	2504.845	2579.456	2319.945	2161.886	2485.747	2245.69	2150.585	1
20200314_Exploris_RSLC9_Waters_CC_DDA_TKO_0c5ng.raw	P25296	6.9%	1	0	-1.73239719867706	607.8174	NA	NA	NA	NA	NA	495.6891	NA	561.6137	NA	933.1729	1
20200314_Exploris_RSLC9_Waters_CC_DDA_TKO_0c5ng.raw	P36046	5.2%	3	0	-1.36014997959137	701.8682	705.2146	848.3991	661.3259	830.153	540.2274	588.3294	623.1327	932.2461	956.2209	NA	2
20200314_Exploris_RSLC9_Waters_CC_DDA_TKO_0c5ng.raw	P53163	4.1%	1	0	-1.93428218364716	1924.497	915.5955	1427.028	1387.292	1583.177	1129.12	1172.117	1655.829	2937.408	825.2282	1096.555	1
20200314_Exploris_RSLC9_Waters_CC_DDA_TKO_0c5ng.raw	Q07505	4.8%	2	0	-0.420314490795136	472.3714	2245.023	1441.42	959.7597	1917.278	2122.716	2216.911	541.821	1831.508	1536.796	2155.944	1
20200314_Exploris_RSLC9_Waters_CC_DDA_TKO_0c5ng.raw	P50085	2.9%	1	0	-1.08576655387878	1240.642	1119.265	2038.331	1093.061	764.9407	1294.676	1792.31	905.0808	1302.887	1191.506	825.2828	1
20200314_Exploris_RSLC9_Waters_CC_DDA_TKO_0c5ng.raw	P32377	3.3%	2	0	-1.76595556735992	2493.384	2591.983	1707.113	3723.131	2440.241	1827.198	2320.125	3192.085	2153.048	3227.151	2087.791	1
20200314_Exploris_RSLC9_Waters_CC_DDA_TKO_0c5ng.raw	P08067	4.2%	1	0	-1.06406998634338	NA	1039.846	757.9813	902.8905	928.6325	710.4936	926.0006	1158.004	640.0106	911.5419	NA	1
20200314_Exploris_RSLC9_Waters_CC_DDA_TKO_0c5ng.raw	Q12265	0.03	3	0	-1.45248758792877	10279.96	9000.641	9958.877	11086.28	9011.309	11161.49	10497.9	11813.76	13940.59	11223.55	11763.01	1
20200314_Exploris_RSLC9_Waters_CC_DDA_TKO_0c5ng.raw	P32897	7.7%	1	0	-2.27554869651794	775.1105	501.9693	854.5217	NA	589.9224	NA	658.972	779.8174	499.1532	608.5308	934.3773	1
20200314_Exploris_RSLC9_Waters_CC_DDA_TKO_0c5ng.raw	P49573	6.2%	2	0	-0.819666564464569	NA	NA	542.7997	917.9106	1090.931	771.4167	984.3677	1106.563	NA	550.4008	1127.942	2
20200314_Exploris_RSLC9_Waters_CC_DDA_TKO_0c5ng.raw	Q06142	0.8%	2	0	-1.36695563793182	779.5237	NA	795.452	649.2463	651.8434	NA	NA	741.4481	NA	855.2772	NA	1
20200314_Exploris_RSLC9_Waters_CC_DDA_TKO_0c5ng.raw	P53299	7.6%	1	0	-1.28957402706146	638.7985	NA	731.6432	560.1146	1222.254	592.2954	554.545	NA	NA	NA	NA	1
20200314_Exploris_RSLC9_Waters_CC_DDA_TKO_0c5ng.raw	P33317	5.4%	2	0	-1.08897221088409	NA	822.2297	764.7037	684.9304	646.7258	1136.838	798.2608	681.6135	982.6974	612.9639	969.5462	1
20200314_Exploris_RSLC9_Waters_CC_DDA_TKO_0c5ng.raw	Q12513	7.3%	1	0	-1.04471611976624	3818.06	4116.251	3386.639	2835.499	3447.591	2652.291	1828.229	1916.468	1918.338	2358.219	2332.29	1
20200314_Exploris_RSLC9_Waters_CC_DDA_TKO_0c5ng.raw	P24000	6.5%	2	0	-1.2965806722641	10201.13	9075.758	11300.11	8006.99	8855.719	9901.316	7855.694	8650.451	10240.04	10458.94	12041.61	1
20200314_Exploris_RSLC9_Waters_CC_DDA_TKO_0c5ng.raw	P53199	2.6%	1	0	-2.01146602630615	2527.118	2692.332	1714.091	1883.339	2568.352	1964.54	1778.738	1852.802	2273.851	1794.308	2834.491	1
20200314_Exploris_RSLC9_Waters_CC_DDA_TKO_0c5ng.raw	P38248	7.5%	7	0	-0.863051116466522	25845.82	29176.7	27554.7	27212.65	29031.29	27425.7	28011.05	26442.83	26324.08	30294.47	30668.66	3
20200314_Exploris_RSLC9_Waters_CC_DDA_TKO_0c5ng.raw	Q05029	1.1%	3	0	-2.12133550643921	NA	NA	NA	NA	NA	NA	NA	NA	NA	514.1115	NA	1
20200314_Exploris_RSLC9_Waters_CC_DDA_TKO_0c5ng.raw	P32381	0.02	4	0	-2.14383864402771	656.4589	850.4736	931.8853	899.7237	962.5804	861.6017	506.3478	928.6091	908.4493	749.837	539.7587	1
20200314_Exploris_RSLC9_Waters_CC_DDA_TKO_0c5ng.raw	P47165	5.3%	1	0	-1.0247095823288	736.5588	878.7289	502.4437	1037.376	NA	NA	NA	755.7711	800.0148	474.1558	618.8173	1
20200314_Exploris_RSLC9_Waters_CC_DDA_TKO_0c5ng.raw	Q12074	7.2%	5	0	-0.441859424114227	7647.183	7224.188	7826.758	7119.619	8810.304	6561.326	7181.191	6917.938	7482.815	6466.809	7018.974	2
20200314_Exploris_RSLC9_Waters_CC_DDA_TKO_0c5ng.raw	P32610	4.3%	1	0	-1.68515074253082	591.6226	797.6503	623.9966	479.8683	NA	1185.587	919.1583	920.8726	1149.448	680.1734	1019.656	1
20200314_Exploris_RSLC9_Waters_CC_DDA_TKO_0c5ng.raw	P39010	1.2%	2	0	-1.84075045585632	2455.153	1606.799	1766.818	1151.368	2390.988	965.1501	1771.125	1794.441	1833.928	1572.355	2384.831	1
20200314_Exploris_RSLC9_Waters_CC_DDA_TKO_0c5ng.raw	P32626	4.4%	3	0	-1.63358938694	617.0002	810.5604	992.9329	NA	NA	872.1877	577.5131	NA	610.8942	NA	664.6953	1
20200314_Exploris_RSLC9_Waters_CC_DDA_TKO_0c5ng.raw	P53173	0.08	1	0	-1.73123872280121	NA	744.5783	NA	NA	547.869	722.6544	NA	654.2714	701.4987	827.0019	716.1101	1
20200314_Exploris_RSLC9_Waters_CC_DDA_TKO_0c5ng.raw	P23292	4.4%	2	0	-0.721480369567871	3390.401	1870.111	3847.547	1963.407	2436.239	2456.48	2048.092	2975.327	2182.475	3493.736	2789.92	2
20200314_Exploris_RSLC9_Waters_CC_DDA_TKO_0c5ng.raw	Q6Q547	15.5%	5	0	-1.03360378742218	6383.896	7915.296	5895.547	12183.91	11899.76	10059.76	10974.61	11815.62	8528.229	6871.313	6951.105	1
20200314_Exploris_RSLC9_Waters_CC_DDA_TKO_0c5ng.raw	O14455	0.09	1	0	-0.897645175457001	964.8104	NA	937.0886	949.1622	1002.392	601.7601	852.8171	1319.932	NA	1186.175	522.3023	1
20200314_Exploris_RSLC9_Waters_CC_DDA_TKO_0c5ng.raw	Q04439	1.5%	3	0	-1.2188915014267	1331.734	1108.438	NA	1044.928	1732.916	1391.866	1921.211	1818.269	1548.746	1169.081	1169.891	2
20200314_Exploris_RSLC9_Waters_CC_DDA_TKO_0c5ng.raw	P47096	5.6%	1	0	-0.96573281288147	1276.661	1665.461	2056.204	3344.068	2712.164	3472.739	2114.57	2474.681	1298.887	2021.451	2320.678	1
20200314_Exploris_RSLC9_Waters_CC_DDA_TKO_0c5ng.raw	P33333	0.03	1	0	-1.55756568908691	970.744	887.4606	991.5558	946.0289	910.2588	1262.882	1290.203	944.5964	1393.219	666.0883	903.0656	1
20200314_Exploris_RSLC9_Waters_CC_DDA_TKO_0c5ng.raw	P32529	0.12	1	0	-2.21877145767212	410.1638	NA	NA	NA	NA	NA	NA	719.8746	650.6279	NA	NA	1
20200314_Exploris_RSLC9_Waters_CC_DDA_TKO_0c5ng.raw	P38635	2.4%	1	0	-2.5068633556366	1328.492	1584.288	NA	1976.074	831.6687	1451.944	622.4101	998.7482	1023.587	1017.128	713.7055	1
20200314_Exploris_RSLC9_Waters_CC_DDA_TKO_0c5ng.raw	P00729	1.7%	2	0	-0.338172614574432	2333.445	3508.097	3506.81	2736.615	1944.499	3034.545	1892.552	3122.48	3564.565	3085.692	3300.357	1
20200314_Exploris_RSLC9_Waters_CC_DDA_TKO_0c5ng.raw	P46990	5.4%	2	0	-1.22282123565674	1551.619	1827.209	1599.381	1837.03	2018.498	1520.49	1288.676	1750.145	2285.935	1559.338	2005.064	1
20200314_Exploris_RSLC9_Waters_CC_DDA_TKO_0c5ng.raw	P32466	2.1%	1	0	-1.55818283557892	646.4055	1129.988	1032.195	1105.228	484.1355	1230.879	1211.95	936.0446	1299.017	1590.01	1511.595	1
20200314_Exploris_RSLC9_Waters_CC_DDA_TKO_0c5ng.raw	P53834	4.6%	3	0	-0.852775871753693	942.3454	888.8155	671.0643	466.4091	1115.935	1145.814	894.6402	1218.939	989.0919	581.4377	1530.623	1
20200314_Exploris_RSLC9_Waters_CC_DDA_TKO_0c5ng.raw	P00937	1.4%	2	0	-2.0946216583252	1373.819	1175.637	1105.489	1196.761	943.1478	732.1266	1350.091	681.024	863.9657	1081.081	1393.272	1
20200314_Exploris_RSLC9_Waters_CC_DDA_TKO_0c5ng.raw	A0A0L8RL23	2.4%	2	0	-1.4624080657959	1064.687	1188.228	530.3394	559.3151	NA	1013.997	1168.168	497.972	602.1266	NA	648.1234	1
20200314_Exploris_RSLC9_Waters_CC_DDA_TKO_0c5ng.raw	P38841	0.07	1	0	-1.65678215026855	NA	545.4769	NA	NA	543.881	486.1884	NA	885.5837	NA	983.0696	1011.456	1
20200314_Exploris_RSLC9_Waters_CC_DDA_TKO_1ng.raw	P00360	23.2%	36	0	-0.849348723888397	227901	201958.9	221713.1	204030.1	208172.7	200603.5	152568.6	170152.1	161114.4	114653.3	124396.8	6
20200314_Exploris_RSLC9_Waters_CC_DDA_TKO_1ng.raw	Q12118	0.22	19	0	-0.547658860683441	33047.93	31498.17	33000.88	39258.68	37079.81	29999.68	35407.55	36355.25	34587.71	33414.79	35817.58	7
20200314_Exploris_RSLC9_Waters_CC_DDA_TKO_1ng.raw	P27692	5.7%	15	0	-1.09822058677673	16299.38	16700.77	17594.58	18953.76	19634.31	20636.97	17033.41	19884.12	18290.42	20769.96	17152.42	5
20200314_Exploris_RSLC9_Waters_CC_DDA_TKO_1ng.raw	P35197	13.9%	11	0	-0.855052888393402	9980.401	10588.16	10038.04	11706.12	10248.77	10618.49	11930.8	10383.51	11828.95	10844.23	9622.397	4
20200314_Exploris_RSLC9_Waters_CC_DDA_TKO_1ng.raw	P38431	17.5%	12	0	-0.708066165447235	13947.34	13271.96	13552.23	15874.21	15536.06	15474.84	13980.52	15082.08	13379.99	14751.54	15520.99	7
20200314_Exploris_RSLC9_Waters_CC_DDA_TKO_1ng.raw	P16521	0.26	50	0	-0.226604387164116	147616.1	147642.9	143910.1	138611.4	130197.9	139858.8	149642.7	153490.7	157597.9	175640.4	180445.8	23
20200314_Exploris_RSLC9_Waters_CC_DDA_TKO_1ng.raw	P00924	40.7%	55	0	-0.642326533794403	249399.3	241195.1	246835.1	253061.3	254383.5	253882.1	246205.5	239642.2	236081.9	213646.8	222301.3	13
20200314_Exploris_RSLC9_Waters_CC_DDA_TKO_1ng.raw	P11484	48.6%	72	0	-0.622996091842651	146093	147882.2	147117.9	164315.6	169748.4	173725	162026.7	161228.6	166399.2	145895.6	154434.5	22
20200314_Exploris_RSLC9_Waters_CC_DDA_TKO_1ng.raw	P07342	0.07	7	0	-1.37503635883331	17092.64	20602.77	18181.19	20836.67	21136.96	20698.48	19489.98	15418.75	18452.06	19214.24	18411.65	4
20200314_Exploris_RSLC9_Waters_CC_DDA_TKO_1ng.raw	P81450	40.7%	5	0	-1.67229127883911	10246.59	9761.599	12033.7	11541.92	13435.29	10957.22	12403.39	12028.31	13013.09	12398.07	11736.3	3
20200314_Exploris_RSLC9_Waters_CC_DDA_TKO_1ng.raw	Q12363	23.3%	27	0	-0.568794667720795	33953.64	37442.79	38867.64	36632.19	39301.63	38650.53	34118.79	36944.55	37096.71	34808.2	34395.66	9
20200314_Exploris_RSLC9_Waters_CC_DDA_TKO_1ng.raw	Q07478	26.5%	26	0	-0.561745822429657	72969.3	67560.91	72453.33	64382.61	69928.24	68986.95	69798.79	69567.97	70875.67	73368	73212.34	9
20200314_Exploris_RSLC9_Waters_CC_DDA_TKO_1ng.raw	P17967	20.9%	20	0	-0.203689500689507	29715.14	25432.78	30730.2	29125.53	27025.64	28614.48	29325.66	30451.39	29384.84	29506.49	25395.59	9
20200314_Exploris_RSLC9_Waters_CC_DDA_TKO_1ng.raw	P16862	17.7%	41	0	-0.871662557125092	79269.51	78244.36	76502.89	79648.9	75603.03	74672.43	74646.84	78955.34	80268.21	79234.45	80618.44	16
20200314_Exploris_RSLC9_Waters_CC_DDA_TKO_1ng.raw	P19097	20.1%	71	0	-0.223173305392265	37828.25	36954.79	38103.62	30643.14	34702.98	31623.92	32470.6	35916.22	32302.47	31820.33	33303.47	33
20200314_Exploris_RSLC9_Waters_CC_DDA_TKO_1ng.raw	P10622	47.2%	2	0	-2.28415203094482	2050.026	2237.838	1707.616	1792.848	2022.893	2402.297	1335.145	2100.548	1862.977	1649.472	1871.026	2
20200314_Exploris_RSLC9_Waters_CC_DDA_TKO_1ng.raw	Q05584	6.9%	2	0	-0.695478141307831	NA	NA	NA	NA	674.6349	707.9293	564.728	646.7214	NA	NA	NA	2
20200314_Exploris_RSLC9_Waters_CC_DDA_TKO_1ng.raw	P00560	0.57	108	0	-0.686173021793365	392627.3	371939.8	386311.3	394091.9	389626.6	382627.5	390106.9	395825.2	391372.9	383450.4	371381.9	18
20200314_Exploris_RSLC9_Waters_CC_DDA_TKO_1ng.raw	P40212;Q12690	45.2%;45.2%	22	0	-1.13597762584686	46044.58	46749.8	44536.71	54857.07	58280.1	55064.17	55315.81	53881.28	53987.34	46679.32	45808.87	8
20200314_Exploris_RSLC9_Waters_CC_DDA_TKO_1ng.raw	P05737;Q12213	35.2%;35.2%	23	0	-0.100206010043621	99922.8	104345.2	107040.6	100282.9	96993.65	95936.32	101996	103253.4	103284	114281.6	109848.3	8
20200314_Exploris_RSLC9_Waters_CC_DDA_TKO_1ng.raw	P06168	25.1%	25	0	0.0997749119997025	81083.19	76937.62	82776.53	88990.81	89147.77	86979.05	75851.3	74142.67	78046.67	68908.54	76993.03	9
20200314_Exploris_RSLC9_Waters_CC_DDA_TKO_1ng.raw	P40471	7.1%	7	0	-1.25075137615204	14316.36	14971.8	15553.77	14264.35	17145.58	14291.65	16277.8	17397.11	13479.2	15853	14496.93	2
20200314_Exploris_RSLC9_Waters_CC_DDA_TKO_1ng.raw	P41835	14.4%	6	0	-0.80867475271225	16543.39	16606.02	19496.72	17150.89	16918.51	18153.86	18394.55	20000.37	19182.14	19753.41	19940.84	5
20200314_Exploris_RSLC9_Waters_CC_DDA_TKO_1ng.raw	P0CX39;P0CX40	17%;17%	10	0	-1.24442434310913	39876.02	38779.23	40230.99	40969.89	38770.39	39761.03	36604.18	39875.17	43065.71	38469.38	41026.23	3
20200314_Exploris_RSLC9_Waters_CC_DDA_TKO_1ng.raw	P31116	28.7%	32	0	-0.530419290065765	95526.42	92528.59	95471.07	106904.6	103577.3	99806.16	97786.3	101049.3	97558.66	86159.42	97522.34	8
20200314_Exploris_RSLC9_Waters_CC_DDA_TKO_1ng.raw	P32366	5.5%	2	0	-1.31722462177277	8608.013	8363.543	9516.322	7724.787	8680.943	8936.337	8595.76	10025.26	7927.804	10370.16	8285.018	2
20200314_Exploris_RSLC9_Waters_CC_DDA_TKO_1ng.raw	P39730	6.5%	14	0	-0.380964457988739	14486.88	13280.63	13680.7	12044.21	13488.85	10947.81	15630.59	14125.67	14833.74	16587.02	14928.07	6
20200314_Exploris_RSLC9_Waters_CC_DDA_TKO_1ng.raw	P15703	18.2%	8	0	-0.598061263561249	23666.51	21694.77	23314.2	28385.28	28914.46	32414.4	27331.76	31251.72	30221.42	23500.36	24717.39	5
20200314_Exploris_RSLC9_Waters_CC_DDA_TKO_1ng.raw	Q12452	8.4%	8	0	-1.04130661487579	3349.644	3984.84	5565.353	4145.687	3535.395	4162.361	3981.636	5276.918	3425.256	4748.11	6509.672	3
20200314_Exploris_RSLC9_Waters_CC_DDA_TKO_1ng.raw	P30624	10.7%	27	0	-1.01325070858002	26575.13	29515.81	25612.89	24715.63	27839.03	26715.74	23715.71	24808.64	25284.61	31203.13	29334.69	8
20200314_Exploris_RSLC9_Waters_CC_DDA_TKO_1ng.raw	P00925	25.2%	73	0	-0.561168432235718	142526.5	138381.3	134101.5	145964.8	138503.7	147796.5	146600.8	149798	149647.2	151133	145521.3	8
20200314_Exploris_RSLC9_Waters_CC_DDA_TKO_1ng.raw	P00817	35.9%	21	0	-0.866137206554413	82106.97	83855.22	78655.72	99813.85	100983.9	98453.26	97721.45	101033.4	97241.07	91572.33	91998.57	8
20200314_Exploris_RSLC9_Waters_CC_DDA_TKO_1ng.raw	P39076	10.8%	16	0	-1.1445198059082	22155.6	23418.71	26315.8	23497.83	22203.77	23579.73	24245.29	25145.82	24113.76	25942.94	25680.45	6
20200314_Exploris_RSLC9_Waters_CC_DDA_TKO_1ng.raw	P38288	2.2%	1	0	-2.0011510848999	2194.488	1483.109	1481.649	1701.663	2469.182	1976.434	1924.104	2187.376	2132.761	1499.222	2311.288	1
20200314_Exploris_RSLC9_Waters_CC_DDA_TKO_1ng.raw	P07259	7.9%	38	0	-0.577043950557709	47828.91	44912.3	46107.27	46344.74	42994.61	45329.36	24115.02	29284.27	26490.66	48542.22	46672.41	16
20200314_Exploris_RSLC9_Waters_CC_DDA_TKO_1ng.raw	Q12230	33.7%	19	0	-0.469396531581879	45024.71	43156.35	43920.48	46243.04	43250.4	44645.86	41043.81	39495.59	40722.92	35348.52	39413.41	10
20200314_Exploris_RSLC9_Waters_CC_DDA_TKO_1ng.raw	P43590	0.08	8	0	-0.769614398479462	9701.381	11889.05	10561.29	10122.07	10409.88	9796.183	8941.039	9612.55	10897.44	9221.413	13121.71	4
20200314_Exploris_RSLC9_Waters_CC_DDA_TKO_1ng.raw	P06634	14.4%	17	0	-1.07951211929321	26958.47	26266.74	24290.45	24061.38	27220.43	23005.34	26000.2	24285.35	25286.72	26586.88	28746.06	7
20200314_Exploris_RSLC9_Waters_CC_DDA_TKO_1ng.raw	P38011	28.8%	28	0	-1.04594004154205	93648.7	97338.62	93675.07	97921.06	100115.2	102131	96680.88	97757.56	97304.18	94713.55	97590.04	7
20200314_Exploris_RSLC9_Waters_CC_DDA_TKO_1ng.raw	Q08972	0.12	17	0	-0.67836993932724	9893.714	11247.21	12800.78	9962.376	9376.62	11061.59	11655.25	11494.54	11109.92	12360.51	11881.58	14
20200314_Exploris_RSLC9_Waters_CC_DDA_TKO_1ng.raw	P38174	5.7%	4	0	-1.05163216590881	1397.223	2241.821	1980.003	1853.301	1042.706	1368.737	2328.871	1740.056	1556.915	879.9777	1152.612	2
20200314_Exploris_RSLC9_Waters_CC_DDA_TKO_1ng.raw	P38934	19.8%	38	0	-0.407579600811005	70076.74	69034.95	70365.77	60865.54	67079.4	63683.19	61554.86	63456.76	62628.99	62903.77	63812.16	11
20200314_Exploris_RSLC9_Waters_CC_DDA_TKO_1ng.raw	P53334	5.2%	9	0	-1.38432848453522	2358.457	3068.313	2793.463	2739.153	3438.977	2510.304	2301.51	2349.782	2518.976	2565.397	2470.634	2
20200314_Exploris_RSLC9_Waters_CC_DDA_TKO_1ng.raw	P38088	22.3%	20	0	-0.570376336574554	48881.07	47353.54	45855.3	43647.86	49210.65	47167.77	49437.7	50194.35	48134.05	45673.71	45425.05	13
20200314_Exploris_RSLC9_Waters_CC_DDA_TKO_1ng.raw	P41807	20.9%	15	0	-0.45904678106308	23391.74	22747.3	24871.71	24879.1	23428.62	24162.61	21485	23353.48	23667.63	24058.07	22389.68	8
20200314_Exploris_RSLC9_Waters_CC_DDA_TKO_1ng.raw	P32324	30.9%	80	0	-0.494258582592011	153255.3	153387.8	150664.4	147031.3	154355.1	148553	154846.2	158305.5	160010.1	162741.2	156766.3	21
20200314_Exploris_RSLC9_Waters_CC_DDA_TKO_1ng.raw	P48164	35.8%	40	0	-0.835946917533875	57439.17	56525.14	56831.61	52431.58	53243.38	55320.52	58653.05	54008.12	56231.71	59654.04	61563.88	7
20200314_Exploris_RSLC9_Waters_CC_DDA_TKO_1ng.raw	P38625	6.5%	13	0	-0.270186126232147	32850.02	32223.92	32022.12	29071.6	30499.86	30156.88	28512.8	32418.3	37026.77	34686.48	34533.63	4
20200314_Exploris_RSLC9_Waters_CC_DDA_TKO_1ng.raw	P20434	5.1%	1	0	-2.53999352455139	2103.175	2125.676	2063.087	2702.347	2322.862	2397.463	2623.021	2785.2	2295.536	1985.098	2319.433	1
20200314_Exploris_RSLC9_Waters_CC_DDA_TKO_1ng.raw	P22203	41.6%	34	0	-0.586235284805298	73203.77	75467.06	79125.2	75436.36	78781.14	77556.43	77481.31	80618.77	79282.35	80994.63	80631.09	9
20200314_Exploris_RSLC9_Waters_CC_DDA_TKO_1ng.raw	H0GQ33;Q06489	2.9%;2.2%	1	0	-1.58583569526672	2469.865	2969.364	3018.913	2102.108	2688.457	2857.575	2271.177	2585.764	3287.915	2790.072	2412.529	1
20200314_Exploris_RSLC9_Waters_CC_DDA_TKO_1ng.raw	P05030	28.2%	61	0	-0.695151746273041	52126.16	55792.41	52018.96	50966.55	52162.05	54729.45	49358.57	51632.57	46536.68	54257.52	50779.35	17
20200314_Exploris_RSLC9_Waters_CC_DDA_TKO_1ng.raw	P32468	6.6%	3	0	-0.770961463451386	857.6173	1814.977	1534.925	2409.776	1280.807	1425.339	1007.195	1329.831	1060.376	1525.846	1756.877	2
20200314_Exploris_RSLC9_Waters_CC_DDA_TKO_1ng.raw	P00942	33.5%	96	0	-0.874287545681	89959.34	89929.88	93811.84	110669	118300.6	117624.6	114590.6	120841.6	113013	105608.1	104737	7
20200314_Exploris_RSLC9_Waters_CC_DDA_TKO_1ng.raw	P0CX55;P0CX56	54.8%;54.8%	49	0	-0.904782474040985	161499.9	159055.6	161063.4	158774.9	156729.5	156684.9	155400.6	163474.6	165074.7	170481.1	174946.6	9
20200314_Exploris_RSLC9_Waters_CC_DDA_TKO_1ng.raw	P49095	4.5%	9	0	-0.876038134098053	39790.64	35663.63	34936.64	25277.02	24951.4	25940.22	24274.18	25593.83	26981.51	24925.88	24323.02	4
20200314_Exploris_RSLC9_Waters_CC_DDA_TKO_1ng.raw	P08524	12.5%	15	0	-0.225813075900078	31710.57	32063.28	30808.18	30723.68	28752.32	33106.9	32682.31	32180.49	33185.71	32522.1	30935.45	5
20200314_Exploris_RSLC9_Waters_CC_DDA_TKO_1ng.raw	P39015	36.3%	27	0	-0.830696582794189	77919.16	80173.55	79717.05	77084.18	74776.89	78919.83	80095.95	85139.17	85241.05	80341.09	82506.33	7
20200314_Exploris_RSLC9_Waters_CC_DDA_TKO_1ng.raw	Q04371	5.1%	4	0	-0.773515403270721	2070.932	2518.641	2237.443	1954.346	1817.803	2581.56	2172.687	2980.271	1696.807	1741.601	2578.741	2
20200314_Exploris_RSLC9_Waters_CC_DDA_TKO_1ng.raw	P15705	16.1%	35	0	0.217453554272652	48358.77	46453.03	52496.84	49803.84	52884.29	52052.4	49763.54	51826.05	51203.11	49611.5	54215.54	9
20200314_Exploris_RSLC9_Waters_CC_DDA_TKO_1ng.raw	P48836	34.2%	6	0	-0.954051077365875	25913.98	28849	30294.63	36606.82	40656.53	39582.38	43694.68	43291.16	41492.69	28881.93	28219.67	4
20200314_Exploris_RSLC9_Waters_CC_DDA_TKO_1ng.raw	P26785	24.2%	11	0	-0.813027024269104	51271.2	44584.59	54290.51	50324.23	51197.24	49194.73	54477.36	54108.69	52722.5	64791.25	66461.82	5
20200314_Exploris_RSLC9_Waters_CC_DDA_TKO_1ng.raw	O13516	25.9%	10	0	-0.345755517482758	100186.7	96855.7	100600.3	93687.13	98980.67	94222.64	97861.06	105534.8	105548.4	108002.2	105061.8	6
20200314_Exploris_RSLC9_Waters_CC_DDA_TKO_1ng.raw	P05755	7.7%	1	0	-2.09709525108337	775.1144	NA	1431.345	1558.109	1002.939	NA	1350.576	836.7303	888.1348	950.8229	872.9352	1
20200314_Exploris_RSLC9_Waters_CC_DDA_TKO_1ng.raw	Q06523	12.6%	10	0	-1.17380940914154	7253.583	6242.981	7192.167	6518.839	7325.228	7737.548	6692.954	8144.835	4905.022	7579.079	5126.486	4
20200314_Exploris_RSLC9_Waters_CC_DDA_TKO_1ng.raw	P22202	13.2%	19	0	-0.686866164207459	16413.6	16195.51	15508.53	15619.87	15139.65	18141.84	13933.17	15202.65	14943.44	17323.09	14286.39	8
20200314_Exploris_RSLC9_Waters_CC_DDA_TKO_1ng.raw	P25386	1.3%	5	0	-0.518398225307465	18230.91	23608.45	23108.02	21718.7	21918.54	26634.26	25106.87	23259.4	22813.85	19862.8	23421.09	3
20200314_Exploris_RSLC9_Waters_CC_DDA_TKO_1ng.raw	P22137	10.4%	39	0	-0.121226236224175	22485.66	24013.43	23046.57	21062.57	21479.11	20769.35	22883.05	19338.6	22726.89	24084.28	25390.23	15
20200314_Exploris_RSLC9_Waters_CC_DDA_TKO_1ng.raw	P15891	17.9%	27	0	0.0779920369386673	42976.25	42978.34	45579.27	40777.53	45730.11	44362.52	45835.48	45611.28	47460.22	45684.88	44695.8	11
20200314_Exploris_RSLC9_Waters_CC_DDA_TKO_1ng.raw	P26784	18.1%	7	0	-0.819613635540009	44750.38	42307.12	46143.38	36896.26	39805.61	38486.62	42385.97	42449.5	47504.86	56672.37	58473.35	4
20200314_Exploris_RSLC9_Waters_CC_DDA_TKO_1ng.raw	P51601	7.4%	3	0	-0.33250492811203	3578.096	3172.852	2143.628	2058.018	2276.516	2295.06	3210.625	2382.859	2526.428	2866.274	2465.388	2
20200314_Exploris_RSLC9_Waters_CC_DDA_TKO_1ng.raw	P10592	52.4%	161	0	-0.405053347349167	208046.2	189638.9	192662.6	201530.7	197316.3	198670.2	214393.4	217185.8	207744.1	168541	175141.5	26
20200314_Exploris_RSLC9_Waters_CC_DDA_TKO_1ng.raw	P32589	28.6%	59	0	-0.358822047710419	107254.5	99320.94	104101.5	105407	108209.7	104924	103965	103130	108560.6	99193.27	99572.48	18
20200314_Exploris_RSLC9_Waters_CC_DDA_TKO_1ng.raw	P53598	16.4%	9	0	-0.898806273937225	15400.67	14782.85	13369.06	13264.88	14639.51	15488.22	12590.89	14202.66	12484.96	12809.92	11330.21	4
20200314_Exploris_RSLC9_Waters_CC_DDA_TKO_1ng.raw	P43545;P53824	15.4%;15.4%	23	0	-0.536637306213379	62622.18	60573.96	63488.39	64812.33	63999.13	61606.93	62542.54	70980.43	62170.58	66675.35	63756.2	6
20200314_Exploris_RSLC9_Waters_CC_DDA_TKO_1ng.raw	P15108	35.7%	72	0	-0.314005643129349	131472.1	121749.9	129283.3	123307.1	132227.1	129631.5	139710.4	137109.7	136513.1	139739.3	137401.2	25
20200314_Exploris_RSLC9_Waters_CC_DDA_TKO_1ng.raw	N1NYW8;P18899	13.2%;9.5%	4	0	-1.94197273254395	3421.879	3758.48	2767.394	3184.771	2951.847	2542.357	3106.302	3852.49	2905.211	2415.111	2121.834	3
20200314_Exploris_RSLC9_Waters_CC_DDA_TKO_1ng.raw	P25694	29.8%	35	0	-0.709002196788788	37185.55	38124.21	41096.4	36845.26	38050.27	36230.04	37414.29	37590.04	37895.95	39686.95	37861.98	18
20200314_Exploris_RSLC9_Waters_CC_DDA_TKO_1ng.raw	P27616	21.6%	15	0	-0.641364276409149	50071.1	53602.49	52666.34	46828.63	47436.55	42160.36	43459	43774.89	41345.48	40803.48	43118.63	6
20200314_Exploris_RSLC9_Waters_CC_DDA_TKO_1ng.raw	P40185	58.6%	17	0	-0.701350092887878	50429.42	48847.26	49570.8	59552.81	59536.79	59146.14	62392.83	61368.53	61872.73	58095.21	61457.32	7
20200314_Exploris_RSLC9_Waters_CC_DDA_TKO_1ng.raw	P40037	37.2%	8	0	-0.796140372753143	25250.75	24283.38	26323.93	34992.36	30242.1	31138.08	33523.89	30561.17	31711.63	33774.16	32224.3	4
20200314_Exploris_RSLC9_Waters_CC_DDA_TKO_1ng.raw	P39003;P39004	7.9%;7.9%	10	0	-1.03291165828705	23746.66	23285.49	23564.87	19241.85	19096.53	20999.88	17898.03	18970.11	19044.83	19341.14	20728.36	4
20200314_Exploris_RSLC9_Waters_CC_DDA_TKO_1ng.raw	P06738	19.3%	30	0	-0.60807341337204	64778.37	65650.53	67925.09	62313.32	59119.97	61775.75	62349.37	56340.47	55633.52	60984	55561.91	14
20200314_Exploris_RSLC9_Waters_CC_DDA_TKO_1ng.raw	Q08245	47.8%	12	0	-1.14234149456024	117790.2	115435.1	115966.3	145833.9	140840	145789.8	146729.3	149652.9	149267.2	133350.1	138820.4	5
20200314_Exploris_RSLC9_Waters_CC_DDA_TKO_1ng.raw	P39683	20.3%	20	0	-0.468743026256561	7048.423	8089.179	6798.583	9931.783	8512.527	8633.339	6901.175	7333.807	7771.992	7763.005	8719.284	9
20200314_Exploris_RSLC9_Waters_CC_DDA_TKO_1ng.raw	P16861	24.4%	68	0	-0.435067445039749	131222.8	142568.1	141758.2	131241.1	128133.4	125683	135566.5	134612.8	137588.3	148501.9	145228.7	21
20200314_Exploris_RSLC9_Waters_CC_DDA_TKO_1ng.raw	P00549	57.6%	195	0	-0.341897904872894	335722.1	312514.3	332163.1	290551.3	280759.3	277734.4	293533.4	302962.3	300413.1	301202.4	303935.6	23
20200314_Exploris_RSLC9_Waters_CC_DDA_TKO_1ng.raw	P22803	47.1%	14	0	-0.128401100635529	84011.55	88616.55	88084.46	85703.45	86302.04	84646.38	75729.63	83768.52	79579.27	85651.32	85979.55	4
20200314_Exploris_RSLC9_Waters_CC_DDA_TKO_1ng.raw	P27466	4.9%	5	0	-1.05104410648346	12207.28	11440.12	11062.13	13447.13	11935.26	13896.21	11044.36	12957.57	11248.95	12130.79	11140.05	2
20200314_Exploris_RSLC9_Waters_CC_DDA_TKO_1ng.raw	P49090	0.08	9	0	-0.42619127035141	6197.614	5072.253	7077.259	5274.156	5767.816	6064.389	5726.087	6009.96	5583.951	6791.6	6941.097	4
20200314_Exploris_RSLC9_Waters_CC_DDA_TKO_1ng.raw	P49089	12.1%	16	0	0.217453554272652	15118.68	14678.01	15389.06	15219.61	14705.09	15877.13	16117.43	16034.82	15521.37	14854.74	14849.64	7
20200314_Exploris_RSLC9_Waters_CC_DDA_TKO_1ng.raw	P37291	0.35	68	0	-0.348471105098724	107900.5	108611.6	113896.9	85692.66	89165.66	89829.72	85761.8	90170.07	80262.27	81030.89	87232.72	16
20200314_Exploris_RSLC9_Waters_CC_DDA_TKO_1ng.raw	Q00955	7.3%	29	0	-0.581996262073517	20902.66	22927.65	23434.33	20598.08	20646.4	19186.29	20297.97	21336	20423.12	23555.77	27198.03	15
20200314_Exploris_RSLC9_Waters_CC_DDA_TKO_1ng.raw	P40525;P87262	24%;24%	21	0	-0.575930953025818	88338.41	87920.46	92534.19	81895.11	91016.2	88421.05	92484.65	92744.38	88779.66	98561.04	99643.91	4
20200314_Exploris_RSLC9_Waters_CC_DDA_TKO_1ng.raw	P43535	8.8%	11	0	-0.854058921337128	9243.987	9722.456	9011.894	9086.455	10228.78	9488.572	10293.02	8926.54	11074.11	8790.746	9779.695	6
20200314_Exploris_RSLC9_Waters_CC_DDA_TKO_1ng.raw	P43621	5.1%	10	0	-1.66487848758698	13215.28	12844.12	13112.06	14368.81	14411.88	15586.32	14094.55	16701	15068.62	14242.83	14390.53	3
20200314_Exploris_RSLC9_Waters_CC_DDA_TKO_1ng.raw	P53141	61.1%	22	0	-0.346253097057343	42802.75	42109.67	41964.59	41727.88	43393.78	40913.32	45724.58	50722.87	50034.8	51769.7	56022.95	8
20200314_Exploris_RSLC9_Waters_CC_DDA_TKO_1ng.raw	P16622	4.3%	18	0	-0.3596550822258	1021.809	1341.273	1361.219	1367.258	1453.659	1279.851	940.9717	1521.712	1118.459	1348.54	1006.34	2
20200314_Exploris_RSLC9_Waters_CC_DDA_TKO_1ng.raw	P31539	31.6%	67	0	-0.87472003698349	83626.94	80594.15	78356.34	75143.43	70762.1	70133.05	71630.79	72163.83	65800.95	60171.71	61830.05	28
20200314_Exploris_RSLC9_Waters_CC_DDA_TKO_1ng.raw	P38720	30.1%	25	0	-1.04287397861481	79172.41	81920.49	76904.94	72196.8	69910.44	76219.2	71009.41	72239.3	75764.26	80116.66	77437.95	12
20200314_Exploris_RSLC9_Waters_CC_DDA_TKO_1ng.raw	P24783	10.3%	11	0	-1.1489223241806	13166.06	13833.28	11720.7	11697.08	12597.44	12307.85	12331.49	11106.53	12306.05	12540.29	11999.57	5
20200314_Exploris_RSLC9_Waters_CC_DDA_TKO_1ng.raw	P05317	0.25	30	0	-0.921998679637909	110529.6	105519.5	104983.5	106600.5	110834	108762.7	108896	110288.5	109492.5	101538.4	100787.6	7
20200314_Exploris_RSLC9_Waters_CC_DDA_TKO_1ng.raw	P42949	23.5%	5	0	-1.3161004781723	1300.958	1663.627	1199.112	1731.404	922.4551	1327.629	643.4046	592.8902	1557.713	996.7422	1500.879	2
20200314_Exploris_RSLC9_Waters_CC_DDA_TKO_1ng.raw	Q08421	2.4%	2	0	-0.502137243747711	814.2141	676.0144	782.9943	922.9068	1285.807	944.1548	1259.596	733.5216	1347.662	1368.7	1006.04	1
20200314_Exploris_RSLC9_Waters_CC_DDA_TKO_1ng.raw	P18562	14.8%	7	0	-0.967116832733154	5875.054	6862.137	6848.353	6850.778	7272.965	7593.675	6472.042	6693.19	6349.823	7394.507	6073.952	3
20200314_Exploris_RSLC9_Waters_CC_DDA_TKO_1ng.raw	P39940	0.07	8	0	-1.04196500778198	8363.303	10242.9	9712.72	9663.119	9012.925	9350.8	8572.793	9367.349	7032.982	8186.309	9267.422	5
20200314_Exploris_RSLC9_Waters_CC_DDA_TKO_1ng.raw	P60010	0.2	15	0	-0.615507543087006	88245.09	81833.75	86299.83	74746.08	80948.59	78071.98	74645.51	79890.64	81296.76	90933.04	91516.41	6
20200314_Exploris_RSLC9_Waters_CC_DDA_TKO_1ng.raw	P0CX49;P0CX50	26.3%;26.3%	16	0	-1.18186557292938	72554.94	68604.07	67466.28	67457.89	62096.52	58666.07	63905.4	66777.36	58741.72	64135.96	67567.17	6
20200314_Exploris_RSLC9_Waters_CC_DDA_TKO_1ng.raw	Q12680	5.4%	24	0	-0.602014243602753	6190.467	7018.306	6422.47	4741.375	7426.169	5246.271	6648.443	5481.499	8105.825	7050.488	7172.199	11
20200314_Exploris_RSLC9_Waters_CC_DDA_TKO_1ng.raw	P32327	9.5%	33	0	-0.353820502758026	53702.98	52965.5	50134.28	52686.48	55457.03	54042.25	51616.32	54187.08	53232.52	56131.34	54979.34	10
20200314_Exploris_RSLC9_Waters_CC_DDA_TKO_1ng.raw	P38219	18.8%	27	0	-0.640033900737762	69220.56	66784.83	71082.44	67471.06	70438.08	72902.62	73694.44	72950.68	70627.41	68415.5	80252.98	7
20200314_Exploris_RSLC9_Waters_CC_DDA_TKO_1ng.raw	P09064	20.7%	7	0	-1.25284123420715	35844.26	34010.89	34508.1	32665.06	36240.93	33610.27	33025.97	34917.39	35320.84	34450.61	37015.83	5
20200314_Exploris_RSLC9_Waters_CC_DDA_TKO_1ng.raw	P14843	4.3%	5	0	-0.954475283622742	19892.9	19903.78	18818.41	20332.15	20913.54	20784.1	19802.13	17350.96	19109.95	17181.85	17004.88	2
20200314_Exploris_RSLC9_Waters_CC_DDA_TKO_1ng.raw	P32602	12.3%	4	0	-0.930418908596039	6149.7	7049.442	5209.187	8768.545	7738.709	6439.405	6111.726	6283.529	6790.79	5715.791	7737.045	3
20200314_Exploris_RSLC9_Waters_CC_DDA_TKO_1ng.raw	Q03558	0.29	36	0	-0.355454385280609	91492.34	95632.67	91610.8	103445.7	100900.5	96516.09	100947.1	101596.5	106470.2	102701.3	100295	10
20200314_Exploris_RSLC9_Waters_CC_DDA_TKO_1ng.raw	P07245	17.3%	27	0	-0.901258647441864	27383.57	27263.66	26253.89	25577.09	26466.39	24559.47	26735.25	23034.18	26824.84	23862.63	25148.6	14
20200314_Exploris_RSLC9_Waters_CC_DDA_TKO_1ng.raw	P01120	26.7%	17	0	-0.734867751598358	7480.356	7429.9	6570.45	7075.346	6240.77	5836.563	6424.359	5795.871	6047.49	5724.125	6979.408	7
20200314_Exploris_RSLC9_Waters_CC_DDA_TKO_1ng.raw	P15700	19.6%	10	0	-0.744581878185272	13659.68	14928.73	14606.92	14465.35	15079.12	14898.25	13585.11	14064.2	14773.54	16175.54	14777.44	4
20200314_Exploris_RSLC9_Waters_CC_DDA_TKO_1ng.raw	P38708	14.4%	12	0	-0.379881322383881	20502.22	22793.85	21279.36	20666.8	23193.65	23840.91	21373.93	23072.58	20662.91	24326.48	24722.97	8
20200314_Exploris_RSLC9_Waters_CC_DDA_TKO_1ng.raw	P10659	30.1%	24	0	-0.401165902614594	109550.7	113846.1	116782.5	76771.67	73086.77	77169.64	69622.73	75761	77918.53	69221.97	66449.98	10
20200314_Exploris_RSLC9_Waters_CC_DDA_TKO_1ng.raw	Q12466	3.4%	6	0	-0.447634637355804	6417.856	7255.437	6685.34	7402.88	8059.37	7766.697	9781.668	8898.936	6558.371	8023.432	10096.28	3
20200314_Exploris_RSLC9_Waters_CC_DDA_TKO_1ng.raw	P54115	38.4%	41	0	-0.680117249488831	107153.2	96417.92	105825.4	90189.71	101210.5	92459.89	93246.65	102691.7	103704.1	112562.8	118227.1	15
20200314_Exploris_RSLC9_Waters_CC_DDA_TKO_1ng.raw	O13563	7.1%	1	0	-2.14745283126831	513.8511	1557.11	672.4948	515.3251	825.7176	1254.097	1345.975	889.113	1496.17	1251.413	1667.229	1
20200314_Exploris_RSLC9_Waters_CC_DDA_TKO_1ng.raw	Q02776	6.1%	12	0	-1.37053167819977	10342.75	11896.85	11519.22	11457.1	13763.52	13688.94	12196.62	13638.91	12769.65	14065.33	10157.46	3
20200314_Exploris_RSLC9_Waters_CC_DDA_TKO_1ng.raw	P40302	0.15	12	0	-0.994024217128754	22734.59	21180.08	21035.77	20465.39	27421.76	25382.64	23730.1	25203.73	24253.68	21278.28	22828.33	3
20200314_Exploris_RSLC9_Waters_CC_DDA_TKO_1ng.raw	Q12068	4.4%	4	0	-1.57853400707245	2228.592	1949.713	1965.727	1896.371	1736.91	2059.495	2476.661	2139.789	2191.913	2358.519	2497.844	2
20200314_Exploris_RSLC9_Waters_CC_DDA_TKO_1ng.raw	P53184	28.2%	14	0	-0.619682490825653	19701.07	25335.58	19670.26	26262.79	25938.64	26472.32	24972.46	21595.94	28766.69	23598.75	22896.6	5
20200314_Exploris_RSLC9_Waters_CC_DDA_TKO_1ng.raw	P16547	0.14	8	0	-1.33996510505676	22064.02	22010.71	20377.46	21802.64	20089.01	21284.34	21834.59	24586.9	23196.27	21088.8	20917.73	5
20200314_Exploris_RSLC9_Waters_CC_DDA_TKO_1ng.raw	Q01560	14.3%	10	0	-1.14859807491302	12054.1	12681.19	11784.1	12700.46	12342.91	12318.64	11474.15	13704.06	13806.95	11593.96	12128.81	5
20200314_Exploris_RSLC9_Waters_CC_DDA_TKO_1ng.raw	P22147	0.09	28	0	-0.300171762704849	11213.2	12584.25	11145.22	10293.4	11674.42	12449.19	11441.17	11149.83	13261.01	12277.44	11213.55	13
20200314_Exploris_RSLC9_Waters_CC_DDA_TKO_1ng.raw	P38689	11.9%	10	0	-1.07538592815399	25520.09	22894.83	22636.63	23143.19	25646.04	22950.81	23430.71	21157.31	23001.08	20052.94	20163.92	4
20200314_Exploris_RSLC9_Waters_CC_DDA_TKO_1ng.raw	P25719	36.8%	20	0	-0.313463866710663	37328.25	37703.07	38270.73	37165.72	36449.16	35127.4	31602.89	36404.67	31784.32	36251.24	35990.75	6
20200314_Exploris_RSLC9_Waters_CC_DDA_TKO_1ng.raw	P32563	6.5%	22	0	-0.822193562984467	10414.82	12291.97	14053.13	9848.022	8953.379	9553.926	11114.4	9507.037	10752.44	12570.66	14474.53	6
20200314_Exploris_RSLC9_Waters_CC_DDA_TKO_1ng.raw	P21965	5.9%	3	0	-0.891737461090088	23586.95	20922.31	21561.86	21022.53	21952.33	21814.68	21817.25	22067.53	22170.78	19676.13	22508.56	2
20200314_Exploris_RSLC9_Waters_CC_DDA_TKO_1ng.raw	P19882	39.7%	41	0	-0.666325151920319	126727.3	118372.1	122490.3	120890.5	116265	122870.9	115357.6	126713.1	123835.7	118576.9	128009.6	19
20200314_Exploris_RSLC9_Waters_CC_DDA_TKO_1ng.raw	P00890	14.6%	17	0	-0.437134921550751	23051.5	21605.13	23750.96	20421.06	21800.38	20455.5	19830.29	17691.73	20764.94	19119.84	18766.19	6
20200314_Exploris_RSLC9_Waters_CC_DDA_TKO_1ng.raw	P38115	21.5%	11	0	-0.43188089132309	38331.13	38153.43	41020.13	39757.59	43817.6	43444.04	43961.98	37407.71	42183.25	29420.7	34798.77	6
20200314_Exploris_RSLC9_Waters_CC_DDA_TKO_1ng.raw	P41338	23.1%	8	0	-0.911056458950043	29569.2	30463.27	30126	29961.92	29339.63	29122.47	28009.77	29405.32	33103.6	30676.98	28756.65	7
20200314_Exploris_RSLC9_Waters_CC_DDA_TKO_1ng.raw	Q12460	18.8%	15	0	0.0255323182791471	77333.73	77669.34	72867.27	87697.55	82631.01	83071.94	85071.88	86527.18	83765.51	78676.17	79629.08	8
20200314_Exploris_RSLC9_Waters_CC_DDA_TKO_1ng.raw	P05319	79.2%	11	0	-0.530551135540009	60996.4	58962.12	61060.7	59994.07	62852.63	58222.54	61381.48	59791.77	61472.55	61178.24	59025.14	5
20200314_Exploris_RSLC9_Waters_CC_DDA_TKO_1ng.raw	P25362	16.7%	5	0	-0.307651221752167	19324.47	22999	20594.29	22529.99	22102.05	21100.88	22948.34	21537.67	22824.21	22252.11	24537.31	3
20200314_Exploris_RSLC9_Waters_CC_DDA_TKO_1ng.raw	O14467	27.8%	13	0	-1.04867994785309	40500.06	35390.09	41990.76	40842.42	42657.52	49245.32	44251.66	46987.15	44508.94	43171.05	43742.08	4
20200314_Exploris_RSLC9_Waters_CC_DDA_TKO_1ng.raw	P47068	12.7%	28	0	-0.425877034664154	18591.51	18845.56	17396.97	17517.85	18976.62	18292.38	20480.22	17267.06	17032.31	19557.28	17099.47	13
20200314_Exploris_RSLC9_Waters_CC_DDA_TKO_1ng.raw	Q02486	22.4%	12	0	-0.242868110537529	16917.86	15186.55	16287.62	15944.41	16022.3	15274.64	12177.59	15317.25	15944.27	14763.3	16162.94	5
20200314_Exploris_RSLC9_Waters_CC_DDA_TKO_1ng.raw	P43616	15.6%	11	0	-0.830888450145721	19141.56	19713.54	21113.82	20197.36	21608.09	20156.04	21582.37	18721.6	22272.61	19589.88	19381.62	7
20200314_Exploris_RSLC9_Waters_CC_DDA_TKO_1ng.raw	P08417	10.2%	10	0	-0.945558726787567	26325.75	25387.27	24439.51	25343.35	24804.68	26022.96	25485.84	26309.45	25479.74	25795.31	26129.66	4
20200314_Exploris_RSLC9_Waters_CC_DDA_TKO_1ng.raw	P00950	54.3%	93	0	-0.295603215694427	199960.9	194597.2	193525.2	168090.7	176848	175102.7	155415	162973.9	157329.8	140892.2	139032	10
20200314_Exploris_RSLC9_Waters_CC_DDA_TKO_1ng.raw	P38999	20.4%	15	0	-0.560004413127899	20206.27	22221	21603.78	22885.6	26442.66	24728.54	26641.62	23744.47	24161.4	23914.69	24318.19	9
20200314_Exploris_RSLC9_Waters_CC_DDA_TKO_1ng.raw	P32588	0.06	3	0	-0.890320718288422	32351.72	24993.28	29138.57	27292.01	27968.66	24894.9	24855.71	29542.03	28715	28077.73	29417.9	3
20200314_Exploris_RSLC9_Waters_CC_DDA_TKO_1ng.raw	P40069	7.3%	20	0	-0.491685211658478	12671.88	9555.444	12278.77	12260.19	11108.85	12474.39	12457.55	11606.75	12113.46	13589.51	11946.03	7
20200314_Exploris_RSLC9_Waters_CC_DDA_TKO_1ng.raw	P33416	3.7%	2	0	-0.967743098735809	1048.724	753.6968	1271.314	1039.956	1386.604	1008.165	902.9073	1482.248	1109.566	1003.174	705.2939	2
20200314_Exploris_RSLC9_Waters_CC_DDA_TKO_1ng.raw	P07149	11.2%	32	0	-0.259141117334366	69259.91	73242.56	68167.02	59896.25	58138.05	56269.9	59385.55	62904.68	59346.84	68149.8	63227.91	18
20200314_Exploris_RSLC9_Waters_CC_DDA_TKO_1ng.raw	P26786	25.8%	16	0	-0.500023543834686	136080	126318.4	135578.5	131682.5	144263.4	140474.1	131072.3	141601.5	137260.2	144279.8	136544.3	4
20200314_Exploris_RSLC9_Waters_CC_DDA_TKO_1ng.raw	P21264	8.2%	12	0	-0.453769147396088	36441.62	36823.86	36322.54	35230.56	36147.32	36666.64	33085.21	34947.43	38661.76	36094.87	35684.3	5
20200314_Exploris_RSLC9_Waters_CC_DDA_TKO_1ng.raw	P07284	21.6%	16	0	-0.376232415437698	31947.29	28987.42	34160.85	28005.11	28712.62	28696.8	32506.13	30460.73	30770.68	28198.52	32023.57	8
20200314_Exploris_RSLC9_Waters_CC_DDA_TKO_1ng.raw	P22138	0.7%	4	0	-1.22666656970978	NA	NA	NA	861.6704	NA	NA	NA	NA	NA	NA	506.8383	1
20200314_Exploris_RSLC9_Waters_CC_DDA_TKO_1ng.raw	P48570	0.22	27	0	-0.268050581216812	38001.5	34950.67	35020.33	38391.98	39947.24	38010	37668.71	37566.86	36173.14	37858.68	35857.28	7
20200314_Exploris_RSLC9_Waters_CC_DDA_TKO_1ng.raw	P05318	7.5%	1	0	-1.55404567718506	20310.55	20489.52	19344.35	21966.9	25799.59	22949.63	22164.09	24119.8	24236.46	24490.58	25925.91	1
20200314_Exploris_RSLC9_Waters_CC_DDA_TKO_1ng.raw	P12385	9.4%	7	0	-0.676464021205902	28910.76	22258.72	27461.5	29141.22	26506.84	27377.79	27086.12	30333.19	26061.77	28361.28	30274.26	4
20200314_Exploris_RSLC9_Waters_CC_DDA_TKO_1ng.raw	P38853	1.7%	7	0	-1.6236184835434	11060.84	12469.28	10822.6	10350.64	11274.23	10557.64	10583.9	9504.746	10780.76	12989.06	11104.08	2
20200314_Exploris_RSLC9_Waters_CC_DDA_TKO_1ng.raw	P00958	8.9%	25	0	-0.390318095684052	501493.7	459270.3	433987.4	378050.9	444131.2	422336.4	362508.9	429596.1	422409.5	482900.8	488151.8	7
20200314_Exploris_RSLC9_Waters_CC_DDA_TKO_1ng.raw	P14126	26.4%	29	0	-0.72962087392807	44555.4	44009.49	46536.04	40707.24	40969.97	42510.29	37762.98	44253.36	41516.28	45879.16	46952.05	9
20200314_Exploris_RSLC9_Waters_CC_DDA_TKO_1ng.raw	P37292	12.4%	18	0	-0.388513505458832	12603	10811.61	13845.99	14654.71	12743.69	16283.62	15667.04	12803.43	12364.85	12187.9	13397.75	6
20200314_Exploris_RSLC9_Waters_CC_DDA_TKO_1ng.raw	P32599	12.8%	11	0	-0.963044822216034	16196.07	18483.54	17778.06	17676.12	17539.03	16604.79	16497.62	18704.94	16214.18	19863.93	17270.61	6
20200314_Exploris_RSLC9_Waters_CC_DDA_TKO_1ng.raw	Q12000	4.9%	3	0	-1.82398664951324	2094.797	3930.116	3580.138	4091.652	3461.12	3420.112	2881.598	3456.008	3679.278	3081.495	3228.645	2
20200314_Exploris_RSLC9_Waters_CC_DDA_TKO_1ng.raw	P41811	6.1%	8	0	-0.498270988464355	18799.9	18756.95	18197.75	17078.59	18901.29	17169.06	17394.44	16899.92	16287.88	18348.13	18961.84	5
20200314_Exploris_RSLC9_Waters_CC_DDA_TKO_1ng.raw	Q05775	10.2%	7	0	-0.721251666545868	13626.51	16708.63	15665.59	15456.8	16425.08	19962.31	20976.73	19307.34	18896.57	16154.45	18542.39	3
20200314_Exploris_RSLC9_Waters_CC_DDA_TKO_1ng.raw	P53252	0.13	3	0	-1.1419323682785	13189.83	11359.34	10835.93	13094.96	11100.03	12171.12	11569.02	12898.65	12269.14	10373.25	9668.512	3
20200314_Exploris_RSLC9_Waters_CC_DDA_TKO_1ng.raw	P30822	3.3%	18	0	-0.904308021068573	16965.87	14465.64	15383.64	14568.5	15518.81	15518.34	15757.64	15445.17	16256.33	16832.66	17941.44	4
20200314_Exploris_RSLC9_Waters_CC_DDA_TKO_1ng.raw	P47176	0.21	9	0	-0.406967788934708	21082.13	20509.32	20414.68	18545.63	19818.99	19513.29	21775.63	22599.21	22987.69	23598.9	23058.16	6
20200314_Exploris_RSLC9_Waters_CC_DDA_TKO_1ng.raw	P22146	8.9%	7	0	-0.665450751781464	4030.983	7495.132	5065.563	6431.356	6542.131	5298.034	5277.677	5015.814	5776.21	4659.584	5222.771	3
20200314_Exploris_RSLC9_Waters_CC_DDA_TKO_1ng.raw	P69771	4.9%	2	0	-1.69175755977631	1780.255	2273.184	3693.384	2952.813	2510.768	1877.793	2440.08	3011.736	2511.292	2801.952	1827.282	1
20200314_Exploris_RSLC9_Waters_CC_DDA_TKO_1ng.raw	Q03048	46.2%	12	0	-0.796619653701782	48198.95	49169.59	47733.96	49343.61	48891.51	46747.02	47077.22	42148.38	42074.86	40087.47	39294.06	4
20200314_Exploris_RSLC9_Waters_CC_DDA_TKO_1ng.raw	P05750	49.6%	36	0	-0.950930297374725	96100.61	92313.41	96736.7	88635.32	92621.95	90841.31	93437.12	97519.61	96176.34	99957.11	100492.1	10
20200314_Exploris_RSLC9_Waters_CC_DDA_TKO_1ng.raw	P20449	10.4%	8	0	-0.688866555690765	3685.619	3882.592	3548.473	4445.633	4822.813	3985.989	4917.307	3799.809	3614.043	2887.979	5590.33	4
20200314_Exploris_RSLC9_Waters_CC_DDA_TKO_1ng.raw	P17891	20.6%	8	0	-0.541966140270233	23277.73	25112.08	25358.62	28185.85	26914.12	28324.3	26042.07	27418.64	23343.68	23820.96	26272.08	4
20200314_Exploris_RSLC9_Waters_CC_DDA_TKO_1ng.raw	P47160	14.7%	10	0	-0.345135509967804	35995.98	32832.39	31939.48	38586.02	37517.75	37712.66	36215.37	33961.39	37346.34	37422.56	39480.07	6
20200314_Exploris_RSLC9_Waters_CC_DDA_TKO_1ng.raw	Q08745	21.9%	11	0	-0.694644451141357	40217.59	38530.05	37504.38	34438.38	39246.63	37802.89	38674.15	41241.75	39220.7	44146.13	47188.83	3
20200314_Exploris_RSLC9_Waters_CC_DDA_TKO_1ng.raw	P53090	0.23	34	0	-0.754916071891785	39407.6	41913.98	38037.13	42249.31	42880.5	45245.25	39993.63	40093.09	38668.2	36492.23	34250.54	9
20200314_Exploris_RSLC9_Waters_CC_DDA_TKO_1ng.raw	H0H121	1.7%	1	0	-1.07564413547516	6283.623	7003.216	7421.938	7200.986	6787.348	9304.981	6900.808	6911.113	7770.138	5656.499	7519.051	1
20200314_Exploris_RSLC9_Waters_CC_DDA_TKO_1ng.raw	P07991	8.7%	7	0	-0.564195096492767	2643.913	2250.786	3153.113	3156.731	2870.544	1917.189	2737.674	2427.229	3807.928	2626.556	1887.491	3
20200314_Exploris_RSLC9_Waters_CC_DDA_TKO_1ng.raw	P11632	16.1%	11	0	-0.910295426845551	8700.426	6420.897	6909.542	6931.104	8546.841	7524.329	7168.87	7376.145	6318.625	7513.148	7037.493	2
20200314_Exploris_RSLC9_Waters_CC_DDA_TKO_1ng.raw	P35180	16.4%	4	0	-1.72881329059601	3708.896	3030.771	2552.266	3033.323	3898.606	3101.347	2695.146	2750.141	2868.435	3229.458	2678.158	2
20200314_Exploris_RSLC9_Waters_CC_DDA_TKO_1ng.raw	P04147	0.26	38	0	-0.43154376745224	77140.66	74370.91	75549.03	81650	81182.04	84930.64	77355.53	80933.95	81780.73	76372.73	80669.59	13
20200314_Exploris_RSLC9_Waters_CC_DDA_TKO_1ng.raw	P41058	44.6%	21	0	-0.894931733608246	37992.07	36187.82	38835.49	47051.04	51863.38	49316.1	52265.57	52885.35	54452.2	36179.83	35982.11	3
20200314_Exploris_RSLC9_Waters_CC_DDA_TKO_1ng.raw	P41057	14.3%	3	0	-0.856464326381683	25429.68	22308.35	25410.97	34187.74	30118.23	35546.8	35947.88	37263.55	34298.89	22673.4	24006.81	1
20200314_Exploris_RSLC9_Waters_CC_DDA_TKO_1ng.raw	P39516	22.5%	4	0	-1.22192716598511	35531.96	35492.76	38711.21	36943.63	39050.01	39834.41	32803.41	36883.4	37438.92	32715.8	34743.3	3
20200314_Exploris_RSLC9_Waters_CC_DDA_TKO_1ng.raw	Q04304	22.5%	8	0	-0.437077462673187	8523.943	8339.204	8703.73	9504.645	7243.544	8688.835	7534.413	7569.513	8347.047	7600.473	7861.028	4
20200314_Exploris_RSLC9_Waters_CC_DDA_TKO_1ng.raw	P00330	46.3%	139	0	-0.819970548152924	152072.6	142996.9	153422	136119.7	147044.1	150680.4	137812.8	143592.1	152924.6	163797.1	158550.5	14
20200314_Exploris_RSLC9_Waters_CC_DDA_TKO_1ng.raw	P17255	0.22	57	0	-0.288134276866913	72309.54	68746.66	73093.48	64345.7	62727.75	69310.53	65866.55	71022.84	70996.46	71156.81	66961.46	22
20200314_Exploris_RSLC9_Waters_CC_DDA_TKO_1ng.raw	P06105	16.9%	29	0	-0.629883706569672	34539.2	32192.44	33600.11	34432.78	34690.9	34786.04	33523.14	34468.26	33662.66	33393.12	32180.32	17
20200314_Exploris_RSLC9_Waters_CC_DDA_TKO_1ng.raw	P46655	25.7%	59	0	0.0393734686076641	51168.29	50808.96	50947.47	57114.65	58544.49	54160.4	53545.96	52790.22	56846.77	54670.8	53636.38	18
20200314_Exploris_RSLC9_Waters_CC_DDA_TKO_1ng.raw	P07213	13.8%	19	0	-0.435695350170136	33143.18	32429.98	32984.2	29959.03	30376.82	29257.57	29226.77	31261.26	31155.59	32251.7	33576.57	7
20200314_Exploris_RSLC9_Waters_CC_DDA_TKO_1ng.raw	P54839	13.6%	13	0	-0.573697030544281	47340.69	48672.29	51321.29	42256.65	46126.2	47326.45	43013.26	47078.41	44958.07	52863.1	47792.46	6
20200314_Exploris_RSLC9_Waters_CC_DDA_TKO_1ng.raw	P11938	4.8%	8	0	-1.1458215713501	11001.99	10201.15	10728.61	13259.11	15562.3	12901.95	12124.7	13115.38	14982.98	11411.71	13170.92	3
20200314_Exploris_RSLC9_Waters_CC_DDA_TKO_1ng.raw	B5VMU5;Q07904	5%;4%	3	0	-0.775722205638886	34090.72	33719.3	31557.22	28983.46	27547.61	25681.37	29073.23	27016.7	30362.82	30858.47	26111.21	2
20200314_Exploris_RSLC9_Waters_CC_DDA_TKO_1ng.raw	P07264	11.9%	26	0	-0.629354298114777	28930.13	23939.59	29706.55	28104.53	29710.61	29908.04	27378.36	28532.61	29857.11	28216.03	27785.19	8
20200314_Exploris_RSLC9_Waters_CC_DDA_TKO_1ng.raw	P38777	6.6%	1	0	-1.51381206512451	1877.701	2159.437	3589.004	2923.655	2411.206	3566.086	1622.361	2750.906	2365.833	2639.779	2454.883	1
20200314_Exploris_RSLC9_Waters_CC_DDA_TKO_1ng.raw	P29547	21.2%	26	0	-1.2877482175827	56527.7	54209.47	56945.41	48589.11	50668.94	50554.41	51817.92	54713.68	53189.41	58358.45	55487.02	8
20200314_Exploris_RSLC9_Waters_CC_DDA_TKO_1ng.raw	Q12078	5.3%	4	0	-0.684681355953217	10141.63	10737.52	9346.695	8716.751	8374.904	8806.377	8247.81	10341.28	10373.53	11474.97	9745.58	2
20200314_Exploris_RSLC9_Waters_CC_DDA_TKO_1ng.raw	P46672	19.4%	13	0	-0.540297210216522	66857.98	62472.13	69924.7	65752.08	72277.71	68189.61	63702.02	64233.3	65011.99	63308.16	65359.34	6
20200314_Exploris_RSLC9_Waters_CC_DDA_TKO_1ng.raw	Q08224	30.5%	33	0	-0.413216531276703	11628.78	9862.618	10230.56	10343.53	10416.98	10827.17	11439.59	10880.64	9545.936	10861.45	11820.79	12
20200314_Exploris_RSLC9_Waters_CC_DDA_TKO_1ng.raw	P23301	27.4%	15	0	-0.98321932554245	21109.17	21070.28	22032.11	25220.21	23623.39	19343.69	23359.48	23716.71	24676.12	22883.99	22622.48	3
20200314_Exploris_RSLC9_Waters_CC_DDA_TKO_1ng.raw	P05694	17.2%	40	0	-0.414097487926483	26642.54	25823.52	28280.69	105596	110071.2	114746.3	96446.49	104645.7	99458.22	95797.42	94273.89	12
20200314_Exploris_RSLC9_Waters_CC_DDA_TKO_1ng.raw	P07251	12.7%	15	0	-0.6201211810112	52835.89	50733.99	55236.33	54684.46	53979.55	51619.63	48668.13	51385.98	51255.83	47534.88	44311.2	7
20200314_Exploris_RSLC9_Waters_CC_DDA_TKO_1ng.raw	P23641	14.8%	9	0	-0.343433558940887	11231.08	14679.96	12000.56	12896.35	13023.49	11700.53	8381.634	11149.8	10988.99	12859.5	12044.83	4
20200314_Exploris_RSLC9_Waters_CC_DDA_TKO_1ng.raw	P33299	12.4%	9	0	-1.07655823230743	23824.43	21557.9	23985.58	22299.09	24420.61	24949.63	23145.23	24474.32	23745.76	25669.31	24254.29	6
20200314_Exploris_RSLC9_Waters_CC_DDA_TKO_1ng.raw	P39958	7.1%	9	0	-1.34097290039063	9217.711	8674.237	9114.998	9368.063	9519.07	7676.201	8967.324	9434.895	7953.024	11861.05	9154.746	3
20200314_Exploris_RSLC9_Waters_CC_DDA_TKO_1ng.raw	A0A0L8RIT5;P39938	25.2%;25.2%	6	0	-1.31343019008636	26452.27	19683.14	25242.48	21166.21	22824.93	21955.3	22081.38	21406.54	23941.57	23591.97	23849.32	3
20200314_Exploris_RSLC9_Waters_CC_DDA_TKO_1ng.raw	P52910	16.5%	25	0	-0.73243510723114	31371.89	35334.35	34227.42	36913.35	36570.73	34418.62	34758.89	35298.64	36927.82	36914.95	37942.54	8
20200314_Exploris_RSLC9_Waters_CC_DDA_TKO_1ng.raw	Q05911	15.6%	11	0	-0.311968058347702	54151.45	48430.49	49630.51	40568.97	41969.86	41453.84	44308.34	44145.18	44132.39	42187.07	43551.43	8
20200314_Exploris_RSLC9_Waters_CC_DDA_TKO_1ng.raw	P22579	0.6%	2	0	-0.848947703838348	NA	1021.167	NA	594.7509	1206	1432.378	907.3505	1012.995	1075.702	996.3001	1614.743	1
20200314_Exploris_RSLC9_Waters_CC_DDA_TKO_1ng.raw	P25293	15.6%	7	0	-0.452999770641327	8445.95	9655.127	10089.11	9838.323	9282.29	10335.77	9455.702	8996.674	9487.779	8490.677	8865.653	4
20200314_Exploris_RSLC9_Waters_CC_DDA_TKO_1ng.raw	P26783	38.7%	26	0	-0.231422826647758	41927.37	46021.13	42608.59	39419.52	36928.25	41818.71	39476.24	42524.5	39173.43	40736.54	39228.03	8
20200314_Exploris_RSLC9_Waters_CC_DDA_TKO_1ng.raw	P43612	0.8%	1	0	-0.878917634487152	13733.4	13053.06	13788.42	20027.91	18385.55	18777.4	23421.07	23419.07	21943.56	17637.2	17710.78	1
20200314_Exploris_RSLC9_Waters_CC_DDA_TKO_1ng.raw	P38249	0.15	31	0	-0.586369454860687	30149.58	30012.96	29485.79	30991.84	28498.9	29241.25	32238.08	30136.72	31056.73	31227.87	30020.82	14
20200314_Exploris_RSLC9_Waters_CC_DDA_TKO_1ng.raw	P0CS90	31.5%	45	0	-0.432525098323822	113308.7	114847.1	114955.7	106804.3	109888.6	111518	110097.4	110569.9	119649.9	104071.4	115288.6	15
20200314_Exploris_RSLC9_Waters_CC_DDA_TKO_1ng.raw	Q04062	6.6%	9	0	-1.05669689178467	160910.7	150954.5	138683.5	139144.2	137863.5	146124.4	143103.6	155342.5	161688.7	154471.4	154291.1	3
20200314_Exploris_RSLC9_Waters_CC_DDA_TKO_1ng.raw	A0A0L8VVH5;Q02753;Q12672	24.3%;39.4%;39.4%	17	0	-1.21692383289337	277426.3	267283	270976.3	251220.8	253871.3	242482.6	267868.8	271536.8	272187.5	270950.2	292397	6
20200314_Exploris_RSLC9_Waters_CC_DDA_TKO_1ng.raw	P33297	17.1%	7	0	-0.902887523174286	25049.94	29630.7	28128.88	29416.18	26668.76	29221.47	29042.28	28174.61	30942.8	28195.71	26421.55	5
20200314_Exploris_RSLC9_Waters_CC_DDA_TKO_1ng.raw	P36095	7.1%	9	0	-0.236014768481255	1320.47	1812.559	1846.779	1903.984	2163.37	2295.51	1985.063	2087.949	1704.885	2016.299	1963.944	2
20200314_Exploris_RSLC9_Waters_CC_DDA_TKO_1ng.raw	P12695	13.9%	24	0	-0.885972797870636	67657.23	67659.37	72735.13	75163.31	73813.13	71092.54	66687.45	68774.77	69204.46	68371.35	69439.29	7
20200314_Exploris_RSLC9_Waters_CC_DDA_TKO_1ng.raw	P32419	0.19	12	0	-1.07585918903351	60024.94	61158.96	59483.94	62325.92	61346.1	67632.72	61048.5	64498.46	59782.69	50465.77	54490.23	5
20200314_Exploris_RSLC9_Waters_CC_DDA_TKO_1ng.raw	P04449	25.2%	16	0	-1.16806352138519	80764.91	80976.38	82677.23	81042.77	83055.89	80982.93	80494.78	86768.57	84329.45	96943.98	93266.89	5
20200314_Exploris_RSLC9_Waters_CC_DDA_TKO_1ng.raw	Q12109	10.6%	8	0	-0.705273985862732	19898.07	18756.82	19248.6	19957.54	19822.42	21900.61	21240.79	20709.59	21813.42	20728.96	19054.13	4
20200314_Exploris_RSLC9_Waters_CC_DDA_TKO_1ng.raw	P38804	50.5%	11	0	-1.27317273616791	30485.06	28161.96	30323.2	26153.77	25154.68	25696.06	22765.03	23140.75	23695.05	24122.75	26046.88	5
20200314_Exploris_RSLC9_Waters_CC_DDA_TKO_1ng.raw	P07278	10.6%	8	0	-0.769895434379578	38148.88	36604.95	37847.39	34473.9	36046.54	34809.26	32731.77	33866.56	34369.59	33669.66	36047.84	5
20200314_Exploris_RSLC9_Waters_CC_DDA_TKO_1ng.raw	P0CX23;P0CX24	39%;39%	20	0	-0.00110952754039317	59950.61	63916.2	63533.51	60111.32	59749.25	64628.18	64755.1	68226.78	66879.17	64769.73	68803.38	6
20200314_Exploris_RSLC9_Waters_CC_DDA_TKO_1ng.raw	P0CX45;P0CX46	27.2%;27.2%	26	0	-1.92331421375275	49610.97	45822.66	48802.75	42948.67	42580.34	45777.03	44286.11	40319.94	45158.09	40205.61	41788.18	5
20200314_Exploris_RSLC9_Waters_CC_DDA_TKO_1ng.raw	P15019	36.7%	24	0	-0.800736606121063	123799.1	124438.8	125461.4	113626.4	110208.7	112168.5	109607.3	117058.3	115421.7	120741.1	130852.5	11
20200314_Exploris_RSLC9_Waters_CC_DDA_TKO_1ng.raw	P53235	1.4%	4	0	-1.37186396121979	6870.704	8707.283	7528.615	8300.6	6544.144	6821.706	8445.537	8537.023	8031.04	7871.787	8962.241	1
20200314_Exploris_RSLC9_Waters_CC_DDA_TKO_1ng.raw	P33330	13.7%	13	0	-0.609228551387787	19693.36	19271.04	16321.58	16399.73	14813.3	16683	15765.62	19526.68	18206.29	18446.7	17745.24	5
20200314_Exploris_RSLC9_Waters_CC_DDA_TKO_1ng.raw	Q04338	16.6%	3	0	-1.74926137924194	1240.562	1924.843	1908.172	1515.855	2083.878	1622.551	2215.416	1974.732	1725.55	1740.956	2227.937	3
20200314_Exploris_RSLC9_Waters_CC_DDA_TKO_1ng.raw	A0A0L8RC38;P0CX27;P0CX28	15.1%;15.1%;15.1%	9	0	-1.06367015838623	33472.21	31667.84	31015.24	29547.53	31943.51	33717.13	34609.06	32899.69	35037.27	30870.64	32845.43	2
20200314_Exploris_RSLC9_Waters_CC_DDA_TKO_1ng.raw	Q12377	10.1%	6	0	-0.911958754062653	14988.39	16625.82	15375.43	15193.57	14219.03	13637.77	14000.95	12004.14	13459.96	16908.62	15272.37	4
20200314_Exploris_RSLC9_Waters_CC_DDA_TKO_1ng.raw	Q02326	30.1%	10	0	-0.0686213821172714	23155.26	22429.56	22196.13	22361	21922.73	22440.65	20658.13	22154.89	23593.05	26318.05	21646.19	5
20200314_Exploris_RSLC9_Waters_CC_DDA_TKO_1ng.raw	A0A0L8VJX1;P50107	6.7%;6.7%	6	0	-0.738751351833344	10032	11554.5	11378.25	11689.36	15047.37	12047.67	11746.98	11500.3	14140.19	14988.45	13154.57	2
20200314_Exploris_RSLC9_Waters_CC_DDA_TKO_1ng.raw	Q04697	2.7%	1	0	-1.5364021062851	1290.161	1053.208	981.826	1383.747	729.7244	1301.425	878.6782	1297.77	547.4307	1126.936	1223.561	1
20200314_Exploris_RSLC9_Waters_CC_DDA_TKO_1ng.raw	Q03640	6.6%	23	0	-0.727883398532867	15485.08	14220.96	14271.36	14170.17	11414.76	14203.15	14562.65	14456.68	13980.25	15838.35	13146.6	9
20200314_Exploris_RSLC9_Waters_CC_DDA_TKO_1ng.raw	Q07451	18.2%	4	0	-1.46961081027985	11161.43	11538.39	12945.47	12124.79	11130.35	12515.17	11250.9	11298.12	10410.47	12632.4	12888.25	3
20200314_Exploris_RSLC9_Waters_CC_DDA_TKO_1ng.raw	P39935	8.6%	16	0	-0.646331965923309	14090.83	14273.39	11581.23	11105.7	12233	12716.15	12620.54	12959.55	13805.42	11561.19	12305.46	9
20200314_Exploris_RSLC9_Waters_CC_DDA_TKO_1ng.raw	P32614	34.9%	27	0	-0.787400543689728	31954.32	27117.86	27743.36	29701.99	32142.53	31648.07	30992.02	30860.47	30572.93	31559.23	30787.88	13
20200314_Exploris_RSLC9_Waters_CC_DDA_TKO_1ng.raw	Q12402	8.9%	21	0	-0.419227540493011	27665.3	25243.73	27473.13	25199.13	26335.2	24440.8	25097.21	26354.2	25069.29	28759.99	29830.07	2
20200314_Exploris_RSLC9_Waters_CC_DDA_TKO_1ng.raw	P07806	15.2%	33	0	-0.297506123781204	45124.77	42435.45	42795.72	37575.59	43594.7	40514.1	41722.32	42801.2	45021.61	44214.92	47043.85	15
20200314_Exploris_RSLC9_Waters_CC_DDA_TKO_1ng.raw	P54838	20.4%	19	0	-0.46525639295578	26495.21	24507.63	23652.34	22123.08	22607.9	22836.34	24107.79	23741.22	20776.35	25050.06	25845.07	10
20200314_Exploris_RSLC9_Waters_CC_DDA_TKO_1ng.raw	Q05016	17.6%	10	0	-0.720882475376129	18148.44	16740.17	16426.35	18859.59	18512.7	19064.94	19061.46	19039.7	17205	19858.04	20069.76	4
20200314_Exploris_RSLC9_Waters_CC_DDA_TKO_1ng.raw	P42883;P43534	5.6%;5.6%	3	0	-1.02931308746338	12018.2	14251.11	13612.34	13649.5	13865.62	15618.06	15210.51	14346.35	13699.87	22643.32	22410.91	2
20200314_Exploris_RSLC9_Waters_CC_DDA_TKO_1ng.raw	P32527	15.5%	15	0	-0.664001643657684	31233.33	34580.21	35330.07	31640.91	32317.07	34771.39	33643.53	36431.18	34821.52	34532.1	38462.54	6
20200314_Exploris_RSLC9_Waters_CC_DDA_TKO_1ng.raw	P04050	1.4%	4	0	-1.34598636627197	744.1831	737.3155	941.3692	638.4067	1364.517	1591.487	645.0692	1384.818	1626.672	1042.477	821.3604	2
20200314_Exploris_RSLC9_Waters_CC_DDA_TKO_1ng.raw	Q02784	0.1	1	0	-1.393474817276	1805.011	2557.007	1358.606	2442.578	1483	2418.533	2730.045	1882.328	2001.012	2465.944	1600.322	1
20200314_Exploris_RSLC9_Waters_CC_DDA_TKO_1ng.raw	P16387	14.8%	16	0	0.0284209977835417	32904.93	35334.05	39211.29	33031.48	34753	35938.59	31397	38982.38	36225.57	38839.01	37594.21	6
20200314_Exploris_RSLC9_Waters_CC_DDA_TKO_1ng.raw	A0A0L8RPA7;P17695	7.4%;9.8%	1	0	-0.948731362819672	1553.203	1391.508	1991.601	1258.035	1740.191	2189.201	2075.384	2335.351	1857.959	2208.381	1721.569	1
20200314_Exploris_RSLC9_Waters_CC_DDA_TKO_1ng.raw	P29311	40.1%	24	0	-0.80252593755722	164619.2	162510.4	164495.6	166100.6	167053	170340.6	154240.6	168797.7	156855.6	161531.7	163910	8
20200314_Exploris_RSLC9_Waters_CC_DDA_TKO_1ng.raw	P23639	12.8%	6	0	-0.949546217918396	9250.576	8700.922	9749.656	9266.621	8145.792	8433.543	7185.698	8647.678	9944.349	10285.2	10505.26	3
20200314_Exploris_RSLC9_Waters_CC_DDA_TKO_1ng.raw	P21243	16.3%	13	0	-0.318524539470673	23072.04	19075.99	21534.99	20659.3	18511.62	21563.06	19146.52	20585.63	17274.81	22051.41	19093.36	4
20200314_Exploris_RSLC9_Waters_CC_DDA_TKO_1ng.raw	P39676	0.18	5	0	-1.35641610622406	12808.38	11213.89	11191.24	10392.68	14053.75	11307.99	10210.69	11158.75	11183.3	13641.32	12652.88	5
20200314_Exploris_RSLC9_Waters_CC_DDA_TKO_1ng.raw	P31412	15.6%	7	0	-1.05770576000214	3355.813	3581.862	3911.021	4821.877	3490.713	4592.449	5642.095	3971.489	4972.793	5287.286	5171.818	4
20200314_Exploris_RSLC9_Waters_CC_DDA_TKO_1ng.raw	P23337	1.3%	1	0	-0.716491937637329	22238.63	23768.29	20188.19	19826	19884.55	19586.32	23267.8	25444.17	24669.74	24773.63	26653.1	1
20200314_Exploris_RSLC9_Waters_CC_DDA_TKO_1ng.raw	P40075	15.6%	10	0	-1.00438225269318	47682.82	40359.48	40965.18	44120.43	40461.38	48610.4	44002.79	45553.91	43884.42	48877.54	50167.31	3
20200314_Exploris_RSLC9_Waters_CC_DDA_TKO_1ng.raw	P09436	13.9%	30	0	-0.551871240139008	73596.12	74528.52	73558.14	54825.3	63592.21	58510.58	54619.04	56903.99	55339.56	52801.59	51888.57	13
20200314_Exploris_RSLC9_Waters_CC_DDA_TKO_1ng.raw	P11412	8.1%	11	0	-0.720448195934296	25721.56	27486.54	28795.41	29846.67	28723.76	27921.15	26141.73	26628.36	28986.7	30773.75	28631.94	5
20200314_Exploris_RSLC9_Waters_CC_DDA_TKO_1ng.raw	P34730	5.1%	2	0	-1.08632934093475	7930.858	8469.939	8576.144	10178.45	7633.575	8867.787	9224.524	7625.681	9084.687	7179.895	5534.548	1
20200314_Exploris_RSLC9_Waters_CC_DDA_TKO_1ng.raw	P33892	3.7%	15	0	-0.646204173564911	6791.292	6885.196	7539.663	7125.988	6764.129	7821.202	7253.41	6626.691	6227.682	7983.721	8518.239	9
20200314_Exploris_RSLC9_Waters_CC_DDA_TKO_1ng.raw	P38250	6.9%	8	0	-0.678556859493256	5611.223	5742.743	4154.669	4044.871	5552.049	4895.397	6063.883	3802.157	4506.083	4985.363	5594.229	5
20200314_Exploris_RSLC9_Waters_CC_DDA_TKO_1ng.raw	P16140	26.7%	26	0	-0.645928561687469	95693.68	99236.7	95066.38	89962.75	92202.91	91334.41	87998.67	94021.43	90708.96	84246.99	89098.07	12
20200314_Exploris_RSLC9_Waters_CC_DDA_TKO_1ng.raw	Q01532	8.5%	5	0	-1.63930904865265	5719.498	6285.919	6415.627	5792.868	5995.954	5620.735	6089.99	6698.547	5497.306	5858.077	5413.515	3
20200314_Exploris_RSLC9_Waters_CC_DDA_TKO_1ng.raw	P17709	31.4%	20	0	-0.373321384191513	70104.28	65590.66	73675.52	58547.42	58701.67	54787.59	56244.82	56837.61	61226.25	56403.78	57170.91	11
20200314_Exploris_RSLC9_Waters_CC_DDA_TKO_1ng.raw	P40825	16.1%	29	0	-0.146599933505058	29436.07	34213.25	31075	31074.16	31853.99	32929.33	33338.61	32089.91	34376.72	33094.19	35362.37	15
20200314_Exploris_RSLC9_Waters_CC_DDA_TKO_1ng.raw	P32582	32.9%	23	0	-0.330918252468109	29908.48	29815.87	26507.27	25792.46	25542.73	30577.17	26993.86	25616.98	26461.29	21937.02	25001.92	13
20200314_Exploris_RSLC9_Waters_CC_DDA_TKO_1ng.raw	P02400	60.9%	10	0	-0.922297537326813	53632.85	52774.07	52513.68	53737.63	57960.82	52960.11	53867.32	54833.23	55588.56	55448.46	54983.99	4
20200314_Exploris_RSLC9_Waters_CC_DDA_TKO_1ng.raw	P25443	24.8%	6	0	-0.650676429271698	39450.98	36074.2	39011.53	37819.83	37946.88	36024.15	34386.4	39111.71	37752.77	36729.74	37249.15	4
20200314_Exploris_RSLC9_Waters_CC_DDA_TKO_1ng.raw	P12709	29.1%	60	0	-0.91595858335495	259104.2	248861.3	258802.1	223228.6	233845.2	239114.1	252307.8	253548	252629.9	242222.1	251116	13
20200314_Exploris_RSLC9_Waters_CC_DDA_TKO_1ng.raw	P32590	7.6%	13	0	-0.594795405864716	9046.176	8775.895	8789.473	10830.3	9638.993	11595.84	8953.146	9602.259	9780.902	9900.196	8725.173	5
20200314_Exploris_RSLC9_Waters_CC_DDA_TKO_1ng.raw	P25342	13.7%	4	0	-1.05329644680023	1207.226	1568.205	2200.402	2014.686	1811.932	1857.423	2888.341	1425.655	707.1346	589.9365	899.8579	3
20200314_Exploris_RSLC9_Waters_CC_DDA_TKO_1ng.raw	P38891	10.7%	5	0	-0.921196520328522	7283.415	8899.396	7722.195	14364.5	10668.31	8442.291	14572.68	10416.02	9001.253	8402.058	5314.702	4
20200314_Exploris_RSLC9_Waters_CC_DDA_TKO_1ng.raw	P53622	7.4%	29	0	-0.711764514446259	28962.82	30258.99	30018.45	27655	31156.88	29182.44	30090.91	33293.83	31113.37	32071.77	32025.86	8
20200314_Exploris_RSLC9_Waters_CC_DDA_TKO_1ng.raw	P14906	6.6%	7	0	-0.384776294231415	6063.589	7138.099	5874.801	5397.749	6785.138	5006.271	5832.427	5788.611	6517.416	6906.038	5638.346	4
20200314_Exploris_RSLC9_Waters_CC_DDA_TKO_1ng.raw	P05453	9.1%	11	0	-0.726638495922089	32174.56	33685.42	29838.78	27978.38	29268.52	30905.93	28774.83	32447.64	34569.34	35666.88	32862.8	6
20200314_Exploris_RSLC9_Waters_CC_DDA_TKO_1ng.raw	Q12189	5.8%	1	0	-1.3876827955246	2828.373	2703.607	3335.713	4882.627	3254.92	3912.347	2846.067	2907.728	4103.126	3050.469	2817.617	1
20200314_Exploris_RSLC9_Waters_CC_DDA_TKO_1ng.raw	P0CX47;P0CX48	37.8%;37.8%	18	0	-0.49907386302948	163683.6	154656	165518.1	129225.6	141271.2	135991.6	148091.7	157283.8	154916.1	171548.8	179168.2	6
20200314_Exploris_RSLC9_Waters_CC_DDA_TKO_1ng.raw	Q12499	10.8%	10	0	-1.06136763095856	31836.82	27430.22	28777.71	30112.82	36279.47	34634.3	36052.36	33853.37	30024.03	25859.94	27223.28	5
20200314_Exploris_RSLC9_Waters_CC_DDA_TKO_1ng.raw	Q12349	11.3%	2	0	-2.28093290328979	1479.597	869.3992	1624.527	1034.955	770.9109	1196.238	1513.286	1671.312	1762.134	752.1963	1256.727	1
20200314_Exploris_RSLC9_Waters_CC_DDA_TKO_1ng.raw	P32469	0.16	13	0	-0.597712218761444	46181.41	49071.85	44329.47	41740.08	44812.97	45842.77	41461.77	49457.64	46266.89	46848.51	50790.52	5
20200314_Exploris_RSLC9_Waters_CC_DDA_TKO_1ng.raw	P05373	9.1%	7	0	-2.18581819534302	5430.4	4895.045	5736.503	6823.119	7349.05	6199.244	5883.783	6075.167	6469.323	7093.937	5778.846	2
20200314_Exploris_RSLC9_Waters_CC_DDA_TKO_1ng.raw	P34223	18.9%	15	0	-0.771183371543884	7830.694	6923.353	7523.087	6695.447	5892.571	7366.812	6693.283	6301.41	8805.619	7297.389	5337.197	7
20200314_Exploris_RSLC9_Waters_CC_DDA_TKO_1ng.raw	P38764	5.4%	10	0	-0.384667575359344	3082.939	3127.56	3439.856	2445.756	1717.941	3388.209	2302.46	4078.111	2186.594	3954.504	3252.096	5
20200314_Exploris_RSLC9_Waters_CC_DDA_TKO_1ng.raw	P38910	41.5%	7	0	-0.997975051403046	24394.86	23212.32	21637.05	30806.39	28816.27	28775.93	30166.13	31814.04	30816.67	26337.42	26915.51	4
20200314_Exploris_RSLC9_Waters_CC_DDA_TKO_1ng.raw	Q08412	16.8%	12	0	-0.695078313350677	12946.43	14051.77	12165.13	12111.54	13397.56	12605.9	11982.89	11763.48	13476.8	13203	14981.83	6
20200314_Exploris_RSLC9_Waters_CC_DDA_TKO_1ng.raw	P22517	4.3%	4	0	-0.852531850337982	8371.32	8630.638	8598.486	7687.589	6635.485	5820.984	7173.298	7301.921	5494.666	4942.933	5637.086	2
20200314_Exploris_RSLC9_Waters_CC_DDA_TKO_1ng.raw	P38009	27.7%	24	0	-0.68340128660202	35862.32	34048.18	40000.5	32635.18	35813.17	37935.18	32472.17	33494	34804.04	34430.27	31325.8	13
20200314_Exploris_RSLC9_Waters_CC_DDA_TKO_1ng.raw	P05756	48.3%	19	0	-0.842230975627899	44681.74	39768.84	43713.21	42060.48	41416.71	45538.5	36458.38	43137.44	38612.11	37297.89	38572.98	7
20200314_Exploris_RSLC9_Waters_CC_DDA_TKO_1ng.raw	P53900	15.5%	8	0	-1.80141651630402	13300.58	15402.02	17302.02	17715.33	17550.67	17495.8	15990.53	17614.5	17078.39	16582.95	16251.87	2
20200314_Exploris_RSLC9_Waters_CC_DDA_TKO_1ng.raw	P27476	7.7%	5	0	-0.700686633586884	2132.156	2638.437	3678.043	2504.547	2771.588	3038.335	2711.607	3522.826	3074.148	2666.355	3577.814	2
20200314_Exploris_RSLC9_Waters_CC_DDA_TKO_1ng.raw	P43597	0.02	9	0	-1.70541632175446	6856.319	9434.442	9140.465	8435.645	8634.723	7972.425	10480.51	8998.525	10132.77	9771.84	10572.73	3
20200314_Exploris_RSLC9_Waters_CC_DDA_TKO_1ng.raw	P26637	10.6%	27	0	-0.522954642772675	23541.5	24174.84	23780.54	23253.73	23325.26	24841.39	21878.71	22405.29	21350.22	24139.16	20967.86	11
20200314_Exploris_RSLC9_Waters_CC_DDA_TKO_1ng.raw	P24031	12.6%	11	0	-0.284651458263397	29306.66	29826.6	28153.7	29996.2	35111.63	30893.6	33816.64	33776.5	35533.9	29403.71	28658.75	5
20200314_Exploris_RSLC9_Waters_CC_DDA_TKO_1ng.raw	P10081	38.5%	46	0	-0.639855086803436	73398.13	72053.34	76220.44	76137.59	72575.23	65481.6	77026.66	70812.73	71738.39	69663.2	74151.7	12
20200314_Exploris_RSLC9_Waters_CC_DDA_TKO_1ng.raw	P32521	2.2%	2	0	-2.27712512016296	721.8409	1666.706	840.9648	1032.302	NA	927.7965	554.9818	799.0984	748.9521	1215.423	615.269	2
20200314_Exploris_RSLC9_Waters_CC_DDA_TKO_1ng.raw	Q05359	11.4%	3	0	-1.12374126911163	7652.354	6825.217	7375.601	6607.284	5882.712	7302.809	6645.69	8370.372	6323.944	7628.979	7231.899	3
20200314_Exploris_RSLC9_Waters_CC_DDA_TKO_1ng.raw	P12945	4.3%	7	0	-0.873552203178406	9617.788	9763.174	10420.02	9852.883	9455.621	8216.184	8968.225	10770.19	9295.935	11076.96	12005.93	5
20200314_Exploris_RSLC9_Waters_CC_DDA_TKO_1ng.raw	Q04603	4.1%	1	0	-2.42242288589478	1592.974	1391.752	1421.787	1345.728	1377.752	1335.344	682.4225	1550.009	1335.73	1543.651	841.6964	1
20200314_Exploris_RSLC9_Waters_CC_DDA_TKO_1ng.raw	P47120	21.8%	18	0	-0.814696729183197	25786.96	24762.27	26024.98	28135.27	30547.83	27173.95	25958.58	25579.7	27414.58	29541.13	32627.02	6
20200314_Exploris_RSLC9_Waters_CC_DDA_TKO_1ng.raw	P21576	12.5%	12	0	-0.777002155780792	21480.03	22209.63	21861.26	21736.43	21420.48	18914.12	23678.93	24466.67	21867.02	21978.77	20769.23	6
20200314_Exploris_RSLC9_Waters_CC_DDA_TKO_1ng.raw	A0A0L8VNV1;P0CX31;P0CX32	21.8%;23%;23%	6	0	-1.65774488449097	1891.471	1924.714	2598.696	1205.771	2150.246	2125.084	2324.527	1911.933	3488.699	1590.225	2595.938	3
20200314_Exploris_RSLC9_Waters_CC_DDA_TKO_1ng.raw	Q00055	17.6%	13	0	-0.125037357211113	17057.23	17456.02	16426.75	16489.04	16420.54	16024.55	18580.35	21061.19	21150.76	16586.12	18313.23	6
20200314_Exploris_RSLC9_Waters_CC_DDA_TKO_1ng.raw	Q12030	10.2%	2	0	-1.86419939994812	NA	NA	NA	NA	NA	NA	NA	606.6371	NA	NA	NA	2
20200314_Exploris_RSLC9_Waters_CC_DDA_TKO_1ng.raw	P36147	3.6%	11	0	-0.572384893894196	2730.785	3533.051	3988.784	3889.916	2543.289	2459.942	3118.097	2977.279	3533.865	2431.528	2694.336	1
20200314_Exploris_RSLC9_Waters_CC_DDA_TKO_1ng.raw	P38707	15.9%	15	0	-0.268192231655121	37502.54	35349.84	36579.24	37039.41	36481.93	34094.14	36622.39	35669.01	34214.04	36688.72	36867.3	8
20200314_Exploris_RSLC9_Waters_CC_DDA_TKO_1ng.raw	P47039	5.6%	2	0	-0.156823799014091	4309.265	2764.611	3515.2	2981.731	2992.569	2611.081	3298.32	3497.916	3874.258	2672.538	4192.695	2
20200314_Exploris_RSLC9_Waters_CC_DDA_TKO_1ng.raw	P35719	44.7%	10	0	-0.638749301433563	30214.36	30528.87	29345.33	32660.2	31712.24	31252.38	33982.59	34002.66	33462.92	28018.46	26263.25	7
20200314_Exploris_RSLC9_Waters_CC_DDA_TKO_1ng.raw	P05743;P53221	20.5%;20.5%	13	0	-1.08489382266998	143752.4	143748.2	144853.6	149794.3	150484.1	157384.1	146722	153706.9	153752.4	138960.6	149864.3	3
20200314_Exploris_RSLC9_Waters_CC_DDA_TKO_1ng.raw	Q02725	9.3%	16	0	-0.276274621486664	12916.7	14031.88	15070.73	15303.46	13684.08	13841.46	14364.13	16470.02	16699.24	15167.97	13164.51	7
20200314_Exploris_RSLC9_Waters_CC_DDA_TKO_1ng.raw	P38879	40.8%	32	0	-0.560193836688995	62020.58	61714.54	63589.03	84217.61	82630.03	83039.09	79244.98	80654.15	82568.69	61308.5	62012.93	6
20200314_Exploris_RSLC9_Waters_CC_DDA_TKO_1ng.raw	Q06146	0.15	14	0	-0.662306010723114	12118.11	12034.32	13591.88	12016.52	12383.64	12155.58	12856.86	14159.46	12394.66	11110.11	11662.93	4
20200314_Exploris_RSLC9_Waters_CC_DDA_TKO_1ng.raw	P17505	22.5%	12	0	-1.63255131244659	26147.26	23965.75	23944.47	22959.49	22886.05	24859.83	20348.32	20313.37	20267.01	20195.42	21934.57	5
20200314_Exploris_RSLC9_Waters_CC_DDA_TKO_1ng.raw	P15303	5.9%	10	0	-1.42600739002228	11849.18	11057.33	12966.15	11291.74	11631.55	12268.61	12118.61	10996.29	13663.14	15341.62	13874	4
20200314_Exploris_RSLC9_Waters_CC_DDA_TKO_1ng.raw	P53137	1.1%	3	0	-2.20955371856689	23289.74	23104.49	21642.23	26221.11	29124.02	24618.15	27173.8	26066.62	29737.39	21251.21	23127.22	1
20200314_Exploris_RSLC9_Waters_CC_DDA_TKO_1ng.raw	P11075	2.4%	12	0	-1.1141744852066	4158.144	3159.959	2869.388	5057.482	3289.488	2679.258	3734.904	3796.265	4857.869	3164.588	3057.033	5
20200314_Exploris_RSLC9_Waters_CC_DDA_TKO_1ng.raw	P38845	4.7%	4	0	-0.959542393684387	2627.093	2146.412	1608.442	1720.941	1809.848	2032.066	3114.219	1949.684	2737.312	2754.916	2162.093	2
20200314_Exploris_RSLC9_Waters_CC_DDA_TKO_1ng.raw	P34216	11.1%	27	0	-0.667169988155365	11754.13	10661.76	13044.88	14066.29	10127.32	11035.07	13022.95	11578.24	12623.49	11537.62	10993.01	14
20200314_Exploris_RSLC9_Waters_CC_DDA_TKO_1ng.raw	P40019	0.17	6	0	-0.299660265445709	19159.91	17127.44	18949.71	22851.37	21656.93	21727.3	19044.96	21586.46	18738.68	21046.23	20586.43	3
20200314_Exploris_RSLC9_Waters_CC_DDA_TKO_1ng.raw	P07170	25.2%	11	0	-0.477257668972015	58873.86	56656.6	57689.34	58847.54	61621.04	61043.11	68283.61	71114	68509.99	72109.91	70895.09	6
20200314_Exploris_RSLC9_Waters_CC_DDA_TKO_1ng.raw	P41818	23.1%	11	0	-0.310149371623993	14839.39	15450.02	16551.92	16214.91	18552.67	15852.99	14383.16	17266.68	18329.75	16885.14	17296.52	5
20200314_Exploris_RSLC9_Waters_CC_DDA_TKO_1ng.raw	P00931	16.3%	19	0	-0.414997041225433	45095.64	45893.74	48569.06	53110.84	50952.16	51221.61	46805.21	53751.57	52345.96	51359.32	51412.52	9
20200314_Exploris_RSLC9_Waters_CC_DDA_TKO_1ng.raw	P47075	12.2%	22	0	-0.362736731767654	48692.5	41046.41	46126.61	45187.06	44804.77	45898.14	43465.08	44368.87	48012.63	52312.7	49315.23	10
20200314_Exploris_RSLC9_Waters_CC_DDA_TKO_1ng.raw	P40958	4.1%	2	0	-1.87985956668854	NA	584.6551	440.5725	NA	549.1443	457.696	904.7222	861.6013	NA	NA	514.1699	1
20200314_Exploris_RSLC9_Waters_CC_DDA_TKO_1ng.raw	P32497	9.9%	16	0	-0.252713143825531	9482.678	9890.456	8969.509	8483.223	9130.023	9471.585	8422.253	9061.704	10166.02	11774.71	11380.49	8
20200314_Exploris_RSLC9_Waters_CC_DDA_TKO_1ng.raw	P49723	15.1%	9	0	0.011108947917819	29895.42	26919.99	27679.1	23949.01	25251.88	23627.68	26539.25	26702.22	24473.08	25660.87	28718.68	5
20200314_Exploris_RSLC9_Waters_CC_DDA_TKO_1ng.raw	P53192	3.4%	1	0	-0.872059285640717	2077.786	1792.833	1344.209	2368.296	1547.271	1960.298	1861.441	1891.105	1640.997	1908.752	2009.451	1
20200314_Exploris_RSLC9_Waters_CC_DDA_TKO_1ng.raw	P05738	40.8%	10	0	-0.654026389122009	20366.49	20752.86	22177.75	20430.02	18903.26	19762.24	19167.26	19081.63	20826.5	20637.8	19416.27	5
20200314_Exploris_RSLC9_Waters_CC_DDA_TKO_1ng.raw	P41940	36.6%	33	0	-0.368506133556366	93085.51	90021.89	88095.29	77337.52	83361.07	79883.48	80020.79	78962.13	83062.8	83685.3	83444.45	11
20200314_Exploris_RSLC9_Waters_CC_DDA_TKO_1ng.raw	P35176	9.8%	6	0	-0.642113626003265	2303.921	2956.258	2231.908	2725.018	3218.087	3679.478	2258.799	3366.458	3333.377	4209.598	4466.011	2
20200314_Exploris_RSLC9_Waters_CC_DDA_TKO_1ng.raw	Q99321	0.17	5	0	-1.49985301494598	1868.279	1380.688	1190.25	1320.626	1290.479	698.2451	1228.209	753.0215	1224.281	1284.115	2588.87	3
20200314_Exploris_RSLC9_Waters_CC_DDA_TKO_1ng.raw	P33442	47.8%	51	0	-0.838861882686615	126269.9	118828.8	119246.8	99552.81	102386.6	105355.5	109393.4	111103.7	109185.5	117167.1	118406.8	11
20200314_Exploris_RSLC9_Waters_CC_DDA_TKO_1ng.raw	G2WLM2;P32911	46.5%;43.5%	10	0	-0.95348185300827	15163.32	15360.31	16088.82	15519.66	19184.9	16844.95	14730.69	16068.66	17628.31	16858.54	17558.63	3
20200314_Exploris_RSLC9_Waters_CC_DDA_TKO_1ng.raw	P39976	4.2%	5	0	-1.15410196781158	12681.61	14550.79	14324.03	14425.06	12107.36	14677.31	13930.83	15045.86	16075.16	13153.99	13245.05	2
20200314_Exploris_RSLC9_Waters_CC_DDA_TKO_1ng.raw	P35844	9.9%	6	0	-0.710832059383392	14507.77	17115.04	16834.05	18051.48	13225.54	16026.27	16194.35	18437.93	18697.33	21525.51	18868.83	4
20200314_Exploris_RSLC9_Waters_CC_DDA_TKO_1ng.raw	P07703	11.9%	4	0	-0.746185839176178	8469.843	6611.574	8153.691	8302.491	8878.741	8319.886	6359.507	8242.831	7823.255	10709.6	10162.4	3
20200314_Exploris_RSLC9_Waters_CC_DDA_TKO_1ng.raw	P32319	1.3%	2	0	-1.23916065692902	6464.354	8096.432	6807.502	6408.508	6857.296	7268.593	7178.235	5780.429	7667.358	7874.701	6508.785	2
20200314_Exploris_RSLC9_Waters_CC_DDA_TKO_1ng.raw	P38788	17.3%	17	0	-0.755535364151001	44980.43	40186.66	39208.67	38114.48	43490.66	47159.32	42234.96	43864.73	45305.36	45603.08	47020.05	7
20200314_Exploris_RSLC9_Waters_CC_DDA_TKO_1ng.raw	P32481	16.5%	13	0	-0.678165853023529	19173.66	21227.4	19021.67	17950.97	18710.78	22294.35	20240.65	21976.94	19889.89	18093.65	18213.73	7
20200314_Exploris_RSLC9_Waters_CC_DDA_TKO_1ng.raw	Q04773	7.6%	1	0	-1.04032552242279	NA	531.9745	641.7427	1496.446	1015.288	1488.011	767.1067	647.0573	1306.304	518.5228	794.1713	1
20200314_Exploris_RSLC9_Waters_CC_DDA_TKO_1ng.raw	Q06151	0.02	2	0	-0.656008124351501	2014.116	1877.067	2298.472	2130.795	2614.802	2220.301	2484.922	1256.871	2338.257	2029.155	2634.933	1
20200314_Exploris_RSLC9_Waters_CC_DDA_TKO_1ng.raw	P06103	3.8%	10	0	-0.794595897197723	18216.5	17968	19833.81	17543.6	20129.63	18281.25	20564.65	23764.02	20875.29	22636.84	21821.44	3
20200314_Exploris_RSLC9_Waters_CC_DDA_TKO_1ng.raw	P24276	1.2%	4	0	-1.06685435771942	8560.009	8925.777	8014.167	8316.011	8838.594	8315.024	8715.992	9171.527	8294.121	8894.811	10236.4	2
20200314_Exploris_RSLC9_Waters_CC_DDA_TKO_1ng.raw	P39929	13.8%	5	0	-0.702937304973602	31414.95	29042.54	29846.37	30136.87	31307.58	34936.43	32211.63	33008.04	31894.34	33447.88	30019.07	3
20200314_Exploris_RSLC9_Waters_CC_DDA_TKO_1ng.raw	P20435	6.5%	6	0	-1.37584793567657	921.4455	1679.119	1062.269	729.7517	2009.461	1280.338	1613.025	1129.719	1179.488	NA	1032.49	1
20200314_Exploris_RSLC9_Waters_CC_DDA_TKO_1ng.raw	P25567	11.8%	4	0	-1.51534366607666	5744.453	6174.924	5602.012	5902.665	6124.878	5622.551	7084.297	5704.345	6460.926	6318.758	6559.795	4
20200314_Exploris_RSLC9_Waters_CC_DDA_TKO_1ng.raw	P38817	7.5%	8	0	-0.904203534126282	4121.293	5200.791	5420.592	4853.115	5150.499	3766.894	3353.257	3308.415	5989.948	5640.84	4638.602	3
20200314_Exploris_RSLC9_Waters_CC_DDA_TKO_1ng.raw	P41921	4.6%	2	0	-1.55142211914063	5770.46	5261.77	5763.567	6086.665	5987.149	5320.333	5750.923	5798.743	5409.092	5871.23	5064.151	2
20200314_Exploris_RSLC9_Waters_CC_DDA_TKO_1ng.raw	P19414	17.9%	56	0	-0.365415990352631	97831.66	95991.1	97928.93	88134.44	89762.77	93382.15	98162.32	105055.2	105307	92566.52	96136.72	14
20200314_Exploris_RSLC9_Waters_CC_DDA_TKO_1ng.raw	P16649	6.9%	9	0	-0.630063951015472	9062.729	7900.908	7956.261	6678.071	7127.143	7978.95	9467.726	7497.855	8814.334	6986.061	7643.722	5
20200314_Exploris_RSLC9_Waters_CC_DDA_TKO_1ng.raw	P21801	4.5%	1	0	-0.127578184008598	2030.779	1560.79	2115.457	1818.93	2017.992	1880.603	887.0297	1424.764	1915.274	1513.228	998.4467	1
20200314_Exploris_RSLC9_Waters_CC_DDA_TKO_1ng.raw	P13298	36.7%	18	0	-0.669954597949982	21989.3	26057.18	23673.87	22599.42	23956.84	22145	21935.7	24983.29	22244.25	21966.63	24047.21	7
20200314_Exploris_RSLC9_Waters_CC_DDA_TKO_1ng.raw	P40477	1.1%	3	0	-0.814306437969208	NA	NA	NA	NA	NA	NA	NA	NA	366.6714	636.2677	NA	2
20200314_Exploris_RSLC9_Waters_CC_DDA_TKO_1ng.raw	P28274	4.8%	5	0	-1.20130741596222	4283.805	5496.414	2653.402	5064.718	3348.872	3145.87	4128.274	4560.022	4613.554	4026.105	4809.852	3
20200314_Exploris_RSLC9_Waters_CC_DDA_TKO_1ng.raw	Q08975	7.8%	8	0	-1.21635460853577	25773.14	24482.41	27136.81	21565.49	20340.82	24626.64	24837.7	21861.34	23242.77	25558.63	21707.16	4
20200314_Exploris_RSLC9_Waters_CC_DDA_TKO_1ng.raw	P15992	45.3%	24	0	-0.984818994998932	116609.8	114553.1	119395.6	88045.36	89436.38	97251.44	90968.72	98975.52	94032.27	88716.46	86883.23	8
20200314_Exploris_RSLC9_Waters_CC_DDA_TKO_1ng.raw	P35691	32.3%	22	0	-0.547596633434296	124485.5	126550.5	131901.2	128847	134466.3	132652.2	129671.5	137054.2	130479.9	147446.8	152803.6	5
20200314_Exploris_RSLC9_Waters_CC_DDA_TKO_1ng.raw	P28834	14.7%	14	0	-1.01496207714081	15044.28	14666.45	15942.45	15983.51	16891.16	14909.85	17386.12	16006.41	16754.72	14045.99	17032.09	5
20200314_Exploris_RSLC9_Waters_CC_DDA_TKO_1ng.raw	P09938	20.1%	17	0	-1.0790319442749	52089.63	49896.76	50034.03	51939.22	49527.28	46636.81	48978.95	49378.72	48605.32	46338.67	44724.57	7
20200314_Exploris_RSLC9_Waters_CC_DDA_TKO_1ng.raw	P47912	0.04	5	0	-0.406202495098114	26049.2	24897.46	27003.37	27436.98	26595.69	26365.24	25016.72	25866.88	26490.03	22024.24	24236.88	3
20200314_Exploris_RSLC9_Waters_CC_DDA_TKO_1ng.raw	P39077	3.4%	6	0	-2.17032384872437	2508.581	2154.873	2336.385	2523.656	2152.325	2297.192	2389.715	2686.878	2742.628	3589.085	3146.757	2
20200314_Exploris_RSLC9_Waters_CC_DDA_TKO_1ng.raw	P38986	10.5%	4	0	-0.249137446284294	7496.25	7067.375	7106.815	7558.399	7809.134	8228.542	6627.889	7095.015	9279.002	8008.776	6803.494	3
20200314_Exploris_RSLC9_Waters_CC_DDA_TKO_1ng.raw	P28495	20.9%	14	0	-0.680241763591766	24487.79	21981.86	24553.18	23608.7	21978.14	21746.13	23485.51	24430.52	25312.84	25141.1	23309.94	5
20200314_Exploris_RSLC9_Waters_CC_DDA_TKO_1ng.raw	P14020	10.9%	11	0	-0.6524538397789	7384.528	6271.454	7182.928	7199.777	7538.496	6366.053	7286.905	7882.229	7631.137	8235.109	7657.2	3
20200314_Exploris_RSLC9_Waters_CC_DDA_TKO_1ng.raw	P38972	8.7%	18	0	-0.54633229970932	32030.13	31951.52	29496.21	26476.01	30264.91	27974.28	28761.72	26886.77	29932.02	30101.4	32079.23	9
20200314_Exploris_RSLC9_Waters_CC_DDA_TKO_1ng.raw	P08566	3.1%	10	0	-0.869938552379608	15080.65	13881.84	13604.67	12082.87	15067.94	13074.23	14001.55	13909.82	14071.2	13111.09	14539.01	5
20200314_Exploris_RSLC9_Waters_CC_DDA_TKO_1ng.raw	P07246	10.7%	13	0	-0.741032302379608	69153.26	68938.77	72496.77	76678.27	72430.97	71514.69	68839.13	73836.67	79071.1	71896.69	71374.48	4
20200314_Exploris_RSLC9_Waters_CC_DDA_TKO_1ng.raw	P33734	3.4%	3	0	-1.09720981121063	3446.415	3137.417	2834.803	3255.641	3496.658	2166.875	2559.873	2866.547	2668.702	3133.47	2087.613	2
20200314_Exploris_RSLC9_Waters_CC_DDA_TKO_1ng.raw	P32598	10.3%	3	0	-0.338636159896851	2503.03	2135.929	2170.15	1626.531	2425.893	1628.785	1699.49	2977.449	2326.623	2111.318	2926.36	3
20200314_Exploris_RSLC9_Waters_CC_DDA_TKO_1ng.raw	P04806	0.41	18	0	-0.509336411952972	60638.08	57542.54	56731.19	48977.93	47209.86	46896.89	44196.39	47689.44	43897.63	41720.95	42239.73	14
20200314_Exploris_RSLC9_Waters_CC_DDA_TKO_1ng.raw	P04807	41.4%	37	0	-0.291930347681046	200158.1	200657.5	193446.5	190719.1	176832.3	180505.4	183326.7	186202.7	184497	185243.6	188694.4	14
20200314_Exploris_RSLC9_Waters_CC_DDA_TKO_1ng.raw	P21954	11.9%	8	0	-0.240169927477837	13215.67	15326.43	14936.79	15649.13	15674.39	13311.8	15492.29	15092.82	15513.69	12770.15	11261.23	5
20200314_Exploris_RSLC9_Waters_CC_DDA_TKO_1ng.raw	Q04175	2.2%	4	0	-0.957059800624847	769.4972	619.4747	541.4274	1167.823	840.1519	742.9304	975.5146	1072.977	1088.11	1048.411	NA	2
20200314_Exploris_RSLC9_Waters_CC_DDA_TKO_1ng.raw	P38911	10.9%	10	0	-1.10282242298126	15190.73	18799.64	16452.56	17715.42	17728.67	14080.89	15402.49	16604.54	16027.64	15481.24	14954.88	4
20200314_Exploris_RSLC9_Waters_CC_DDA_TKO_1ng.raw	P17536	41.2%	25	0	-0.0286545027047396	118087.8	120320.9	121467.6	136972.1	131631.4	133746.8	122623.1	127890.6	128031.4	126726.4	130032.3	8
20200314_Exploris_RSLC9_Waters_CC_DDA_TKO_1ng.raw	P28707	19.9%	11	0	-0.316032826900482	27041.2	27031.7	26025.93	30774.29	28273.14	27409.77	29173.29	26928.44	27866.06	24583.05	24899.49	4
20200314_Exploris_RSLC9_Waters_CC_DDA_TKO_1ng.raw	Q12406	1.5%	3	0	-2.09372687339783	8666.49	12455.43	11784.15	10494.78	10974.97	10891.2	11367.81	10659.75	11910.62	11475.92	10102.26	1
20200314_Exploris_RSLC9_Waters_CC_DDA_TKO_1ng.raw	P36154	5.8%	4	0	-0.690304934978485	7685.934	7769.649	7455.359	8359.696	9558.869	8765.479	6492.267	7964.474	6575.083	8030.246	7800.355	1
20200314_Exploris_RSLC9_Waters_CC_DDA_TKO_1ng.raw	P32558	4.4%	9	0	-0.79446405172348	6578.835	6379.183	6495.644	6487.88	6993.184	6713.506	6361.357	7072.692	5673.888	8277.996	7317.843	5
20200314_Exploris_RSLC9_Waters_CC_DDA_TKO_1ng.raw	P38993	4.2%	4	0	-0.878444314002991	7155.85	6279.397	6422.896	6331.433	6180.91	6730.991	5812.584	7474.729	7179.226	6274.318	7140.18	2
20200314_Exploris_RSLC9_Waters_CC_DDA_TKO_1ng.raw	P53629	1.6%	2	0	-1.5091028213501	2065.636	2595.688	1928.503	3376.986	2982.417	2779.314	3448.872	2387.718	2450.41	3503.405	2643.557	1
20200314_Exploris_RSLC9_Waters_CC_DDA_TKO_1ng.raw	A0A0L8VNE0;P38693	4.8%;3.6%	7	0	-0.396839201450348	8145.994	8542.297	7587.894	7277.591	8419.167	10180.36	6867.694	7539.76	8528.766	6914.86	7488.679	2
20200314_Exploris_RSLC9_Waters_CC_DDA_TKO_1ng.raw	P15625	13.1%	9	0	-0.360705554485321	35193.25	37142.14	35578.27	37457.25	33930.1	34732.39	37335.22	35483.07	34587.63	33712.9	33964.04	6
20200314_Exploris_RSLC9_Waters_CC_DDA_TKO_1ng.raw	P38199	11.5%	12	0	-0.613189160823822	31216.48	33217.22	28902.59	31875.81	30477.49	32775.78	31400.04	27535.44	30676.59	25257.75	23695.84	4
20200314_Exploris_RSLC9_Waters_CC_DDA_TKO_1ng.raw	P07257	30.2%	19	0	-0.738546788692474	27066.39	27947.14	28440.09	27063.73	30550.81	28741.24	28565.34	26818.54	26759.12	24726.73	25258.88	9
20200314_Exploris_RSLC9_Waters_CC_DDA_TKO_1ng.raw	P36015	12.5%	5	0	-1.051304936409	49460.45	46500.72	50207.96	44897.34	48950.95	43454.48	45135.79	43300.22	41994	47162.7	49729.84	3
20200314_Exploris_RSLC9_Waters_CC_DDA_TKO_1ng.raw	Q03690	7.7%	18	0	-0.866315543651581	33471.51	35649.21	34311.45	33163.51	34827.51	33985.29	31977.9	38088.2	34409.06	36114.61	39314.38	9
20200314_Exploris_RSLC9_Waters_CC_DDA_TKO_1ng.raw	Q03862	3.4%	3	0	-2.15262031555176	3666.966	3766.901	4945.495	4195.61	4069.212	5077.361	3849.69	3935.2	4826.669	4623.001	5389.195	2
20200314_Exploris_RSLC9_Waters_CC_DDA_TKO_1ng.raw	P53981	13.3%	19	0	-0.695142209529877	15570.35	14256.51	17979.57	14043.42	16647.92	13080.07	15184.28	16467.52	14903.57	13826.23	17716.42	4
20200314_Exploris_RSLC9_Waters_CC_DDA_TKO_1ng.raw	P32895	11.9%	12	0	-0.696307122707367	13213.47	14255.49	14622.29	15082.69	15021.33	13611.91	15040.26	14579.64	14689.76	14624.66	14139.3	4
20200314_Exploris_RSLC9_Waters_CC_DDA_TKO_1ng.raw	P32288	18.1%	24	0	-0.431762635707855	53110.04	48172.04	49415.74	54863.09	51529.19	51566.84	44708.07	45632.09	44369.18	50537.02	46283.81	7
20200314_Exploris_RSLC9_Waters_CC_DDA_TKO_1ng.raw	P22943	0.56	26	0	-0.918630301952362	104583.7	112862.6	104279	71240.92	69792.18	68436.2	52534.46	58570.2	55599.48	72453.49	70021.88	6
20200314_Exploris_RSLC9_Waters_CC_DDA_TKO_1ng.raw	Q04341	6.6%	7	0	-1.0383665561676	2519.522	2405.808	1990.996	3738.237	4095.991	3467.22	2884.488	2136.48	3300.493	3140.927	3501.295	1
20200314_Exploris_RSLC9_Waters_CC_DDA_TKO_1ng.raw	B5VQN2;P53883	2.2%;1.7%	3	0	-0.890162289142609	9633.895	7847.881	8931.106	9976.302	9975.956	8978.372	9082.164	9698.031	10172.12	12379.84	10872.84	1
20200314_Exploris_RSLC9_Waters_CC_DDA_TKO_1ng.raw	P38295	3.5%	3	0	-1.96446335315704	7613.704	7811.92	7671.065	8306.955	7702.143	7775.134	7239.059	7383.242	8665.606	8832.471	8982.366	2
20200314_Exploris_RSLC9_Waters_CC_DDA_TKO_1ng.raw	P02309	17.5%	21	0	-1.30881345272064	8773.52	8644.786	7926.819	8182.817	8304.482	10162.21	7446.125	7697.996	9271.952	9920.705	10046.11	2
20200314_Exploris_RSLC9_Waters_CC_DDA_TKO_1ng.raw	P21827	7.7%	9	0	-0.623797833919525	11537.71	11842.96	11966.77	11806.42	12011.62	11443.88	9894.846	11867.82	10813.57	10971.71	11929.23	4
20200314_Exploris_RSLC9_Waters_CC_DDA_TKO_1ng.raw	P06787	51.7%	33	0	-0.888642728328705	98113.22	97995.38	102736.1	106574.3	109446.8	110963.2	97725.13	105729.5	105201.3	91231.11	95261.75	6
20200314_Exploris_RSLC9_Waters_CC_DDA_TKO_1ng.raw	P32454	8.6%	19	0	-1.0420058965683	29174.5	30893.99	31884.36	25660.66	26695.47	27566.98	27567.13	29613.67	28251.96	34068.09	30820.03	9
20200314_Exploris_RSLC9_Waters_CC_DDA_TKO_1ng.raw	P00359	23.2%	7	0	-1.28045070171356	9511.614	9516.295	7748.026	8154.216	7935.186	10034.28	10960.19	9273.504	9752.191	8657.814	7042.677	4
20200314_Exploris_RSLC9_Waters_CC_DDA_TKO_1ng.raw	P32905	31.7%	6	0	-1.37173795700073	12731.49	13433.32	13108.98	13563.12	12962.21	15283.22	13652.41	12510.63	13404.3	11673.29	11664.6	5
20200314_Exploris_RSLC9_Waters_CC_DDA_TKO_1ng.raw	P38349	1.8%	1	0	-1.88181555271149	850.2723	691.614	1133.084	602.8505	917.3438	434.6755	1086.07	1242.854	793.9706	611.0746	699.1716	1
20200314_Exploris_RSLC9_Waters_CC_DDA_TKO_1ng.raw	P04037	22.6%	8	0	-1.29138338565826	3955.098	4164.668	2660.738	2795.526	3179.192	4068.545	3888.972	3621.209	3938.9	2517.342	2943.589	3
20200314_Exploris_RSLC9_Waters_CC_DDA_TKO_1ng.raw	P04801	16.8%	42	0	-0.181282684206963	41081.31	41473.38	43033.27	39894.67	39486.06	43704.53	41290.59	42869.61	38645.8	41948.77	41908.69	12
20200314_Exploris_RSLC9_Waters_CC_DDA_TKO_1ng.raw	P48606	26.4%	6	0	-0.751841962337494	16941.7	16774.43	19105.28	19024.16	20937.04	22568.83	20175.49	21760.85	22128.74	21559.28	20337.43	3
20200314_Exploris_RSLC9_Waters_CC_DDA_TKO_1ng.raw	P40517	2.1%	4	0	-0.803267002105713	6918.31	6885.378	6332.619	6204.461	6954.182	7229.109	7641.104	7333.188	7809.078	7331.21	7788.931	1
20200314_Exploris_RSLC9_Waters_CC_DDA_TKO_1ng.raw	P36060	20.5%	17	0	-0.710460841655731	14341.8	14757.2	13967.82	12330.64	13718.16	15462.63	13165.63	13904.44	14399.94	14542.21	12955.8	6
20200314_Exploris_RSLC9_Waters_CC_DDA_TKO_1ng.raw	P15180	16.1%	12	0	-0.883907973766327	52235.02	51990.38	53406.6	55574.44	57257.85	62083.45	57819.38	60114.66	64202.36	63353.4	64881.86	8
20200314_Exploris_RSLC9_Waters_CC_DDA_TKO_1ng.raw	P25644	2.6%	2	0	-0.815384566783905	3177.467	3858.402	4962.78	3080.641	3167.382	2337.679	3497.323	4224.839	1711.075	3918.62	2812.243	2
20200314_Exploris_RSLC9_Waters_CC_DDA_TKO_1ng.raw	P13188	9.5%	23	0	-0.480750501155853	20774.16	21555.5	20481.39	22482.82	24931.04	21306.05	22893.92	22613.03	22032.81	24473.63	24278.83	8
20200314_Exploris_RSLC9_Waters_CC_DDA_TKO_1ng.raw	P02407;P14127	52.9%;52.9%	29	0	-0.313579469919205	94344.3	97553.1	102170.6	110072.3	102732.7	102907.7	105699.3	101697.5	99575.36	94730.74	98181.98	6
20200314_Exploris_RSLC9_Waters_CC_DDA_TKO_1ng.raw	P40217	18.7%	13	0	-0.452426373958588	15019.09	13535.79	14337.84	13132.22	15015.32	13324.68	15215.08	15962.22	15069.05	17853.65	15051.9	6
20200314_Exploris_RSLC9_Waters_CC_DDA_TKO_1ng.raw	P23254	10.7%	16	0	-1.00639581680298	55075.47	49891.61	54632.78	54640.26	57289.86	54489.66	51108.69	51929.05	51025.65	55441.46	56381.8	7
20200314_Exploris_RSLC9_Waters_CC_DDA_TKO_1ng.raw	Q05022	1.5%	3	0	-1.37857377529144	10162.89	11204.06	12796.91	10874.61	13098.89	11393.28	11366.6	11352.44	11989.93	7006.818	7185.645	2
20200314_Exploris_RSLC9_Waters_CC_DDA_TKO_1ng.raw	P20051	2.5%	9	0	-0.960564076900482	24537.72	25851.29	27304.71	28191.67	26779.28	28748.78	24992.7	24711.51	25329.12	24848.82	25490.27	1
20200314_Exploris_RSLC9_Waters_CC_DDA_TKO_1ng.raw	P28777	14.9%	11	0	-1.6104519367218	28871.23	28459.05	29787.23	28666.83	32196.3	32957.15	28138.04	29987.46	28896.9	29850.52	32019.72	5
20200314_Exploris_RSLC9_Waters_CC_DDA_TKO_1ng.raw	P16603	6.8%	10	0	-0.780030190944672	28434.12	32339.46	32294.33	33817.88	32307.15	31683.47	29557.53	33810.66	34548.38	34506.59	31382.24	5
20200314_Exploris_RSLC9_Waters_CC_DDA_TKO_1ng.raw	P35723	8.7%	2	0	-0.947554051876068	2719.403	2027.73	2500.648	2484.394	2183.534	2027.776	2433.069	2540.432	2027.477	3041.847	2618.42	2
20200314_Exploris_RSLC9_Waters_CC_DDA_TKO_1ng.raw	P40029	4.9%	1	0	-1.23754942417145	1547.91	1010.595	2358.034	1354.541	2524.079	1780.565	1328.12	1967.356	1610.682	1900.387	1856.52	1
20200314_Exploris_RSLC9_Waters_CC_DDA_TKO_1ng.raw	P12612	7.3%	7	0	-1.00462591648102	17093.81	17870.41	17022.59	16824.26	16825.13	16318.91	17324.56	17227.45	16979.28	18603.81	17372.74	4
20200314_Exploris_RSLC9_Waters_CC_DDA_TKO_1ng.raw	P14904	13.6%	15	0	-0.260416448116302	18299.55	17870.31	19397.33	16863.32	17853.23	18281.81	17452.86	18416.97	17654.31	15723.84	15566.27	7
20200314_Exploris_RSLC9_Waters_CC_DDA_TKO_1ng.raw	P07267	18.5%	10	0	-0.663184583187103	34646.09	34159.11	30574.53	26234.3	30184.63	28128.33	28173.46	30949.42	29325.85	31588.05	30073.06	5
20200314_Exploris_RSLC9_Waters_CC_DDA_TKO_1ng.raw	P36018	20.9%	8	0	-0.84596174955368	15824.39	16085.98	15803.92	15039.77	17222.01	16911.77	15352.95	13695.17	12945.05	15740.61	16885.62	5
20200314_Exploris_RSLC9_Waters_CC_DDA_TKO_1ng.raw	P53890	3.6%	7	0	-1.47128283977509	9386.902	10967.17	10699.83	9738.948	10428.65	11253.36	9220.816	11146.45	10586.78	12243.83	12585.4	2
20200314_Exploris_RSLC9_Waters_CC_DDA_TKO_1ng.raw	Q12242	0.01	1	0	-2.19892358779907	NA	NA	400.424	606.5454	NA	720.154	NA	NA	NA	442.4284	889.1901	1
20200314_Exploris_RSLC9_Waters_CC_DDA_TKO_1ng.raw	P32803	10.8%	5	0	-2.01373815536499	920.5188	988.462	841.4902	NA	685.9001	NA	613.4698	837.3442	512.1952	957.4715	1115.083	2
20200314_Exploris_RSLC9_Waters_CC_DDA_TKO_1ng.raw	P53885	6.8%	2	0	-0.225001692771912	418.1816	489.0154	NA	777.1115	NA	NA	556.7759	NA	NA	717.0058	NA	2
20200314_Exploris_RSLC9_Waters_CC_DDA_TKO_1ng.raw	P07280;P07281	31.2%;31.2%	13	0	-1.0475949048996	176243.7	165987.8	171097.6	159849.6	169508.9	171386.4	156476.1	177490.9	168522.3	167347.2	173966.5	4
20200314_Exploris_RSLC9_Waters_CC_DDA_TKO_1ng.raw	P54885	19.5%	14	0	-0.945177912712097	65141.39	60904.6	73550.55	60425.32	71814.27	70655.57	66495	66441.72	69792.48	66724.23	72848.68	6
20200314_Exploris_RSLC9_Waters_CC_DDA_TKO_1ng.raw	P36008	15.3%	15	0	-0.429320514202118	70288.22	59706.58	63771.1	58076.53	56237.84	61693.14	57062.47	63057.78	64972.52	63723.82	70229.6	6
20200314_Exploris_RSLC9_Waters_CC_DDA_TKO_1ng.raw	P16474	0.26	39	0	-0.0436934716999531	105304.4	93689.54	102302.7	88471.57	90818.24	89927.59	80152.45	86378.06	81738.68	71264.8	80873.25	16
20200314_Exploris_RSLC9_Waters_CC_DDA_TKO_1ng.raw	P39007	0.01	1	0	-2.62412405014038	5437.625	6564.278	5055.766	4984.864	4757.909	4705.72	4270.467	4192.978	4582.556	5584.067	6507.324	1
20200314_Exploris_RSLC9_Waters_CC_DDA_TKO_1ng.raw	P20459	14.1%	9	0	-0.0392088182270527	14464.93	13704.63	14937.01	12572.7	13370.57	13630.12	13885.4	12981.47	15504.13	13840.72	12648.99	5
20200314_Exploris_RSLC9_Waters_CC_DDA_TKO_1ng.raw	P48015	0.09	4	0	-0.430004060268402	30194.55	24529.49	29935.06	20193	19548.48	22655.35	20797.02	17132.23	21346.13	18884.63	18763.72	3
20200314_Exploris_RSLC9_Waters_CC_DDA_TKO_1ng.raw	P36421	21.8%	19	0	-0.61674040555954	27948.63	24696.28	28651.83	23975.43	25558.84	26088.49	24375.52	26019.96	22937.31	26739.34	28015.26	9
20200314_Exploris_RSLC9_Waters_CC_DDA_TKO_1ng.raw	P16120	24.7%	21	0	-0.679755926132202	68830.65	61990.43	62289.51	62837.86	64692.49	62760.44	63068.28	67123.22	66171.21	66480.64	68246.66	10
20200314_Exploris_RSLC9_Waters_CC_DDA_TKO_1ng.raw	P20606	0.3	18	0	-0.505272090435028	33878.78	30897.66	31505.79	27174.67	31706.04	32405.76	28926.52	31674.44	31902.44	36903.65	43159.56	5
20200314_Exploris_RSLC9_Waters_CC_DDA_TKO_1ng.raw	P32074	4.9%	8	0	-0.838679015636444	40735.72	41006.75	40786.88	43490.77	48107	49185.89	42158.02	52573.12	48934.41	41981.16	41813.2	3
20200314_Exploris_RSLC9_Waters_CC_DDA_TKO_1ng.raw	Q04409	13.4%	11	0	-0.758235275745392	19726.81	19558.08	16979.96	13868.64	14122.61	17079.23	16915.55	18145.53	15912.5	18095.27	16040.58	6
20200314_Exploris_RSLC9_Waters_CC_DDA_TKO_1ng.raw	Q08723	6.5%	2	0	-0.947361946105957	5319.513	8909.862	6822.607	6250.519	5121.335	5381.572	7169.586	7134.185	5956.326	9588.502	6570.62	2
20200314_Exploris_RSLC9_Waters_CC_DDA_TKO_1ng.raw	Q06142	2.2%	2	0	-1.36695563793182	1615.706	1449.58	1691.634	1483.511	1244.857	1287.251	851.6687	1864.452	1160.464	2407.822	1756.446	2
20200314_Exploris_RSLC9_Waters_CC_DDA_TKO_1ng.raw	P41805	16.3%	31	0	-1.66063964366913	40307.33	40776.55	40350.39	40962.43	40918.77	39646.2	42781.57	45701.73	40998.22	45641.73	39069.56	4
20200314_Exploris_RSLC9_Waters_CC_DDA_TKO_1ng.raw	P31688	3.2%	7	0	-1.10783970355988	10666.01	9558.756	10838.74	9067.402	9113.379	9097.709	9097.583	9690.906	9662.334	10026.19	9931.018	3
20200314_Exploris_RSLC9_Waters_CC_DDA_TKO_1ng.raw	P06208	13.4%	15	0	-0.784305036067963	61181.61	57833.1	58772.04	60650.77	61482.7	58761.73	58554.75	59203.03	59591.03	58967.65	59331.91	7
20200314_Exploris_RSLC9_Waters_CC_DDA_TKO_1ng.raw	P47117	6.7%	3	0	-1.76761257648468	8507.648	8100.517	7454.597	8350.533	8069.406	8320.174	8602.143	7408.217	9140.867	7224.946	8527.941	3
20200314_Exploris_RSLC9_Waters_CC_DDA_TKO_1ng.raw	P24280	23.7%	12	0	-0.269456624984741	12953.98	11286.71	12540.73	11069.21	13496.92	13579.92	12780.44	14148.83	12371.25	12205.94	14887.16	5
20200314_Exploris_RSLC9_Waters_CC_DDA_TKO_1ng.raw	P34760	45.9%	33	0	-0.562074601650238	228625.8	211603.1	216440.6	232157.3	246012	237723.8	224307.3	239852	243828.9	218915.8	223987.8	8
20200314_Exploris_RSLC9_Waters_CC_DDA_TKO_1ng.raw	P14540	37.6%	79	0	-0.562364518642426	167742.5	161079.7	162662.6	151199	149242.7	155879.3	141599.2	151952.8	151420.2	142702.7	139374.7	10
20200314_Exploris_RSLC9_Waters_CC_DDA_TKO_1ng.raw	P15454	0.39	13	0	-0.71005791425705	21869.18	17952.33	23986.47	22077.82	23466.74	23128.98	22354.81	23217.99	20982.5	18889.88	24040.69	6
20200314_Exploris_RSLC9_Waters_CC_DDA_TKO_1ng.raw	P40215	2.7%	3	0	-1.59354603290558	4138.268	4392.307	3675.266	5420.785	3831.49	4049.868	3556.473	2957.36	4013.974	4028.292	3959.266	2
20200314_Exploris_RSLC9_Waters_CC_DDA_TKO_1ng.raw	P37012	11.6%	21	0	-0.0407600961625576	54535.8	49185.11	48384.42	39057.68	38625.33	37862.05	39798.38	40229	39241.14	44894.73	43339.59	6
20200314_Exploris_RSLC9_Waters_CC_DDA_TKO_1ng.raw	Q05998;Q08579	2%;2%	1	0	-1.19692695140839	1006.251	1326.829	890.9855	2066.209	1787.609	1122.487	1248.007	1933.369	1780.412	2350.855	3346.357	1
20200314_Exploris_RSLC9_Waters_CC_DDA_TKO_1ng.raw	P40024	11.5%	11	0	0.0245261918753386	8312.403	8857.716	8599.305	7495.733	7074.958	9137.144	7265.766	7531.869	8199.676	8701.604	9654.813	6
20200314_Exploris_RSLC9_Waters_CC_DDA_TKO_1ng.raw	P0CX37;P0CX38	34.3%;34.3%	36	0	-1.19393217563629	63307.22	59056.14	61241.04	57462.12	62433.86	66616.08	55856.74	63390.86	62111.46	62958.57	64655.3	7
20200314_Exploris_RSLC9_Waters_CC_DDA_TKO_1ng.raw	P40414	50.9%	28	0	-0.511792123317719	55115.71	48765.69	56829.64	56492.68	63428.13	56225.07	50341.93	49813.87	51129.79	55409.42	53016.93	8
20200314_Exploris_RSLC9_Waters_CC_DDA_TKO_1ng.raw	P05739	24.4%	7	0	-0.0391639955341816	17977.26	19207.62	18336.29	19184.19	20220.28	19406.9	21552.82	18954.49	19096.22	16424.97	16257.05	4
20200314_Exploris_RSLC9_Waters_CC_DDA_TKO_1ng.raw	P09624	13.6%	11	0	-0.711706280708313	27087.77	29091.27	30257.28	28874.46	30539.02	31947.95	27195.07	27494	29346.7	29611.08	28612.38	7
20200314_Exploris_RSLC9_Waters_CC_DDA_TKO_1ng.raw	P25491	17.4%	17	0	-1.27991926670074	19974.34	21635.01	20149.28	21072.24	17526.65	20988.23	20265.96	18859.64	20149.83	19831.27	21194.48	6
20200314_Exploris_RSLC9_Waters_CC_DDA_TKO_1ng.raw	P31373	12.9%	12	0	-0.659439742565155	125003.7	118183.5	114484.3	105756.4	112597.6	107103	115457	122001.5	111664.9	117116.5	117403.5	5
20200314_Exploris_RSLC9_Waters_CC_DDA_TKO_1ng.raw	P0CX41;P0CX42	28.5%;28.5%	12	0	-0.769380986690521	67071.25	66065.63	70758.84	67616.85	70402.56	69113.1	67992.27	65808.74	66856.84	68151.37	69398.31	4
20200314_Exploris_RSLC9_Waters_CC_DDA_TKO_1ng.raw	P13663	0.31	21	0	-0.00104372401256114	48476.45	49330.93	50208.19	49737.41	49454.16	52315.93	49866.74	49006.52	48796.09	47310.19	44987.06	8
20200314_Exploris_RSLC9_Waters_CC_DDA_TKO_1ng.raw	P39954	18.9%	21	0	-1.0625741481781	65763.27	65142.18	61957.65	49477.07	50242.6	48334.74	52286.96	50269.67	47864.5	54196.23	50646.7	8
20200314_Exploris_RSLC9_Waters_CC_DDA_TKO_1ng.raw	P09733	8.7%	4	0	-1.84288537502289	6201.068	6461.869	7023.74	6510.416	6309.301	5046.982	7502.527	7352.109	6125.671	7659.419	6411.577	3
20200314_Exploris_RSLC9_Waters_CC_DDA_TKO_1ng.raw	P46367	17.1%	16	0	-1.15401065349579	59981.15	54916.67	57482.38	54696.82	53992.99	49264.08	52195.74	46475.62	46064.17	49822.98	53227.61	7
20200314_Exploris_RSLC9_Waters_CC_DDA_TKO_1ng.raw	Q05515	0.04	3	0	0.197927072644234	4761.295	4613.503	5229.223	4190.46	3824.568	3984.834	3953.003	5759.792	4478.971	4434.109	4162.29	2
20200314_Exploris_RSLC9_Waters_CC_DDA_TKO_1ng.raw	P15873	13.6%	4	0	-0.65182226896286	10971.82	11275.37	9984.568	11919.84	10277.12	12649.29	10790.77	10891.12	10825.62	10320.22	11460.85	3
20200314_Exploris_RSLC9_Waters_CC_DDA_TKO_1ng.raw	P53849	13.1%	9	0	-1.46236383914948	23595.91	26217.17	27240.63	35208.97	35881.55	33869.54	34802.28	33966.43	39634.87	29877.91	27111.64	2
20200314_Exploris_RSLC9_Waters_CC_DDA_TKO_1ng.raw	Q12191	8.8%	3	0	-0.476233184337616	4255.233	3493.749	3285.331	4038.241	3256.716	4801.54	3082.511	2883.581	3825.556	3601.872	3186.607	3
20200314_Exploris_RSLC9_Waters_CC_DDA_TKO_1ng.raw	P0C0W9;Q3E757	17.2%;17.2%	20	0	-0.580599725246429	78599.08	80305.91	80074.37	86515.63	85702.17	85781.91	86550.55	87008.85	87479.98	80547.86	78748.85	3
20200314_Exploris_RSLC9_Waters_CC_DDA_TKO_1ng.raw	P32318	12.9%	20	0	-0.377047717571259	186302.3	181611.5	187600.3	159374.5	170139.7	160424.6	170263.3	187871.3	182167	194227.9	208160.9	4
20200314_Exploris_RSLC9_Waters_CC_DDA_TKO_1ng.raw	P00815	13.5%	15	0	-0.757747948169708	40460.71	42510.3	41404.52	17953.37	17439.63	15381.51	38799.75	36028.16	38636.34	39136.59	34200.68	8
20200314_Exploris_RSLC9_Waters_CC_DDA_TKO_1ng.raw	Q12329	11.2%	6	0	-1.26350569725037	590.9945	NA	NA	580.9042	NA	NA	461.3076	NA	467.97	NA	NA	3
20200314_Exploris_RSLC9_Waters_CC_DDA_TKO_1ng.raw	P37898	6.7%	8	0	-0.883661389350891	7482.97	7493.465	8749.105	7841.54	8476.702	7210.562	7699.779	7495.531	7575.563	8393.638	9352.724	5
20200314_Exploris_RSLC9_Waters_CC_DDA_TKO_1ng.raw	P30656	3.8%	3	0	-2.09916377067566	2680.523	2373.985	2391.244	3034.853	2327.247	2278.134	2210.021	2492.848	2750.213	2851.013	2293.992	1
20200314_Exploris_RSLC9_Waters_CC_DDA_TKO_1ng.raw	P38787	8.7%	10	0	-0.599718511104584	2448.493	2052.27	2233.396	2754.985	3191.868	2888.026	2257.054	1892.583	2951.957	2911.828	2615.89	3
20200314_Exploris_RSLC9_Waters_CC_DDA_TKO_1ng.raw	Q04067	13.9%	7	0	-1.39528393745422	4656.758	6076.414	5805.563	5362.532	5028.255	4673.385	6674.399	6680.846	4125.351	5021.874	4545.424	2
20200314_Exploris_RSLC9_Waters_CC_DDA_TKO_1ng.raw	P53278	4.2%	14	0	-1.01204168796539	526.1829	NA	578.8828	NA	NA	NA	752.6779	NA	NA	NA	NA	4
20200314_Exploris_RSLC9_Waters_CC_DDA_TKO_1ng.raw	P38439	6.2%	2	0	-1.89514482021332	2049.96	1865.651	2756.955	2725.48	2876.946	3171.719	3089.418	2230.485	3265.864	3077.752	2487.027	2
20200314_Exploris_RSLC9_Waters_CC_DDA_TKO_1ng.raw	P32457	4.2%	15	0	-0.352122157812119	25479.9	27071.57	24528.32	26681.06	28637.84	27700.47	25682.7	26850.11	27934.5	28678.54	24323.93	3
20200314_Exploris_RSLC9_Waters_CC_DDA_TKO_1ng.raw	P43588	10.1%	5	0	-0.48530238866806	10444.71	11571.39	8470.901	9594.495	13278.25	12176.21	10579.39	12494.14	11445.21	11281.66	11193.42	3
20200314_Exploris_RSLC9_Waters_CC_DDA_TKO_1ng.raw	P32499	6.1%	8	0	-0.901238620281219	37215.85	35646.23	35341.52	51631.02	47499.21	50369.07	44385.67	42923.42	45030.99	33401.05	35997.66	4
20200314_Exploris_RSLC9_Waters_CC_DDA_TKO_1ng.raw	Q01976	0.1	2	0	-1.06924617290497	5982.265	4061.944	4564.133	4648.514	4426.579	5167.541	5491.48	4934.262	4049.07	4397.322	4955.768	2
20200314_Exploris_RSLC9_Waters_CC_DDA_TKO_1ng.raw	Q08641	10.5%	8	0	-0.506556928157806	6659.03	6316.064	7592.308	8225.439	8303.996	6587.116	7338.869	9307.882	8522.382	7798.135	7274.332	5
20200314_Exploris_RSLC9_Waters_CC_DDA_TKO_1ng.raw	P38758	1.7%	2	0	-1.29019844532013	1514.957	2827.303	1714.518	2750.333	1990.558	1814.102	2079.844	2192.933	1716.673	1375.438	2035.295	1
20200314_Exploris_RSLC9_Waters_CC_DDA_TKO_1ng.raw	Q08647	2.1%	3	0	-1.11169981956482	555.4632	753.006	456.8527	822.0388	961.4762	857.1412	865.4832	1027.348	1393.622	650.9137	642.3975	2
20200314_Exploris_RSLC9_Waters_CC_DDA_TKO_1ng.raw	P01123	0.16	12	0	-0.812134444713593	17192.45	19872.57	20426.84	16918.43	16003.23	17223.73	18693.17	17160.49	17594.28	18965.77	17932.67	4
20200314_Exploris_RSLC9_Waters_CC_DDA_TKO_1ng.raw	P00427	19.6%	6	0	-0.560929000377655	9333.627	9643.495	8765.025	8425.854	9009.264	9250.274	7594.784	8851.026	9538.429	8744.703	7773.014	3
20200314_Exploris_RSLC9_Waters_CC_DDA_TKO_1ng.raw	P14742	7.8%	5	0	-1.67325270175934	1499.903	2545.747	1786.605	3405.922	2769.478	1519.598	2150.04	2722.629	2456.125	1497.23	1516.582	3
20200314_Exploris_RSLC9_Waters_CC_DDA_TKO_1ng.raw	Q12159	30.1%	14	0	-0.786632895469666	60239.52	57304.95	61661.38	57736.29	54596.17	55955.53	52088.89	58423	60762.2	63415.8	61427.11	7
20200314_Exploris_RSLC9_Waters_CC_DDA_TKO_1ng.raw	P43639	5.4%	4	0	-1.69288492202759	5087.153	6792.45	6023.664	4506.53	5207.902	4258.178	4281.55	4695.223	4490.168	6258.957	4619.248	2
20200314_Exploris_RSLC9_Waters_CC_DDA_TKO_1ng.raw	P53852	8.9%	12	0	-0.532348573207855	11378.67	11869.82	10781.01	9796.346	11365.29	11305.24	12090.75	11330.48	12461.58	13191.73	12025.17	8
20200314_Exploris_RSLC9_Waters_CC_DDA_TKO_1ng.raw	Q05979	6.2%	5	0	-1.98762249946594	3606.895	4384.276	4202.818	3468.741	4306.004	4287.143	3144.751	3998.845	4211.377	4127.953	3401.265	3
20200314_Exploris_RSLC9_Waters_CC_DDA_TKO_1ng.raw	P53145	2.5%	8	0	-0.995173394680023	4335.417	3956.277	3837.149	5526.419	5540.057	6521.788	4422.309	4720.521	5117.87	3867.558	4154.412	2
20200314_Exploris_RSLC9_Waters_CC_DDA_TKO_1ng.raw	P40422	41.4%	4	0	-0.453837186098099	3674.123	3574.594	2629.549	3265.334	4473.244	4719.542	4317.96	3534.164	3280.624	2915.026	2676.744	2
20200314_Exploris_RSLC9_Waters_CC_DDA_TKO_1ng.raw	P04802	9.5%	9	0	-1.45738232135773	6119.505	4926.971	4642.534	4650.263	4873.073	5152.298	5582.138	4332.383	4485.372	5873.77	4286.899	4
20200314_Exploris_RSLC9_Waters_CC_DDA_TKO_1ng.raw	P43603	2.6%	3	0	-0.764604508876801	688.2786	NA	NA	1022.856	590.7823	1089.839	NA	796.6005	1219.472	869.1406	436.6791	1
20200314_Exploris_RSLC9_Waters_CC_DDA_TKO_1ng.raw	P05759	27.6%	26	0	-0.50673645734787	169334.6	165126.7	175630.3	196701.2	201112.6	203042.5	177168.7	198941	189348.6	197236.5	211765.1	4
20200314_Exploris_RSLC9_Waters_CC_DDA_TKO_1ng.raw	P07256	11.6%	10	0	-1.4057365655899	32711.23	37559.06	36089.86	41594.97	43552.27	43778.45	39457.41	38395.51	39480.39	35089.54	35635.56	5
20200314_Exploris_RSLC9_Waters_CC_DDA_TKO_1ng.raw	P32861	23.8%	25	0	-0.431755006313324	53574.31	54226.4	50876.1	44744.13	51000.1	49453.45	45907.34	47643.43	47895.43	44810.46	44539.43	10
20200314_Exploris_RSLC9_Waters_CC_DDA_TKO_1ng.raw	P32473	22.7%	15	0	-0.787506103515625	41188.12	39247.59	39950.53	38306.78	39365.3	38651.13	31510.03	43394.81	38437.21	34400.74	36772.27	6
20200314_Exploris_RSLC9_Waters_CC_DDA_TKO_1ng.raw	P35179	32.5%	15	0	-0.583976447582245	18261.49	16784.68	16666.06	17342.02	17240.09	17150.5	15814.01	17744.98	16645.69	17930.71	16972.25	3
20200314_Exploris_RSLC9_Waters_CC_DDA_TKO_1ng.raw	P32379	3.5%	1	0	-1.36358428001404	8226.571	8443.239	8572.546	7929.029	8578.044	9349.407	9701.222	9753.164	9025.745	9892.396	8423.854	1
20200314_Exploris_RSLC9_Waters_CC_DDA_TKO_1ng.raw	P16550	10.3%	4	0	-0.797450184822083	12583.73	13632.81	12788.16	11292.46	11645.3	10433.46	10758.25	12009.41	12190.55	15367.87	15465.45	3
20200314_Exploris_RSLC9_Waters_CC_DDA_TKO_1ng.raw	P10080	9.2%	8	0	-0.881713569164276	22520.56	21315.76	20807.1	22041.18	20329.08	24103.67	17683.03	18528.93	18072.02	18786.02	19401.07	3
20200314_Exploris_RSLC9_Waters_CC_DDA_TKO_1ng.raw	P05745	0.31	8	0	-1.11816036701202	11314.17	13405.77	11776.03	10614.85	10116.86	10558.65	11698.34	10705.62	10152.83	11822.95	13040.93	3
20200314_Exploris_RSLC9_Waters_CC_DDA_TKO_1ng.raw	Q03219	6.2%	1	0	-2.36367607116699	2717.491	2268.546	1939.159	1427.063	1753.346	1595.492	1464.103	2409.266	2323.054	2024.248	1904.407	1
20200314_Exploris_RSLC9_Waters_CC_DDA_TKO_1ng.raw	P36139	3.5%	3	0	-1.15947759151459	4298.1	4360.553	5378.513	3351.369	3261.744	4685.429	3158.577	3296.07	3761.346	4477.397	3138.398	1
20200314_Exploris_RSLC9_Waters_CC_DDA_TKO_1ng.raw	P07262	0.24	34	0	-0.244673177599907	25439.12	23447.57	25758.78	25578.97	26246	27621.1	23807.42	24999.8	25066.11	25330.38	23232.68	10
20200314_Exploris_RSLC9_Waters_CC_DDA_TKO_1ng.raw	P41896	3.8%	7	0	-0.4478480219841	834.0291	989.5368	637.9573	1252.732	1071.61	1131.214	517.5582	1371.309	1178.905	1550.309	1633.399	2
20200314_Exploris_RSLC9_Waters_CC_DDA_TKO_1ng.raw	P02829	7.2%	9	0	-0.390933454036713	38283.64	38579.31	41609.89	34668.52	34246.75	37355.74	36119.54	37507.13	39367.74	39598.39	34245.46	4
20200314_Exploris_RSLC9_Waters_CC_DDA_TKO_1ng.raw	P0CX53;P0CX54	21.2%;21.2%	13	0	-1.43581736087799	40220.16	36150.82	40958.32	40146.39	43149.37	40793.87	41276.32	42103.79	41395.09	39034.18	37236.95	4
20200314_Exploris_RSLC9_Waters_CC_DDA_TKO_1ng.raw	P38791	6.2%	2	0	-0.317626655101776	2526.065	1593.343	1969.791	2083.007	1877.763	2584.46	1763.951	2908.826	2440.714	2184.393	2085.423	2
20200314_Exploris_RSLC9_Waters_CC_DDA_TKO_1ng.raw	P20967	4.6%	12	0	-0.868502616882324	21822.3	24589.38	25276.98	27352.36	25063.89	25371.16	26060.01	24283.61	24231.33	22874.3	22970.33	5
20200314_Exploris_RSLC9_Waters_CC_DDA_TKO_1ng.raw	P17423	16.5%	7	0	-1.70968186855316	25671.23	25493.81	28551.04	24658.04	25000.85	23053.33	23200.9	23171.37	20981.68	24903.21	21214.03	4
20200314_Exploris_RSLC9_Waters_CC_DDA_TKO_1ng.raw	P02294	50.4%	29	0	-0.820996403694153	105491.2	104475.4	105447.2	119726	117157	121696.4	111033.1	113687.1	118278.2	102855.3	97843.29	7
20200314_Exploris_RSLC9_Waters_CC_DDA_TKO_1ng.raw	P25294	22.4%	18	0	-0.226609870791435	63817.82	67606.92	62270.33	66448.91	60979.81	62947.65	55468.02	63645.11	65632.25	61119.43	55214.02	7
20200314_Exploris_RSLC9_Waters_CC_DDA_TKO_1ng.raw	P09734	6.7%	4	0	-1.38215982913971	10187.17	12571.87	10875.46	11435.8	11477.27	10794.65	10391.73	12188.04	13088.73	12644.88	12005.91	2
20200314_Exploris_RSLC9_Waters_CC_DDA_TKO_1ng.raw	Q03940	13.2%	8	0	-1.2809864282608	13984.56	11891.63	11818.84	13316.53	14024.06	16437.26	11813.87	13555.07	13907.23	12630.18	13668.61	5
20200314_Exploris_RSLC9_Waters_CC_DDA_TKO_1ng.raw	P40482	6.7%	5	0	-0.685005843639374	8749.906	9401.615	10529.38	8017.545	8006.706	8874.405	10154.04	7951.709	10904.99	11454.41	9651.457	5
20200314_Exploris_RSLC9_Waters_CC_DDA_TKO_1ng.raw	P39078	4.2%	3	0	-2.08252453804016	1294.51	NA	1148.173	1286.341	1309.29	1297.025	1177.051	771.9168	921.0282	1742.042	1159.164	2
20200314_Exploris_RSLC9_Waters_CC_DDA_TKO_1ng.raw	P39517	2.2%	1	0	-1.74524772167206	2605.694	3129.906	3493.941	2691.441	3345.783	3355.505	2014.41	2655.193	3421.567	2374.234	3035.569	1
20200314_Exploris_RSLC9_Waters_CC_DDA_TKO_1ng.raw	P32449	6.2%	2	0	-1.19795656204224	8821.102	6912.692	7312.605	8362.159	7425.134	8985.111	8439.843	7559.002	8513.831	8812.906	7584.04	2
20200314_Exploris_RSLC9_Waters_CC_DDA_TKO_1ng.raw	P38624	8.4%	4	0	-0.533630669116974	3324.791	4971.858	4743.352	3407.953	3780.144	5834.621	4018.229	3851.591	3987.778	5826.329	5521.135	2
20200314_Exploris_RSLC9_Waters_CC_DDA_TKO_1ng.raw	P46669	0.08	7	0	-0.833094596862793	1853.953	2398.803	2270.166	3137.876	3045.979	3012.919	2875.438	2694.042	2721.042	3847.562	3925.254	3
20200314_Exploris_RSLC9_Waters_CC_DDA_TKO_1ng.raw	P40581	10.4%	5	0	-0.739561498165131	12663.09	11918.11	12525.11	12010.92	13251.84	13183.47	14716.33	12490.05	11827.98	14446.59	13559.47	2
20200314_Exploris_RSLC9_Waters_CC_DDA_TKO_1ng.raw	P46988	8.3%	1	0	-0.774514138698578	1986.831	2300.63	2453.043	1890.627	2740.63	2590.551	2501.042	2113.57	2504.117	2043.516	2504.362	1
20200314_Exploris_RSLC9_Waters_CC_DDA_TKO_1ng.raw	P40413	6.6%	8	0	-0.10441629588604	11128.51	11784.59	13094.34	12429.3	11388.65	10458.76	11206.01	10627.22	13512.12	12694.06	14810.31	3
20200314_Exploris_RSLC9_Waters_CC_DDA_TKO_1ng.raw	P06704	7.5%	3	0	-1.8479255437851	7631.673	7328.035	7725.687	7772.145	6375.835	7016.547	7741.6	6750.508	6976.863	6827.132	7884.341	1
20200314_Exploris_RSLC9_Waters_CC_DDA_TKO_1ng.raw	P19262	7.3%	4	0	-1.22515165805817	3977.087	4282.72	4424.474	3115.894	2987.991	3058.639	3198.033	2848.419	3324.643	3455.629	2820.3	3
20200314_Exploris_RSLC9_Waters_CC_DDA_TKO_1ng.raw	P39107	2.8%	7	0	-0.667784631252289	4123.313	4150.284	4451.757	4340.536	4053.044	2989.888	3451.458	4011.305	4213.892	4122.088	4381.625	1
20200314_Exploris_RSLC9_Waters_CC_DDA_TKO_1ng.raw	Q12458	8.3%	4	0	-0.440297067165375	8278.725	7041.116	7699.114	6504.271	9347.75	7784.969	7485.344	7312.054	7155.333	9368.536	8601.227	3
20200314_Exploris_RSLC9_Waters_CC_DDA_TKO_1ng.raw	Q08822	1.1%	4	0	-2.07453083992004	3745.203	3116.141	4706.957	3716.999	3113.604	3866.349	3091.704	3454.785	3482.927	2706.137	2815.374	1
20200314_Exploris_RSLC9_Waters_CC_DDA_TKO_1ng.raw	P29029	4.4%	6	0	-1.37049853801727	2835.215	3427.191	3418.823	2969.01	3027.112	2463.767	2513.495	1884.352	3366.285	3050.296	3007.028	2
20200314_Exploris_RSLC9_Waters_CC_DDA_TKO_1ng.raw	Q04894	6.7%	5	0	-0.269083648920059	20442.44	21410.69	20633.04	22110.77	23892.33	24207.21	24019.43	22868.53	23770.52	23728.7	20767.81	3
20200314_Exploris_RSLC9_Waters_CC_DDA_TKO_1ng.raw	Q05580	3.6%	2	0	-1.60483300685883	3967.378	3375.342	2636.394	3292.233	3547.717	4009.244	2843.265	3105.625	3386.818	3962.465	3797.703	2
20200314_Exploris_RSLC9_Waters_CC_DDA_TKO_1ng.raw	N1NVX4;P48415	0.9%;0.7%	2	0	-2.27221131324768	5100.934	4699.076	5559.22	4619.831	4298.024	4686.324	4774.606	5039.986	5361.506	4512.109	6579.589	2
20200314_Exploris_RSLC9_Waters_CC_DDA_TKO_1ng.raw	P00812	0.09	6	0	-1.16499555110931	7867.145	11185.72	11720.48	10014.14	9582.539	8747.916	11191.98	9885.934	7664.433	10705.54	9742.327	3
20200314_Exploris_RSLC9_Waters_CC_DDA_TKO_1ng.raw	Q05785	5.5%	18	0	-0.645789384841919	8223.381	8258.056	9323.079	8122.851	10159.97	11088.2	10500.33	10065.49	10045.42	8924.854	9373.947	4
20200314_Exploris_RSLC9_Waters_CC_DDA_TKO_1ng.raw	P04456	15.5%	10	0	-0.513804256916046	69960.29	65339.18	68174.7	65062.17	71040.41	72228.8	66247.76	67605.04	72373.96	76538.52	76841.04	2
20200314_Exploris_RSLC9_Waters_CC_DDA_TKO_1ng.raw	P36069	2.7%	9	0	-1.69113886356354	2029.289	2065.538	1662.586	2787.207	2325.748	1476.124	2333.507	1860.403	2202.641	1307.268	1566.974	1
20200314_Exploris_RSLC9_Waters_CC_DDA_TKO_1ng.raw	P47143	29.7%	13	0	-1.0560849905014	32779.96	26064.88	29483.61	42276.88	42435.41	49629.27	34140.01	37214.05	38203.57	32153.8	30990.67	7
20200314_Exploris_RSLC9_Waters_CC_DDA_TKO_1ng.raw	P32565	5.9%	9	0	-0.196403190493584	17020.43	16019.07	16447	16609.19	19071.71	13794.56	14765.83	16255.7	18164.75	21736.33	18174.13	6
20200314_Exploris_RSLC9_Waters_CC_DDA_TKO_1ng.raw	P0C0X0;Q3E7X9	28.4%;28.4%	14	0	-0.913884580135345	34935.1	39112.33	38518.41	47900.62	49501.31	50390.18	45787.42	47736.32	43846.49	40283.51	37713.05	2
20200314_Exploris_RSLC9_Waters_CC_DDA_TKO_1ng.raw	Q12513	29.3%	3	0	-1.04471611976624	13281.11	14141.71	13825.76	12624.38	13969.4	12766.94	10862.2	12355.6	11234.04	10782.88	11399.2	3
20200314_Exploris_RSLC9_Waters_CC_DDA_TKO_1ng.raw	P07702	1.5%	4	0	-0.857679784297943	3903.292	2913.421	3035.209	3963.087	4200.048	3583.842	2706.823	2458.065	4653.613	3217.824	3000.361	2
20200314_Exploris_RSLC9_Waters_CC_DDA_TKO_1ng.raw	P40005	22.5%	5	0	-0.52912038564682	11985.01	13781.95	13074.39	17163.3	16385.91	17898.16	15644.37	17363.79	15736.32	14375.18	14410	3
20200314_Exploris_RSLC9_Waters_CC_DDA_TKO_1ng.raw	P15496	7.3%	6	0	-1.38346982002258	4435.52	6583.846	4973.957	5979.55	6892.42	5166.094	5143.292	5878.261	5873.666	6144.063	4895.045	2
20200314_Exploris_RSLC9_Waters_CC_DDA_TKO_1ng.raw	P40495	23.2%	17	0	-0.356265962123871	43584.78	35986.47	41407	41517.15	43149.5	44213.12	43050.85	45555.97	45644.19	38520.33	44254.73	8
20200314_Exploris_RSLC9_Waters_CC_DDA_TKO_1ng.raw	P28241	22.2%	18	0	-1.23493778705597	87699.57	85913.34	82169.6	87509.7	93183.48	96666.91	93232.59	105965.5	100387.2	96315.45	94056.16	7
20200314_Exploris_RSLC9_Waters_CC_DDA_TKO_1ng.raw	P50095	15.5%	25	0	-0.976233422756195	24836.48	23409.48	24163.59	22534.1	25006.93	24627.9	23641.77	23812.98	23434.46	21813.51	22619.1	6
20200314_Exploris_RSLC9_Waters_CC_DDA_TKO_1ng.raw	P47079	12.1%	9	0	-0.913312256336212	26986.9	26138.35	29388.66	26256.62	24243.18	26166.63	26491.09	28653	27787.07	26041.17	29690.31	6
20200314_Exploris_RSLC9_Waters_CC_DDA_TKO_1ng.raw	Q04178	3.6%	2	0	-2.40308284759521	2202.635	3952.429	2061.851	2564.509	3384.132	3047.194	2096.299	3539.026	2623.741	2118.758	2818.526	1
20200314_Exploris_RSLC9_Waters_CC_DDA_TKO_1ng.raw	P47018	3.3%	3	0	-0.760560691356659	10358.06	9469.856	10802.87	10214	9659.319	10934.32	10080.01	9568.893	10024.69	8973.326	9547.189	2
20200314_Exploris_RSLC9_Waters_CC_DDA_TKO_1ng.raw	Q12305	24.5%	4	0	-1.84171760082245	1762.125	1615.816	2230.239	1600.29	750.8746	2706.579	2889.274	2504.679	1456.747	2046.526	2572.282	2
20200314_Exploris_RSLC9_Waters_CC_DDA_TKO_1ng.raw	P00447	3.4%	1	0	-2.3694007396698	970.6583	822.3635	1040.952	886.5352	849.4152	781.3999	1175.389	1222.316	942.934	956.7411	641.4819	1
20200314_Exploris_RSLC9_Waters_CC_DDA_TKO_1ng.raw	P35732	3.3%	3	0	-0.948417901992798	16193.43	17555.81	15245.97	17647.66	16223.91	16981.13	15056.66	16018.39	16161.23	19124.16	20891.74	2
20200314_Exploris_RSLC9_Waters_CC_DDA_TKO_1ng.raw	P01098	8.1%	12	0	-0.723607957363129	18522.25	17024.68	17209.01	14923.12	16385.64	17385.11	17152.75	15809.38	16893.11	17816.2	17748.95	1
20200314_Exploris_RSLC9_Waters_CC_DDA_TKO_1ng.raw	P0CX84;P0CX85	28.3%;28.3%	9	0	-0.480722606182098	66858.36	62985.94	61484.97	58866.56	61150.87	60127.81	61188.52	62036.21	59204.04	69050.66	68863.45	3
20200314_Exploris_RSLC9_Waters_CC_DDA_TKO_1ng.raw	A0A0L8RH55;P32597	0.8%;0.8%	6	0	-1.720743060112	NA	NA	NA	659.2043	NA	NA	NA	512.7127	NA	NA	NA	1
20200314_Exploris_RSLC9_Waters_CC_DDA_TKO_1ng.raw	P10964	1.4%	11	0	-1.9949688911438	13511.24	13801.29	13780.29	11361.63	12495.22	11123.15	10821.37	11536.01	11026.11	12915.61	13378.88	3
20200314_Exploris_RSLC9_Waters_CC_DDA_TKO_1ng.raw	P38682	11.8%	6	0	-0.833091497421265	3210.191	4582.826	3685.515	4688.105	4189.742	3843.06	2527.036	3961.387	4145.656	4075.449	4415.826	4
20200314_Exploris_RSLC9_Waters_CC_DDA_TKO_1ng.raw	P26321	25.9%	23	0	-0.731063306331635	26773.38	30039.07	29425.23	29011.62	29809.99	27842.03	28770.09	29836.76	28137.85	34241.46	28640.47	6
20200314_Exploris_RSLC9_Waters_CC_DDA_TKO_1ng.raw	P40319	4.9%	2	0	-2.25976967811584	11245.79	12347.38	10724.28	9138.68	10022.21	8570.055	9131.74	10448.87	8340	9859.372	11407.59	1
20200314_Exploris_RSLC9_Waters_CC_DDA_TKO_1ng.raw	P00899	11.8%	12	0	-0.870443046092987	14038.62	14192.14	11540.48	16328.66	14911.72	13464.42	13607.38	11488.27	14918.96	13609.47	14050.92	5
20200314_Exploris_RSLC9_Waters_CC_DDA_TKO_1ng.raw	P53316	0.9%	3	0	-2.39532375335693	1109.907	1528.469	837.9776	1026.783	1557.433	490.4423	1090.193	1047.721	640.6591	1092.579	1580.744	1
20200314_Exploris_RSLC9_Waters_CC_DDA_TKO_1ng.raw	P53729	1.9%	1	0	-2.45302486419678	2540.439	2276.148	1365.106	2718.595	1728.844	1450.869	2810.756	2058.189	2596.767	2061.188	2170.632	1
20200314_Exploris_RSLC9_Waters_CC_DDA_TKO_1ng.raw	Q03835	6.4%	2	0	-2.18104243278503	10987.79	9729.936	10847.09	10512.93	10776.25	9269.98	12329.78	10230.87	10221.29	11412.09	14488.37	1
20200314_Exploris_RSLC9_Waters_CC_DDA_TKO_1ng.raw	P0CX35;P0CX36	28.7%;28.7%	30	0	-0.430884540081024	38654.13	36471.64	39181.2	36985.46	35467.42	39543.01	40697.87	39322.97	42161.16	38383.91	43523.12	7
20200314_Exploris_RSLC9_Waters_CC_DDA_TKO_1ng.raw	P46680	7.8%	14	0	-0.556434690952301	43497.71	36934.68	40656.3	40908.83	40257.12	37751.72	40142.64	43134.62	43390.45	40505.79	42842.4	6
20200314_Exploris_RSLC9_Waters_CC_DDA_TKO_1ng.raw	Q02201	3.8%	3	0	-0.727394104003906	2191.496	2103.554	2273.913	1706.083	1924.411	1583.242	1648.147	2013.411	1172.165	1552.277	774.3665	2
20200314_Exploris_RSLC9_Waters_CC_DDA_TKO_1ng.raw	P05740	0.31	21	0	-1.01915347576141	60853.37	60714.89	65524.95	59612.27	65008.27	60459.35	62136.83	65209.3	68416.09	70442.68	74064.78	5
20200314_Exploris_RSLC9_Waters_CC_DDA_TKO_1ng.raw	P17106	0.06	4	0	-0.643300473690033	3679.621	3926.44	3524.676	3776.683	5806.933	3587.106	3876.093	4274.081	4038.57	3193.495	3895.56	2
20200314_Exploris_RSLC9_Waters_CC_DDA_TKO_1ng.raw	P33322	9.3%	11	0	-0.879965364933014	4160.313	5548.686	5283.029	3434.614	2615.355	3532.424	3107.607	3534.617	3609.048	3980.253	5110.459	4
20200314_Exploris_RSLC9_Waters_CC_DDA_TKO_1ng.raw	P34237	0.01	15	0	-1.06053817272186	2362.097	2200.505	2522.976	2431.87	2346.33	2829.548	1379.192	2555.425	2362.357	889.274	2061.815	1
20200314_Exploris_RSLC9_Waters_CC_DDA_TKO_1ng.raw	P38109	0.02	1	0	-1.29209554195404	2554.23	2660.952	2894.382	1405.05	1831.823	1833.354	2152.893	1774.372	2138.081	2362.786	2029.694	1
20200314_Exploris_RSLC9_Waters_CC_DDA_TKO_1ng.raw	P25373	13.6%	4	0	-2.52205967903137	NA	756.0151	940.4069	1412.065	951.3022	NA	1274.159	625.0015	1225.276	1463.512	1000.139	1
20200314_Exploris_RSLC9_Waters_CC_DDA_TKO_1ng.raw	P00830	33.7%	31	0	-0.619342446327209	52014.75	49815.7	48599.03	45375.43	46388.12	45863.62	40140.16	44399.29	43570.05	42944.41	43193	12
20200314_Exploris_RSLC9_Waters_CC_DDA_TKO_1ng.raw	P38081	6.8%	10	0	-0.775376975536346	12442.63	9860.52	9957.217	11919.85	11451.6	12087.51	10855.44	13050.58	12795.71	13078.85	13354.77	4
20200314_Exploris_RSLC9_Waters_CC_DDA_TKO_1ng.raw	P38234	0.19	11	0	-0.302210509777069	2666.589	3542.882	3417.862	3895.156	3179.88	4268.007	3165.664	4115.57	2800.394	3553.76	3607.091	4
20200314_Exploris_RSLC9_Waters_CC_DDA_TKO_1ng.raw	P38013	34.7%	8	0	-0.924519658088684	14510.02	12154.66	13208.9	14495.68	14511.11	11631.62	13290.02	14502.93	11079.59	12563.09	14335.28	4
20200314_Exploris_RSLC9_Waters_CC_DDA_TKO_1ng.raw	P38821	2.9%	1	0	-1.24723613262177	2551.833	1955.674	2798.461	2276.443	1405.269	2747.147	2877.032	3124.523	2240.471	2246.24	2268.702	1
20200314_Exploris_RSLC9_Waters_CC_DDA_TKO_1ng.raw	Q12449	19.7%	12	0	-1.00736260414124	46546.2	47393.21	44914.41	45844.35	45816.45	41724.31	43040.65	43497.61	39495.57	38977.56	37776.07	6
20200314_Exploris_RSLC9_Waters_CC_DDA_TKO_1ng.raw	P50106	8.8%	2	0	-2.14685273170471	5150.347	5550.448	5334.167	5684.956	5728.229	6172.728	5211.506	5776.852	5702.373	6059.415	5340.254	1
20200314_Exploris_RSLC9_Waters_CC_DDA_TKO_1ng.raw	P02994	37.6%	249	0	-0.414042890071869	341863.7	335108.5	354609.3	349335.1	350063.4	339184.5	327473.1	337410.6	340351.2	323328	334317.2	17
20200314_Exploris_RSLC9_Waters_CC_DDA_TKO_1ng.raw	P38205	7.9%	8	0	-0.531918227672577	7809.087	6803.862	6938.636	8387.772	6786.08	7807.315	7723.613	7632.101	8407.357	9073.201	10444.04	4
20200314_Exploris_RSLC9_Waters_CC_DDA_TKO_1ng.raw	P00358	47.9%	198	0	-0.395985543727875	223132.5	218631.8	225661.1	215654.7	217078.9	219624.3	225918.6	228848.8	230537.4	196021.3	189701.5	13
20200314_Exploris_RSLC9_Waters_CC_DDA_TKO_1ng.raw	P38809	6.6%	5	0	-0.865033268928528	1375.968	1252.332	1430.379	1575.125	1521.187	1605.25	2141.574	1287.936	1420.902	1625.587	1156.781	2
20200314_Exploris_RSLC9_Waters_CC_DDA_TKO_1ng.raw	P11154	0.01	3	0	-2.10010027885437	2434.515	1419.942	2031.171	3389.411	1776.506	1616.067	1499.864	1775.345	1249.491	2282.949	2222.255	1
20200314_Exploris_RSLC9_Waters_CC_DDA_TKO_1ng.raw	P02557	0.09	10	0	-1.0676372051239	13837.48	10348.69	14301.12	12766.69	12692.96	13220.93	15740.98	14002.44	13756	11811.88	14430.19	4
20200314_Exploris_RSLC9_Waters_CC_DDA_TKO_1ng.raw	P32353	4.4%	2	0	-0.755062997341156	2791.646	3744.873	2794.958	3694.113	2977.07	4027.994	3006.794	3591.172	3848.615	3086.41	2926.294	2
20200314_Exploris_RSLC9_Waters_CC_DDA_TKO_1ng.raw	P06780	8.6%	6	0	-1.45769774913788	14618.58	13011.92	13070.72	11843.51	9999.791	11335.46	12871.03	12101.57	10077.65	13017.27	13286.77	2
20200314_Exploris_RSLC9_Waters_CC_DDA_TKO_1ng.raw	P54113	0.09	12	0	-0.763230979442596	12768.99	13648.42	12449.11	11500.92	14690.35	14202.02	11675.11	13955.93	14498.9	13141.99	10908.44	5
20200314_Exploris_RSLC9_Waters_CC_DDA_TKO_1ng.raw	P0C2I2;P0C2I9;P0C2J0;P47100;Q03855;Q04711;Q07793;Q12269	5.7%;5.7%;5.7%;5.7%;5.7%;5.7%;6.2%;5.7%	29	0	-0.329538285732269	49917.75	52143.86	49001.91	46414.34	47598.33	49553.19	45222.89	48919.29	45873.52	51438.9	54457.05	10
20200314_Exploris_RSLC9_Waters_CC_DDA_TKO_1ng.raw	P06169	37.7%	134	0	-0.107108280062675	113484.5	110289.8	110098.9	93018.87	93987.73	97591.38	104739.2	105928.9	106487.6	113164.2	113914	19
20200314_Exploris_RSLC9_Waters_CC_DDA_TKO_1ng.raw	P53549	4.3%	4	0	-1.22347497940063	10834.39	9243.148	12386.89	10201.96	11178.87	10390.11	11075.95	11737.3	11684.35	11837.72	11981.44	2
20200314_Exploris_RSLC9_Waters_CC_DDA_TKO_1ng.raw	Q04869	11.5%	6	0	-1.15696108341217	15463.83	13898.31	12703.02	12018.63	10610.69	10429.75	12028.08	11442.11	11659.34	13735.2	12899.73	3
20200314_Exploris_RSLC9_Waters_CC_DDA_TKO_1ng.raw	Q01662	4.9%	3	0	-1.08093845844269	5136.821	4905.311	5915.329	6746.198	5503.176	4806.565	5472.961	5347.44	6164.241	5517.193	5973.671	2
20200314_Exploris_RSLC9_Waters_CC_DDA_TKO_1ng.raw	P07273	5.2%	4	0	-0.734439730644226	10871.05	12877.5	12120.52	11772.68	9596.902	10709.11	10467.65	10661.09	10412.56	10740.91	10962.54	2
20200314_Exploris_RSLC9_Waters_CC_DDA_TKO_1ng.raw	P23248	5.1%	2	0	-0.795752704143524	4227.769	3436.722	4023.975	4458.943	4047.204	4334.591	4597.1	4163.356	3927.934	4963.479	4316.168	1
20200314_Exploris_RSLC9_Waters_CC_DDA_TKO_1ng.raw	P47119	19.8%	10	0	-0.692713439464569	16185.22	13251.2	15601.07	18125.84	18555.28	17670.83	17079.63	17013.62	16871.82	18072.06	20331.77	3
20200314_Exploris_RSLC9_Waters_CC_DDA_TKO_1ng.raw	A0A0L8VT75;Q03964;Q04215;Q12266	1.9%;3.4%;3.4%;3.4%	1	0	-1.68260395526886	3298.285	2965.2	2834.132	3111.24	3905.887	2954.306	2988.772	3728.636	2930.583	3974.403	2868.791	1
20200314_Exploris_RSLC9_Waters_CC_DDA_TKO_1ng.raw	Q01852	11.6%	5	0	-0.742054164409637	4683.634	4300.403	5466.473	5192.708	4036.442	5032.846	4209.343	6100.458	5786.052	5296.246	5129.807	4
20200314_Exploris_RSLC9_Waters_CC_DDA_TKO_1ng.raw	P40040	23.9%	3	0	-1.094606757164	1158.226	1808.927	2640.118	2382.135	2382.106	2295.628	1505.034	3100.648	2996.417	2584.582	1883.879	3
20200314_Exploris_RSLC9_Waters_CC_DDA_TKO_1ng.raw	P25087	21.9%	8	0	-0.855105340480804	19052.12	16361.69	16082.56	17112.05	16741.31	15724	17568.88	17211.46	17776.6	16709.38	18451.45	6
20200314_Exploris_RSLC9_Waters_CC_DDA_TKO_1ng.raw	P32939	9.1%	5	0	-1.20963537693024	9069.375	10209.41	12107.46	11714.49	10573.94	12566.81	11641.09	9830.479	9418.726	10081.2	11847.66	2
20200314_Exploris_RSLC9_Waters_CC_DDA_TKO_1ng.raw	P53691	23.2%	18	0	-0.0163511503487825	42088.07	38636.55	40305.05	42535.23	43414.42	39078.8	36764.11	42005	42098.05	40124.11	43006.33	7
20200314_Exploris_RSLC9_Waters_CC_DDA_TKO_1ng.raw	Q12074	11.6%	9	0	-0.441859424114227	47102.45	49618.05	49762.53	46666.46	44752.3	44478.3	41128.89	44929.32	41995.82	43578.93	43637.86	3
20200314_Exploris_RSLC9_Waters_CC_DDA_TKO_1ng.raw	P38985	4.8%	3	0	-2.13137912750244	1947.673	2019.365	1807.144	1562.379	1501.967	1706.463	1999.163	2050.094	1716.323	2050.763	1724.23	1
20200314_Exploris_RSLC9_Waters_CC_DDA_TKO_1ng.raw	P40531	21.2%	17	0	-0.151587888598442	27205.02	28401.46	27355.65	27758.72	26465.61	28735.95	26890.48	23840.7	25503.54	28115.03	27192.86	7
20200314_Exploris_RSLC9_Waters_CC_DDA_TKO_1ng.raw	P0C2H8	55.8%	21	0	-0.571952760219574	130124.2	114895.4	120768.5	113718.6	111730.1	111244.2	111844.1	119733.1	127048.4	106766.5	126950.8	6
20200314_Exploris_RSLC9_Waters_CC_DDA_TKO_1ng.raw	P38427	7.9%	48	0	-1.02209770679474	158841.5	153124.7	150942.5	144230.6	139097.4	132845.5	137924.9	155731.1	133756.3	143608.3	139015.5	8
20200314_Exploris_RSLC9_Waters_CC_DDA_TKO_1ng.raw	Q07807	0.9%	1	0	-1.44444096088409	2823.02	978.927	1671.505	2133.823	1392.048	2909.572	1739.341	2174.644	1829.12	2234.615	1645.775	1
20200314_Exploris_RSLC9_Waters_CC_DDA_TKO_1ng.raw	A0A0L8VQW8;H0GUH4;P53072	0.6%;3.1%;2.4%	3	0	-2.27547025680542	2072.423	2233.597	2496.99	2980.633	1989.315	2581.605	2360.288	2477.694	3004.594	3288.569	2294.186	1
20200314_Exploris_RSLC9_Waters_CC_DDA_TKO_1ng.raw	Q08971	25.3%	13	0	-0.503608405590057	33127.47	30849.49	33718.24	38166.09	37716.54	37741.7	31045.65	36719.58	34741.59	39139.62	36309.2	4
20200314_Exploris_RSLC9_Waters_CC_DDA_TKO_1ng.raw	P40202	9.2%	6	0	-0.609686434268951	6050.566	7051.264	6786.06	8587.674	7898.405	8211.368	7298.103	8326.392	7849.919	8239.013	6646.703	2
20200314_Exploris_RSLC9_Waters_CC_DDA_TKO_1ng.raw	P47771;P54114	3.2%;3.2%	6	0	-1.04257535934448	11060.72	10591.22	9899.474	9278.244	9932.795	8848.354	9922.643	8596.192	10307	9014.554	10478.95	2
20200314_Exploris_RSLC9_Waters_CC_DDA_TKO_1ng.raw	P32835;P32836	21.9%;21.8%	12	0	-0.51839941740036	25917.69	23694.07	21420.48	24468.85	23732.19	25465.69	19967.32	23702.94	25974.42	25933.05	22853.13	5
20200314_Exploris_RSLC9_Waters_CC_DDA_TKO_1ng.raw	P00445	50.6%	34	0	-0.790867745876312	82881.52	72269.62	74445.4	77465.15	80214.12	76619.89	83115.11	78613.09	80746.27	74524.59	75652.95	7
20200314_Exploris_RSLC9_Waters_CC_DDA_TKO_1ng.raw	P36081	2.3%	2	0	-0.432942807674408	2560.781	2254.914	1980.355	2996.058	2585.941	2798.536	3140.862	2099.218	2568.583	2240.48	1985.067	1
20200314_Exploris_RSLC9_Waters_CC_DDA_TKO_1ng.raw	P34227	14.2%	6	0	-1.057936668396	30552.58	31159.92	32211.41	29975.54	27822.39	29687.14	25590.29	27889.92	28620.77	28941.47	27070.72	4
20200314_Exploris_RSLC9_Waters_CC_DDA_TKO_1ng.raw	A0A0L8REN2;Q04491	13.8%;13.8%	10	0	-0.722759664058685	9467.682	8181.217	7869.613	8456.186	9105.671	7283.449	9056.749	10526.99	8700.658	8689.35	9821.037	4
20200314_Exploris_RSLC9_Waters_CC_DDA_TKO_1ng.raw	Q04739	6.5%	18	0	-0.944926798343658	4309.012	3718.099	3548.419	3291.587	3693.432	3989.723	4305.006	3547.817	4212.517	3792.268	2975.38	3
20200314_Exploris_RSLC9_Waters_CC_DDA_TKO_1ng.raw	Q12314	0.07	3	0	-0.8923379778862	3608.85	3099.549	2922.948	3680.109	4422.057	4380.194	3192.594	3890.797	4335.742	3215.304	3590.165	2
20200314_Exploris_RSLC9_Waters_CC_DDA_TKO_1ng.raw	P23615	2.8%	13	0	-0.899288356304169	2433.591	3594.364	1677.361	2337.364	3710.664	1963.701	2719.544	2463.821	2506.151	3037.75	3330.188	4
20200314_Exploris_RSLC9_Waters_CC_DDA_TKO_1ng.raw	B5VE16;P21538	1.9%;1.2%	2	0	-1.23775243759155	5636.53	4934.93	4342.448	5387.271	4585.84	4990.86	5772.403	5615.624	5459.981	4933.194	5558.541	1
20200314_Exploris_RSLC9_Waters_CC_DDA_TKO_1ng.raw	P17555	15.6%	23	0	-0.714477956295013	20700.36	18443.21	21990.76	20402.48	21367.39	22476.22	22505.07	20095.33	22746.23	21191.28	21951.48	7
20200314_Exploris_RSLC9_Waters_CC_DDA_TKO_1ng.raw	B5VFH0;Q12154	8.9%;4.8%	4	0	-0.743093192577362	16958.25	17563.72	20962.12	18554.94	18450.95	18838.24	18085.31	20040.5	18615.89	17211.87	17894.23	2
20200314_Exploris_RSLC9_Waters_CC_DDA_TKO_1ng.raw	P0C0W1;Q3E7Y3	17.7%;17.7%	10	0	-0.550304114818573	45615.46	50365.21	51748.04	44733.35	43831.94	46855.94	46422.52	48800.93	46506.48	46121.8	50071.59	2
20200314_Exploris_RSLC9_Waters_CC_DDA_TKO_1ng.raw	P43609	8.1%	5	0	-0.824178874492645	6651.377	9467.804	6518.354	7703.521	8009.758	6840.735	7439.015	6745.492	7771.525	6986.409	8071.704	4
20200314_Exploris_RSLC9_Waters_CC_DDA_TKO_1ng.raw	P32621	1.7%	2	0	-0.709589660167694	1276.258	2102.153	574.158	743.386	1518.322	1271.489	1774.852	1925.963	1369.872	1574.495	1178.304	1
20200314_Exploris_RSLC9_Waters_CC_DDA_TKO_1ng.raw	P53738	5.9%	1	0	-1.00599491596222	4964.467	4267.624	4870.087	5739.967	4874.875	4659.326	3974.381	6057.44	5566.982	5075.731	4181.5	1
20200314_Exploris_RSLC9_Waters_CC_DDA_TKO_1ng.raw	A0A0L8VUM0;Q12306	19.5%;39.6%	11	0	-0.529594123363495	16587.87	18556.55	18717.94	19177.05	20076.48	19012.2	16994.82	19163.97	19712.97	21104.3	19711.48	3
20200314_Exploris_RSLC9_Waters_CC_DDA_TKO_1ng.raw	Q06682	1.8%	2	0	-1.96147406101227	6565.219	6764.856	5362.207	6740.264	5755.569	6405.039	5042.393	5928.767	5466.599	6789.708	7417.251	1
20200314_Exploris_RSLC9_Waters_CC_DDA_TKO_1ng.raw	P33302	6.2%	21	0	-0.321275532245636	6079.474	5963.085	7534.923	6046.906	5661.099	4777.032	7350.873	8051.72	8382.551	10429.22	9269.378	8
20200314_Exploris_RSLC9_Waters_CC_DDA_TKO_1ng.raw	Q05506	13.8%	23	0	-0.413139998912811	51048.42	56122.03	57171.37	52190.5	50499.25	50911.8	51533.59	54941.23	52104.05	55242.55	60873.34	9
20200314_Exploris_RSLC9_Waters_CC_DDA_TKO_1ng.raw	P14832	36.4%	21	0	-0.682213723659515	158604.2	162904.3	166634.5	139654.4	158715.9	150482.2	127711.7	128117	127957.7	156625.8	158351.8	5
20200314_Exploris_RSLC9_Waters_CC_DDA_TKO_1ng.raw	P11745	9.6%	10	0	-0.56250137090683	16770.46	18218.27	16229.77	16299.32	15650.87	17824.8	16619.5	16856.24	20686.45	20413.75	18671.96	4
20200314_Exploris_RSLC9_Waters_CC_DDA_TKO_1ng.raw	H0GUN8;P0CX43;P0CX44	22.1%;22.1%;22.1%	14	0	-0.380639493465424	63324.32	60116.12	61425.78	54645.32	57723.23	57534.16	57645.25	61463.29	59851.6	60194.43	58470.94	4
20200314_Exploris_RSLC9_Waters_CC_DDA_TKO_1ng.raw	Q3E795	12.2%	4	0	-2.02776288986206	4483.579	3781.989	4617.291	4702.85	4035.921	4638.721	4203.456	4359.187	4659.832	3745.967	5300.896	1
20200314_Exploris_RSLC9_Waters_CC_DDA_TKO_1ng.raw	P39101	13.3%	11	0	-0.524787843227386	12086.61	12748.92	10614.05	11642.01	13377.64	10868	13293.58	13715.58	11542.9	11692.36	9047.102	5
20200314_Exploris_RSLC9_Waters_CC_DDA_TKO_1ng.raw	O74700	16.1%	3	0	-1.9648334980011	2677.623	3328.001	3456.907	3839.167	4258.125	3781.041	3022.357	3201.656	4756.765	3526.339	3101.701	1
20200314_Exploris_RSLC9_Waters_CC_DDA_TKO_1ng.raw	H0GG00;P53075	1.5%;1.2%	2	0	-1.4164696931839	5244.237	5455.466	6998.785	6803.06	7392.243	6548.243	7580.355	7175.686	7776.471	7114.45	7726.373	1
20200314_Exploris_RSLC9_Waters_CC_DDA_TKO_1ng.raw	P36105	24.6%	12	0	-0.902915418148041	44812.7	46380.69	46296.42	41808.4	41035.95	38131.78	41897.34	43758.69	40759.39	43833.52	42673.76	4
20200314_Exploris_RSLC9_Waters_CC_DDA_TKO_1ng.raw	P32775	3.6%	5	0	-1.53279793262482	7041.314	8383.291	8233.319	7055.259	7443.367	8132.156	6898.798	7283.563	7103.309	9576.53	8238.404	3
20200314_Exploris_RSLC9_Waters_CC_DDA_TKO_1ng.raw	P25555	4.4%	9	0	-2.23295426368713	5561.149	4340.376	3984.981	4341.185	5296.624	3424.703	4508.796	5084.246	4308.069	3502.757	3547.041	2
20200314_Exploris_RSLC9_Waters_CC_DDA_TKO_1ng.raw	P38715	0.08	4	0	-0.422087609767914	6188.25	4637.94	5318.008	5539.276	5926.264	6020.388	5303.724	4091.644	4570.434	6711.214	7031.943	2
20200314_Exploris_RSLC9_Waters_CC_DDA_TKO_1ng.raw	Q04336	3.3%	18	0	-1.04668438434601	2373.029	3771.884	3630.138	4147.756	3850.21	3493.262	4058.56	4049.372	3071.672	3712.126	3944.741	3
20200314_Exploris_RSLC9_Waters_CC_DDA_TKO_1ng.raw	P38137	4.8%	6	0	-1.0595246553421	868.7706	1396.19	1231.278	1960.533	2108.595	1229.346	1554.367	877.4852	1599.51	1152.683	1103.73	2
20200314_Exploris_RSLC9_Waters_CC_DDA_TKO_1ng.raw	Q00764	10.7%	8	0	-1.18929350376129	21361.55	18844.53	23497.41	19747.52	19774.88	22097.38	19200.15	21425.68	20896.66	21965.86	21385.93	4
20200314_Exploris_RSLC9_Waters_CC_DDA_TKO_1ng.raw	P0CX33;P0CX34	15.9%;15.9%	1	0	-0.803454577922821	3312.709	2755.512	3634.366	3555.519	3524.549	3597.305	2290.125	3112.275	2950.53	3319.108	3077.957	1
20200314_Exploris_RSLC9_Waters_CC_DDA_TKO_1ng.raw	P15624	10.9%	9	0	-0.653343141078949	24191.02	27136.41	27282.95	25271.75	27062.89	26337.02	27179.45	27082.41	28997.45	28966.46	28975.2	6
20200314_Exploris_RSLC9_Waters_CC_DDA_TKO_1ng.raw	P04840	36.7%	21	0	-0.443810403347015	77432.88	81697.08	82843.69	71495.8	77686.02	85637.49	71117.95	78617.11	77471.68	73306.19	76325.77	9
20200314_Exploris_RSLC9_Waters_CC_DDA_TKO_1ng.raw	P23638	22.5%	13	0	-0.798396408557892	24419.04	22625.17	21667.51	25657.45	25170.56	26230.29	27493.3	25047.65	25290.67	24977.44	22923.76	5
20200314_Exploris_RSLC9_Waters_CC_DDA_TKO_1ng.raw	P32610	8.2%	4	0	-1.68515074253082	2036.163	2265.484	2143.733	1646.469	2792.805	2183.811	2578.703	3073.897	2913.624	2259.1	2956.118	2
20200314_Exploris_RSLC9_Waters_CC_DDA_TKO_1ng.raw	B3LNI0;P23724	5.8%;5.8%	1	0	-1.13803958892822	1565.186	2600.403	1692.732	2131.833	2248.747	1736.113	1508.31	1331.718	2251.991	1881.9	1040.938	1
20200314_Exploris_RSLC9_Waters_CC_DDA_TKO_1ng.raw	P41277	32.8%	26	0	-0.667545139789581	111544.7	107695.2	109370.4	109902.8	107784.5	111344.9	101947.1	111261.4	111747.5	115336.5	120888	8
20200314_Exploris_RSLC9_Waters_CC_DDA_TKO_1ng.raw	P23180	8.8%	4	0	-0.00850002653896809	1888.804	3169.019	2300.806	1802.971	1634.767	2829.068	2213.028	2382.715	2413.338	1617.817	2014.621	3
20200314_Exploris_RSLC9_Waters_CC_DDA_TKO_1ng.raw	P0CX29;P0CX30	40.7%;40.7%	12	0	-0.832006335258484	48907.82	45293.8	45881.34	42921.71	45084.86	41610.56	45885.68	50625.84	45569.26	49207.6	51403.23	5
20200314_Exploris_RSLC9_Waters_CC_DDA_TKO_1ng.raw	P52489	5.3%	2	0	-1.93480217456818	1009.35	NA	1159.92	1464.754	1246.406	878.9566	1395.695	1287.901	1129.129	1032.999	NA	2
20200314_Exploris_RSLC9_Waters_CC_DDA_TKO_1ng.raw	P53114	0.6%	6	0	-0.9344602227211	2125.464	2500.342	1859.606	1618.352	2172.657	2426.873	1448.429	1851.375	1903.324	2666.82	2600.515	1
20200314_Exploris_RSLC9_Waters_CC_DDA_TKO_1ng.raw	Q00711	4.8%	6	0	-1.69701731204987	1399.937	1322.26	1447.489	1478.094	1794.06	1553.043	942.5618	856.4186	865.6525	1468.479	1001.947	3
20200314_Exploris_RSLC9_Waters_CC_DDA_TKO_1ng.raw	Q05905	11.9%	11	0	-0.84681236743927	12132.49	12507.66	12296.68	15834.53	15946.83	14478.77	12425.9	15829.91	15371.82	11176.52	12948.77	3
20200314_Exploris_RSLC9_Waters_CC_DDA_TKO_1ng.raw	P40093	6.8%	5	0	-0.724969744682312	1015.513	1017.581	920.6024	1265.813	1354.394	1100.328	941.7716	1650.283	1409.278	639.0307	1075.506	2
20200314_Exploris_RSLC9_Waters_CC_DDA_TKO_1ng.raw	A0A0L8VUU0;P25605	13.2%;12.9%	9	0	-0.93498706817627	4691.248	4545.264	3977.389	5803.754	5168.984	5134.89	4560.258	4538.284	3846.903	4182.117	3847.058	3
20200314_Exploris_RSLC9_Waters_CC_DDA_TKO_1ng.raw	B5VG81;P39079	2.6%;1.5%	1	0	-1.15082383155823	9853.846	9022.083	10282.09	8832.928	8979.104	8434.437	8619.26	9819.685	8821.424	10348.35	9672.129	1
20200314_Exploris_RSLC9_Waters_CC_DDA_TKO_1ng.raw	P50109	6.7%	14	0	-1.16733992099762	1760.97	1401.469	1454.505	1604.076	1110.089	807.4591	891.8898	1226.792	1525.3	1212.756	1030.214	4
20200314_Exploris_RSLC9_Waters_CC_DDA_TKO_1ng.raw	Q03161	14.8%	8	0	-0.66077846288681	16510.23	18006.27	15542.23	17924.96	16545.18	15897.67	15632.82	15306.31	14168.09	20213.3	16423.04	5
20200314_Exploris_RSLC9_Waters_CC_DDA_TKO_1ng.raw	Q12335	23.7%	7	0	-1.11569631099701	18502.95	17375.59	17501.7	16658.12	18402.19	18617.06	14462.19	17971.72	16175.52	16951.78	17038.07	3
20200314_Exploris_RSLC9_Waters_CC_DDA_TKO_1ng.raw	P80210	13.9%	11	0	-0.825396001338959	51466.72	50243.53	48620.2	44274.55	47202.3	43333.13	43905.22	46740.85	43097.89	45365.05	46302.35	6
20200314_Exploris_RSLC9_Waters_CC_DDA_TKO_1ng.raw	P29509	15.7%	3	0	-1.19978404045105	7612.457	7899.35	7796.712	7949.131	9585.929	8603.212	7250.242	8194.012	6973.845	6595.947	7205.266	3
20200314_Exploris_RSLC9_Waters_CC_DDA_TKO_1ng.raw	P20447	3.8%	3	0	-0.686214625835419	5267.358	4332.985	5048.938	6093.214	5309.106	5704.491	5357.695	4903.577	4821.688	5541.514	4922.417	2
20200314_Exploris_RSLC9_Waters_CC_DDA_TKO_1ng.raw	P22515	0.13	29	0	-0.323649108409882	45501.16	49298.13	44421.8	42036.14	45342.78	42360.27	45179.07	45291.58	45422.17	47062.92	42704.42	11
20200314_Exploris_RSLC9_Waters_CC_DDA_TKO_1ng.raw	P38041	1.8%	4	0	-1.47423303127289	2354.431	3051.798	2880.532	2318.067	3167.629	2580.329	3622.26	2213.186	2966.89	3140.706	2174.179	2
20200314_Exploris_RSLC9_Waters_CC_DDA_TKO_1ng.raw	P0CX51;P0CX52	30.8%;30.8%	14	0	-0.838751018047333	48009.51	42575.99	43981.3	37148.32	41457.78	42161.28	40284.05	40629.3	41144.06	35716.86	39079.07	4
20200314_Exploris_RSLC9_Waters_CC_DDA_TKO_1ng.raw	P40312	14.2%	3	0	-0.778609395027161	3647.189	3278.714	3208.639	3589.224	3132.596	2865.819	3695.374	3384.621	4499.407	4160.103	3684.41	2
20200314_Exploris_RSLC9_Waters_CC_DDA_TKO_1ng.raw	Q08193	10.5%	6	0	-0.525323271751404	22975.55	21602.31	21685.87	23675.26	22932.47	20438.49	19401.44	18403.72	18509.64	20840.86	20598.46	4
20200314_Exploris_RSLC9_Waters_CC_DDA_TKO_1ng.raw	P34077	2.3%	8	0	-2.00330495834351	1719.234	2333.035	2131.225	2222.521	2508.412	1625.821	3017.065	2305.557	1799.935	2907.902	2441.95	2
20200314_Exploris_RSLC9_Waters_CC_DDA_TKO_1ng.raw	P40204	16.9%	1	0	-2.19069361686707	579.5419	781.2607	1436.052	1569.661	911.1891	1256.161	1263.79	1152.637	616.6225	646.8258	1026.461	1
20200314_Exploris_RSLC9_Waters_CC_DDA_TKO_1ng.raw	P10664	0.34	39	0	-1.22364628314972	49832.54	44097.74	49133.98	49007.2	47817.65	46661.93	48021.12	47914.74	47367.48	51897.16	56186.78	10
20200314_Exploris_RSLC9_Waters_CC_DDA_TKO_1ng.raw	P43582	0.18	6	0	-1.54309666156769	12567.03	11481.32	11765.18	15722.59	16026.24	17718.13	14872.93	18338.28	17556.41	13449.03	13773.02	2
20200314_Exploris_RSLC9_Waters_CC_DDA_TKO_1ng.raw	P46971	1.4%	1	0	-1.81663691997528	7244.751	7401.369	6542.027	6663.856	8335.681	6672.191	6482.565	6736.843	7312.106	6730.585	6669.021	1
20200314_Exploris_RSLC9_Waters_CC_DDA_TKO_1ng.raw	P04046	9.8%	14	0	-0.382250487804413	12694.75	13639.39	14883.37	12950.05	13721.24	14929.58	12201.9	11310.1	12378.59	11220.97	11355.68	4
20200314_Exploris_RSLC9_Waters_CC_DDA_TKO_1ng.raw	P41810	6.6%	9	0	-0.679910838603973	18498.86	16401.63	16235.72	15639.45	17578.87	18227.34	17997.53	16736.85	20513.38	20528.73	17952.78	6
20200314_Exploris_RSLC9_Waters_CC_DDA_TKO_1ng.raw	P43555	4.9%	5	0	-0.999915301799774	10612.89	10311.53	9941.521	9418.081	8305.795	9638.253	9639.453	10302.94	8440.286	11499.41	12955.55	3
20200314_Exploris_RSLC9_Waters_CC_DDA_TKO_1ng.raw	P0C0V8;Q3E754	21.8%;21.8%	7	0	-1.47088038921356	119572.9	111317.5	107459.3	114768.7	118475.9	112117.8	105128.6	109516	112660.8	124469.1	126900.7	2
20200314_Exploris_RSLC9_Waters_CC_DDA_TKO_1ng.raw	P07263	7.5%	11	0	-0.880418241024017	6530.734	7539.72	6944.865	7599.309	6753.898	7334.655	9466.763	7555.319	6714.046	8106.917	8234.573	3
20200314_Exploris_RSLC9_Waters_CC_DDA_TKO_1ng.raw	Q08561	8.6%	3	0	-2.27179169654846	2663.622	2656.088	2727.349	1519.261	1487.677	2109.726	1621.094	1771.464	2037.275	1178.791	2202.311	1
20200314_Exploris_RSLC9_Waters_CC_DDA_TKO_1ng.raw	P38698	0.03	1	0	-1.86476242542267	2040.443	1813.714	1661.212	2401.126	1441.881	1546.293	1592.296	1625.622	1818.205	1884.104	1924.29	1
20200314_Exploris_RSLC9_Waters_CC_DDA_TKO_1ng.raw	P12962	24.2%	2	0	-0.416856229305267	1602.425	1046.351	1351.838	1789.075	1312.309	1473.024	1066.262	2022.86	975.6159	1910.878	1307.125	2
20200314_Exploris_RSLC9_Waters_CC_DDA_TKO_1ng.raw	P01097	11.8%	3	0	-1.11357569694519	10253.6	9182.081	10779.67	11040.21	9782.23	10276.6	8211.466	8674.718	10133.66	7454.831	6059.889	1
20200314_Exploris_RSLC9_Waters_CC_DDA_TKO_1ng.raw	P34167	19.3%	11	0	-0.509107053279877	19647.54	17532.64	20260.66	21309.38	24241.05	21813.64	21848.02	23144.86	18065.96	21082.86	20525.86	5
20200314_Exploris_RSLC9_Waters_CC_DDA_TKO_1ng.raw	P16965	34.5%	2	0	-0.634949147701263	883.2515	730.9139	791.4399	1100.86	1021.079	1530.442	1094.895	1344.07	1104.921	1131.971	643.0259	2
20200314_Exploris_RSLC9_Waters_CC_DDA_TKO_1ng.raw	P29952	16.3%	12	0	-0.738784492015839	14533.42	15379.8	16503.97	14216.01	14157	13228.28	13729.08	13132.52	14680.59	16097.89	13543.72	7
20200314_Exploris_RSLC9_Waters_CC_DDA_TKO_1ng.raw	P20081	33.3%	11	0	-1.27868294715881	66751.66	58931.72	62675.89	51910.71	55507.96	52884.68	53996.88	54525.95	57400.24	67496.78	73886.95	3
20200314_Exploris_RSLC9_Waters_CC_DDA_TKO_1ng.raw	P25367	2.2%	4	0	-1.64743912220001	7066.678	7869.693	6643.763	7967.598	7871.573	6573.366	8795.023	7548.937	9132.36	7281.021	8240.962	1
20200314_Exploris_RSLC9_Waters_CC_DDA_TKO_1ng.raw	P49167	0.41	7	0	-0.963907837867737	40679.27	31321.54	34792.95	34467.09	36902.24	33764.15	36159.07	35100.73	31547.15	39845.46	38893.14	3
20200314_Exploris_RSLC9_Waters_CC_DDA_TKO_1ng.raw	Q07418	5.8%	4	0	-0.669921100139618	12615.28	11319.15	10873.56	11146.97	11328.15	10518.89	9056.606	10323.94	10896.63	12598.23	10483.43	2
20200314_Exploris_RSLC9_Waters_CC_DDA_TKO_1ng.raw	P32368	0.04	3	0	-0.959383845329285	2938.322	2807.956	3430.834	2441.521	2248.476	3360.506	2597.456	2299.409	3894.564	2853.793	2016.669	2
20200314_Exploris_RSLC9_Waters_CC_DDA_TKO_1ng.raw	P32445	12.6%	7	0	-1.27675759792328	27967.6	26301.68	25782.76	26696.68	27656.37	26824.48	27359.29	27879.98	29966.36	24095.68	25835.58	2
20200314_Exploris_RSLC9_Waters_CC_DDA_TKO_1ng.raw	P40510	13.4%	7	0	-1.04921638965607	6302.842	5133.359	4590.43	7068.118	5489.486	6281.66	5883.998	5659.608	4928.281	6859.338	5241.741	5
20200314_Exploris_RSLC9_Waters_CC_DDA_TKO_1ng.raw	H0GXH4;P36088	6.9%;5.6%	1	0	-1.56463897228241	591.0553	987.941	1164.509	1652.714	1837.08	1848.43	1030.841	1805.781	2281.971	1845.135	1681.288	1
20200314_Exploris_RSLC9_Waters_CC_DDA_TKO_1ng.raw	P09232	0.06	12	0	-0.593025147914886	28990	25970.41	28630.54	25844.45	25320.97	27511.86	25262.22	26479.66	26583.29	23657.79	24297.08	4
20200314_Exploris_RSLC9_Waters_CC_DDA_TKO_1ng.raw	P10614	4.5%	5	0	-0.446664273738861	5486.627	5153.306	7798.662	6464.872	5553.932	6900.626	6478.745	7001.968	6461.895	6358.048	7307.397	2
20200314_Exploris_RSLC9_Waters_CC_DDA_TKO_1ng.raw	Q07551	16.3%	15	0	-0.422665983438492	38497.39	39141.91	38094.65	35962.27	37189.89	34517.64	34820.86	36593.7	34482.54	38310.17	32041.31	5
20200314_Exploris_RSLC9_Waters_CC_DDA_TKO_1ng.raw	P38616	12.4%	8	0	-1.57235395908356	24244.03	24214.57	24617.67	19170.52	19375.42	21331.37	16806.2	18253.8	17570.73	17252.64	16275.14	4
20200314_Exploris_RSLC9_Waters_CC_DDA_TKO_1ng.raw	P32466	5.8%	3	0	-1.55818283557892	5564.999	5966.201	5803.775	4570.114	6217.095	5140.265	5426.274	7170.525	6585.975	7685.934	6798.848	2
20200314_Exploris_RSLC9_Waters_CC_DDA_TKO_1ng.raw	P32337	1.1%	2	0	-1.82043015956879	1496.196	943.2234	1018.794	985.0689	NA	1086.455	687.1971	721.9955	714.3843	1708.588	853.2618	1
20200314_Exploris_RSLC9_Waters_CC_DDA_TKO_1ng.raw	P00498	5.1%	2	0	-1.47498965263367	14144.65	15422.62	12644.66	14359.32	12546.05	13608.5	13335.99	13669.38	12484.17	12847.39	10995.34	2
20200314_Exploris_RSLC9_Waters_CC_DDA_TKO_1ng.raw	P05747	28.8%	10	0	-1.44396436214447	3820.912	3332.784	3128.554	3405.588	3203.204	3438.628	3247.206	3385.08	3497.023	3640.81	4230.278	2
20200314_Exploris_RSLC9_Waters_CC_DDA_TKO_1ng.raw	P48837	2.8%	2	0	-0.835898578166962	1270.63	2347.809	1707.427	2525.759	2307.524	1455.236	1906.939	2221.566	1892.42	2226.082	1959.495	2
20200314_Exploris_RSLC9_Waters_CC_DDA_TKO_1ng.raw	P43585	5.4%	3	0	-0.300795495510101	3680.287	5248.635	4750.676	4897.817	4648.402	4364.219	4078.185	4321.747	5379.793	4629.446	5018.695	3
20200314_Exploris_RSLC9_Waters_CC_DDA_TKO_1ng.raw	P04911;P04912	28%;28%	4	0	-0.826824605464935	9833.473	8692.793	8978.326	10532.63	9427.262	10689.52	12111.08	9318.593	9957.862	11952.88	9788.162	3
20200314_Exploris_RSLC9_Waters_CC_DDA_TKO_1ng.raw	Q03629	12.4%	5	0	-0.930456340312958	3318.269	3905.828	3364.709	4153.783	3953.079	4090.099	2820.769	3135.186	3724.072	3038.547	3383.92	2
20200314_Exploris_RSLC9_Waters_CC_DDA_TKO_1ng.raw	P0CT04	0.36	14	0	-0.96728128194809	6776.056	7220.699	6978.805	5730.147	5039.817	4301.065	4194.783	5464.779	6708.667	6805.955	5522.905	3
20200314_Exploris_RSLC9_Waters_CC_DDA_TKO_1ng.raw	P06101	9.1%	5	0	-0.706551253795624	4490.325	2444.348	3019.81	3994.307	2667.84	2761.711	2367.829	3291.843	3113.745	2222.878	2853.693	3
20200314_Exploris_RSLC9_Waters_CC_DDA_TKO_1ng.raw	P37302	6.5%	11	0	-0.104650177061558	13797.61	11473.87	12183.55	9448.813	9237.857	9944.217	9493.183	7661.854	11268.89	13951.56	13373.98	4
20200314_Exploris_RSLC9_Waters_CC_DDA_TKO_1ng.raw	Q06440	4.5%	16	0	-1.52031767368317	4681.432	4743.289	5863.238	6083.074	6148.011	6948.414	6980.159	4983.106	5227.916	5011.164	4937.331	3
20200314_Exploris_RSLC9_Waters_CC_DDA_TKO_1ng.raw	P33401	2.3%	2	0	-2.31351613998413	1529.659	1959.121	1995.301	1852.494	1945.379	1585.014	1782.96	1806.515	1675.844	1844.246	2207.685	1
20200314_Exploris_RSLC9_Waters_CC_DDA_TKO_1ng.raw	P53111	4.3%	3	0	-1.38857185840607	4064.694	4380.05	4380.364	4802.056	3407.892	4629.421	3697.894	4736.466	4384.094	4079.973	3391.686	1
20200314_Exploris_RSLC9_Waters_CC_DDA_TKO_1ng.raw	Q12434	21.3%	5	0	-1.09383177757263	8916.211	8912.635	7074.146	10164.06	9355.825	10325.44	8087.463	8247.331	8570.359	9957.777	10875.72	3
20200314_Exploris_RSLC9_Waters_CC_DDA_TKO_1ng.raw	B5VEJ5;P38144	1.7%;0.9%	5	0	-1.79155671596527	2938.468	3233.027	4677.132	4086.374	3922.848	2731.045	3186.039	4164.761	3205.148	3416.225	2900.523	1
20200314_Exploris_RSLC9_Waters_CC_DDA_TKO_1ng.raw	Q07505	0.11	6	0	-0.420314490795136	11244.82	9912.857	10047.61	8678.988	9442.377	9478.402	11042.7	9788.068	8939.17	9551.158	7797.43	2
20200314_Exploris_RSLC9_Waters_CC_DDA_TKO_1ng.raw	P39522	11.5%	27	0	-0.221628352999687	72868.48	71402.5	68699.95	72624.69	77348.34	80821.33	69885.22	71235.98	76740.45	67440.44	71080.14	7
20200314_Exploris_RSLC9_Waters_CC_DDA_TKO_1ng.raw	Q12259	1.4%	3	0	-1.02978217601776	2657.637	3579.958	2574.892	2895.162	3553.1	3237.491	3780.473	2380.484	2501.994	3077.782	2940.266	1
20200314_Exploris_RSLC9_Waters_CC_DDA_TKO_1ng.raw	B5VNQ8;Q05931	1.5%;1.1%	3	0	-0.946788012981415	6454.844	6668.039	7593.924	6956.739	6433.768	6078.621	6536.867	7870.894	7479.96	5514.841	6545.766	1
20200314_Exploris_RSLC9_Waters_CC_DDA_TKO_1ng.raw	P36047	12.1%	6	0	-0.938849627971649	3888.082	5676.44	4885.456	4618.456	6116.583	6361.081	6935.852	5308.497	5575.543	7079.304	5935.265	3
20200314_Exploris_RSLC9_Waters_CC_DDA_TKO_1ng.raw	P28321	2.6%	1	0	-1.63135647773743	3516.383	3105.322	3989.849	5262.057	3985.069	3736.89	3687.285	4238.376	3898.795	3434.549	3568.345	1
20200314_Exploris_RSLC9_Waters_CC_DDA_TKO_1ng.raw	P38071	6.8%	6	0	-0.931768119335175	17254.92	15419.26	14319.96	16779.6	16714.08	15686.31	13413.73	15468.5	18533.15	15907.8	15118.35	3
20200314_Exploris_RSLC9_Waters_CC_DDA_TKO_1ng.raw	P05744	24.3%	5	0	-1.08174240589142	30072.36	27115.81	28818.72	27317.84	28179.88	27759.51	31201.08	29704.04	30798.87	33470.48	33393.35	2
20200314_Exploris_RSLC9_Waters_CC_DDA_TKO_1ng.raw	P41056	0.15	4	0	-1.57778060436249	9690.085	10167.42	9820.244	10201.6	10572.15	10681.93	10101.96	10681.09	12061.54	9562.622	10150.86	1
20200314_Exploris_RSLC9_Waters_CC_DDA_TKO_1ng.raw	P38968	0.06	10	0	-0.674387395381927	97484.59	102314	90263.84	96309.9	85827.41	94372.29	96446.66	102011.1	94369.9	107984.5	108849.9	5
20200314_Exploris_RSLC9_Waters_CC_DDA_TKO_1ng.raw	P32474	1.5%	1	0	-0.689853489398956	2114.513	1598.915	1889.93	1884.399	1739.264	1379.522	1519.608	2044.783	1144.097	2079.086	1417.92	1
20200314_Exploris_RSLC9_Waters_CC_DDA_TKO_1ng.raw	P38765	5.4%	1	0	-1.69001662731171	2138.04	2003.858	2148.714	2170.599	2586.278	3339.392	2640.43	2267.03	1438.602	2479.087	2017.255	1
20200314_Exploris_RSLC9_Waters_CC_DDA_TKO_1ng.raw	P41911	4.8%	4	0	-1.59727907180786	6563.446	8123.62	8626.706	7402.995	8319	7990.047	6999.965	7338.859	8007.458	8599.46	7768.087	2
20200314_Exploris_RSLC9_Waters_CC_DDA_TKO_1ng.raw	P32476	0.04	4	0	-1.82763516902924	5652.728	4371.069	4022.179	5398.999	3712.658	4758.727	4288.619	4676.232	3890.086	7518.021	4708.415	2
20200314_Exploris_RSLC9_Waters_CC_DDA_TKO_1ng.raw	P38626	0.06	5	0	-0.830383896827698	18028.48	16170.25	18140.03	16533.04	18774.51	17537.39	15610.15	18134.42	18674.22	16869.08	15311.79	2
20200314_Exploris_RSLC9_Waters_CC_DDA_TKO_1ng.raw	P00128	5.5%	5	0	-1.15098679065704	12682.25	11711.59	11398.44	10374.85	13099.68	11939.07	12271.8	11119.78	13062.42	12723.48	13711.7	1
20200314_Exploris_RSLC9_Waters_CC_DDA_TKO_1ng.raw	P53281	4.1%	1	0	-1.11556804180145	1561.858	1954.73	2586.43	2084.122	2465.666	2460.737	1971.22	2479.612	2189.795	2382.39	2408.904	1
20200314_Exploris_RSLC9_Waters_CC_DDA_TKO_1ng.raw	P40047	4.4%	4	0	-0.898137629032135	5585.563	7185.975	5738.252	4850.542	5509.077	6539.397	5171.522	6049.392	5155.671	5598.787	5133.31	2
20200314_Exploris_RSLC9_Waters_CC_DDA_TKO_1ng.raw	P38061	21.5%	5	0	-1.21731495857239	47189.98	46544.11	55301.24	42017.94	44326.96	42287.49	46292.89	39166.1	41584.34	45092.2	47377.04	3
20200314_Exploris_RSLC9_Waters_CC_DDA_TKO_1ng.raw	P21734	8.8%	6	0	-0.803773105144501	7740.501	8469.945	6570.892	8347.313	9148.615	6839.978	8074.591	7150.414	7039.049	7943.875	7171.145	2
20200314_Exploris_RSLC9_Waters_CC_DDA_TKO_1ng.raw	P23542	3.3%	2	0	-1.67858588695526	1172.039	1185.278	923.6087	1709.963	721.2669	1116.699	1263.056	726.5933	1783.379	1728.073	1626.412	1
20200314_Exploris_RSLC9_Waters_CC_DDA_TKO_1ng.raw	P25371	1.6%	5	0	-0.972224891185761	1709.78	1956.358	1454.516	1291.39	1896.278	2281.967	1952.513	2232.008	1915.937	2196.056	2547.585	2
20200314_Exploris_RSLC9_Waters_CC_DDA_TKO_1ng.raw	P49954	7.2%	2	0	-1.30239713191986	8668.313	8694.318	9762.416	7777.132	7108.465	5744.484	7353.974	7799.134	7987.163	6479.662	8336.526	2
20200314_Exploris_RSLC9_Waters_CC_DDA_TKO_1ng.raw	P38810	2.3%	2	0	-1.43321466445923	4910.869	4770.803	6153.035	5123.651	4697.512	3545.424	5386.842	4776.148	5525.874	4589.09	5988.121	2
20200314_Exploris_RSLC9_Waters_CC_DDA_TKO_1ng.raw	P53912	1.9%	1	0	-2.1853609085083	8751.443	6550.674	7910.729	7142.074	6927.309	8222.426	5965.853	5228.042	7245.016	5089.941	5749.48	1
20200314_Exploris_RSLC9_Waters_CC_DDA_TKO_1ng.raw	P38631	3.4%	11	0	-0.367207944393158	19186.81	20645.92	21140.32	20203.71	18739.65	18773.63	21001.88	19088.4	23247.98	29006.74	26017.09	6
20200314_Exploris_RSLC9_Waters_CC_DDA_TKO_1ng.raw	P36114	1.4%	1	0	-1.9055632352829	3303.227	4168.029	3207.085	4089.088	3506.188	2903.595	3378.797	2993.87	4209.432	5051.122	3187.004	1
20200314_Exploris_RSLC9_Waters_CC_DDA_TKO_1ng.raw	P10869	7.4%	8	0	-1.03767621517181	14242.69	15414.21	13201.9	15735.04	15679.1	14522.57	14475.99	15786.1	14328.69	15849.98	13044.87	4
20200314_Exploris_RSLC9_Waters_CC_DDA_TKO_1ng.raw	P07560	15.3%	4	0	-1.39260685443878	25802.65	25691.79	25675.29	23666.2	26016.29	23733.01	24194.68	25661.89	29971.43	28766.29	29873.28	3
20200314_Exploris_RSLC9_Waters_CC_DDA_TKO_1ng.raw	Q04170	3.9%	2	0	-1.26282668113709	4308.182	4286.364	3697.504	5437.27	4421.774	3978.514	3427.198	3034.365	3745.095	3883.433	3079.591	1
20200314_Exploris_RSLC9_Waters_CC_DDA_TKO_1ng.raw	P07283	32.3%	16	0	-0.154512867331505	44918.14	45553.42	46250.41	46009.8	44394.82	44879.99	39227.36	39050.44	38467.81	37941.11	38929.04	8
20200314_Exploris_RSLC9_Waters_CC_DDA_TKO_1ng.raw	P53721	4.9%	1	0	-1.7695540189743	1206.957	688.4226	710.0955	NA	519.8432	1110.607	NA	411.9583	683.7618	902.9431	735.733	1
20200314_Exploris_RSLC9_Waters_CC_DDA_TKO_1ng.raw	P35817	1.2%	2	0	-1.34113585948944	5843.1	6009.362	5322.289	5327.116	5707.129	5758.003	5444.917	6404.622	6536.737	6556.504	6166.52	1
20200314_Exploris_RSLC9_Waters_CC_DDA_TKO_1ng.raw	P32356	1.1%	5	0	-1.85288846492767	1174.749	2102.005	2414.369	1738.631	1820.5	1303.471	973.3256	1633.435	1138.018	2268.378	2435.688	1
20200314_Exploris_RSLC9_Waters_CC_DDA_TKO_1ng.raw	Q03322	3.1%	1	0	-1.83523285388947	2574.082	1607.088	1553.485	2225.766	1955.911	1795.928	1951.971	2271.441	2690.157	2258.096	1639.318	1
20200314_Exploris_RSLC9_Waters_CC_DDA_TKO_1ng.raw	P39926	15.3%	8	0	-1.22123610973358	7723.969	7591.686	7053.562	7124.043	5758.899	6449.319	7379.436	7666.776	5326.461	6173.338	6668.809	3
20200314_Exploris_RSLC9_Waters_CC_DDA_TKO_1ng.raw	Q12265	6.7%	4	0	-1.45248758792877	4977.415	5071.579	4730.012	5477.808	5870.564	4426.276	5709.903	6244.157	6886.765	4385.363	5322.518	2
20200314_Exploris_RSLC9_Waters_CC_DDA_TKO_1ng.raw	P33333	8.9%	3	0	-1.55756568908691	6869.274	7472.854	6591.179	8394.293	7091.098	6935.288	7424.604	6692.314	6811.846	8413.251	6977.353	2
20200314_Exploris_RSLC9_Waters_CC_DDA_TKO_1ng.raw	P16451	0.02	3	0	-1.61371970176697	4801.79	5339.367	5209.601	5472.795	4717.441	6083.161	5264.434	5452.177	5489.233	5944.403	6451.746	1
20200314_Exploris_RSLC9_Waters_CC_DDA_TKO_1ng.raw	Q01939	4.9%	8	0	-1.08201777935028	3112.079	2144.152	2485.404	3823.427	3543.817	3269.574	3066.188	3284.016	4330.19	4769.124	4956.439	2
20200314_Exploris_RSLC9_Waters_CC_DDA_TKO_1ng.raw	P32179	2.5%	3	0	-0.847784996032715	7005.634	6924.875	6137.724	6293.72	7613.389	6817.941	6078.867	5603.809	7101.209	7230.724	7245.214	1
20200314_Exploris_RSLC9_Waters_CC_DDA_TKO_1ng.raw	P28000	23.2%	13	0	-0.322735965251923	8107.742	8070.862	9106.424	7041.162	9803.746	7261.394	7760.766	9636.495	9834.691	7804.038	8428.355	3
20200314_Exploris_RSLC9_Waters_CC_DDA_TKO_1ng.raw	P40043	6.2%	4	0	-1.01586854457855	13344.96	13545.78	14580.54	16546.97	17985.88	18073.37	8740.846	8375.398	7401.609	7428.521	6864.663	1
20200314_Exploris_RSLC9_Waters_CC_DDA_TKO_1ng.raw	P53131	1.3%	1	0	-1.82690942287445	3443.513	3756.882	2571.25	3266.981	2578.356	3030.766	4293.893	3527.301	3048.526	3661.89	3607.1	1
20200314_Exploris_RSLC9_Waters_CC_DDA_TKO_1ng.raw	Q02199	1.7%	2	0	-0.884134471416473	4248.796	4773.316	6214.921	5415.251	3954.949	3957.231	6707.058	6420.214	6100.405	9007.894	7985.874	1
20200314_Exploris_RSLC9_Waters_CC_DDA_TKO_1ng.raw	Q04636	2.4%	2	0	-2.42786693572998	1157.787	1242.076	993.9175	1305.034	NA	818.1077	1558.336	1333.212	810.7903	1574.631	1240.447	1
20200314_Exploris_RSLC9_Waters_CC_DDA_TKO_1ng.raw	Q12250	6.1%	4	0	-1.40099775791168	2729.762	4009.053	2892.227	3454.762	2653.988	3254.083	2919.108	3305.667	2479.886	3083.569	4629.537	2
20200314_Exploris_RSLC9_Waters_CC_DDA_TKO_1ng.raw	C7GU46	3.1%	2	0	-1.96308720111847	2955.669	3912.225	3535.636	3507.639	3234.986	3668.377	3689.608	4160.112	2730.214	3390.669	5279.481	1
20200314_Exploris_RSLC9_Waters_CC_DDA_TKO_1ng.raw	P38858	3.6%	2	0	-0.549639165401459	3174.456	2990.501	4230.768	3998.25	4073.592	3383.203	3179.826	3275.185	3152.595	4278.508	3320.043	1
20200314_Exploris_RSLC9_Waters_CC_DDA_TKO_1ng.raw	P07244	8.2%	15	0	-0.826668202877045	24445.98	23668.32	26316.98	27304.9	26851.26	27532.43	25981.6	27918.19	27619.21	24315.65	23217.07	6
20200314_Exploris_RSLC9_Waters_CC_DDA_TKO_1ng.raw	Q06338	4.9%	1	0	-0.231670781970024	2207.089	1581.978	1511.861	2481.727	1648.326	2245.577	2500.017	1621.911	1593.474	1898.32	1849.851	1
20200314_Exploris_RSLC9_Waters_CC_DDA_TKO_1ng.raw	A0A0L8RAP6;P38701	29.2%;28.9%	14	0	-1.21800625324249	37614.79	36670.75	39085.21	39759.32	37804.58	35812.96	38382.11	36040.45	39069.2	38893.15	40653.06	4
20200314_Exploris_RSLC9_Waters_CC_DDA_TKO_1ng.raw	P33317	25.9%	6	0	-1.08897221088409	100926.3	101168.1	95106.36	111523.7	116043.2	107362.2	104902	106297.5	107507.7	79186.36	82658.29	3
20200314_Exploris_RSLC9_Waters_CC_DDA_TKO_1ng.raw	Q06685	0.6%	1	0	-2.47279524803162	2856.896	2962.775	2943.896	2904.147	2721.158	2229.694	2113.651	1946.009	2243.995	2001.553	3646.36	1
20200314_Exploris_RSLC9_Waters_CC_DDA_TKO_1ng.raw	Q02046	7.2%	2	0	-0.78582900762558	1894.834	2464.085	1980.007	1968.731	2292.012	1638.198	1664.216	1773.867	1670.276	1421.711	2223.111	2
20200314_Exploris_RSLC9_Waters_CC_DDA_TKO_1ng.raw	Q08220	6.1%	11	0	-0.795466363430023	2599.917	3752.583	5570.703	4364.256	3925.054	4633.568	4274.069	4774.161	5068.324	5997.396	4474.146	3
20200314_Exploris_RSLC9_Waters_CC_DDA_TKO_1ng.raw	P38840	1.4%	1	0	-1.12319242954254	1958.043	2174.98	2369.699	1690.446	2021.346	2093.516	2124.233	1362.049	2178.217	2362.924	1841.564	1
20200314_Exploris_RSLC9_Waters_CC_DDA_TKO_1ng.raw	A0A0L8VMU2	7.3%	16	0	-0.382921755313873	25608.61	23443.72	23102.81	24991.52	23641.72	21742.55	23036.88	24687.16	26490.52	26244.52	23415.54	6
20200314_Exploris_RSLC9_Waters_CC_DDA_TKO_1ng.raw	Q04947	21.7%	17	0	-0.485496371984482	88175.53	87468.44	94371.8	83611.92	83587.2	82196.29	81498.19	86634.2	87518.59	96233.52	95719.8	6
20200314_Exploris_RSLC9_Waters_CC_DDA_TKO_1ng.raw	Q01855	5.6%	2	0	-1.3369528055191	7967.585	6940.892	7400.272	7544.132	8996.602	8331.507	10059.48	9038.035	10281.52	7903.616	11089.8	1
20200314_Exploris_RSLC9_Waters_CC_DDA_TKO_1ng.raw	P0CX82;P0CX83	10.1%;10.1%	5	0	-1.75450670719147	52319.75	53379.26	51273.5	50128.46	48726.5	45818.97	43031.28	47360.22	48327.16	53637.61	57822.3	2
20200314_Exploris_RSLC9_Waters_CC_DDA_TKO_1ng.raw	P53011	3.2%	2	0	-1.95587074756622	2453.879	3195.65	2742.32	2692.594	2083.57	1846.609	2840.371	2549.921	3154.368	3132.974	2515.406	1
20200314_Exploris_RSLC9_Waters_CC_DDA_TKO_1ng.raw	A0A0L8RER9;H0GYG5;P38623	1.3%;1.4%;1.3%	3	0	-1.4517422914505	44277.22	44129.69	44297.12	45512.84	51765.78	51796.52	49416.11	51464.59	51869.46	43444.45	46855.31	1
20200314_Exploris_RSLC9_Waters_CC_DDA_TKO_1ng.raw	P05749	37.2%	3	0	-1.47693610191345	4220.57	2757.367	4888.125	4395.786	3869.12	4408.501	4295.302	4565.363	4422.131	4617.663	3679.854	2
20200314_Exploris_RSLC9_Waters_CC_DDA_TKO_1ng.raw	P32628	14.6%	6	0	-0.882802069187164	7550.614	6918.087	7706.762	8967.938	7142.237	7733.587	7584.819	9589.688	7071.097	8233.412	7236.045	4
20200314_Exploris_RSLC9_Waters_CC_DDA_TKO_1ng.raw	P47165	8.6%	4	0	-1.0247095823288	2131.324	2019.943	1188.256	2071.29	1480.129	1683.251	2276.616	1992.058	2017.821	1925.57	1643.747	2
20200314_Exploris_RSLC9_Waters_CC_DDA_TKO_1ng.raw	P22141	9.6%	4	0	-0.497399747371674	16929.16	14533.71	16528.61	14490.73	13482.14	15684.53	15853.58	14218.48	16756.86	15130.77	16445.34	2
20200314_Exploris_RSLC9_Waters_CC_DDA_TKO_1ng.raw	P08518	2.9%	6	0	-0.758050382137299	13607.3	13512.58	13790.5	14940.78	14108.53	13839.07	15147.61	14023.48	13826.04	13392.39	12747.71	3
20200314_Exploris_RSLC9_Waters_CC_DDA_TKO_1ng.raw	Q99258	3.4%	2	0	-1.95897734165192	20173.69	21261.45	20150.27	23875.96	24509.86	23252.26	20148.84	19507.19	19835.61	22081.38	21976.14	1
20200314_Exploris_RSLC9_Waters_CC_DDA_TKO_1ng.raw	P19881	5.8%	7	0	-1.07803070545197	1704.504	1801.165	1917.819	2364.922	1537.696	1696.263	2024.879	2527.177	984.4728	1910.712	1391.802	2
20200314_Exploris_RSLC9_Waters_CC_DDA_TKO_1ng.raw	P19358	8.1%	14	0	-0.619989395141602	25130.55	25434.9	24359.51	23477.97	25481.87	22162.02	22158.36	22946.69	23398.48	20288.09	18231.82	3
20200314_Exploris_RSLC9_Waters_CC_DDA_TKO_1ng.raw	P40106	10.4%	10	0	-0.570096373558044	24205.62	24672.77	24049.63	25291.42	23953.24	26836.65	22074.35	23961.12	23786.39	24973.07	26927.94	3
20200314_Exploris_RSLC9_Waters_CC_DDA_TKO_1ng.raw	P07347	10.1%	4	0	-1.58331918716431	2864.191	3986.618	3421.855	4139.581	4170.561	3755.923	4077.808	2530.313	2800.929	3756.356	3745.54	2
20200314_Exploris_RSLC9_Waters_CC_DDA_TKO_1ng.raw	P0CX25;P0CX26	17.4%;17.4%	15	0	-0.00308363349176943	100599	93340.84	97881.73	102566.9	102478.3	103024.9	96999.38	101050.1	109780	109084.8	108991.3	2
20200314_Exploris_RSLC9_Waters_CC_DDA_TKO_1ng.raw	P25574	1.2%	2	0	-0.821034848690033	1265.18	NA	1221.416	1013.223	741.8175	1500.788	1257.754	1010.924	1559.116	1324.656	901.2832	1
20200314_Exploris_RSLC9_Waters_CC_DDA_TKO_1ng.raw	P33338	1.9%	4	0	-1.72180998325348	3923.155	3715.911	3621.042	4235.465	4265.437	3241.393	4083.168	3687.802	3268.05	4112.126	4272.1	2
20200314_Exploris_RSLC9_Waters_CC_DDA_TKO_1ng.raw	P33767	2.6%	1	0	-0.345995128154755	1069.405	1087.478	547.9952	1288.723	1202.66	646.0347	725.1375	1024.467	1100.917	1480.405	650.6204	1
20200314_Exploris_RSLC9_Waters_CC_DDA_TKO_1ng.raw	P11076	45.9%	23	0	-0.835867524147034	98731.04	98573.02	100390.1	105281.2	104780.4	107650.9	97090.06	101312.9	105978.2	115826.5	116891.3	6
20200314_Exploris_RSLC9_Waters_CC_DDA_TKO_1ng.raw	P22213	1.7%	1	0	-2.52668309211731	826.0035	727.1204	NA	NA	NA	NA	453.9212	576.5468	NA	728.6792	NA	1
20200314_Exploris_RSLC9_Waters_CC_DDA_TKO_1ng.raw	P33399	14.9%	11	0	-0.487788170576096	12192.6	11410.61	11196.48	10413.12	9887.151	12599.76	11250.31	11892.24	9545.509	9596.748	10277.71	5
20200314_Exploris_RSLC9_Waters_CC_DDA_TKO_1ng.raw	Q08645	1.6%	2	0	-1.21704757213593	16178.73	14103.47	15699.11	18259.94	16541.54	17040.04	17235.92	16897.32	14638.45	11367.5	11722.09	1
20200314_Exploris_RSLC9_Waters_CC_DDA_TKO_1ng.raw	P19524	1.2%	3	0	-0.948823869228363	1656.938	1602.752	1473.442	1524.458	1060.857	1525.4	1345.74	1220.315	1007.422	1811.189	1714.801	2
20200314_Exploris_RSLC9_Waters_CC_DDA_TKO_1ng.raw	P32263	9.8%	11	0	-0.864163339138031	20401.11	18872.48	16642.48	17511.89	15623.77	19821.23	16990.98	19703.56	17556.98	18282.83	20843.11	3
20200314_Exploris_RSLC9_Waters_CC_DDA_TKO_1ng.raw	P18759	2.2%	2	0	-0.984401643276215	3410.271	3600.808	4503.27	4150.245	4243.91	4325.49	4873.865	3595.423	3005.217	4881.402	4583.539	2
20200314_Exploris_RSLC9_Waters_CC_DDA_TKO_1ng.raw	P38079	8.1%	3	0	-1.26606810092926	2457.735	2545.395	1553.225	1262.194	1905.319	1506.025	992.5615	1727.764	1232.615	2123.87	2489.126	2
20200314_Exploris_RSLC9_Waters_CC_DDA_TKO_1ng.raw	P04076	7.3%	6	0	-0.416402757167816	40697.45	39662.77	39263.32	44151.21	48991.29	45010.67	41435.02	45883.14	42311.25	42764.37	45161.13	4
20200314_Exploris_RSLC9_Waters_CC_DDA_TKO_1ng.raw	Q06205	4.8%	5	0	-1.31087183952332	45566.16	46715.18	47856.21	46739.37	46808.86	47388.5	45129.87	49391.81	45346.23	47125.87	50274.16	2
20200314_Exploris_RSLC9_Waters_CC_DDA_TKO_1ng.raw	P25451	5.4%	1	0	-1.73121273517609	7276.273	7666.954	6941.901	6900.017	8113.841	7521.652	7590.859	7136.495	8576.726	7793.112	6488.77	1
20200314_Exploris_RSLC9_Waters_CC_DDA_TKO_1ng.raw	P17076	28.1%	18	0	-0.703464925289154	77626.37	73973.66	75742.77	73451.23	71700.98	79444.79	77920.95	80549.97	80433.05	84106.85	82719.97	7
20200314_Exploris_RSLC9_Waters_CC_DDA_TKO_1ng.raw	P39714	2.6%	8	0	-0.503910720348358	9489.719	9396.096	10374.03	9411.364	10423.84	9067.912	11471.88	9901.688	9714.127	8101.19	8993.959	1
20200314_Exploris_RSLC9_Waters_CC_DDA_TKO_1ng.raw	Q04344	20.9%	2	0	-1.31093204021454	2701.572	2225.971	1960.523	1519.526	2251.434	2496.412	2340.333	2078.558	2208.685	2545.125	2909.524	2
20200314_Exploris_RSLC9_Waters_CC_DDA_TKO_1ng.raw	P21825	2.6%	4	0	-0.863351702690125	NA	714.0109	NA	493.0716	604.0627	470.2022	NA	628.4057	752.6965	467.2801	1007.526	1
20200314_Exploris_RSLC9_Waters_CC_DDA_TKO_1ng.raw	P40989	0.8%	4	0	-1.98114359378815	9319.754	7878.752	8785.534	8010.707	8415.556	8285.637	7911.322	8245.768	9487.543	8354.304	8087.16	2
20200314_Exploris_RSLC9_Waters_CC_DDA_TKO_1ng.raw	P40961	8.7%	3	0	-1.10696470737457	6902.643	5435.446	5885.605	5804.833	6216.822	5756.315	4960.608	5341.845	6500.223	4129.071	4067.016	3
20200314_Exploris_RSLC9_Waters_CC_DDA_TKO_1ng.raw	P36049	1.9%	2	0	-1.13461768627167	1804.705	2960.953	3329.545	3393.655	1863.678	3095.481	2165.893	2537.759	3550.99	2310.165	3414.606	1
20200314_Exploris_RSLC9_Waters_CC_DDA_TKO_1ng.raw	Q06385	4.6%	4	0	-0.721244037151337	10388.31	10068.66	7488.123	8321.183	8946.027	10113.43	8979.889	9388.661	8880.846	7750.03	8494.826	2
20200314_Exploris_RSLC9_Waters_CC_DDA_TKO_1ng.raw	P33298	4.2%	2	0	-0.75122731924057	7419.482	8789.816	7789.345	8555.754	9595.805	8805.495	8099.666	9208.11	8553.626	9058.779	8326.488	2
20200314_Exploris_RSLC9_Waters_CC_DDA_TKO_1ng.raw	Q04792	3.1%	4	0	-0.812837541103363	2787.102	2600.35	3206.82	2601.82	2361.82	2215.984	1881.767	2104.52	1890.774	2190.175	1943.363	2
20200314_Exploris_RSLC9_Waters_CC_DDA_TKO_1ng.raw	P14120	53.3%	20	0	-0.698589265346527	77605.08	76539.39	72480.59	68885.8	72796.78	70366.31	71731.11	74207.98	72847.16	75457.03	78978.58	4
20200314_Exploris_RSLC9_Waters_CC_DDA_TKO_1ng.raw	Q12447	14.1%	5	0	-1.31803286075592	4565.889	3371.184	5521.373	5838.201	4498.516	4717.941	5273.488	5690.392	5274.68	4646.867	4222.995	2
20200314_Exploris_RSLC9_Waters_CC_DDA_TKO_1ng.raw	P16467	27.4%	62	0	-0.824726104736328	134127.5	133474.8	136423.6	127154.1	128418.8	125250.8	132609.7	149112	138322	164784.5	172208	13
20200314_Exploris_RSLC9_Waters_CC_DDA_TKO_1ng.raw	P02992	6.6%	4	0	-1.66712892055511	603.649	1062.362	NA	NA	NA	531.9962	639.7662	486.8323	NA	833.2764	NA	2
20200314_Exploris_RSLC9_Waters_CC_DDA_TKO_1ng.raw	P36143	1.1%	3	0	-1.38750982284546	16767.48	14323.96	14225.97	18114.35	19620.11	20810.21	16239	19080.33	17070.35	14521.38	14717.87	1
20200314_Exploris_RSLC9_Waters_CC_DDA_TKO_1ng.raw	Q02821	1.5%	1	0	-0.818912863731384	3956.355	5326.823	5571.389	5576.392	4337.167	5664.18	4522.872	5337.772	4920.652	6594.697	5470.164	1
20200314_Exploris_RSLC9_Waters_CC_DDA_TKO_1ng.raw	P32867	4.8%	1	0	-1.86094796657562	2996.467	2867.737	3170.791	3236.427	2461.104	4151.065	4415.956	3154.869	3475.492	3224.309	2611.286	1
20200314_Exploris_RSLC9_Waters_CC_DDA_TKO_1ng.raw	Q03195	3.5%	6	0	-1.78994500637054	3458.047	4067.338	5245.367	4536.755	4844.524	5941.877	4324.856	4447.426	4484.778	4541.531	4089.186	2
20200314_Exploris_RSLC9_Waters_CC_DDA_TKO_1ng.raw	A0A0L8VFL1;P35189	9.5%;17.6%	8	0	-1.16098988056183	8042.708	9751.931	9230.076	9888.365	8604.096	10245.46	9967.648	9063.144	11045.99	8712.206	9575.591	3
20200314_Exploris_RSLC9_Waters_CC_DDA_TKO_1ng.raw	P40070	0.08	2	0	-0.706742227077484	9710.149	9175.082	10457.31	9464.271	9366.547	9296.389	8754.988	8934.354	8560.112	8663.023	10483.21	2
20200314_Exploris_RSLC9_Waters_CC_DDA_TKO_1ng.raw	Q99383	5.8%	9	0	-1.97217547893524	NA	NA	NA	NA	NA	918.7985	NA	NA	NA	NA	NA	2
20200314_Exploris_RSLC9_Waters_CC_DDA_TKO_1ng.raw	P42940	0.08	3	0	-1.65342843532562	4359.845	3887.702	3892.89	4912.385	5646.083	4759.814	3999.468	4238.413	3829.828	3482.509	3736.345	2
20200314_Exploris_RSLC9_Waters_CC_DDA_TKO_1ng.raw	P00927	0.05	3	0	-1.32253444194794	27468.04	24879.06	27705.2	23323.4	25299.52	26193.93	21914.64	23098.1	22761.38	24691.71	25240.62	2
20200314_Exploris_RSLC9_Waters_CC_DDA_TKO_1ng.raw	P23644	5.9%	4	0	-1.34158575534821	1569.875	1819.46	1469.61	1642.442	1795.911	2196.663	1165.296	2077.978	752.6841	1140.65	2006.892	2
20200314_Exploris_RSLC9_Waters_CC_DDA_TKO_1ng.raw	P40563	3.2%	1	0	-3.057204246521	1003.169	1491.834	1206.77	885.0323	1311.865	1342.348	1561.387	910.356	1152.194	1088.967	1164.525	1
20200314_Exploris_RSLC9_Waters_CC_DDA_TKO_1ng.raw	P39726	18.2%	10	0	-1.07232868671417	14981.96	15167.67	12862.32	13251.91	11485.16	13932.51	13591.02	11147.06	11771.23	10857.73	10376.79	3
20200314_Exploris_RSLC9_Waters_CC_DDA_TKO_1ng.raw	P42943	2.5%	2	0	-1.94739055633545	555.8904	NA	NA	779.5784	936.923	898.4589	802.4807	557.3575	480.8108	820.5823	455.9254	1
20200314_Exploris_RSLC9_Waters_CC_DDA_TKO_1ng.raw	A0A0L8VLW4;Q86ZR7	1.1%;4.7%	1	0	-1.36256241798401	1929.236	1468.963	2343.168	2299.207	2484.117	2447.254	1780.628	2280.911	2058.573	3198.073	2459.018	1
20200314_Exploris_RSLC9_Waters_CC_DDA_TKO_1ng.raw	P41543	3.4%	2	0	-1.15623664855957	4891.084	4868.932	4980.213	5619.445	6953.342	5590.35	5606.926	6265.313	7349.618	7343.559	6198.204	2
20200314_Exploris_RSLC9_Waters_CC_DDA_TKO_1ng.raw	P32566	0.03	5	0	-0.691887319087982	4265.596	4535.311	4490.574	5755.515	4498.156	5051.818	4592.085	6155.951	3971.74	5432.266	4713.732	2
20200314_Exploris_RSLC9_Waters_CC_DDA_TKO_1ng.raw	Q12522	0.09	3	0	-1.44801414012909	12443.5	10229.09	10637.71	11551.64	14545.93	12056.12	10203.19	11866.04	9130.237	11767.21	11307.63	2
20200314_Exploris_RSLC9_Waters_CC_DDA_TKO_1ng.raw	P12904	2.2%	1	0	-1.32803881168365	3452.677	3718.739	3327.2	4032.404	3422.528	3496.991	3652.221	4050.883	3739.91	3660.553	3291.634	1
20200314_Exploris_RSLC9_Waters_CC_DDA_TKO_1ng.raw	Q02642	4.5%	4	0	-1.23378717899323	31788.7	33744.16	36580.23	34252.79	38997.77	40031.71	37244.55	40169.38	40914.16	33854.52	34238.33	1
20200314_Exploris_RSLC9_Waters_CC_DDA_TKO_1ng.raw	P25340	1.7%	1	0	-1.11111176013947	7106.708	6453.755	6354.67	6315.202	6453.633	5763.96	5199.472	4923.302	4555.224	4523.767	5671.779	1
20200314_Exploris_RSLC9_Waters_CC_DDA_TKO_1ng.raw	P38428	5.4%	1	0	-2.72107720375061	1378.171	2198.926	2142.278	1553.285	1358.239	1478.38	1460.318	1704.499	2082.613	2205.068	1857.024	1
20200314_Exploris_RSLC9_Waters_CC_DDA_TKO_1ng.raw	P40159	0.08	1	0	-2.11359715461731	992.0722	999.4211	792.7805	693.3638	1442.714	1000.501	1518.635	1877.026	1173.654	747.9035	1263.018	1
20200314_Exploris_RSLC9_Waters_CC_DDA_TKO_1ng.raw	Q04458	1.5%	1	0	-1.9300891160965	4069.788	4240.343	4385.135	4385.876	4258.197	4535.974	4168.958	4189.699	4446.498	4009.081	4481.789	1
20200314_Exploris_RSLC9_Waters_CC_DDA_TKO_1ng.raw	B5VE05;P38077	9.2%;4.8%	5	0	-0.976566255092621	23037.77	22292.36	23712.06	22052.41	21860.02	22053.79	23619.18	24279.1	20699.42	18361.66	20225.6	2
20200314_Exploris_RSLC9_Waters_CC_DDA_TKO_1ng.raw	P13586	0.8%	5	0	-1.54556667804718	5354.373	5319.298	5010.141	4296.158	4768.375	4080.271	4718.132	5246.594	4799.652	5155.173	5332.081	1
20200314_Exploris_RSLC9_Waters_CC_DDA_TKO_1ng.raw	Q01080	3.1%	4	0	-1.33463823795319	7926.87	9346.47	8799.788	9015.239	7718.671	8052.518	7453.767	9362.009	9254.381	8038.476	9033.369	1
20200314_Exploris_RSLC9_Waters_CC_DDA_TKO_1ng.raw	P40303	16.5%	4	0	-0.970403909683228	14481.35	17117.99	16347.3	21471.97	19486.61	16736.4	21092.42	20971.14	18967.77	15237.11	18466.36	4
20200314_Exploris_RSLC9_Waters_CC_DDA_TKO_1ng.raw	A0A0L8RMH2;A0A0L8VIV9;A0A0L8VP56;G2WFY3;P40442;Q05164;Q8TGE1	1.1%;0.6%;0.9%;3.1%;0.8%;0.8%;0.5%	1	0	-1.43807923793793	4845.353	3543.827	4108.398	3313.063	3128.449	3174.525	3154.18	3099.943	3576.765	3441.111	3866.937	1
20200314_Exploris_RSLC9_Waters_CC_DDA_TKO_1ng.raw	P25372	6.3%	1	0	-1.98980438709259	4153.715	3988.233	2897.014	3585.761	3647.291	3407.005	3161.596	3575.069	3290.882	3405.78	2690.302	1
20200314_Exploris_RSLC9_Waters_CC_DDA_TKO_1ng.raw	P53008	0.8%	1	0	-1.77394247055054	827.0527	1015.692	NA	971.8565	625.8908	NA	NA	960.1525	521.7316	729.0402	969.4815	1
20200314_Exploris_RSLC9_Waters_CC_DDA_TKO_1ng.raw	P38861	2.1%	1	0	-2.03883743286133	3944.241	3641.158	3841.696	4044.125	4132.786	3373.259	3277.439	3454.263	3435.593	3759.151	3732.408	1
20200314_Exploris_RSLC9_Waters_CC_DDA_TKO_1ng.raw	P48589	15.4%	7	0	-1.5428763628006	47692.4	48978.05	49082.55	48838.21	44193.79	48285.36	42629.41	44565.91	45715.1	46893.2	41589.09	2
20200314_Exploris_RSLC9_Waters_CC_DDA_TKO_1ng.raw	P49017	3.9%	1	0	-2.25200510025024	4157.402	4894.81	4059.786	6444.372	5397.26	4386.386	5408.981	5137.592	5211.774	4818.514	4385.8	1
20200314_Exploris_RSLC9_Waters_CC_DDA_TKO_1ng.raw	P31382	2.4%	2	0	-1.08005177974701	3658.816	3269.277	4741.379	3673.72	4048.466	3325.757	3198.787	3734.324	3643.043	4660.818	4327.583	2
20200314_Exploris_RSLC9_Waters_CC_DDA_TKO_1ng.raw	P87108	7.5%	13	0	-0.493910819292068	1294.516	1433.88	2313.134	2781.097	2007.61	2817.834	1480.883	1766.39	2081.601	2524.181	1858.193	1
20200314_Exploris_RSLC9_Waters_CC_DDA_TKO_1ng.raw	P52490	12.4%	1	0	-3.17535018920898	1679.874	1772.68	1411.394	1858.466	1343.204	2922.25	1120.565	1469.013	1614.224	1868.763	1750.589	1
20200314_Exploris_RSLC9_Waters_CC_DDA_TKO_1ng.raw	P33331	6.4%	4	0	-0.917891442775726	25665.13	22925.18	26942.71	29308.6	24679.86	28101.57	27371.14	27984.17	30748.75	29833.42	29780.3	1
20200314_Exploris_RSLC9_Waters_CC_DDA_TKO_1ng.raw	P33201	3.8%	1	0	-1.02088487148285	3837.479	3032.116	3723.167	3193.15	3040.095	2640.904	3171.946	4833.192	3573.52	3581.641	3989.297	1
20200314_Exploris_RSLC9_Waters_CC_DDA_TKO_1ng.raw	P02406	20.8%	13	0	-0.224742218852043	170609.6	144826.3	160476.1	133839.8	135814.7	145240.9	130649.4	153963.7	147005	160560.7	159691.6	4
20200314_Exploris_RSLC9_Waters_CC_DDA_TKO_1ng.raw	P38627	1.9%	2	0	-1.4821914434433	NA	NA	875.6983	NA	534.2761	589.3143	NA	439.0936	620.9904	670.2206	NA	1
20200314_Exploris_RSLC9_Waters_CC_DDA_TKO_1ng.raw	P10591	13.9%	22	0	-1.14676237106323	29050.5	24215.96	28417.16	28089.27	27420.38	27339.44	24848.57	25134.95	28001.93	24676.96	21564.15	4
20200314_Exploris_RSLC9_Waters_CC_DDA_TKO_1ng.raw	P09435	1.1%	16	0	-0.837762415409088	13391.23	11009.99	12960.55	13983.84	13411.84	14227.91	14623.81	12548.74	13311.78	11977.44	12592.92	1
20200314_Exploris_RSLC9_Waters_CC_DDA_TKO_1ng.raw	Q99316	5.4%	3	0	-0.904320180416107	720.9418	569.2554	457.2776	NA	790.4238	542.5062	729.2664	NA	NA	811.1782	555.4606	2
20200314_Exploris_RSLC9_Waters_CC_DDA_TKO_1ng.raw	P32774	14.8%	3	0	-0.91844779253006	2649.475	3112.923	2584.995	2790.385	3109.382	2206.232	2258.854	3167.658	2844.733	2843.298	2483.183	2
20200314_Exploris_RSLC9_Waters_CC_DDA_TKO_1ng.raw	P32501	0.01	1	0	-2.25389003753662	688.2739	1056.68	863.7592	1233.124	1221.116	1377.638	724.9464	1595.493	755.5797	1560.15	1281.368	1
20200314_Exploris_RSLC9_Waters_CC_DDA_TKO_1ng.raw	P23776	6.5%	11	0	-0.612820327281952	23318.99	22029.86	19642.84	25502.88	26762.58	23228.02	24142.18	24767.87	26398.18	22631.15	23484.47	3
20200314_Exploris_RSLC9_Waters_CC_DDA_TKO_1ng.raw	P39111	0.22	3	0	-0.688296616077423	11027.95	10153.36	10829.17	12431.58	12931.1	13155.02	10517.08	12292.81	12230.6	10036.9	11439.16	2
20200314_Exploris_RSLC9_Waters_CC_DDA_TKO_1ng.raw	P51402	18.2%	4	0	-0.849800407886505	6039.951	7333.109	6483.543	6119.166	6777.202	6504.586	6974.904	6883.26	5464.433	6786.765	6956.394	2
20200314_Exploris_RSLC9_Waters_CC_DDA_TKO_1ng.raw	P49166	11.4%	8	0	-1.39353120326996	8536.152	8138.97	8158.553	8568.708	7921.75	8528.664	8417.726	7568.802	7463.081	8701.126	9910.121	1
20200314_Exploris_RSLC9_Waters_CC_DDA_TKO_1ng.raw	P53297	3.5%	7	0	-0.805851221084595	5863.112	5302.093	6061.528	5649.362	4995.246	5652.818	4246.439	5822.245	5340.565	5940.06	6361.033	2
20200314_Exploris_RSLC9_Waters_CC_DDA_TKO_1ng.raw	Q06405	8.9%	1	0	-1.70169389247894	1566.143	2395.911	2580.025	2106.387	3151.705	1794.344	1610.854	1715.264	1192.099	1940.42	1394.904	1
20200314_Exploris_RSLC9_Waters_CC_DDA_TKO_1ng.raw	Q12496	1.5%	2	0	-0.956007421016693	4680.115	3621.118	5696.285	4601.327	5385.45	4198.232	3927.192	4560.027	4083.036	4360.015	4922.809	2
20200314_Exploris_RSLC9_Waters_CC_DDA_TKO_1ng.raw	B3LHA2;Q07653	1.2%;0.7%	2	0	-0.781221568584442	7090.729	5823.808	6695.38	4650.934	6750.869	7185.344	7549.93	6325.291	7765.703	6586.957	7914.304	1
20200314_Exploris_RSLC9_Waters_CC_DDA_TKO_1ng.raw	P53860	0.02	3	0	-0.981770932674408	12028.59	14011.74	13388.14	13089.48	13507.61	11598.83	13315.56	13397.71	13540.56	15497.61	14362.06	1
20200314_Exploris_RSLC9_Waters_CC_DDA_TKO_1ng.raw	P38523	3.1%	1	0	-0.794059455394745	6421.013	6659.598	7361.332	6987.435	7260.565	7173.077	10324.9	8916.161	7324.124	7167.585	8253.761	1
20200314_Exploris_RSLC9_Waters_CC_DDA_TKO_1ng.raw	Q07688	23.4%	4	0	-0.590248286724091	10317.98	8646.375	10053.79	10604.68	11496.84	10837.82	10715.7	9620.91	8674.428	9708.145	9194.846	3
20200314_Exploris_RSLC9_Waters_CC_DDA_TKO_1ng.raw	P0CX80;P0CX81	11.5%;11.5%	6	0	-0.292722880840302	3833.135	3322.886	3304.508	5079.478	3749.297	5175.878	549.0313	NA	665.1604	657.1542	NA	1
20200314_Exploris_RSLC9_Waters_CC_DDA_TKO_1ng.raw	Q12443	5.1%	5	0	-0.5255486369133	3310.06	4299.494	3967.476	2430.169	2896.327	2318.411	2681.48	1980.45	2510.047	1191.538	2231.37	2
20200314_Exploris_RSLC9_Waters_CC_DDA_TKO_1ng.raw	Q12246	1.3%	1	0	-1.86706054210663	3842.49	4204.922	3620.424	4820.247	4671.499	4529.151	3811.154	3710.978	3109.306	3917.981	2949.61	1
20200314_Exploris_RSLC9_Waters_CC_DDA_TKO_1ng.raw	P47173	0.05	8	0	-1.13153994083405	30141.42	27023.22	27517.6	36955.02	37245.19	35112.15	37372.9	35818.96	39807.32	29520.79	31952.71	2
20200314_Exploris_RSLC9_Waters_CC_DDA_TKO_1ng.raw	P36136	12.2%	8	0	-1.09397280216217	15391.24	13740.2	15191.91	15924.77	16213.8	16870.51	14737.78	16370.32	17689.99	14340.29	14253.53	3
20200314_Exploris_RSLC9_Waters_CC_DDA_TKO_1ng.raw	Q06252	12.4%	13	0	-0.282528579235077	12016.29	11458.59	10050.49	10773.05	11603.98	11644.68	10928.39	10982.7	11503.28	11073.93	11428.83	3
20200314_Exploris_RSLC9_Waters_CC_DDA_TKO_1ng.raw	P46654	9.5%	1	0	-2.76942753791809	1240.23	1199.081	1860.896	1352.132	1214.561	1299.431	1374.468	1155.375	1230.211	1362.833	1757.435	1
20200314_Exploris_RSLC9_Waters_CC_DDA_TKO_1ng.raw	Q06287	0.04	2	0	-0.636804282665253	3899.292	5822.609	4304.139	5550.235	5710.533	6520.53	5504.298	5748.695	5239.593	5982.984	7344.398	1
20200314_Exploris_RSLC9_Waters_CC_DDA_TKO_1ng.raw	P49334	5.3%	3	0	-0.620316922664642	4361.095	3526.524	2611.548	2588.327	4246.083	3252.586	3893.984	4063.493	2828.928	3656.019	3398.264	1
20200314_Exploris_RSLC9_Waters_CC_DDA_TKO_1ng.raw	P38912	17.6%	4	0	-0.568232476711273	12597.16	14953.19	13938.49	19391.38	16573.67	16937.52	17895.91	15796.54	18677.82	14227.04	14023.39	3
20200314_Exploris_RSLC9_Waters_CC_DDA_TKO_1ng.raw	P53299	24.8%	2	0	-1.28957402706146	4254.517	4609.116	2460.738	4996.307	3980.182	4884.433	4664.672	5507.6	3743.64	3404.606	4292.626	2
20200314_Exploris_RSLC9_Waters_CC_DDA_TKO_1ng.raw	P0C2H6;P0C2H7	22.1%;22.1%	27	0	-0.280559718608856	190890.9	178995.4	180972	174243.3	190768.4	182591.1	175369.1	189293.9	190622.5	180430.6	191170.1	3
20200314_Exploris_RSLC9_Waters_CC_DDA_TKO_1ng.raw	P47001	4.4%	4	0	-1.00466954708099	3825.181	3768.573	4540.675	6181.775	5991.857	5977.14	5988.398	6509.161	5353.902	3348.824	3910.162	1
20200314_Exploris_RSLC9_Waters_CC_DDA_TKO_1ng.raw	P38886	7.1%	1	0	-2.55753445625305	1829.552	2853.03	3119.626	1822.336	1908.689	3174.735	1906.887	2121.805	2673.924	2394.169	2563.392	1
20200314_Exploris_RSLC9_Waters_CC_DDA_TKO_1ng.raw	P32463	19.2%	5	0	-1.11034286022186	6867.648	6708.526	6122.729	6048.613	6510.481	8378.228	6903.189	7212.462	7984.493	6447.602	6959.052	2
20200314_Exploris_RSLC9_Waters_CC_DDA_TKO_1ng.raw	P19146	7.7%	2	0	-1.13496315479279	1037.832	1263.207	1310.687	1865.854	1271.351	741.8401	1652.362	1628.436	1488.638	1062.789	800.9912	1
20200314_Exploris_RSLC9_Waters_CC_DDA_TKO_1ng.raw	Q05166	1.5%	2	0	-0.824613511562347	4665.417	3374.981	3030.839	3788.85	4120.048	4333.506	4119.327	4110.824	4168.963	5947.663	5163.323	1
20200314_Exploris_RSLC9_Waters_CC_DDA_TKO_1ng.raw	Q04120	3.6%	3	0	-1.17430627346039	612.3282	1018.908	1272.467	1741.076	1016.533	1293.556	1856.299	559.8059	1554.02	1405.082	1758.937	1
20200314_Exploris_RSLC9_Waters_CC_DDA_TKO_1ng.raw	P39990	26.2%	12	0	-1.28329801559448	6098.582	6311.093	9450.824	7227.178	5698.951	8191.382	7314.932	8726.47	8141.648	9615.331	7647.887	3
20200314_Exploris_RSLC9_Waters_CC_DDA_TKO_1ng.raw	P25349	11.7%	7	0	-0.698894262313843	23944.79	23781.28	20515.15	21528.53	23554.58	21875.39	20829.06	22673.81	22627.41	25343.37	21753.52	3
20200314_Exploris_RSLC9_Waters_CC_DDA_TKO_1ng.raw	P49626	2.8%	2	0	-1.54536390304565	8214.981	6082.121	6539.536	5524.266	7424.602	6680.614	7848.554	6541.765	6504.627	9573.729	6969.046	1
20200314_Exploris_RSLC9_Waters_CC_DDA_TKO_1ng.raw	P23292	5.9%	3	0	-0.721480369567871	7870.92	9474.139	6541.24	6810.889	7509.355	5803.917	6186.986	6781.203	6203.912	7007.492	7615.179	3
20200314_Exploris_RSLC9_Waters_CC_DDA_TKO_1ng.raw	Q03049	2.9%	2	0	-2.09236311912537	9267.513	6686.839	9007.76	8496.009	7995.2	8655.309	8544.592	10005.87	8926.138	7232.274	7000.369	1
20200314_Exploris_RSLC9_Waters_CC_DDA_TKO_1ng.raw	P54837	7.1%	8	0	-2.45356512069702	8220.353	7503.662	8869.655	7720.252	7902.197	8172.812	7428.329	8691.982	6604.749	7319.601	6586.562	2
20200314_Exploris_RSLC9_Waters_CC_DDA_TKO_1ng.raw	P15646	3.7%	2	0	-1.50757658481598	50247.75	52946.66	47606.21	44009.7	45036.54	48508.22	52886.34	48783.38	54184.23	58464.95	57585.55	1
20200314_Exploris_RSLC9_Waters_CC_DDA_TKO_1ng.raw	Q12044	16.6%	5	0	-0.838991105556488	9725.9	9877.367	8558.872	9238.446	8494.9	9443.07	7749.984	9363.848	9390.239	9128.893	9240.566	3
20200314_Exploris_RSLC9_Waters_CC_DDA_TKO_1ng.raw	Q3E764	12.5%	1	0	-1.82577705383301	8772.338	6047.675	6295.166	5948.064	5738.386	6205.309	5591.143	6763.248	7179.384	8206.868	7497.106	1
20200314_Exploris_RSLC9_Waters_CC_DDA_TKO_1ng.raw	Q08985	7.1%	3	0	-0.690387189388275	1330.551	2028.806	1606.08	1859.958	1487.74	2119.872	1447.302	1172.535	1738.956	2224.114	2178.777	2
20200314_Exploris_RSLC9_Waters_CC_DDA_TKO_1ng.raw	P05748	15.7%	4	0	-1.34072828292847	23441.08	20911.86	22542.32	17956.77	18448.71	17710.51	16592.32	18808.05	19751.77	23657.87	24644.24	3
20200314_Exploris_RSLC9_Waters_CC_DDA_TKO_1ng.raw	P32471	37.4%	14	0	-1.0422910451889	49203.29	41427.67	47861.14	60797.11	56058.28	58787.18	56005.41	51341.77	57615.13	46003.71	46480.65	5
20200314_Exploris_RSLC9_Waters_CC_DDA_TKO_1ng.raw	Q05050	5.2%	6	0	-0.905041873455048	8322.375	6875.313	6554.3	6914.21	7807.748	7048.877	6001.03	6106.974	7315.876	7847.282	6121.033	4
20200314_Exploris_RSLC9_Waters_CC_DDA_TKO_1ng.raw	P03872	5.1%	1	0	-1.38509106636047	1316.319	990.5038	992.9656	1229.2	1318.328	1111.74	1774.943	945.4817	990.1822	874.8732	679.892	1
20200314_Exploris_RSLC9_Waters_CC_DDA_TKO_1ng.raw	P38075	3.1%	1	0	-0.677213609218597	2395.566	3616.275	3145.906	2982.483	2446.919	3539.339	2290.353	2504.23	2177.434	3562.32	3528.598	1
20200314_Exploris_RSLC9_Waters_CC_DDA_TKO_1ng.raw	P11353	0.07	3	0	-1.68855023384094	1561.054	2041.467	1568.994	1752.734	2278.842	1819.367	1864.566	1421.535	1738.364	1950.098	2070.518	2
20200314_Exploris_RSLC9_Waters_CC_DDA_TKO_1ng.raw	P09950	1.6%	2	0	-1.63055062294006	3031.813	3201.095	2625.808	3244.167	2940.043	2058.267	3509.699	3240.879	3636.437	2946.042	3106.683	1
20200314_Exploris_RSLC9_Waters_CC_DDA_TKO_1ng.raw	P31787	19.5%	10	0	-0.578238368034363	16086.6	17439.58	16885.23	14457.1	15987.36	17095.79	16550.51	15892.4	17967.2	20483.63	15695.21	2
20200314_Exploris_RSLC9_Waters_CC_DDA_TKO_1ng.raw	Q03973	9.3%	4	0	-1.62293410301209	670.1392	622.9827	679.0428	NA	NA	NA	NA	523.9874	672.1882	572.2509	597.2177	2
20200314_Exploris_RSLC9_Waters_CC_DDA_TKO_1ng.raw	P22696	4.7%	1	0	-0.60638564825058	2557.866	1471.01	1717.36	2088.933	2127.679	1344.701	1692.989	1661.707	2247.348	2355.334	2235.704	1
20200314_Exploris_RSLC9_Waters_CC_DDA_TKO_1ng.raw	P32495	6.4%	2	0	-1.55502498149872	5329.809	5679.345	5239.863	5097.303	8371.688	5278.366	6261.319	7495.401	6496.759	6966.775	6974.528	1
20200314_Exploris_RSLC9_Waters_CC_DDA_TKO_1ng.raw	Q03768	9.1%	4	0	-1.20242822170258	2309.042	3444.058	3197.069	4277.375	3681.581	2938.492	4403.675	2673.659	3131.847	3788.083	3300.668	2
20200314_Exploris_RSLC9_Waters_CC_DDA_TKO_1ng.raw	H0H1D0;P20436	4.2%;6.2%	4	0	-1.79821038246155	5079.708	4200.471	5095.602	3883.383	5487.431	4612.468	5395.83	5052.306	3940.094	6180.572	5671.013	1
20200314_Exploris_RSLC9_Waters_CC_DDA_TKO_1ng.raw	P50087	0.03	1	0	-2.31185913085938	1127.881	737.4684	1000.316	621.4658	580.0357	796.8044	675.8568	1218.48	903.6834	NA	743.137	1
20200314_Exploris_RSLC9_Waters_CC_DDA_TKO_1ng.raw	Q12285	3.8%	1	0	-1.1081737279892	729.6069	1123.662	995.0578	1140.634	946.3635	854.7571	721.9904	1061.759	1448.202	792.7758	783.5534	1
20200314_Exploris_RSLC9_Waters_CC_DDA_TKO_1ng.raw	P50085	5.8%	4	0	-1.08576655387878	4045.518	3221.98	3107.415	3358.387	3111.51	3825.896	2518.24	3463.379	3874.382	3567.62	2270.083	2
20200314_Exploris_RSLC9_Waters_CC_DDA_TKO_1ng.raw	Q99207	0.9%	1	0	-1.80112946033478	814.5807	NA	NA	NA	NA	NA	464.0771	NA	NA	488.286	NA	1
20200314_Exploris_RSLC9_Waters_CC_DDA_TKO_1ng.raw	P48439	0.02	1	0	-1.11296725273132	8415.98	10193.29	9813.302	10194.33	9773.685	9175.226	9825.579	11212.19	10395.34	14575.88	14536.54	1
20200314_Exploris_RSLC9_Waters_CC_DDA_TKO_1ng.raw	P01119	2.9%	1	0	-1.65970551967621	1081.053	1208.624	664.0829	1516.683	666.0407	970.514	1032.969	1109.422	622.8005	769.3872	890.8225	1
20200314_Exploris_RSLC9_Waters_CC_DDA_TKO_1ng.raw	P38736	0.04	4	0	-2.78452444076538	6759.651	6696.473	6767.36	5665.66	7559.047	6700.247	6533.367	6865.056	7024.395	6551.694	7240.343	1
20200314_Exploris_RSLC9_Waters_CC_DDA_TKO_1ng.raw	P30902	16.1%	4	0	-0.576829612255096	1820.542	621.6528	1605.638	1854.174	1783.833	2347.71	2440.317	1266.263	1521.462	1798.502	1337.601	2
20200314_Exploris_RSLC9_Waters_CC_DDA_TKO_1ng.raw	Q06103	1.9%	3	0	-1.67871034145355	4678.713	3488.292	4238.943	5216.794	4468.319	5139.762	6380.858	5768.753	4968.717	4723.499	5626.655	1
20200314_Exploris_RSLC9_Waters_CC_DDA_TKO_1ng.raw	P14922	2.5%	3	0	-1.38792932033539	3609.518	2139.441	2986.197	3300.983	3124.359	2291.55	3021.556	2483.284	2741.593	3088.57	2079.584	2
20200314_Exploris_RSLC9_Waters_CC_DDA_TKO_1ng.raw	Q92317	4.8%	1	0	-1.90610265731812	2142.544	3074.845	3249.717	3492.629	2821.641	3556.546	2463.921	1959.865	3569.444	2702.65	2641.396	1
20200314_Exploris_RSLC9_Waters_CC_DDA_TKO_1ng.raw	P00635	1.7%	3	0	-0.297481238842011	3087.019	5986.141	5554.795	6550.21	4636.351	4896.188	2061.74	2591.147	3293.775	2811.614	3068.832	1
20200314_Exploris_RSLC9_Waters_CC_DDA_TKO_1ng.raw	P38903	1.3%	3	0	-1.46749770641327	3399.482	3995.932	3091.041	3493.052	3837.376	3115.793	3201.583	3822.866	3532.392	4519.195	3943.951	1
20200314_Exploris_RSLC9_Waters_CC_DDA_TKO_1ng.raw	P28625	2.2%	3	0	-1.10638034343719	5361.615	3725.667	5419.286	5891.856	5711.269	6686.204	5078.425	4264.188	6165.729	5084.473	6394.111	1
20200314_Exploris_RSLC9_Waters_CC_DDA_TKO_1ng.raw	P39729	1.9%	12	0	-2.66461753845215	353752.3	354974.4	310533.5	364335.1	405456.7	364689.7	378960	321352.9	336569.2	344889.5	326273	1
20200314_Exploris_RSLC9_Waters_CC_DDA_TKO_1ng.raw	P27472	4.3%	9	0	-1.62842261791229	44895.89	48785.89	45651.39	43134.39	41434.05	45407.74	44364.51	42075.23	43630.09	40027.82	42965.3	3
20200314_Exploris_RSLC9_Waters_CC_DDA_TKO_1ng.raw	Q02785	0.9%	10	0	-1.94490158557892	4389.581	3378.222	3578.969	3227.352	3587.399	3051.105	3366.987	3328.294	3622.478	3609.139	3375.883	2
20200314_Exploris_RSLC9_Waters_CC_DDA_TKO_1ng.raw	P54861	2.2%	3	0	-1.01196873188019	1854.338	2042.625	2059.7	1677.543	3485.248	1972.427	2257.136	1968.872	2573.688	2605.063	2903.665	2
20200314_Exploris_RSLC9_Waters_CC_DDA_TKO_1ng.raw	P42942	1.7%	4	0	-2.13279676437378	13642.26	12491.57	13988.35	16113.71	15278.8	14429.94	15391.07	14168.91	15895.1	10183.15	11788.84	1
20200314_Exploris_RSLC9_Waters_CC_DDA_TKO_1ng.raw	P36121	6.4%	7	0	-1.33805477619171	NA	NA	NA	NA	NA	NA	NA	NA	NA	546.0737	NA	2
20200314_Exploris_RSLC9_Waters_CC_DDA_TKO_1ng.raw	Q03976	2.2%	7	0	-1.98778998851776	889.65	1537.803	1061.76	1205.804	1328.81	1198.659	1151.869	678.6902	1094.265	978.1155	1007.094	1
20200314_Exploris_RSLC9_Waters_CC_DDA_TKO_1ng.raw	P40970	1.2%	1	0	-1.85248017311096	954.494	596.3788	1004.322	804.0724	543.4757	NA	566.1492	478.3507	740.314	669.6526	803.0005	1
20200314_Exploris_RSLC9_Waters_CC_DDA_TKO_1ng.raw	P33759	3.3%	2	0	-1.8464298248291	1708.727	1945.533	1840.169	1737.968	1674.408	2176.106	1769.83	2050.265	1835.092	1336.569	1720.47	1
20200314_Exploris_RSLC9_Waters_CC_DDA_TKO_1ng.raw	P24000	11.6%	3	0	-1.2965806722641	20152.38	21697.39	19166.61	17106.82	17483.95	16207.41	18282.92	19275.73	16797.41	19792.25	22694.71	2
20200314_Exploris_RSLC9_Waters_CC_DDA_TKO_1ng.raw	B5VR08;H0GC87;P61830	17.6%;8.6%;6.6%	1	0	-1.74385678768158	2262.638	2052.856	2575.64	2074.149	2336.573	2421.362	2506.799	2453.162	2552.34	1934.168	3104.737	1
20200314_Exploris_RSLC9_Waters_CC_DDA_TKO_1ng.raw	Q04924	0.01	1	0	-2.71644163131714	2243.37	1694.757	2952.699	2476.282	2862.754	2272.164	2517.417	2130.414	2440.557	1861.086	2099.578	1
20200314_Exploris_RSLC9_Waters_CC_DDA_TKO_1ng.raw	P38555	6.3%	9	0	-1.40757381916046	32956.77	36454.64	42461.45	44055.04	48254.18	46710.36	46581	45858.45	47501.27	44016.95	48109.88	2
20200314_Exploris_RSLC9_Waters_CC_DDA_TKO_1ng.raw	P43593	2.8%	2	0	-1.17302143573761	8575.771	7205.211	8108.136	9056.282	8023.392	8276.583	8102.266	7880.563	7819.104	9288.516	7564.474	1
20200314_Exploris_RSLC9_Waters_CC_DDA_TKO_1ng.raw	P40059	0.01	1	0	-2.41289615631104	NA	410.0379	NA	838.6965	NA	652.5223	773.0121	587.8604	552.3589	NA	1107.911	1
20200314_Exploris_RSLC9_Waters_CC_DDA_TKO_1ng.raw	B5VQZ4;Q10740	1.7%;1.3%	2	0	-1.245157122612	11090.75	14391.48	10907.57	11049.42	11605.08	13501.01	9314.678	11053.81	12805.81	9579.775	12457.06	1
20200314_Exploris_RSLC9_Waters_CC_DDA_TKO_1ng.raw	P39705	1.9%	6	0	-1.45628821849823	NA	778.6285	643.6861	NA	634.6194	625.1406	NA	NA	NA	NA	519.3924	1
20200314_Exploris_RSLC9_Waters_CC_DDA_TKO_1ng.raw	A0A0L8RLL7;P11633	13.1%;13.1%	2	0	-1.93489110469818	4908.048	3960.751	3710.143	4858.08	3907.916	3298.239	4531.875	3643.414	4620.834	3749.591	4228.023	1
20200314_Exploris_RSLC9_Waters_CC_DDA_TKO_1ng.raw	Q04439	1.4%	4	0	-1.2188915014267	3067.651	2403.812	2795.357	2512.095	2929.569	3098.19	3310.889	1867.77	1810.48	2582.697	2313.684	2
20200314_Exploris_RSLC9_Waters_CC_DDA_TKO_1ng.raw	P37303	11.6%	4	0	-1.95708990097046	3108.804	2182.635	2725.129	3058.022	2865.035	2645.437	2683.383	2352.228	3320.637	3277.693	3049.591	3
20200314_Exploris_RSLC9_Waters_CC_DDA_TKO_1ng.raw	Q12296	2.1%	1	0	-1.38977873325348	716.6219	1044.093	621.939	798.0648	698.4428	1070.914	NA	NA	NA	544.1609	682.3981	1
20200314_Exploris_RSLC9_Waters_CC_DDA_TKO_1ng.raw	P53250	3.9%	4	0	-1.43100726604462	1024.569	1296.467	1371.299	850.8968	1515.669	1232.328	1320.624	1028.547	667.5334	1319.908	744.8199	1
20200314_Exploris_RSLC9_Waters_CC_DDA_TKO_1ng.raw	P38836	0.03	3	0	-0.605280816555023	46518.27	53104.5	43700.35	40785.05	52700.49	52816.5	47580.07	52633.12	58932.34	48380	54620.72	1
20200314_Exploris_RSLC9_Waters_CC_DDA_TKO_1ng.raw	P00572	3.2%	1	0	-2.80802774429321	NA	NA	573.44	717.6732	468.0235	663.1229	NA	758.3692	651.6296	725.1381	806.8062	1
20200314_Exploris_RSLC9_Waters_CC_DDA_TKO_1ng.raw	P32790	3.1%	2	0	-1.72966539859772	3147.339	3518.279	3366.307	3188.03	2643.9	3673.552	2929.111	3289.67	2843.751	3236.43	3870.504	2
20200314_Exploris_RSLC9_Waters_CC_DDA_TKO_1ng.raw	P36010	15.7%	5	0	-2.12530016899109	2006.445	2139.866	1763.86	1761.929	1652.205	2541.273	2111.367	1827.942	2264.487	2162.267	1375.043	2
20200314_Exploris_RSLC9_Waters_CC_DDA_TKO_1ng.raw	Q04225	0.02	1	0	-1.63863670825958	967.5657	1092.608	1190.291	778.6808	1091.286	1345.565	1546.338	1047.322	797.5705	1314.574	487.2083	1
20200314_Exploris_RSLC9_Waters_CC_DDA_TKO_1ng.raw	P53616	1.9%	4	0	-1.29018604755402	22171.58	23960.23	23965.46	25959.82	25436.67	26244.45	24625.55	26137.78	25029.59	28020.39	28330.18	1
20200314_Exploris_RSLC9_Waters_CC_DDA_TKO_1ng.raw	P08678	0.4%	5	0	-1.0535683631897	1232.975	1370.038	1183.591	613.8138	1093.425	1584.314	1067.807	1079.158	1245.213	1653.915	923.9841	1
20200314_Exploris_RSLC9_Waters_CC_DDA_TKO_1ng.raw	P40564	1.9%	3	0	-0.44704669713974	4965.835	3555.116	5051.145	3913.22	4616.446	4605.459	3545.5	4861.043	3450.644	4771.034	4738.119	1
20200314_Exploris_RSLC9_Waters_CC_DDA_TKO_1ng.raw	C8Z6R4;P28789	7.1%;5.2%	1	0	-2.45944404602051	1887.431	3113.812	3219.337	1794.594	1519.122	2792.639	3153.813	2932.289	2081.486	2686.527	2919.548	1
20200314_Exploris_RSLC9_Waters_CC_DDA_TKO_1ng.raw	P36057	2.9%	5	0	-2.09064793586731	5936.027	5737.375	7091.532	5673.378	7052.932	7068.798	7966.575	8394.75	6046.922	7778.755	8564.549	1
20200314_Exploris_RSLC9_Waters_CC_DDA_TKO_1ng.raw	P38235	3.1%	3	0	-1.37568414211273	1318.169	NA	656.9213	865.6102	614.0121	978.8883	742.6703	1184.696	577.3856	1216.108	1191.846	1
20200314_Exploris_RSLC9_Waters_CC_DDA_TKO_1ng.raw	P38202	6.6%	1	0	-2.25316739082336	NA	NA	520.6057	NA	537.3427	NA	546.3488	NA	NA	495.3147	NA	1
20200314_Exploris_RSLC9_Waters_CC_DDA_TKO_1ng.raw	Q08179	1.7%	1	0	-0.738304018974304	NA	695.4196	NA	616.431	480.4813	1156.507	NA	632.7048	449.4573	NA	NA	1
20200314_Exploris_RSLC9_Waters_CC_DDA_TKO_1ng.raw	P43619	6.1%	4	0	-1.54284584522247	7364.331	8038.772	8198.844	7204.328	8652.367	8462.121	5614.384	6030.204	6244.435	6730.725	7048.417	2
20200314_Exploris_RSLC9_Waters_CC_DDA_TKO_1ng.raw	P38779	1.9%	1	0	-0.688767373561859	1406.405	978.982	2566.612	1550.585	1479.009	1693.164	2157.828	973.5179	1672.417	1569.542	1318.149	1
20200314_Exploris_RSLC9_Waters_CC_DDA_TKO_1ng.raw	P36006	1.3%	4	0	-0.983166635036469	7739.276	7313.945	10888.39	8196.46	11373.55	10841.75	10171.34	9748.261	9228.68	9023.971	9659.12	2
20200314_Exploris_RSLC9_Waters_CC_DDA_TKO_1ng.raw	P12630	4.6%	2	0	-1.62841975688934	1254.532	2048.011	1578.349	2690.199	2541.767	1814.186	2205.484	1742.647	2491.424	2587.423	1588.683	2
20200314_Exploris_RSLC9_Waters_CC_DDA_TKO_1ng.raw	Q06505	2.2%	1	0	-1.21022474765778	569.2256	NA	413.3268	591.1094	NA	NA	NA	520.2733	476.1436	585.0093	397.2014	1
20200314_Exploris_RSLC9_Waters_CC_DDA_TKO_1ng.raw	P45978	6.9%	4	0	-1.67097318172455	8458.131	6784.06	7388.523	7914.656	6374.729	6638.087	5702.623	5595.39	8422.637	8521.33	5422.988	2
20200314_Exploris_RSLC9_Waters_CC_DDA_TKO_1ng.raw	P54783	7.2%	6	0	-0.97183632850647	664.3237	867.3553	1196.605	1323.221	990.4725	973.0861	1369.718	1381.585	1453.468	1499.41	1625.054	3
20200314_Exploris_RSLC9_Waters_CC_DDA_TKO_1ng.raw	P38426	1.3%	2	0	-1.52416789531708	1313.457	550.7189	853.9852	1390.017	NA	1442.763	887.2127	520.2606	645.7988	872.2437	683.2557	1
20200314_Exploris_RSLC9_Waters_CC_DDA_TKO_1ng.raw	Q03323	4.6%	1	0	-1.24029791355133	1430.505	2005.564	1372.118	1363.208	2649.44	2873.898	2286.756	2558.732	2067.439	1778.76	2104.656	1
20200314_Exploris_RSLC9_Waters_CC_DDA_TKO_1ng.raw	P00431	5.5%	8	0	-0.807508885860443	1421.752	2157.955	1972.923	2219.205	3260.805	1967.456	2680.635	1817.904	2301.49	1792.543	2528.89	2
20200314_Exploris_RSLC9_Waters_CC_DDA_TKO_1ng.raw	Q03103	1.2%	4	0	-2.62124466896057	2487.439	3383.882	3111.161	3084.161	3236.162	3158.91	3512.756	2599.159	3618.231	3936.815	3309.376	1
20200314_Exploris_RSLC9_Waters_CC_DDA_TKO_1ng.raw	Q08742	4.7%	1	0	-2.5960054397583	1503.1	1802.436	1901.575	2250.333	2149.271	2397.855	2024.444	2115.695	2396.026	2165.053	1615.451	1
20200314_Exploris_RSLC9_Waters_CC_DDA_TKO_1ng.raw	P17898	1.8%	2	0	-1.11854350566864	842.1253	722.717	1204.186	1400.046	1043.569	1157.73	1409.793	903.4277	1358.49	1491.046	1526.421	1
20200314_Exploris_RSLC9_Waters_CC_DDA_TKO_1ng.raw	P18239	9.7%	8	0	-1.47181212902069	28895.39	23577.14	30021.37	23795.79	24089.59	23271.88	23684.58	22647.95	26300.73	23474.17	25215.3	3
20200314_Exploris_RSLC9_Waters_CC_DDA_TKO_1ng.raw	Q02455	0.7%	2	0	-0.454049289226532	1170.026	1116.14	622.6469	889.1384	1276.096	883.8412	461.7736	905.1818	1009.686	997.0636	884.3397	2
20200314_Exploris_RSLC9_Waters_CC_DDA_TKO_1ng.raw	Q06449	3.3%	1	0	-1.27500712871552	2123.924	1911.31	1516.629	1763.843	2088.464	2266.557	3898.001	2907.612	2542.089	2773.916	2655.518	1
20200314_Exploris_RSLC9_Waters_CC_DDA_TKO_1ng.raw	P21306	17.7%	1	0	-0.99387139081955	2011.446	1422.028	1470.437	2460.421	2640.267	2152.476	2205.677	2848.96	1656.438	1832.971	1863.338	1
20200314_Exploris_RSLC9_Waters_CC_DDA_TKO_1ng.raw	P26570	1.2%	2	0	-1.05583453178406	1266.313	1075.347	1272.77	1071.958	2473.564	1140.62	1424.452	1167.026	1437.308	1517.081	1470.39	1
20200314_Exploris_RSLC9_Waters_CC_DDA_TKO_1ng.raw	P52286	0.16	3	0	-1.62206828594208	7418.128	5149.017	6296.077	5656.205	5494.091	5114.861	5444.808	5444.625	4707.442	5543.381	4776.224	2
20200314_Exploris_RSLC9_Waters_CC_DDA_TKO_1ng.raw	P40032	1.1%	2	0	-1.21052134037018	4077.327	3731.597	3909.331	4136.949	4024.785	5018.239	4824.542	3953.13	4184.633	3797.826	4742.526	1
20200314_Exploris_RSLC9_Waters_CC_DDA_TKO_1ng.raw	P40150	5.5%	9	0	-1.84689378738403	8874.326	10750.89	9917.679	9456.151	10064.18	12303.57	12139.16	12215.36	9229.88	10236.48	11600.1	2
20200314_Exploris_RSLC9_Waters_CC_DDA_TKO_1ng.raw	P27614	1.7%	4	0	-1.9719489812851	29249.05	27028.36	27589.92	18303.95	18005.95	20059.22	18485.24	18874.52	20608.63	21193.85	19409.31	1
20200314_Exploris_RSLC9_Waters_CC_DDA_TKO_1ng.raw	P39109	0.5%	5	0	-1.59657847881317	1331.487	1366.37	1548.552	991.2438	1368.824	1832.5	1620.185	1151.857	1539.178	1081.806	1153.824	1
20200314_Exploris_RSLC9_Waters_CC_DDA_TKO_1ng.raw	P25296	6.9%	1	0	-1.73239719867706	NA	1070.658	921.2169	897.7908	608.0566	NA	1534.104	798.1483	823.3122	NA	1423.161	1
20200314_Exploris_RSLC9_Waters_CC_DDA_TKO_1ng.raw	Q12024	0.02	2	0	-1.10499274730682	3719.823	4712.254	3633.147	3358.377	5193.489	5149.128	3836.366	4042.076	4660.927	4491.229	3901.649	1
20200314_Exploris_RSLC9_Waters_CC_DDA_TKO_1ng.raw	P36046	5.2%	4	0	-1.36014997959137	2314.981	2159.667	1760.824	1738.026	2847.271	2849.433	1989.219	1894.384	1841.071	2060.665	2349.308	2
20200314_Exploris_RSLC9_Waters_CC_DDA_TKO_1ng.raw	P53731	10.2%	5	0	-1.69774568080902	5713.651	5904.572	6331.624	6087.492	6220.867	5280.134	6373.975	5658.37	6891.728	6987.253	7255.065	3
20200314_Exploris_RSLC9_Waters_CC_DDA_TKO_1ng.raw	P32377	8.6%	3	0	-1.76595556735992	2741.701	3031.621	2840.029	3100.685	3278.749	1912.018	3133.246	2743.526	1568.253	2428.709	2990.116	2
20200314_Exploris_RSLC9_Waters_CC_DDA_TKO_1ng.raw	P40006	3.1%	2	0	-1.92523109912872	1392.18	1328.23	1495.255	1373.954	1368.793	1314.236	1445.929	1297.351	963.8908	1392.827	1373.135	1
20200314_Exploris_RSLC9_Waters_CC_DDA_TKO_1ng.raw	P32191	1.2%	2	0	-1.97900903224945	1270.297	1558.481	1996.397	1870.228	1575.781	1289.881	1419.834	1565.61	1397.966	1705.821	756.8055	1
20200314_Exploris_RSLC9_Waters_CC_DDA_TKO_1ng.raw	P08067	4.2%	1	0	-1.06406998634338	4983.661	6338.456	5498.346	8887.273	6957.255	7562.539	6692.444	4928.841	6127.592	5070.467	5021.009	1
20200314_Exploris_RSLC9_Waters_CC_DDA_TKO_1ng.raw	P53633	5.1%	3	0	-0.450377881526947	2049.948	2087.475	2241.653	2874.717	2467.165	1891.77	1683.903	2096.843	2396.264	1574.183	2041.409	1
20200314_Exploris_RSLC9_Waters_CC_DDA_TKO_1ng.raw	P32897	7.7%	2	0	-2.27554869651794	2189.321	2082.227	1277.833	1801.934	1631.501	1566.322	828.958	1553.885	1595.428	1950.981	1156.982	1
20200314_Exploris_RSLC9_Waters_CC_DDA_TKO_1ng.raw	P49573	6.2%	5	0	-0.819666564464569	14213.17	17292.62	14848.11	16259.85	15552.33	16695.65	16707.86	16990.22	18113.58	17631.57	17564.55	2
20200314_Exploris_RSLC9_Waters_CC_DDA_TKO_1ng.raw	B5VKM5;P40509	6.1%;4.4%	2	0	-1.46521484851837	1606.21	1410.766	1306.699	1112.122	925.7318	1170.518	1368.829	1159.907	1043.227	902.7728	857.3767	1
20200314_Exploris_RSLC9_Waters_CC_DDA_TKO_1ng.raw	P40055	1.4%	2	0	-2.25027847290039	1160.081	1238.537	971.4928	1484.997	587.3356	1373	684.1086	785.4766	1224.209	772.7634	1309.322	1
20200314_Exploris_RSLC9_Waters_CC_DDA_TKO_1ng.raw	Q12472;Q12491	0.5%;0.5%	5	0	-1.5511988401413	900.89	731.0713	NA	NA	NA	420.0218	595.4445	NA	505.3105	561.2144	555.3757	1
20200314_Exploris_RSLC9_Waters_CC_DDA_TKO_1ng.raw	Q04182	1.1%	3	0	-0.626058280467987	14869.13	15126.36	15533.87	14796.53	16076.31	10868.71	17519.93	18784.84	17986.59	24544.95	22858.02	2
20200314_Exploris_RSLC9_Waters_CC_DDA_TKO_1ng.raw	P03965	2.1%	2	0	-0.601464867591858	4309.057	2995.082	3852.76	4280.477	3564.26	3443.637	4194.452	4058.208	3761.728	3370.539	3427.21	2
20200314_Exploris_RSLC9_Waters_CC_DDA_TKO_1ng.raw	P34221	2.1%	3	0	-1.60387051105499	6681.857	6449.76	7344.004	7009.029	6594.563	6979	6529.559	6957.889	7709.322	8131.829	7134.126	1
20200314_Exploris_RSLC9_Waters_CC_DDA_TKO_1ng.raw	H0GUA8;P43587	9.3%;9%	2	0	-1.62600266933441	4180.477	4805.762	3473.397	6355.359	4021.562	3631.88	5850.405	4374.285	4050.484	4179.787	3939.637	1
20200314_Exploris_RSLC9_Waters_CC_DDA_TKO_1ng.raw	P38902	6.7%	1	0	-1.74748861789703	2733.736	2770.295	2139.593	3280.858	2410.012	1949.153	3297.394	2223.936	1545.424	2120.344	2822.626	1
20200314_Exploris_RSLC9_Waters_CC_DDA_TKO_1ng.raw	P21524	2.1%	6	0	-1.11706244945526	3968.765	4469.363	5062.5	4983.754	3200.519	5050.35	5731.229	4971.172	5049.14	4717.291	5843.098	2
20200314_Exploris_RSLC9_Waters_CC_DDA_TKO_1ng.raw	P40513	3.8%	1	0	-2.29908323287964	5831.44	4781.196	5258.295	4093.869	5865.131	6571.698	5185.741	6301.897	5826.628	4742.91	4540.104	1
20200314_Exploris_RSLC9_Waters_CC_DDA_TKO_1ng.raw	P17649	1.5%	3	0	-0.973540484905243	8218.813	10024.56	11106.71	7889.492	8331.181	7362.397	7204.301	7601.294	9452.737	9816.693	7481	1
20200314_Exploris_RSLC9_Waters_CC_DDA_TKO_1ng.raw	P53723	9.7%	7	0	-1.527214884758	4427.939	5743.796	4650.858	3814.941	3661.551	4746.002	4805.911	5213.622	4731.704	4520.08	5462.344	3
20200314_Exploris_RSLC9_Waters_CC_DDA_TKO_1ng.raw	P53199	2.6%	1	0	-2.01146602630615	5885.911	5065.734	6214.864	6034.815	4313.469	6133.466	6137.999	7084.188	5717.394	6025.757	6519.989	1
20200314_Exploris_RSLC9_Waters_CC_DDA_TKO_1ng.raw	P38248	7.5%	13	0	-0.863051116466522	96374.41	95346.36	98381.71	104223.2	101966.5	107669.9	103733.1	105633.7	101360.3	112175.2	112518.5	3
20200314_Exploris_RSLC9_Waters_CC_DDA_TKO_1ng.raw	Q06631	2.6%	1	0	-1.2201486825943	NA	637.6536	NA	NA	NA	574.731	981.5511	566.1047	731.2186	712.6774	819.5303	1
20200314_Exploris_RSLC9_Waters_CC_DDA_TKO_1ng.raw	P32386	0.9%	3	0	-2.38593101501465	2353.143	3361.475	3063.703	2159.167	2070.547	2416.354	1844.63	1846.05	2362.796	1780.724	1800.116	1
20200314_Exploris_RSLC9_Waters_CC_DDA_TKO_1ng.raw	P53730	1.5%	2	0	-1.36336195468903	4453.201	4844.17	3121.138	4712.318	4282.059	4196.002	4939.182	4967.422	3856.321	4093.376	2909.413	1
20200314_Exploris_RSLC9_Waters_CC_DDA_TKO_1ng.raw	P25375	1.8%	1	0	-1.02108335494995	2003.783	1848.428	1694.882	1096.458	1101.261	1377.065	2010.584	2020.063	2109.105	2040.451	1813.884	1
20200314_Exploris_RSLC9_Waters_CC_DDA_TKO_1ng.raw	P50086	3.5%	1	0	-0.501815021038055	2826.639	2020.654	3364.911	2502	2986.36	2972.069	2708.312	3414.48	2450.476	2976.481	3253.114	1
20200314_Exploris_RSLC9_Waters_CC_DDA_TKO_1ng.raw	P53173	0.08	2	0	-1.73123872280121	8775.172	8877.051	7918.57	7940.074	8269.438	9426.8	7716.988	8077.762	7231.749	9597.471	9875.048	1
20200314_Exploris_RSLC9_Waters_CC_DDA_TKO_1ng.raw	P32458	1.9%	1	0	-0.716564357280731	2651.565	4123.58	2888.948	3364.946	2900.847	4022.147	3632.759	4005.176	3263.964	2534.42	2980.673	1
20200314_Exploris_RSLC9_Waters_CC_DDA_TKO_1ng.raw	P05626	3.7%	4	0	-0.904694020748138	13812.97	13283.47	13457.43	10741.18	12542.17	13351.79	12648.08	14928.35	14264.59	12189.12	13872.3	1
20200314_Exploris_RSLC9_Waters_CC_DDA_TKO_1ng.raw	Q6Q547	15.5%	6	0	-1.03360378742218	13162.24	13934.17	13573.07	21577.57	19146.29	22586.75	20734.39	23118.96	20448.04	11778.84	12638.21	1
20200314_Exploris_RSLC9_Waters_CC_DDA_TKO_1ng.raw	P38828	6.4%	3	0	-1.41344213485718	4346.785	2908.581	3345.356	2912.611	3891.218	3390.96	3673.384	4291.485	4240.631	3780.627	3633.491	1
20200314_Exploris_RSLC9_Waters_CC_DDA_TKO_1ng.raw	O14455	0.09	2	0	-0.897645175457001	4745.558	4291.315	5271.294	4315.401	3102.043	4144.766	3262.01	4477.808	4369.339	5148.962	4588.716	1
20200314_Exploris_RSLC9_Waters_CC_DDA_TKO_1ng.raw	P47096	5.6%	2	0	-0.96573281288147	6522.717	6263.456	6948.814	7394.173	8220.815	8291.054	6708.699	7373.965	6340.094	7578.879	5537.774	1
20200314_Exploris_RSLC9_Waters_CC_DDA_TKO_1ng.raw	P38789;Q12153	1.8%;1.8%	1	0	-0.842966258525848	774.9475	1137.549	1153.586	1136.922	1379.396	944.4867	1052.269	1631.078	1179.82	1507.261	1029.859	1
20200314_Exploris_RSLC9_Waters_CC_DDA_TKO_1ng.raw	P32529	0.12	1	0	-2.21877145767212	1175.256	1148.861	978.3869	1562.993	1759.204	1309.151	627.8297	1166.076	1562.125	1238.422	801.5598	1
20200314_Exploris_RSLC9_Waters_CC_DDA_TKO_1ng.raw	Q12532	0.9%	1	0	-1.40774810314178	NA	NA	NA	NA	NA	602.571	NA	NA	NA	NA	546.9749	1
20200314_Exploris_RSLC9_Waters_CC_DDA_TKO_1ng.raw	P38635	2.4%	9	0	-2.5068633556366	4138.118	5125.954	4715.262	5465.884	5192.513	4461.491	4956.59	4693.741	5159.933	4515.103	5446.654	1
20200314_Exploris_RSLC9_Waters_CC_DDA_TKO_1ng.raw	P51998	2.4%	2	0	-2.38105225563049	1420.242	1119.985	1759.954	1404.782	1850.917	1763.69	1257.199	1349.828	1094.627	1344.589	1675.903	1
20200314_Exploris_RSLC9_Waters_CC_DDA_TKO_1ng.raw	B5VP02;Q03104	2.6%;1.9%	1	0	-0.728142201900482	3597.178	3200.099	3763.158	2522.303	3103.728	2922.483	2323.667	2808.346	2639.617	2798.158	3088.126	1
20200314_Exploris_RSLC9_Waters_CC_DDA_TKO_1ng.raw	P00729	1.7%	3	0	-0.338172614574432	8954.073	10930.18	9350.8	6838.853	8740.315	7821.671	8176.475	9315.915	9454.281	9108.828	9765.822	1
20200314_Exploris_RSLC9_Waters_CC_DDA_TKO_1ng.raw	P29453	5.1%	1	0	-1.80599963665009	1801.311	2291.275	2077.491	2005.196	1946.444	2150.375	1499.565	2481.275	2031.051	2104.101	2461.983	1
20200314_Exploris_RSLC9_Waters_CC_DDA_TKO_1ng.raw	P40054	4.1%	1	0	-1.73632824420929	1991.751	1018.267	1060.09	1471.138	1453.794	1109.002	1472.406	1645.622	1162.266	1308.095	1182.25	1
20200314_Exploris_RSLC9_Waters_CC_DDA_TKO_1ng.raw	P46990	5.4%	3	0	-1.22282123565674	4384.772	5803.909	4816.156	5137.845	6099.35	4970.762	4938.512	6386.289	6245.996	5391.035	5501.905	1
20200314_Exploris_RSLC9_Waters_CC_DDA_TKO_1ng.raw	P32465	1.2%	1	0	-2.4550244808197	1610.914	1116.207	1040.309	2386.542	1667.476	2178.207	1370.151	1833.853	1830.856	1526.505	2112.751	1
20200314_Exploris_RSLC9_Waters_CC_DDA_TKO_1ng.raw	G2WKD4;Q04279	2.6%;0.9%	3	0	-0.700806081295013	NA	655.9593	575.8578	NA	475.8773	NA	621.3759	820.1713	NA	823.7329	NA	1
20200314_Exploris_RSLC9_Waters_CC_DDA_TKO_1ng.raw	P53834	4.6%	4	0	-0.852775871753693	3828.378	4846.652	3871.379	3860.779	4923.614	3625.551	4591.08	5187.88	4709.811	5646.03	5161.963	1
20200314_Exploris_RSLC9_Waters_CC_DDA_TKO_1ng.raw	P00937	1.4%	2	0	-2.0946216583252	2967.785	4117.284	3779.516	2720.042	3202.083	2383.809	4019.263	3894.788	2673.151	3461.488	2415.572	1
20200314_Exploris_RSLC9_Waters_CC_DDA_TKO_1ng.raw	A0A0L8RL23	2.4%	3	0	-1.4624080657959	2883.307	2342.561	2793.702	3835.255	1965.492	2116.82	3579.495	3251.931	3416.145	2777.197	3091.891	1
20200314_Exploris_RSLC9_Waters_CC_DDA_TKO_5ng.raw	P00360	23.2%	38	0	-0.849348723888397	720799.5	710274.1	728097.1	623449.4	655452	654747.8	545107.9	562757	536968	463584.6	463692.9	6
20200314_Exploris_RSLC9_Waters_CC_DDA_TKO_5ng.raw	Q12118	28.9%	18	0	-0.547658860683441	187522.7	186517	187953.3	190096.6	196865.6	197101.2	189212	207306	202665.4	183292.5	187602.5	8
20200314_Exploris_RSLC9_Waters_CC_DDA_TKO_5ng.raw	P27692	9.5%	18	0	-1.09822058677673	36350.74	36817.65	38520.64	39753.34	42063.03	43484.25	43164.63	39475.41	40670.66	40483.24	38272.98	8
20200314_Exploris_RSLC9_Waters_CC_DDA_TKO_5ng.raw	P35197	19.3%	7	0	-0.855052888393402	99560.88	101747.1	95267.52	102985.4	109519.5	111974.5	106433.5	106052.3	104242.3	97386.67	104021.7	5
20200314_Exploris_RSLC9_Waters_CC_DDA_TKO_5ng.raw	P38431	20.2%	12	0	-0.708066165447235	58376.91	58023.74	52802.71	55069.07	56669.21	57235.23	52756.27	56570.94	60456.55	52773.3	57401.85	8
20200314_Exploris_RSLC9_Waters_CC_DDA_TKO_5ng.raw	P16521	27.3%	60	0	-0.226604387164116	592517.1	592649.4	575590.9	543487.5	518710.1	534357.7	533672.6	635951.4	591512.3	686879.3	741219.9	24
20200314_Exploris_RSLC9_Waters_CC_DDA_TKO_5ng.raw	P00924	35.7%	40	0	-0.642326533794403	732863.3	679395	723356.1	730795.8	735672.2	722217	724356.8	714270.1	681982.9	619575.5	613128.3	14
20200314_Exploris_RSLC9_Waters_CC_DDA_TKO_5ng.raw	P11484	53.7%	76	0	-0.622996091842651	976069.9	957056.3	977949	1134452	1132909	1156180	1072146	1138491	1157943	940129.5	998156	24
20200314_Exploris_RSLC9_Waters_CC_DDA_TKO_5ng.raw	P07342	0.07	10	0	-1.37503635883331	113972.5	108189.7	112685.7	110918.6	117768.6	117729.9	103466.6	105905	103437.4	100774.2	100806.1	4
20200314_Exploris_RSLC9_Waters_CC_DDA_TKO_5ng.raw	P81450	40.7%	5	0	-1.67229127883911	38049.85	37973.53	31489.82	37952.16	38870.13	44250.07	42680.05	40233.19	37016.93	34284.2	35932.18	3
20200314_Exploris_RSLC9_Waters_CC_DDA_TKO_5ng.raw	P04161	15.9%	4	0	-0.628674685955048	42277.98	41462.12	43999.37	40159.24	40011.71	41361.45	39575.75	44223.63	43324.42	42996.34	40099.98	3
20200314_Exploris_RSLC9_Waters_CC_DDA_TKO_5ng.raw	Q12363	29.1%	34	0	-0.568794667720795	312003	307989.8	306435.2	305764.8	328859	320539	309709.7	316129.4	320128.7	305966.2	296157.8	11
20200314_Exploris_RSLC9_Waters_CC_DDA_TKO_5ng.raw	Q07478	22.2%	18	0	-0.561745822429657	344697.4	327689.3	340855.2	316377.3	328000.5	327494.5	336186	340642.6	342923.4	342239.5	375597.7	8
20200314_Exploris_RSLC9_Waters_CC_DDA_TKO_5ng.raw	P17967	14.6%	14	0	-0.203689500689507	136588.6	134979.2	143057	146253.6	139247.3	146043	136367.1	140532.7	134884.4	129786.4	134337	6
20200314_Exploris_RSLC9_Waters_CC_DDA_TKO_5ng.raw	P16862	17.7%	35	0	-0.871662557125092	542205.1	536085.4	548780.8	520590.6	567682.3	580254.1	559266.1	568784.8	604209.5	602663.9	603829.4	16
20200314_Exploris_RSLC9_Waters_CC_DDA_TKO_5ng.raw	P19097	18.5%	75	0	-0.223173305392265	509263.2	481643.8	505327.9	455052.9	471285.8	496310.4	457912.1	483726.4	485498.6	477195.7	485482.2	31
20200314_Exploris_RSLC9_Waters_CC_DDA_TKO_5ng.raw	P10622	47.2%	2	0	-2.28415203094482	23343.46	26109.29	24159.39	24469.22	26292.66	25884.58	25538.1	26841.32	27403.1	24114.25	28207.69	2
20200314_Exploris_RSLC9_Waters_CC_DDA_TKO_5ng.raw	Q05584	6.9%	4	0	-0.695478141307831	16597.66	18920.33	16378.56	16921.6	18064.33	19011.56	15107.85	15838.78	14830.69	16061.6	15733.43	2
20200314_Exploris_RSLC9_Waters_CC_DDA_TKO_5ng.raw	P00560	59.1%	151	0	-0.686173021793365	1022015	989065.3	1086621	1041604	1069594	1061371	1099530	1057723	1019872	1032380	1011577	19
20200314_Exploris_RSLC9_Waters_CC_DDA_TKO_5ng.raw	P40212;Q12690	45.2%;45.2%	24	0	-1.13597762584686	234099	231331.8	238570.9	278770.4	266938.9	271008.8	285011.6	270142.4	270421.8	234832.4	242408.7	8
20200314_Exploris_RSLC9_Waters_CC_DDA_TKO_5ng.raw	P05737;Q12213	39.3%;39.3%	20	0	-0.100206010043621	303079.2	301365.6	303301.7	278797.2	276468.8	279679.2	297570.5	290452.8	295766.8	298838.8	319257.3	9
20200314_Exploris_RSLC9_Waters_CC_DDA_TKO_5ng.raw	P06168	30.4%	23	0	0.0997749119997025	449493.8	435648.5	434390.4	449539.4	465968.2	470516.6	407705	423615.6	437714.2	397142	407479.3	10
20200314_Exploris_RSLC9_Waters_CC_DDA_TKO_5ng.raw	P40471	7.1%	5	0	-1.25075137615204	32709.58	35157.87	36786.16	30863.17	34040.3	31492.58	28880.2	34043.09	32241.91	32075.78	32392.74	2
20200314_Exploris_RSLC9_Waters_CC_DDA_TKO_5ng.raw	P41835	10.4%	4	0	-0.80867475271225	49063.8	51027.86	49914.13	45380.64	48092.11	45247.39	45458.73	46491.84	46271.02	54486.96	53676.24	4
20200314_Exploris_RSLC9_Waters_CC_DDA_TKO_5ng.raw	A0A0L8VMU2	7.9%	12	0	-0.382921755313873	136428.1	131770.8	140613.2	134975.6	129010.9	132591.9	130397.2	133675.7	139201.3	133525	139697	7
20200314_Exploris_RSLC9_Waters_CC_DDA_TKO_5ng.raw	P31116	0.32	29	0	-0.530419290065765	311079.5	303951.6	306113.7	327169.4	330923.4	320213.4	309968.9	321275.1	333175	303011.5	306846.5	9
20200314_Exploris_RSLC9_Waters_CC_DDA_TKO_5ng.raw	P32366	5.5%	4	0	-1.31722462177277	85300.75	91267.16	86877.56	81630.4	85077.24	89930.94	83588.5	88765.67	87150.98	92310.45	88300.77	2
20200314_Exploris_RSLC9_Waters_CC_DDA_TKO_5ng.raw	P39730	7.4%	13	0	-0.380964457988739	43207.9	39003.54	42115.88	39349.65	41249.63	41354.63	39693.84	47112.13	46649.23	47645.42	46966.55	7
20200314_Exploris_RSLC9_Waters_CC_DDA_TKO_5ng.raw	P15703	18.2%	6	0	-0.598061263561249	127373.8	127656.8	125135	155006.3	157904.7	167287.8	165491.8	180966.1	176071.6	132812.1	137686.9	5
20200314_Exploris_RSLC9_Waters_CC_DDA_TKO_5ng.raw	P30624	10.7%	26	0	-1.01325070858002	172546	170147.6	174251.3	153703.4	156979.2	161663.5	157674.6	175479	163453	174436.6	173223.3	8
20200314_Exploris_RSLC9_Waters_CC_DDA_TKO_5ng.raw	P00925	25.2%	67	0	-0.561168432235718	332704	352641.4	355723.8	358459.6	371672.9	361718.9	382555.5	372309.4	380529.4	361917.8	361628.5	8
20200314_Exploris_RSLC9_Waters_CC_DDA_TKO_5ng.raw	P32849	0.8%	2	0	-1.72509098052979	63992.66	64450.64	62339	55117.44	57844.57	55696.92	62387.98	58924.79	60462.86	62474.77	65602.31	1
20200314_Exploris_RSLC9_Waters_CC_DDA_TKO_5ng.raw	P00817	40.4%	33	0	-0.866137206554413	571327.3	543349.3	560382.8	635413.5	634199.6	604197.8	614533.4	656256.9	605167	566721.8	578732.1	9
20200314_Exploris_RSLC9_Waters_CC_DDA_TKO_5ng.raw	P39076	10.8%	13	0	-1.1445198059082	77018.21	78913.37	81026.84	85193.68	81951.02	78968.42	79540.54	88273.49	85666.77	80384.61	80965.05	6
20200314_Exploris_RSLC9_Waters_CC_DDA_TKO_5ng.raw	P38288	2.2%	1	0	-2.0011510848999	16179.35	17205.67	16533.49	17929.21	18167.25	17743.32	16428.61	16846.22	16396.77	16841.32	16559.1	1
20200314_Exploris_RSLC9_Waters_CC_DDA_TKO_5ng.raw	P07259	0.1	34	0	-0.577043950557709	208830.4	197394	201527.6	179802	184323.6	183860.7	92024.4	90521.28	85337.92	194527.4	197256.3	19
20200314_Exploris_RSLC9_Waters_CC_DDA_TKO_5ng.raw	Q12230	33.7%	21	0	-0.469396531581879	179419.6	177275.3	179542.5	160078.3	168756.5	163717.3	156909.3	153310.4	159090.2	155834.5	158822.2	10
20200314_Exploris_RSLC9_Waters_CC_DDA_TKO_5ng.raw	P43590	0.08	13	0	-0.769614398479462	136531.4	127553.6	134447.2	142316.2	146687.8	143616.4	143872.4	151531.3	141607.8	138254.6	142174	4
20200314_Exploris_RSLC9_Waters_CC_DDA_TKO_5ng.raw	P06634	22.4%	15	0	-1.07951211929321	110093.1	112971.7	115363.6	115893.4	112539.1	116017.3	116898.7	114130.8	112669.2	118290.1	124409.1	9
20200314_Exploris_RSLC9_Waters_CC_DDA_TKO_5ng.raw	P38011	25.7%	27	0	-1.04594004154205	536886.3	565236.3	563801.7	591962.1	649784.2	596963.4	638707.6	604452.4	611449.2	530614.8	534704.5	7
20200314_Exploris_RSLC9_Waters_CC_DDA_TKO_5ng.raw	Q08972	10.2%	17	0	-0.67836993932724	86257.56	84805.77	88786.59	81474.47	93699.73	87079.91	92954.08	88283.61	92612.8	93748.44	92196.66	12
20200314_Exploris_RSLC9_Waters_CC_DDA_TKO_5ng.raw	P38174	9.7%	7	0	-1.05163216590881	23325.83	22919.76	23878.91	22604.5	24524.6	24248.06	23600.74	26268.38	22109.59	22845.63	22502.52	4
20200314_Exploris_RSLC9_Waters_CC_DDA_TKO_5ng.raw	P38934	19.8%	36	0	-0.407579600811005	405468.1	398396	406005.4	402879	407953.7	420654.2	383727	420809.6	396940.4	399990.8	407227.5	11
20200314_Exploris_RSLC9_Waters_CC_DDA_TKO_5ng.raw	P53334	5.2%	5	0	-1.38432848453522	72740.86	68422.55	65706.59	69604.08	69497.86	74956.67	72938.29	73036.41	76781.78	71024.99	73431.47	2
20200314_Exploris_RSLC9_Waters_CC_DDA_TKO_5ng.raw	P38088	25.2%	28	0	-0.570376336574554	372362	367013.1	345699.2	346609.1	355610.2	338987.6	355532.9	343983.4	349191.6	329091.5	325459.5	15
20200314_Exploris_RSLC9_Waters_CC_DDA_TKO_5ng.raw	P41807	24.7%	15	0	-0.45904678106308	134024.6	134152.7	128425.2	124022.1	130931	125174.8	125529.2	124053.3	126614	136632.5	129840	9
20200314_Exploris_RSLC9_Waters_CC_DDA_TKO_5ng.raw	P32324	31.7%	73	0	-0.494258582592011	627320.4	605810.3	614808.4	549466.4	572187.6	561442.8	542023.8	560755.5	576110.5	615530.5	617747.6	22
20200314_Exploris_RSLC9_Waters_CC_DDA_TKO_5ng.raw	P48164	51.6%	31	0	-0.835946917533875	120167.8	130530.2	123254.6	123286.3	124159.6	126986.3	126119.8	128156.4	130028.3	126001.8	129596.2	9
20200314_Exploris_RSLC9_Waters_CC_DDA_TKO_5ng.raw	P38625	8.4%	15	0	-0.270186126232147	233118.9	234533.2	239485.1	224503.8	233767.7	229348.2	228680.9	240305.9	250646.5	246795.8	245788.4	5
20200314_Exploris_RSLC9_Waters_CC_DDA_TKO_5ng.raw	P26321	37.4%	32	0	-0.731063306331635	178479.7	179485.6	178528.9	183088.3	180369.4	175364	182980.8	191437.6	184159.1	191191.3	198333.4	8
20200314_Exploris_RSLC9_Waters_CC_DDA_TKO_5ng.raw	P20434	5.1%	1	0	-2.53999352455139	3733.294	3622.819	3396.858	3982.59	4031.001	4790.064	3588.948	3305.575	3950.213	5110.971	3660.089	1
20200314_Exploris_RSLC9_Waters_CC_DDA_TKO_5ng.raw	P22203	41.6%	37	0	-0.586235284805298	320831.7	310683.3	314601.1	322296.9	328456.5	318090.2	324902	322476.7	341883.2	339731.1	336729	9
20200314_Exploris_RSLC9_Waters_CC_DDA_TKO_5ng.raw	P39516	37.7%	8	0	-1.22192716598511	400583.3	384501.6	370520.3	371677.2	359650.8	361404.8	361181	392227.7	385798.9	371251.6	370490.2	4
20200314_Exploris_RSLC9_Waters_CC_DDA_TKO_5ng.raw	H0GQ33;Q06489	2.9%;2.2%	2	0	-1.58583569526672	20673.93	21371.2	20114.85	16482.74	19123.82	20405.69	18791.34	20973.15	19352.9	22192.11	18997.61	1
20200314_Exploris_RSLC9_Waters_CC_DDA_TKO_5ng.raw	P05030	27.6%	61	0	-0.695151746273041	449818.1	458028.4	437886.5	412329.6	436412.6	422792.1	416140.6	412760.2	414849.3	459238.3	468378.9	17
20200314_Exploris_RSLC9_Waters_CC_DDA_TKO_5ng.raw	P32468	6.6%	2	0	-0.770961463451386	7866.879	7736.062	7424.258	6383.022	6352.643	8261.509	7655.576	7061.826	8325.622	6648.097	8307.659	2
20200314_Exploris_RSLC9_Waters_CC_DDA_TKO_5ng.raw	P00942	47.2%	95	0	-0.874287545681	135618	126662.3	137576.6	159067.8	157280.2	162931.4	159825.4	159238.2	156746.8	144473.6	143947.1	8
20200314_Exploris_RSLC9_Waters_CC_DDA_TKO_5ng.raw	P0CX55;P0CX56	50%;50%	27	0	-0.904782474040985	1100230	1088838	1091080	1017374	1012173	968564.2	1056910	1102417	1103569	1135719	1167974	8
20200314_Exploris_RSLC9_Waters_CC_DDA_TKO_5ng.raw	P49095	4.5%	10	0	-0.876038134098053	207261.6	202336.9	199316.4	137023.8	138156.4	131549.4	130037.1	134985.5	136172.1	140173.3	134719.3	4
20200314_Exploris_RSLC9_Waters_CC_DDA_TKO_5ng.raw	P08524	14.8%	13	0	-0.225813075900078	186414	190660.6	185687.4	169756.9	180812.3	177001.9	174057.5	183704.8	179861.6	183040.5	190779.7	6
20200314_Exploris_RSLC9_Waters_CC_DDA_TKO_5ng.raw	P39015	36.3%	23	0	-0.830696582794189	357090.3	326583.4	340898.5	341006.9	363297.4	360811.5	338734.5	366764.6	360723.5	370449.9	365497	7
20200314_Exploris_RSLC9_Waters_CC_DDA_TKO_5ng.raw	Q04371	6.8%	3	0	-0.773515403270721	56508.23	56391.04	53899.45	55069.64	49612.39	51764.53	52266.96	52164.09	54376.41	51325.28	56676.12	3
20200314_Exploris_RSLC9_Waters_CC_DDA_TKO_5ng.raw	P49089	20.6%	21	0	0.217453554272652	94055.77	85355.85	88769.14	85086.97	82811.69	86517.16	79994.7	84778.07	82038.8	81173.53	83860.77	11
20200314_Exploris_RSLC9_Waters_CC_DDA_TKO_5ng.raw	P15705	16.1%	27	0	0.217453554272652	250943.1	240721.6	254343.7	237491.9	258421.8	255970.8	257317	259838.5	267190.8	259332.4	272432.8	9
20200314_Exploris_RSLC9_Waters_CC_DDA_TKO_5ng.raw	P48836	34.2%	7	0	-0.954051077365875	157166.7	143897.8	157736.1	198259.7	204474.8	202783.3	229358.8	228414.1	232986.1	154399.6	155292.1	4
20200314_Exploris_RSLC9_Waters_CC_DDA_TKO_5ng.raw	P26785	20.7%	5	0	-0.813027024269104	173649.5	165754.6	172447.9	155449	160621.5	158442.6	165388.1	165416.7	177104.2	220733.5	231427.1	4
20200314_Exploris_RSLC9_Waters_CC_DDA_TKO_5ng.raw	P15891	30.1%	35	0	0.0779920369386673	284440.6	274329.3	278396.6	259642.9	278656.5	283432.2	271558.2	286276.1	291027.7	277195.9	293434.6	15
20200314_Exploris_RSLC9_Waters_CC_DDA_TKO_5ng.raw	O13516	25.9%	11	0	-0.345755517482758	563763.3	557287.8	565792.6	548997.3	555598.9	571710.8	562769.7	610919.3	595993.8	626318.2	622890.8	6
20200314_Exploris_RSLC9_Waters_CC_DDA_TKO_5ng.raw	P05755	7.7%	1	0	-2.09709525108337	5553.459	5969.26	5942.963	4821.541	5719.337	5604.798	7359.063	7976.743	6411.889	5564.608	5312.501	1
20200314_Exploris_RSLC9_Waters_CC_DDA_TKO_5ng.raw	Q06523	12.6%	9	0	-1.17380940914154	40841.07	36532.06	37318.58	38523.67	42623.39	39894.09	38723.05	41898.17	41979.7	35610.56	41800.66	4
20200314_Exploris_RSLC9_Waters_CC_DDA_TKO_5ng.raw	P36121	13.8%	8	0	-1.33805477619171	1204.093	1832.806	1842.839	726.48	1952.157	1678.743	693.6039	687.47	1879.319	1476.809	1098.586	3
20200314_Exploris_RSLC9_Waters_CC_DDA_TKO_5ng.raw	P22202	13.2%	22	0	-0.686866164207459	54352.75	52862.26	59084.91	50618.29	47183.11	49620	49041.78	46726.38	49843.98	52198.45	49561.43	8
20200314_Exploris_RSLC9_Waters_CC_DDA_TKO_5ng.raw	P25386	1.3%	9	0	-0.518398225307465	109292.8	103351.3	109799.3	97610.8	111881.8	114296.2	98557.65	114638.1	110765.6	107088	105372.1	3
20200314_Exploris_RSLC9_Waters_CC_DDA_TKO_5ng.raw	P22137	12.2%	32	0	-0.121226236224175	166501	164146.5	170531.3	140112.6	142755.7	149782.4	153881.6	154452.7	153196.2	172269.7	175573.2	18
20200314_Exploris_RSLC9_Waters_CC_DDA_TKO_5ng.raw	P26784	21.6%	11	0	-0.819613635540009	323839.8	309422.2	321019.3	282699.9	292435	292594.2	320099.9	336965.2	325821.2	387828.6	409671.5	5
20200314_Exploris_RSLC9_Waters_CC_DDA_TKO_5ng.raw	P51601	7.4%	3	0	-0.33250492811203	22860.16	22047.36	27615.1	22786.87	24263.45	22728.13	23357.68	26150.78	24428.29	20960.2	23280.22	2
20200314_Exploris_RSLC9_Waters_CC_DDA_TKO_5ng.raw	P10592	54.6%	207	0	-0.405053347349167	614624.8	585778.4	579697	646673.5	642708.6	606291.9	640943.8	658435	630009.4	520624.8	561496.5	26
20200314_Exploris_RSLC9_Waters_CC_DDA_TKO_5ng.raw	P32589	34.6%	51	0	-0.358822047710419	428982.8	424912.6	445249.5	406945.8	419089.3	409465.3	448923.4	458127.8	436331.8	438455.8	420364	20
20200314_Exploris_RSLC9_Waters_CC_DDA_TKO_5ng.raw	P53598	16.4%	9	0	-0.898806273937225	156501.5	156215.8	152383.1	151352.4	155838	155357.8	140800.7	144625.2	145639.2	123133.6	125855.6	4
20200314_Exploris_RSLC9_Waters_CC_DDA_TKO_5ng.raw	P43545;P53824	18.8%;18.8%	11	0	-0.536637306213379	177079.3	180935.8	175561.9	185030.7	188533.6	187741.8	183584.1	184164.9	182926.8	184252.8	177600.5	6
20200314_Exploris_RSLC9_Waters_CC_DDA_TKO_5ng.raw	P38788	22.7%	11	0	-0.755535364151001	125843.2	119962.4	122446.5	120871.6	121060.7	124115.1	124923.4	126267	127627.9	121779	131529	9
20200314_Exploris_RSLC9_Waters_CC_DDA_TKO_5ng.raw	P15108	36.9%	79	0	-0.314005643129349	416356.7	374210.9	363778.2	361488.5	371244.3	366078.9	385677.3	384635.4	410165	392209.9	404712.4	26
20200314_Exploris_RSLC9_Waters_CC_DDA_TKO_5ng.raw	N1NYW8;P18899	13.2%;9.5%	5	0	-1.94197273254395	29565.94	28007.7	26334.93	27981.03	28654.5	24828.12	25559.22	23865.99	26410.4	24950.82	25475.58	3
20200314_Exploris_RSLC9_Waters_CC_DDA_TKO_5ng.raw	P25694	0.32	41	0	-0.709002196788788	258597.4	253899	254862.6	266402.4	256537	242721.1	281766.1	260171.7	255597.9	256338.7	267467.2	20
20200314_Exploris_RSLC9_Waters_CC_DDA_TKO_5ng.raw	P27616	24.2%	15	0	-0.641364276409149	270742.5	266663.3	272071.2	243372.1	253155.3	251321.1	242463	237190.2	238417.1	238265.6	225499.8	7
20200314_Exploris_RSLC9_Waters_CC_DDA_TKO_5ng.raw	P40185	66.2%	25	0	-0.701350092887878	393736.7	374314.3	395765.5	455611.2	457540.3	461625.8	463853.5	495741.6	477241.2	463174	460954.9	8
20200314_Exploris_RSLC9_Waters_CC_DDA_TKO_5ng.raw	P40037	30.2%	4	0	-0.796140372753143	75014.4	76198.82	74837.94	102118.8	99514.54	94858.77	104039.8	92554.84	103016.9	95722.62	92899.35	3
20200314_Exploris_RSLC9_Waters_CC_DDA_TKO_5ng.raw	P39003;P39004	7.9%;7.9%	8	0	-1.03291165828705	228950.4	215315	233983.3	163821.6	157450.8	163079.3	135820.5	138539.7	154317.8	145681.4	148884.8	4
20200314_Exploris_RSLC9_Waters_CC_DDA_TKO_5ng.raw	P06738	18.2%	29	0	-0.60807341337204	245058.3	233095.8	238078	194639.8	188040.2	195839	193884.7	187653.1	191876.8	181205.2	181924.1	14
20200314_Exploris_RSLC9_Waters_CC_DDA_TKO_5ng.raw	Q08245	47.8%	9	0	-1.14234149456024	663504	644359.2	659371.5	866074.6	842595.7	825607.2	859715.9	876188.8	825404.5	749465.9	788262.1	5
20200314_Exploris_RSLC9_Waters_CC_DDA_TKO_5ng.raw	P39683	20.3%	19	0	-0.468743026256561	97417.52	95348.28	97978.8	94997.41	102298.4	97576.11	89770.55	95544.26	101571	94635.75	102474.9	9
20200314_Exploris_RSLC9_Waters_CC_DDA_TKO_5ng.raw	P16861	24.4%	57	0	-0.435067445039749	539797.9	536882.4	561663.1	531423.9	527518.3	534297.1	557615.6	545480.8	531025.7	567822.8	569978.5	21
20200314_Exploris_RSLC9_Waters_CC_DDA_TKO_5ng.raw	P00549	0.64	190	0	-0.341897904872894	599870.9	577389.6	625623.3	561940.1	571516.9	534513.1	545514	567617.8	558694.6	593794.3	586156.6	25
20200314_Exploris_RSLC9_Waters_CC_DDA_TKO_5ng.raw	P22803	47.1%	17	0	-0.128401100635529	365997.4	347816.7	356072.4	343832.8	332155.4	342056.9	294973.8	337866.3	314892.3	342222.4	351639.6	4
20200314_Exploris_RSLC9_Waters_CC_DDA_TKO_5ng.raw	P49090	10.8%	5	0	-0.42619127035141	49506.93	45699.34	46790.45	48630.55	42561.66	51087.37	49370.09	50948.52	45760.12	49173.48	45758.01	4
20200314_Exploris_RSLC9_Waters_CC_DDA_TKO_5ng.raw	P37291	0.35	65	0	-0.348471105098724	743521.3	713851.4	740171.6	545091.4	517275.3	511422.1	522920.2	532012	521817.3	488304.7	465341.4	16
20200314_Exploris_RSLC9_Waters_CC_DDA_TKO_5ng.raw	P04807	52.5%	39	0	-0.291930347681046	830773.4	791965	838813.4	721364.3	744973.8	711931.7	707139.9	741859	718178.8	746454.3	707915.1	17
20200314_Exploris_RSLC9_Waters_CC_DDA_TKO_5ng.raw	Q00955	7.3%	35	0	-0.581996262073517	139220.3	126102.4	133557.3	120554.3	120963.5	123453.5	121938.5	124416.3	126051.4	149784.7	146434	15
20200314_Exploris_RSLC9_Waters_CC_DDA_TKO_5ng.raw	P40525;P87262	29.8%;29.8%	17	0	-0.575930953025818	359135.3	369631.4	354999.5	368425.3	372246.9	359642.8	408235.5	412335.3	395954	397498.5	397127.5	5
20200314_Exploris_RSLC9_Waters_CC_DDA_TKO_5ng.raw	P43535	0.08	8	0	-0.854058921337128	27847.26	24792.63	26004.58	26090.57	26348.74	26372.52	25805.51	23873.3	28031.96	26866.35	29205.38	6
20200314_Exploris_RSLC9_Waters_CC_DDA_TKO_5ng.raw	P43621	5.1%	6	0	-1.66487848758698	64171.71	67615.84	66761.75	71335.44	68854.39	63941.34	70950.71	69384.7	66199.7	71064.66	66759.17	3
20200314_Exploris_RSLC9_Waters_CC_DDA_TKO_5ng.raw	P53141	61.1%	18	0	-0.346253097057343	141874.7	137036	139761.4	138449.8	144739.5	146217.1	155662.3	154692.1	157871.3	170505.5	171846.8	8
20200314_Exploris_RSLC9_Waters_CC_DDA_TKO_5ng.raw	P16622	4.3%	12	0	-0.3596550822258	31066.34	32808.5	38044.12	38656	34780.13	35825.56	33662.13	35238.32	35188.25	37336.09	33657.42	2
20200314_Exploris_RSLC9_Waters_CC_DDA_TKO_5ng.raw	P31539	0.3	60	0	-0.87472003698349	389263.9	377479.5	370708.3	353649.8	339333.8	340265.2	334592.2	334783.8	347495	302324.5	321034.6	26
20200314_Exploris_RSLC9_Waters_CC_DDA_TKO_5ng.raw	P38720	36.4%	30	0	-1.04287397861481	307504.4	293463.5	307944.5	280373.3	290488	286554.2	281673.8	283054.7	284493.3	305002.9	316939.3	14
20200314_Exploris_RSLC9_Waters_CC_DDA_TKO_5ng.raw	P24783	13.7%	11	0	-1.1489223241806	73424.2	71827.52	72583.13	75202.21	71965.45	79621.47	74270.49	77268.76	73955.39	78547.21	83401.12	6
20200314_Exploris_RSLC9_Waters_CC_DDA_TKO_5ng.raw	P05317	0.25	31	0	-0.921998679637909	602134.3	563655.9	587124.3	545305.3	589819.5	571552.5	548538.5	554691.8	561834.8	579275.6	575373.3	7
20200314_Exploris_RSLC9_Waters_CC_DDA_TKO_5ng.raw	P42949	23.5%	10	0	-1.3161004781723	49442.5	53487.08	47689.13	56751.75	55844.89	60694.24	50607.07	51049.91	55019.46	48208.28	53423.87	2
20200314_Exploris_RSLC9_Waters_CC_DDA_TKO_5ng.raw	Q08421	4.9%	3	0	-0.502137243747711	17547.63	17251.74	20836.23	16856.67	20755.46	16658.66	14858.41	18303.41	15638.95	21718.3	23846.7	2
20200314_Exploris_RSLC9_Waters_CC_DDA_TKO_5ng.raw	Q05022	3.1%	4	0	-1.37857377529144	42669.7	42698.39	45451.43	49365.16	45566.56	48120.77	46416.19	47366.79	45613.95	41467.21	37748.07	4
20200314_Exploris_RSLC9_Waters_CC_DDA_TKO_5ng.raw	P18562	14.8%	7	0	-0.967116832733154	53885.94	55906.13	57655.11	56636.07	56916.23	55175.93	54633.86	55407.62	55998.41	60474.75	63013.68	3
20200314_Exploris_RSLC9_Waters_CC_DDA_TKO_5ng.raw	P39940	7.3%	7	0	-1.04196500778198	67693.24	63524.37	65399.49	60391.35	63426.98	69713.86	57146.61	64009.78	68241.77	66193.97	67958.3	6
20200314_Exploris_RSLC9_Waters_CC_DDA_TKO_5ng.raw	P60010	20.5%	32	0	-0.615507543087006	420099.3	430332.4	430455.6	400023	429664.6	423537.5	414221.2	439634.5	443618.2	447623.4	474922.9	6
20200314_Exploris_RSLC9_Waters_CC_DDA_TKO_5ng.raw	P0CX49;P0CX50	26.3%;26.3%	20	0	-1.18186557292938	760473.4	722519.4	700400.8	688014.9	662345.9	651764.9	651961.8	652868.9	681861.8	778881.4	752361.4	6
20200314_Exploris_RSLC9_Waters_CC_DDA_TKO_5ng.raw	Q12680	5.3%	15	0	-0.602014243602753	80043.91	73294.55	83022.42	72646.56	76935.46	67902.7	75648.48	80337.52	77265.59	85085.7	82090.52	10
20200314_Exploris_RSLC9_Waters_CC_DDA_TKO_5ng.raw	P32327	7.7%	26	0	-0.353820502758026	520781.2	515972.2	550553.8	589616.3	600478.5	623692.1	576239.5	612719.8	609344.9	581523.6	581157.9	8
20200314_Exploris_RSLC9_Waters_CC_DDA_TKO_5ng.raw	P38219	18.8%	29	0	-0.640033900737762	328091.1	313317.6	317130.7	313963.4	329190.3	329318.6	319364.7	340963.3	332080.1	351140	365710.1	7
20200314_Exploris_RSLC9_Waters_CC_DDA_TKO_5ng.raw	P09064	20.7%	7	0	-1.25284123420715	229552.5	226195	233184.4	213877.6	228100	225309.7	216543.1	221954.7	231384	240612.2	225246.5	5
20200314_Exploris_RSLC9_Waters_CC_DDA_TKO_5ng.raw	P14843	10.5%	6	0	-0.954475283622742	129585.8	121421.8	132064.2	126654.9	129435.7	134339.3	111314.1	113894.6	117008.8	118336.8	110871.4	4
20200314_Exploris_RSLC9_Waters_CC_DDA_TKO_5ng.raw	P32602	12.3%	6	0	-0.930418908596039	75226.95	69728.06	70414.77	72203.59	71473.88	73606.44	71225.98	71119.35	75411.48	64734.5	64690.11	3
20200314_Exploris_RSLC9_Waters_CC_DDA_TKO_5ng.raw	Q03558	34.8%	38	0	-0.355454385280609	300831.8	277912.8	288066.6	295987.1	296505.3	314587.4	306562.2	314629.9	318158.5	286283.1	294533.6	12
20200314_Exploris_RSLC9_Waters_CC_DDA_TKO_5ng.raw	P43598	4.1%	2	0	-2.42043089866638	14227.23	13376.06	16921.36	13463.13	18528.84	16339.48	13584.79	12752.79	13729.36	11192.09	9660.753	1
20200314_Exploris_RSLC9_Waters_CC_DDA_TKO_5ng.raw	P07245	15.2%	27	0	-0.901258647441864	124952	121705.5	121649.9	118939.8	118274.4	117694.6	119369.4	119091.9	123020.5	121225.1	113023.7	13
20200314_Exploris_RSLC9_Waters_CC_DDA_TKO_5ng.raw	P01120	22.4%	19	0	-0.734867751598358	110901.3	114373.4	107265.7	118400	117087.4	110842	111434.3	106716.9	117709.6	92892.84	92298.67	6
20200314_Exploris_RSLC9_Waters_CC_DDA_TKO_5ng.raw	P15700	23.5%	11	0	-0.744581878185272	134262.7	138350.5	135340.1	135595.5	143063.5	147370.5	137632	143275.9	143691	140387.9	140257.9	5
20200314_Exploris_RSLC9_Waters_CC_DDA_TKO_5ng.raw	P38708	19.5%	17	0	-0.379881322383881	152538.6	138359.6	156256	151600.4	138745.6	143659.5	157005.3	150809.2	148296.2	152709.4	149843.9	11
20200314_Exploris_RSLC9_Waters_CC_DDA_TKO_5ng.raw	P10659	30.1%	28	0	-0.401165902614594	565485.2	539348.8	553060.3	396007.8	400993.8	402751.2	370838.9	387142.9	409984.7	373249.3	383185.2	10
20200314_Exploris_RSLC9_Waters_CC_DDA_TKO_5ng.raw	Q12466	3.4%	5	0	-0.447634637355804	48489.47	51080.71	48617.25	51370.67	52856.52	53788.45	50546.64	48610.96	52603.8	50886.37	49920.79	3
20200314_Exploris_RSLC9_Waters_CC_DDA_TKO_5ng.raw	P54115	36.2%	32	0	-0.680117249488831	360564.4	336168.4	366065.1	303226.2	318368.3	318632.6	322158.5	356006	342937.9	387691.8	398644.6	14
20200314_Exploris_RSLC9_Waters_CC_DDA_TKO_5ng.raw	O13563	7.1%	2	0	-2.14745283126831	6150.206	7871.575	8368.733	10010.71	10012.08	9246.591	8519.646	8664.077	8249.776	9399.5	8292.188	1
20200314_Exploris_RSLC9_Waters_CC_DDA_TKO_5ng.raw	Q02776	6.1%	9	0	-1.37053167819977	87102.52	92224.72	90856.69	76634.75	77378.34	75625.1	79007.78	78611.62	75627.64	76461.25	74831.02	3
20200314_Exploris_RSLC9_Waters_CC_DDA_TKO_5ng.raw	P40302	17.1%	8	0	-0.994024217128754	87197.3	90095.62	88690.56	89006.95	89316.39	83118.63	84993.01	87813.45	89219.33	90157.13	87233.84	3
20200314_Exploris_RSLC9_Waters_CC_DDA_TKO_5ng.raw	P14126	25.1%	37	0	-0.72962087392807	595254.1	573423.1	612947.8	593443.5	588491.3	612191.3	608693.1	645798.1	652126.4	640772.9	637875.6	9
20200314_Exploris_RSLC9_Waters_CC_DDA_TKO_5ng.raw	P53111	6.6%	2	0	-1.38857185840607	18639.24	15935.99	20357.89	17371	17526.66	17332.99	17952.56	16972.2	16070.41	15306.44	15122.17	2
20200314_Exploris_RSLC9_Waters_CC_DDA_TKO_5ng.raw	P53184	49.1%	17	0	-0.619682490825653	124146.6	143446.7	122010.8	155776.2	157998	158223.4	147283.3	129044.3	155529	126693.9	136871.8	7
20200314_Exploris_RSLC9_Waters_CC_DDA_TKO_5ng.raw	P80967	0.16	1	0	-0.393438756465912	35227.86	39015.36	37416.98	39038.09	42810.11	45635.54	42309.32	45649.16	50199.59	41275.83	43920.26	1
20200314_Exploris_RSLC9_Waters_CC_DDA_TKO_5ng.raw	G2WND4;Q08732	8.3%;1.2%	4	0	-1.36544859409332	12075.66	12564.33	12174.41	14042.1	15116.4	14359.27	12566.19	12478.95	12041.88	10708.82	13488.25	1
20200314_Exploris_RSLC9_Waters_CC_DDA_TKO_5ng.raw	P32505	1.3%	6	0	-2.11203694343567	4369.311	5555.268	3677.302	5486.902	4950.77	4937.186	3750.677	4597.692	3921.381	3172.732	4732.266	1
20200314_Exploris_RSLC9_Waters_CC_DDA_TKO_5ng.raw	P16547	0.12	6	0	-1.33996510505676	46769.5	49186.82	39959.4	37745.44	33774.95	41713.27	30838.33	32728.28	33994.11	30723.61	32724.17	4
20200314_Exploris_RSLC9_Waters_CC_DDA_TKO_5ng.raw	Q01560	14.3%	11	0	-1.14859807491302	229501	221640.6	231720.7	243308.6	248487	253263	232736	236621.6	247819.4	215450	221387.5	5
20200314_Exploris_RSLC9_Waters_CC_DDA_TKO_5ng.raw	P22147	8.2%	22	0	-0.300171762704849	254669.2	243886.6	237069.8	217689.5	216726.8	208711.8	213368.9	222815	216384.1	220470.2	213654.9	12
20200314_Exploris_RSLC9_Waters_CC_DDA_TKO_5ng.raw	P38689	11.9%	6	0	-1.07538592815399	56423.55	55269.66	55999.4	56337.61	56642.34	54644.24	49524.45	60916.67	57531.76	59080.49	60693.07	4
20200314_Exploris_RSLC9_Waters_CC_DDA_TKO_5ng.raw	P25719	36.8%	15	0	-0.313463866710663	239117.6	221023.4	231714.2	224626	223486	219646.5	198380	209046.4	208050	210259	219676.5	6
20200314_Exploris_RSLC9_Waters_CC_DDA_TKO_5ng.raw	P32563	7.4%	12	0	-0.822193562984467	86754.83	82838.4	87738.6	78286.8	75163.95	77626.67	77187.3	85824.92	83201.41	88621.77	88261.39	7
20200314_Exploris_RSLC9_Waters_CC_DDA_TKO_5ng.raw	P41921	11.4%	7	0	-1.55142211914063	42885.93	38565.81	39691.42	40041.78	42580.14	39699.77	37272.65	42677.8	40550.66	37773.49	40111.8	4
20200314_Exploris_RSLC9_Waters_CC_DDA_TKO_5ng.raw	P21965	5.9%	2	0	-0.891737461090088	73363.21	74466.41	63087.7	71073.24	73984.84	68202.92	69308.2	64421.83	73872.82	71964.65	67922.41	2
20200314_Exploris_RSLC9_Waters_CC_DDA_TKO_5ng.raw	P19882	41.1%	42	0	-0.666325151920319	410353.8	409089.5	417306.5	405465.4	403576.9	423008.1	425573.8	436870.8	413759.2	393707.2	409355	20
20200314_Exploris_RSLC9_Waters_CC_DDA_TKO_5ng.raw	P00890	20.3%	18	0	-0.437134921550751	89035.22	94332.11	90570.27	86447.08	84260.73	90712.2	86667.89	79899.06	80926.53	79288.1	76555.88	8
20200314_Exploris_RSLC9_Waters_CC_DDA_TKO_5ng.raw	P38115	0.25	14	0	-0.43188089132309	198164.2	185399.6	195724	209502.6	223067.1	197487	195035.1	208294	187901.2	158881.7	161541.3	6
20200314_Exploris_RSLC9_Waters_CC_DDA_TKO_5ng.raw	P41338	13.6%	6	0	-0.911056458950043	166307.9	156204	168489.8	175485.6	167140.3	177713.8	165258.6	170105.7	170597.2	163021.8	164923	5
20200314_Exploris_RSLC9_Waters_CC_DDA_TKO_5ng.raw	Q12460	16.7%	19	0	0.0255323182791471	81368.34	77047.13	78465.93	70679.3	75205.27	73005.94	74697.37	75490.02	78063.41	95472.71	95183.86	8
20200314_Exploris_RSLC9_Waters_CC_DDA_TKO_5ng.raw	P05319	79.2%	8	0	-0.530551135540009	353729.9	349486.5	356152.4	369007.1	357596.7	328654.8	351401.9	352023.9	360909.7	358689.9	323559.4	5
20200314_Exploris_RSLC9_Waters_CC_DDA_TKO_5ng.raw	P25362	16.7%	6	0	-0.307651221752167	46131.72	43311.85	40044.51	46780.38	47546.49	42462.88	45080.24	48410.74	50647.57	45502.09	49987.4	3
20200314_Exploris_RSLC9_Waters_CC_DDA_TKO_5ng.raw	O14467	27.8%	8	0	-1.04867994785309	217176.7	201684.2	209901.1	200756.4	213798.9	214696.9	203918.7	220910.4	227702.2	228173.8	227522.3	4
20200314_Exploris_RSLC9_Waters_CC_DDA_TKO_5ng.raw	Q02486	22.4%	19	0	-0.242868110537529	152653.3	136945.7	148217.7	136761.7	155986	155601.3	138217.2	152650.7	148547.1	145220.1	146469.8	5
20200314_Exploris_RSLC9_Waters_CC_DDA_TKO_5ng.raw	P43616	15.6%	18	0	-0.830888450145721	113831.9	121651.2	119492.4	115486	122017.4	120256.3	122809.8	128928	123009.6	123736.2	122303.5	7
20200314_Exploris_RSLC9_Waters_CC_DDA_TKO_5ng.raw	P08417	10.2%	8	0	-0.945558726787567	72489.35	73298.96	68699.28	76759.83	78160.06	77660.06	74308.1	74229.42	76380.59	74633.17	72664.53	4
20200314_Exploris_RSLC9_Waters_CC_DDA_TKO_5ng.raw	P00950	57.9%	134	0	-0.295603215694427	594782.1	565230.1	589839.1	449325.9	467316.4	459910.2	441732.8	477571	449777	419300.8	420323.8	11
20200314_Exploris_RSLC9_Waters_CC_DDA_TKO_5ng.raw	P32588	0.06	3	0	-0.890320718288422	150749.5	134787.9	142294	136659.6	134716.4	141842.4	137305.8	143843.2	137648.7	147941.2	155696.1	3
20200314_Exploris_RSLC9_Waters_CC_DDA_TKO_5ng.raw	P40069	7.3%	18	0	-0.491685211658478	65808.87	62500.02	64073.84	58132.12	60611.16	61348.93	59357.8	59839.97	62929.32	66651.3	71485.39	7
20200314_Exploris_RSLC9_Waters_CC_DDA_TKO_5ng.raw	P07149	13.6%	45	0	-0.259141117334366	335005.3	330972.4	320726.6	298014.4	297997.6	291578.7	293249.5	297606.5	296364.8	348683.1	352572.3	20
20200314_Exploris_RSLC9_Waters_CC_DDA_TKO_5ng.raw	P54838	19.7%	19	0	-0.46525639295578	256316.8	249283	244272.7	243810.2	251490.4	238935.6	249410	246026.7	248861.4	242637.3	252025.8	10
20200314_Exploris_RSLC9_Waters_CC_DDA_TKO_5ng.raw	P26786	25.8%	16	0	-0.500023543834686	732911.6	661901.1	705207.6	685094.1	720713.1	736292.7	726459.3	766685.8	760564.3	691570.2	699610.4	4
20200314_Exploris_RSLC9_Waters_CC_DDA_TKO_5ng.raw	P21264	8.2%	16	0	-0.453769147396088	337503.1	341501.9	351970.2	324609.2	319211.1	333432.6	320449.8	336756.8	337796.3	313503.3	324010.6	5
20200314_Exploris_RSLC9_Waters_CC_DDA_TKO_5ng.raw	P07284	27.7%	16	0	-0.376232415437698	136785.2	135863.3	144274.3	146641.4	145203	148474.1	149412.3	152252.9	151084.6	141619.8	154790	10
20200314_Exploris_RSLC9_Waters_CC_DDA_TKO_5ng.raw	P22138	0.7%	4	0	-1.22666656970978	2051.706	2478.444	2261.596	2692.104	3051.124	2276.25	2232.754	2505.473	1605.862	2842.595	3097.422	1
20200314_Exploris_RSLC9_Waters_CC_DDA_TKO_5ng.raw	P48570	0.22	16	0	-0.268050581216812	143999.8	140899.9	139471.8	140873.8	152716.5	146143	147360.7	140923.7	153533.2	149931.5	159094.6	7
20200314_Exploris_RSLC9_Waters_CC_DDA_TKO_5ng.raw	P05318	7.5%	2	0	-1.55404567718506	136768.7	152927.9	156345.1	154453.6	162961.7	163394.4	132811.5	156787	168656.7	148923.8	143727.5	1
20200314_Exploris_RSLC9_Waters_CC_DDA_TKO_5ng.raw	P12385	6.9%	6	0	-0.676464021205902	109664.1	114748	109951.6	124465	124874.9	113726.1	118562.4	115126	120868.3	123059.2	127333	3
20200314_Exploris_RSLC9_Waters_CC_DDA_TKO_5ng.raw	P38853	1.7%	7	0	-1.6236184835434	71054.41	71175.02	72522.38	61462.71	72288.09	72097.82	65858.39	69645.06	65547.61	67891.87	75093.98	2
20200314_Exploris_RSLC9_Waters_CC_DDA_TKO_5ng.raw	P00958	8.9%	22	0	-0.390318095684052	423272.8	404924	430831	385686.9	422260.6	400354.5	393566.3	428468.7	405225.6	407216.5	442994	7
20200314_Exploris_RSLC9_Waters_CC_DDA_TKO_5ng.raw	P39109	1.1%	7	0	-1.59657847881317	18011.93	17006.35	17575.85	16707.56	18655.56	14990.66	16008.46	17457.47	19513.1	17514.17	18723.81	2
20200314_Exploris_RSLC9_Waters_CC_DDA_TKO_5ng.raw	P37292	6.9%	20	0	-0.388513505458832	144617.7	132240.6	140067.3	140343.3	144576.3	152655.1	139580.7	146284.2	142959.9	144913.6	141818.3	4
20200314_Exploris_RSLC9_Waters_CC_DDA_TKO_5ng.raw	P32599	18.7%	17	0	-0.963044822216034	88680.91	84740.73	86382.48	83139.84	76992.19	82429.59	79875.3	86443.41	81922.56	81193.44	84898.28	9
20200314_Exploris_RSLC9_Waters_CC_DDA_TKO_5ng.raw	Q12000	4.9%	2	0	-1.82398664951324	20115.36	20799.6	22356.89	19221.88	19418.68	22004.2	18529.41	22167.04	20986.32	23024.61	24222.82	2
20200314_Exploris_RSLC9_Waters_CC_DDA_TKO_5ng.raw	P41811	8.3%	10	0	-0.498270988464355	134443.7	129609.8	130778.8	118285.4	119514.9	127236.1	134319.4	146401.9	135066	158355.7	165070.4	7
20200314_Exploris_RSLC9_Waters_CC_DDA_TKO_5ng.raw	Q05775	15.8%	6	0	-0.721251666545868	304725.9	303890.8	308507.2	321517.6	320171.4	331115.5	327203.4	343887	326965.2	317962.3	326995.6	4
20200314_Exploris_RSLC9_Waters_CC_DDA_TKO_5ng.raw	P53252	0.13	3	0	-1.1419323682785	53152.75	54202.43	53115.91	51397.98	54722.41	56009.57	49459.4	52284.85	51676.03	50754.95	52388.33	3
20200314_Exploris_RSLC9_Waters_CC_DDA_TKO_5ng.raw	P30822	3.3%	10	0	-0.904308021068573	99564.6	87406.36	94252.52	82701.39	91678.23	86598.91	85599.96	91256.84	92239.73	97579.77	101072.9	4
20200314_Exploris_RSLC9_Waters_CC_DDA_TKO_5ng.raw	P47176	0.21	7	0	-0.406967788934708	136040.5	132144.4	126420.1	105547.5	105263.5	107585.5	112954.3	119761.9	111866.7	117763.5	122098.7	6
20200314_Exploris_RSLC9_Waters_CC_DDA_TKO_5ng.raw	P22146	10.7%	6	0	-0.665450751781464	70655.05	67451.98	63729.44	71238.04	68958.84	77117.3	66886.45	73415.47	72561.78	62497.36	64299.62	4
20200314_Exploris_RSLC9_Waters_CC_DDA_TKO_5ng.raw	Q03048	62.2%	18	0	-0.796619653701782	45719.59	44498.94	49421.67	49967	51501.11	49519.78	44707.8	43868.14	42388.66	40984.79	47178.32	5
20200314_Exploris_RSLC9_Waters_CC_DDA_TKO_5ng.raw	P32264	0.04	3	0	-1.0346759557724	28046.57	30302.71	25741	26392.3	29727.21	25745.36	24570.02	26133.4	28663.38	28307.07	31069.69	2
20200314_Exploris_RSLC9_Waters_CC_DDA_TKO_5ng.raw	P05750	54.6%	35	0	-0.950930297374725	576422.4	543007.1	578299.2	531958.3	540908.4	557836.9	553029.5	594709.9	569962.3	599341.2	614419.4	11
20200314_Exploris_RSLC9_Waters_CC_DDA_TKO_5ng.raw	P20449	10.4%	7	0	-0.688866555690765	62276.79	64776.13	59682.8	67597.63	65365.64	65703.6	71716.56	65928.91	64803.77	64844.81	66916.6	4
20200314_Exploris_RSLC9_Waters_CC_DDA_TKO_5ng.raw	P17891	25.3%	14	0	-0.541966140270233	143920.2	145804.1	148484.4	173441.6	170478.8	176717.8	163061.3	162762.9	162795.9	147244.5	148407.3	5
20200314_Exploris_RSLC9_Waters_CC_DDA_TKO_5ng.raw	P47160	14.7%	12	0	-0.345135509967804	98994.43	97906.34	101606.4	109129.5	93267.55	103351.9	93258.07	99456.02	102598.2	108286.5	114773.2	6
20200314_Exploris_RSLC9_Waters_CC_DDA_TKO_5ng.raw	Q08745	21.9%	15	0	-0.694644451141357	240858.2	226092.5	242430.8	238494.6	228068.6	237098.6	228676.1	247742	244657.6	256996.5	276479.1	3
20200314_Exploris_RSLC9_Waters_CC_DDA_TKO_5ng.raw	P53090	0.23	38	0	-0.754916071891785	229500.4	233664.8	222451.5	232525	232379.3	227983.9	210753.4	222008	218423.6	203109.8	209478.4	9
20200314_Exploris_RSLC9_Waters_CC_DDA_TKO_5ng.raw	H0H121	1.7%	1	0	-1.07564413547516	35178.98	34898.1	37266.5	39140.16	42837.83	42821.76	39231.11	38899.59	43393.99	35594.88	37546.66	1
[truncated: 2,326 more rows]
