# Supplementary material for: Comparative Proteome Signatures of Trace Samples by Multiplexed Data-Independent Acquisition
Source: Mol Cell Proteomics. 2021 Nov 15;21(1):100177. doi: 10.1016/j.mcpro.2021.100177 (PMC8717550; doi:10.1016/j.mcpro.2021.100177)
Supplement: Supplemental Data S4 [file mmc4.xls]

R.FileName	PG.UniprotIds	PEP.IsProteinGroupSpecific	PEP.IsProteotypic	PEP.MolecularWeight	PEP.StrippedSequence
20200314_Exploris_RSLC9_Waters_CC_DDA_TKO_0c5ng.raw	P0C0T4;Q3E792	True	False	728,8418646837	AAAALAGGK
20200314_Exploris_RSLC9_Waters_CC_DDA_TKO_0c5ng.raw	P00360	True	True	1148,3601646837	VVDLIEYVAK
20200314_Exploris_RSLC9_Waters_CC_DDA_TKO_0c5ng.raw	P00360	True	True	773,8977646837	AAAEGPMK
20200314_Exploris_RSLC9_Waters_CC_DDA_TKO_0c5ng.raw	P00360	True	True	857,8707646837	GTVSHDDK
20200314_Exploris_RSLC9_Waters_CC_DDA_TKO_0c5ng.raw	P00360	True	True	967,0387646837	EATYDQIK
20200314_Exploris_RSLC9_Waters_CC_DDA_TKO_0c5ng.raw	P00360	True	True	1197,3513646837	DPANLPWGSLK
20200314_Exploris_RSLC9_Waters_CC_DDA_TKO_0c5ng.raw	Q12118	True	True	2017,0394646837	DDAENVEINIPEDDAETK
20200314_Exploris_RSLC9_Waters_CC_DDA_TKO_0c5ng.raw	Q12118	True	True	1394,5884646837	VLPTNAIYYANR
20200314_Exploris_RSLC9_Waters_CC_DDA_TKO_0c5ng.raw	Q12118	True	True	1570,6710646837	DAESAISIDPSYFR
20200314_Exploris_RSLC9_Waters_CC_DDA_TKO_0c5ng.raw	Q12118	True	True	783,8779646837	AAAHSSLK
20200314_Exploris_RSLC9_Waters_CC_DDA_TKO_0c5ng.raw	Q12118	True	True	965,0661646837	DYELAINK
20200314_Exploris_RSLC9_Waters_CC_DDA_TKO_0c5ng.raw	Q12118	True	True	1505,6552646837	VLDIEGDNATEAMK
20200314_Exploris_RSLC9_Waters_CC_DDA_TKO_0c5ng.raw	Q12118	True	True	851,9068646837	EYDQAVK
20200314_Exploris_RSLC9_Waters_CC_DDA_TKO_0c5ng.raw	Q12118	True	True	873,0123646837	EAVSGILGK
20200314_Exploris_RSLC9_Waters_CC_DDA_TKO_0c5ng.raw	P16521	True	True	985,0570646837	GELVESHSK
20200314_Exploris_RSLC9_Waters_CC_DDA_TKO_0c5ng.raw	P16521	True	True	922,1179646837	MVAEVDMK
20200314_Exploris_RSLC9_Waters_CC_DDA_TKO_0c5ng.raw	P16521	True	True	1291,3783646837	SNFATIADPEAR
20200314_Exploris_RSLC9_Waters_CC_DDA_TKO_0c5ng.raw	P16521	False	False	774,8675646837	LSSAELR
20200314_Exploris_RSLC9_Waters_CC_DDA_TKO_0c5ng.raw	P16521	True	True	1005,1743646837	VLEELFQK
20200314_Exploris_RSLC9_Waters_CC_DDA_TKO_0c5ng.raw	P16521	True	True	1035,1602646837	DILDEFRK
20200314_Exploris_RSLC9_Waters_CC_DDA_TKO_0c5ng.raw	P16521	False	False	781,8769646837	FDAMGNK
20200314_Exploris_RSLC9_Waters_CC_DDA_TKO_0c5ng.raw	P16521	True	True	906,9861646837	DILDEFR
20200314_Exploris_RSLC9_Waters_CC_DDA_TKO_0c5ng.raw	P16521	True	True	786,8353646837	DETVAPR
20200314_Exploris_RSLC9_Waters_CC_DDA_TKO_0c5ng.raw	P16521	True	True	1093,3168646837	SAVIIDNMCK
20200314_Exploris_RSLC9_Waters_CC_DDA_TKO_0c5ng.raw	P16521	False	False	789,8791646837	DSLGALSK
20200314_Exploris_RSLC9_Waters_CC_DDA_TKO_0c5ng.raw	P16521	True	True	834,9814646837	AAATAAMTK
20200314_Exploris_RSLC9_Waters_CC_DDA_TKO_0c5ng.raw	P16521	False	False	996,1698646837	IAVIGPNGAGK
20200314_Exploris_RSLC9_Waters_CC_DDA_TKO_0c5ng.raw	P16521	True	True	1235,3974646837	FPEPGYLEGVK
20200314_Exploris_RSLC9_Waters_CC_DDA_TKO_0c5ng.raw	P16521	True	True	1558,6570646837	AYEELSNTDLEFK
20200314_Exploris_RSLC9_Waters_CC_DDA_TKO_0c5ng.raw	P16521	True	True	941,0467646837	GNFTEFVK
20200314_Exploris_RSLC9_Waters_CC_DDA_TKO_0c5ng.raw	P16521	False	False	876,9141646837	ATETVDNK
20200314_Exploris_RSLC9_Waters_CC_DDA_TKO_0c5ng.raw	P16521	False	False	978,0679646837	EALASGQFR
20200314_Exploris_RSLC9_Waters_CC_DDA_TKO_0c5ng.raw	P16521	True	True	2395,7741646837	EIQSVASETLISIVNAVNPVAIK
20200314_Exploris_RSLC9_Waters_CC_DDA_TKO_0c5ng.raw	P00925	True	True	931,9904646837	IEEELGDK
20200314_Exploris_RSLC9_Waters_CC_DDA_TKO_0c5ng.raw	P00925	False	False	1416,5434646837	GNPTVEVELTTEK
20200314_Exploris_RSLC9_Waters_CC_DDA_TKO_0c5ng.raw	P00925	True	True	1855,0734646837	TAGIQIVADDLTVTNPAR
20200314_Exploris_RSLC9_Waters_CC_DDA_TKO_0c5ng.raw	P00925	False	False	1288,4588646837	VNQIGTLSESIK
20200314_Exploris_RSLC9_Waters_CC_DDA_TKO_0c5ng.raw	P00925	False	False	1821,9972646837	SGETEDTFIADLVVGLR
20200314_Exploris_RSLC9_Waters_CC_DDA_TKO_0c5ng.raw	P00925	False	False	744,8816646837	IATAIEK
20200314_Exploris_RSLC9_Waters_CC_DDA_TKO_0c5ng.raw	P00925	False	False	813,9878646837	AADALLLK
20200314_Exploris_RSLC9_Waters_CC_DDA_TKO_0c5ng.raw	P00925	True	True	824,9454646837	TFAEAMR
20200314_Exploris_RSLC9_Waters_CC_DDA_TKO_0c5ng.raw	P00925	True	True	1414,6812646837	LGANAILGVSMAAAR
20200314_Exploris_RSLC9_Waters_CC_DDA_TKO_0c5ng.raw	P00925	False	False	1316,4866646837	IGLDCASSEFFK
20200314_Exploris_RSLC9_Waters_CC_DDA_TKO_0c5ng.raw	P00925	True	True	1497,7093646837	NVPLYQHLADLSK
20200314_Exploris_RSLC9_Waters_CC_DDA_TKO_0c5ng.raw	P00925	True	True	1945,2623646837	GVMNAVNNVNNVIAAAFVK
20200314_Exploris_RSLC9_Waters_CC_DDA_TKO_0c5ng.raw	P00925	False	False	3258,5383646837	YGASAGNVGDEGGVAPNIQTAEEALDLIVDAIK
20200314_Exploris_RSLC9_Waters_CC_DDA_TKO_0c5ng.raw	P11484	False	False	821,8805646837	AADEAFAK
20200314_Exploris_RSLC9_Waters_CC_DDA_TKO_0c5ng.raw	P11484	False	False	1062,0966646837	TGLDISDDAR
20200314_Exploris_RSLC9_Waters_CC_DDA_TKO_0c5ng.raw	P11484	False	False	793,8701646837	NTVFDAK
20200314_Exploris_RSLC9_Waters_CC_DDA_TKO_0c5ng.raw	P11484	True	True	1479,6480646837	VTPSFVAFTPEER
20200314_Exploris_RSLC9_Waters_CC_DDA_TKO_0c5ng.raw	P11484	False	False	966,9954646837	FDDESVQK
20200314_Exploris_RSLC9_Waters_CC_DDA_TKO_0c5ng.raw	P11484	False	False	1459,6147646837	SQIDEVVLVGGSTR
20200314_Exploris_RSLC9_Waters_CC_DDA_TKO_0c5ng.raw	P11484	False	False	1729,9890646837	IINEPTAAAIAYGLGAGK
20200314_Exploris_RSLC9_Waters_CC_DDA_TKO_0c5ng.raw	P11484	False	False	1123,1829646837	RFDDESVQK
20200314_Exploris_RSLC9_Waters_CC_DDA_TKO_0c5ng.raw	P11484	False	False	1564,7565646837	AVITVPAYFNDAQR
20200314_Exploris_RSLC9_Waters_CC_DDA_TKO_0c5ng.raw	P11484	False	False	1041,1639646837	LLSDFFDGK
20200314_Exploris_RSLC9_Waters_CC_DDA_TKO_0c5ng.raw	P11484	False	False	1167,3221646837	FEDLNAALFK
20200314_Exploris_RSLC9_Waters_CC_DDA_TKO_0c5ng.raw	P11484	False	False	1095,2307646837	MVNQAEEFK
20200314_Exploris_RSLC9_Waters_CC_DDA_TKO_0c5ng.raw	P11484	False	False	1278,4198646837	ENTLLGEFDLK
20200314_Exploris_RSLC9_Waters_CC_DDA_TKO_0c5ng.raw	P11484	False	False	882,9700646837	NQAALNPR
20200314_Exploris_RSLC9_Waters_CC_DDA_TKO_0c5ng.raw	P11484	False	False	1242,4303646837	STLEPVEQVLK
20200314_Exploris_RSLC9_Waters_CC_DDA_TKO_0c5ng.raw	P11484	False	False	2160,4011646837	VIDVDGNPVIEVQYLEETK
20200314_Exploris_RSLC9_Waters_CC_DDA_TKO_0c5ng.raw	P11484	False	False	2166,4054646837	LESYVASIEQTVTDPVLSSK
20200314_Exploris_RSLC9_Waters_CC_DDA_TKO_0c5ng.raw	P11484	False	False	1218,3274646837	SSNITISNAVGR
20200314_Exploris_RSLC9_Waters_CC_DDA_TKO_0c5ng.raw	P11484	False	False	1185,3408646837	DAGAISGLNVLR
20200314_Exploris_RSLC9_Waters_CC_DDA_TKO_0c5ng.raw	P11484	False	False	873,0124646837	NTTVPTIK
20200314_Exploris_RSLC9_Waters_CC_DDA_TKO_0c5ng.raw	P11484	False	False	1551,8135646837	TFSPQEISAMVLTK
20200314_Exploris_RSLC9_Waters_CC_DDA_TKO_0c5ng.raw	P07342	True	True	858,0007646837	DVTAAILR
20200314_Exploris_RSLC9_Waters_CC_DDA_TKO_0c5ng.raw	P07342	True	True	928,0916646837	AADLINLAK
20200314_Exploris_RSLC9_Waters_CC_DDA_TKO_0c5ng.raw	Q12363	True	True	1282,3680646837	AAEAATTDLTYR
20200314_Exploris_RSLC9_Waters_CC_DDA_TKO_0c5ng.raw	Q12363	True	True	1157,2838646837	FVYQGETVSK
20200314_Exploris_RSLC9_Waters_CC_DDA_TKO_0c5ng.raw	Q12363	True	True	1842,9288646837	DYGDAFEGIENTSLSPK
20200314_Exploris_RSLC9_Waters_CC_DDA_TKO_0c5ng.raw	P17967	True	True	1080,1548646837	ALYEEAQEK
20200314_Exploris_RSLC9_Waters_CC_DDA_TKO_0c5ng.raw	P17967	True	True	1098,1327646837	LDHTENDVR
20200314_Exploris_RSLC9_Waters_CC_DDA_TKO_0c5ng.raw	P17967	True	True	2342,3174646837	AAEEADADAELADEEDAIHDEL
20200314_Exploris_RSLC9_Waters_CC_DDA_TKO_0c5ng.raw	P17967	True	True	1193,2709646837	ADIADADVFEK
20200314_Exploris_RSLC9_Waters_CC_DDA_TKO_0c5ng.raw	P17967	True	True	1762,0742646837	GVVIEGYPTIVLYPGGK
20200314_Exploris_RSLC9_Waters_CC_DDA_TKO_0c5ng.raw	P17967	True	True	2055,2238646837	SQEIFENQDSSVFQLVGK
20200314_Exploris_RSLC9_Waters_CC_DDA_TKO_0c5ng.raw	P17967	True	True	1184,3496646837	SLDSLFDFIK
20200314_Exploris_RSLC9_Waters_CC_DDA_TKO_0c5ng.raw	P17967	True	True	758,9085646837	AIESLVK
20200314_Exploris_RSLC9_Waters_CC_DDA_TKO_0c5ng.raw	P17967	True	True	859,9703646837	AAETLVEK
20200314_Exploris_RSLC9_Waters_CC_DDA_TKO_0c5ng.raw	P17967	True	True	1941,0736646837	YGLPQLSEEAFDELSDK
20200314_Exploris_RSLC9_Waters_CC_DDA_TKO_0c5ng.raw	P19097	True	True	955,1203646837	QQLQVLAR
20200314_Exploris_RSLC9_Waters_CC_DDA_TKO_0c5ng.raw	P19097	True	True	789,8358646837	LGSEADAK
20200314_Exploris_RSLC9_Waters_CC_DDA_TKO_0c5ng.raw	P19097	True	True	772,8949646837	SLGGGAALK
20200314_Exploris_RSLC9_Waters_CC_DDA_TKO_0c5ng.raw	P19097	True	True	1417,4877646837	ESQPTIEEDLTR
20200314_Exploris_RSLC9_Waters_CC_DDA_TKO_0c5ng.raw	P19097	True	True	1404,5377646837	YETSILEHSGIR
20200314_Exploris_RSLC9_Waters_CC_DDA_TKO_0c5ng.raw	P19097	True	True	774,7808646837	NADNVDK
20200314_Exploris_RSLC9_Waters_CC_DDA_TKO_0c5ng.raw	P19097	True	True	1652,8632646837	QDGVLLVALSNEPAAR
20200314_Exploris_RSLC9_Waters_CC_DDA_TKO_0c5ng.raw	P19097	True	True	1490,5445646837	ATSNTLEEFEHGR
20200314_Exploris_RSLC9_Waters_CC_DDA_TKO_0c5ng.raw	P19097	True	True	1625,8989646837	VVEIGPSPTLAGMAQR
20200314_Exploris_RSLC9_Waters_CC_DDA_TKO_0c5ng.raw	P19097	True	True	2161,3020646837	LEAEEIPSEDQNEFLLER
20200314_Exploris_RSLC9_Waters_CC_DDA_TKO_0c5ng.raw	P19097	True	True	921,0997646837	YVLITGAGK
20200314_Exploris_RSLC9_Waters_CC_DDA_TKO_0c5ng.raw	P19097	True	True	1424,5280646837	YESYDAALSLHR
20200314_Exploris_RSLC9_Waters_CC_DDA_TKO_0c5ng.raw	P19097	True	True	2174,3930646837	GGQAIVVHPDYLYGAITEDR
20200314_Exploris_RSLC9_Waters_CC_DDA_TKO_0c5ng.raw	P19097	True	True	802,8779646837	AISAQADK
20200314_Exploris_RSLC9_Waters_CC_DDA_TKO_0c5ng.raw	P19097	True	True	1725,9082646837	VDIFEIPETGEYSVK
20200314_Exploris_RSLC9_Waters_CC_DDA_TKO_0c5ng.raw	P19097	True	True	1666,8870646837	QIAPAELEGLLDLER
20200314_Exploris_RSLC9_Waters_CC_DDA_TKO_0c5ng.raw	P19097	True	True	885,9673646837	YNEYVAK
20200314_Exploris_RSLC9_Waters_CC_DDA_TKO_0c5ng.raw	P19097	True	True	940,0160646837	SGSLTFNSK
20200314_Exploris_RSLC9_Waters_CC_DDA_TKO_0c5ng.raw	P19097	True	True	856,9696646837	EVASLPNK
20200314_Exploris_RSLC9_Waters_CC_DDA_TKO_0c5ng.raw	P19097	True	True	1279,3239646837	NGNITYSEEPR
20200314_Exploris_RSLC9_Waters_CC_DDA_TKO_0c5ng.raw	P19097	True	True	1089,1628646837	AAEEAGVTDVK
20200314_Exploris_RSLC9_Waters_CC_DDA_TKO_0c5ng.raw	P16862	True	True	1038,0771646837	ISNEQYER
20200314_Exploris_RSLC9_Waters_CC_DDA_TKO_0c5ng.raw	P16862	True	True	1160,3283646837	TISDTAAVVGVK
20200314_Exploris_RSLC9_Waters_CC_DDA_TKO_0c5ng.raw	P16862	True	True	900,0380646837	AVAEAIQAK
20200314_Exploris_RSLC9_Waters_CC_DDA_TKO_0c5ng.raw	P16862	True	True	1117,1811646837	EFHWEDVR
20200314_Exploris_RSLC9_Waters_CC_DDA_TKO_0c5ng.raw	P16862	True	True	1223,2134646837	AAEENFNADDK
20200314_Exploris_RSLC9_Waters_CC_DDA_TKO_0c5ng.raw	P16862	True	True	1122,2355646837	TTDTYPSLPK
20200314_Exploris_RSLC9_Waters_CC_DDA_TKO_0c5ng.raw	P16862	True	True	1533,6129646837	AIDYVEATANSHSR
20200314_Exploris_RSLC9_Waters_CC_DDA_TKO_0c5ng.raw	P16862	True	True	1533,6682646837	QLYDYETEVSMR
20200314_Exploris_RSLC9_Waters_CC_DDA_TKO_0c5ng.raw	P16862	True	True	993,1692646837	LIADHLVGR
20200314_Exploris_RSLC9_Waters_CC_DDA_TKO_0c5ng.raw	P16862	True	True	1010,1589646837	VIHWQATR
20200314_Exploris_RSLC9_Waters_CC_DDA_TKO_0c5ng.raw	P00560	True	True	1789,9555646837	SSAAGNTVIIGGGDTATVAK
20200314_Exploris_RSLC9_Waters_CC_DDA_TKO_0c5ng.raw	P00560	True	True	1782,8821646837	EGIPAGWQGLDNGPESR
20200314_Exploris_RSLC9_Waters_CC_DDA_TKO_0c5ng.raw	P00560	True	True	1189,3692646837	ELPGVAFLSEK
20200314_Exploris_RSLC9_Waters_CC_DDA_TKO_0c5ng.raw	P00560	True	True	848,0050646837	AAGFLLEK
20200314_Exploris_RSLC9_Waters_CC_DDA_TKO_0c5ng.raw	P00560	True	True	1439,6701646837	ASAPGSVILLENLR
20200314_Exploris_RSLC9_Waters_CC_DDA_TKO_0c5ng.raw	P00560	True	True	1579,7192646837	VLENTEIGDSIFDK
20200314_Exploris_RSLC9_Waters_CC_DDA_TKO_0c5ng.raw	P00560	True	True	925,1748646837	IVAALPTIK
20200314_Exploris_RSLC9_Waters_CC_DDA_TKO_0c5ng.raw	P00560	True	True	886,0515646837	ALLDEVVK
20200314_Exploris_RSLC9_Waters_CC_DDA_TKO_0c5ng.raw	P00560	True	True	1030,1815646837	LSVQDLDLK
20200314_Exploris_RSLC9_Waters_CC_DDA_TKO_0c5ng.raw	P00560	True	True	1906,1331646837	DVTFLNDCVGPEVEAAVK
20200314_Exploris_RSLC9_Waters_CC_DDA_TKO_0c5ng.raw	P00560	True	True	1719,9527646837	TIVWNGPPGVFEFEK
20200314_Exploris_RSLC9_Waters_CC_DDA_TKO_0c5ng.raw	P00560	True	True	1754,9530646837	ISHVSTGGGASLELLEGK
20200314_Exploris_RSLC9_Waters_CC_DDA_TKO_0c5ng.raw	P00560	True	True	2391,6986646837	GVEVVLPVDFIIADAFSADANTK
20200314_Exploris_RSLC9_Waters_CC_DDA_TKO_0c5ng.raw	P00560	True	True	887,0391646837	ELQSLLGK
20200314_Exploris_RSLC9_Waters_CC_DDA_TKO_0c5ng.raw	P00560	True	True	819,9947646837	LFAATVAK
20200314_Exploris_RSLC9_Waters_CC_DDA_TKO_0c5ng.raw	P00560	True	True	1103,2354646837	VDFNVPLDGK
20200314_Exploris_RSLC9_Waters_CC_DDA_TKO_0c5ng.raw	P00560	True	True	783,9183646837	AGAEIVPK
20200314_Exploris_RSLC9_Waters_CC_DDA_TKO_0c5ng.raw	P40212;Q12690	True	False	1193,2335646837	AVQDNGESAFR
20200314_Exploris_RSLC9_Waters_CC_DDA_TKO_0c5ng.raw	P40212;Q12690	True	False	1333,4185646837	NQEIFDANVQR
20200314_Exploris_RSLC9_Waters_CC_DDA_TKO_0c5ng.raw	P40212;Q12690	True	False	981,1149646837	TIGIAVDHR
20200314_Exploris_RSLC9_Waters_CC_DDA_TKO_0c5ng.raw	P40212;Q12690	True	False	864,0045646837	GFTLAEVK
20200314_Exploris_RSLC9_Waters_CC_DDA_TKO_0c5ng.raw	P40212;Q12690	True	False	2653,9240646837	APEAEQVLSAAATFPIAQPATDVEAR
20200314_Exploris_RSLC9_Waters_CC_DDA_TKO_0c5ng.raw	P40212;Q12690	True	False	964,0844646837	AAGLTAAYAR
20200314_Exploris_RSLC9_Waters_CC_DDA_TKO_0c5ng.raw	P06168	True	True	1355,4217646837	SLEFNSQPDYR
20200314_Exploris_RSLC9_Waters_CC_DDA_TKO_0c5ng.raw	P06168	True	True	1149,3044646837	NLFTVEDAIK
20200314_Exploris_RSLC9_Waters_CC_DDA_TKO_0c5ng.raw	P06168	True	True	1612,7547646837	QINFGGTVETVYER
20200314_Exploris_RSLC9_Waters_CC_DDA_TKO_0c5ng.raw	P06168	True	True	1082,3007646837	DLDVILVAPK
20200314_Exploris_RSLC9_Waters_CC_DDA_TKO_0c5ng.raw	P06168	True	True	1169,3414646837	DNGLNVIIGVR
20200314_Exploris_RSLC9_Waters_CC_DDA_TKO_0c5ng.raw	P06168	True	True	1035,1603646837	DLTHVEPPK
20200314_Exploris_RSLC9_Waters_CC_DDA_TKO_0c5ng.raw	P06168	True	True	1142,2720646837	AAIEDGWVPGK
20200314_Exploris_RSLC9_Waters_CC_DDA_TKO_0c5ng.raw	P06168	True	True	1181,2195646837	EVNSDLYGER
20200314_Exploris_RSLC9_Waters_CC_DDA_TKO_0c5ng.raw	P06168	True	True	1610,7387646837	GINSSYAVWNDVTGK
20200314_Exploris_RSLC9_Waters_CC_DDA_TKO_0c5ng.raw	P40471	True	True	1479,6020646837	DILSTSDPVDVYR
20200314_Exploris_RSLC9_Waters_CC_DDA_TKO_0c5ng.raw	P40471	True	True	929,0416646837	AAIHQYAR
20200314_Exploris_RSLC9_Waters_CC_DDA_TKO_0c5ng.raw	P0CX39;P0CX40	True	False	804,8476646837	EEETVAK
20200314_Exploris_RSLC9_Waters_CC_DDA_TKO_0c5ng.raw	P0CX39;P0CX40	True	False	1301,5035646837	AAIVQIDATPFR
20200314_Exploris_RSLC9_Waters_CC_DDA_TKO_0c5ng.raw	P0CX39;P0CX40	True	False	1625,7503646837	IETGNFSWASEGISK
20200314_Exploris_RSLC9_Waters_CC_DDA_TKO_0c5ng.raw	P0CX39;P0CX40	True	False	1396,4718646837	IESSVESQFSAGR
20200314_Exploris_RSLC9_Waters_CC_DDA_TKO_0c5ng.raw	P31116	True	True	1047,1279646837	LGYTEPDPR
20200314_Exploris_RSLC9_Waters_CC_DDA_TKO_0c5ng.raw	P31116	True	True	932,0367646837	GSDNVISIK
20200314_Exploris_RSLC9_Waters_CC_DDA_TKO_0c5ng.raw	P31116	True	True	937,9972646837	SADEFLEK
20200314_Exploris_RSLC9_Waters_CC_DDA_TKO_0c5ng.raw	P31116	True	True	1260,3588646837	EIIQTGDEVEK
20200314_Exploris_RSLC9_Waters_CC_DDA_TKO_0c5ng.raw	P31116	True	True	832,9476646837	AALAASTTK
20200314_Exploris_RSLC9_Waters_CC_DDA_TKO_0c5ng.raw	P31116	True	True	1087,1497646837	DDLNGLDVAR
20200314_Exploris_RSLC9_Waters_CC_DDA_TKO_0c5ng.raw	P32366	True	True	1169,2977646837	AALANVYEYR
20200314_Exploris_RSLC9_Waters_CC_DDA_TKO_0c5ng.raw	P15703	True	True	1192,2403646837	SVVADISDSDGK
20200314_Exploris_RSLC9_Waters_CC_DDA_TKO_0c5ng.raw	P15703	True	True	1004,1895646837	AALQTYLPK
20200314_Exploris_RSLC9_Waters_CC_DDA_TKO_0c5ng.raw	P15703	True	True	1484,5751646837	STSDYETELQALK
20200314_Exploris_RSLC9_Waters_CC_DDA_TKO_0c5ng.raw	P39002	False	False	1095,1321646837	AANEHETAPR
20200314_Exploris_RSLC9_Waters_CC_DDA_TKO_0c5ng.raw	P38288	True	True	1051,1596646837	AAVIFNSSDK
20200314_Exploris_RSLC9_Waters_CC_DDA_TKO_0c5ng.raw	Q03667	True	True	747,8194646837	ACQEAAR
20200314_Exploris_RSLC9_Waters_CC_DDA_TKO_0c5ng.raw	P06634	False	False	871,9841646837	LNDLLER
20200314_Exploris_RSLC9_Waters_CC_DDA_TKO_0c5ng.raw	P06634	False	False	1093,1969646837	YLVLDEADR
20200314_Exploris_RSLC9_Waters_CC_DDA_TKO_0c5ng.raw	P06634	True	True	1533,7607646837	ACVVYGGSPIGNQLR
20200314_Exploris_RSLC9_Waters_CC_DDA_TKO_0c5ng.raw	P06634	True	True	1163,2451646837	VGSTSENITQK
20200314_Exploris_RSLC9_Waters_CC_DDA_TKO_0c5ng.raw	P06634	True	True	1528,7633646837	TGGFLFPVLSESFK
20200314_Exploris_RSLC9_Waters_CC_DDA_TKO_0c5ng.raw	P38011	True	True	1520,5652646837	ADDDSVTIISAGNDK
20200314_Exploris_RSLC9_Waters_CC_DDA_TKO_0c5ng.raw	P38011	True	True	1108,2240646837	SDVMSVDIDK
20200314_Exploris_RSLC9_Waters_CC_DDA_TKO_0c5ng.raw	P38011	True	True	1438,5549646837	LWDVATGETYQR
20200314_Exploris_RSLC9_Waters_CC_DDA_TKO_0c5ng.raw	P38011	True	True	775,8089646837	LTGDDQK
20200314_Exploris_RSLC9_Waters_CC_DDA_TKO_0c5ng.raw	P0C0V8;Q3E754	True	False	971,1166646837	LAQNDGLLK
20200314_Exploris_RSLC9_Waters_CC_DDA_TKO_0c5ng.raw	P0C0V8;Q3E754	True	False	1173,3728646837	GQLVELYVPR
20200314_Exploris_RSLC9_Waters_CC_DDA_TKO_0c5ng.raw	P0C0V8;Q3E754	True	False	1367,4766646837	ADDHASVQINVAK
20200314_Exploris_RSLC9_Waters_CC_DDA_TKO_0c5ng.raw	P40069	True	True	1760,9165646837	LYQENSPVITNETPR
20200314_Exploris_RSLC9_Waters_CC_DDA_TKO_0c5ng.raw	P40069	True	True	1459,6550646837	EVASAALSELALGTK
20200314_Exploris_RSLC9_Waters_CC_DDA_TKO_0c5ng.raw	P40069	True	True	864,9209646837	ADDTMNAK
20200314_Exploris_RSLC9_Waters_CC_DDA_TKO_0c5ng.raw	P46672	True	True	936,1113646837	FESLIISK
20200314_Exploris_RSLC9_Waters_CC_DDA_TKO_0c5ng.raw	P46672	True	True	970,0453646837	APAGGAADAAAK
20200314_Exploris_RSLC9_Waters_CC_DDA_TKO_0c5ng.raw	P46672	True	True	805,9832646837	TVCSGLVK
20200314_Exploris_RSLC9_Waters_CC_DDA_TKO_0c5ng.raw	P46672	True	True	762,7669646837	ADEDVSK
20200314_Exploris_RSLC9_Waters_CC_DDA_TKO_0c5ng.raw	P38934	True	True	985,0131646837	ADFDNEFK
20200314_Exploris_RSLC9_Waters_CC_DDA_TKO_0c5ng.raw	P38934	True	True	1013,1106646837	EELNGLNPK
20200314_Exploris_RSLC9_Waters_CC_DDA_TKO_0c5ng.raw	P38934	True	True	1514,6909646837	NILPDLSSNALETK
20200314_Exploris_RSLC9_Waters_CC_DDA_TKO_0c5ng.raw	P38934	True	True	946,0203646837	QNIESVEK
20200314_Exploris_RSLC9_Waters_CC_DDA_TKO_0c5ng.raw	P38934	True	True	814,9322646837	QLDAQIK
20200314_Exploris_RSLC9_Waters_CC_DDA_TKO_0c5ng.raw	P38934	True	True	966,0538646837	LNLDYSNK
20200314_Exploris_RSLC9_Waters_CC_DDA_TKO_0c5ng.raw	P12695	True	True	856,0252646837	ILVPEGTK
20200314_Exploris_RSLC9_Waters_CC_DDA_TKO_0c5ng.raw	P12695	True	True	936,9232646837	LEDSGSDSK
20200314_Exploris_RSLC9_Waters_CC_DDA_TKO_0c5ng.raw	P12695	True	True	1061,1118646837	QSLNATANDK
20200314_Exploris_RSLC9_Waters_CC_DDA_TKO_0c5ng.raw	P12695	True	True	1088,2211646837	GLSQISNEIK
20200314_Exploris_RSLC9_Waters_CC_DDA_TKO_0c5ng.raw	P12695	True	True	1067,1560646837	ADIESYLEK
20200314_Exploris_RSLC9_Waters_CC_DDA_TKO_0c5ng.raw	P12695	True	True	1068,1468646837	AQPAEPQAEK
20200314_Exploris_RSLC9_Waters_CC_DDA_TKO_0c5ng.raw	P12695	True	True	1014,2254646837	LSINDLLVK
20200314_Exploris_RSLC9_Waters_CC_DDA_TKO_0c5ng.raw	P12695	True	True	846,0325646837	IFASPLAK
20200314_Exploris_RSLC9_Waters_CC_DDA_TKO_0c5ng.raw	P12695	True	True	1271,5299646837	TVIENPLEMLL
20200314_Exploris_RSLC9_Waters_CC_DDA_TKO_0c5ng.raw	P12695	True	True	1720,9787646837	LLQSTQGIPSYIVSSK
20200314_Exploris_RSLC9_Waters_CC_DDA_TKO_0c5ng.raw	P32324	True	True	1119,2353646837	STLTDSLVQR
20200314_Exploris_RSLC9_Waters_CC_DDA_TKO_0c5ng.raw	P32324	True	True	1164,2936646837	EGPIFGEEMR
20200314_Exploris_RSLC9_Waters_CC_DDA_TKO_0c5ng.raw	P32324	True	True	1495,5556646837	ETVESESSQTALSK
20200314_Exploris_RSLC9_Waters_CC_DDA_TKO_0c5ng.raw	P32324	True	True	1072,2243646837	IQGPNYVPGK
20200314_Exploris_RSLC9_Waters_CC_DDA_TKO_0c5ng.raw	P32324	True	True	1774,9095646837	STAISLYSEMSDEDVK
20200314_Exploris_RSLC9_Waters_CC_DDA_TKO_0c5ng.raw	P32324	True	True	1487,7549646837	FSVSPVVQVAVEVK
20200314_Exploris_RSLC9_Waters_CC_DDA_TKO_0c5ng.raw	P32324	True	True	1142,2287646837	EDLYQTFAR
20200314_Exploris_RSLC9_Waters_CC_DDA_TKO_0c5ng.raw	P32324	True	True	1029,2176646837	GGGQIIPTMR
20200314_Exploris_RSLC9_Waters_CC_DDA_TKO_0c5ng.raw	P32324	True	True	1921,1041646837	AEQLYEGPADDANCIAIK
20200314_Exploris_RSLC9_Waters_CC_DDA_TKO_0c5ng.raw	P32324	True	True	767,9623646837	PVVVINK
20200314_Exploris_RSLC9_Waters_CC_DDA_TKO_0c5ng.raw	P32324	True	True	1000,1986646837	ALLELQVSK
20200314_Exploris_RSLC9_Waters_CC_DDA_TKO_0c5ng.raw	P32324	True	True	1627,7408646837	IMADDYGWDVTDAR
20200314_Exploris_RSLC9_Waters_CC_DDA_TKO_0c5ng.raw	P32324	True	True	1039,2502646837	ADLMLYVSK
20200314_Exploris_RSLC9_Waters_CC_DDA_TKO_0c5ng.raw	P32324	True	True	1066,2356646837	VAFTVDQMR
20200314_Exploris_RSLC9_Waters_CC_DDA_TKO_0c5ng.raw	P32324	True	True	1055,2317646837	DEIPVLLEK
20200314_Exploris_RSLC9_Waters_CC_DDA_TKO_0c5ng.raw	P22203	True	True	1230,3354646837	IEINNTLEER
20200314_Exploris_RSLC9_Waters_CC_DDA_TKO_0c5ng.raw	P22203	True	True	1446,5726646837	DLVSGGVVVSNASDK
20200314_Exploris_RSLC9_Waters_CC_DDA_TKO_0c5ng.raw	P22203	True	True	1124,1646646837	ADQEYEIEK
20200314_Exploris_RSLC9_Waters_CC_DDA_TKO_0c5ng.raw	P22203	True	True	1717,9317646837	APLEEIVISNDYLNK
20200314_Exploris_RSLC9_Waters_CC_DDA_TKO_0c5ng.raw	P22203	True	True	1049,1995646837	DVDLIESMK
20200314_Exploris_RSLC9_Waters_CC_DDA_TKO_0c5ng.raw	P22203	True	True	906,0417646837	LELYGPSK
20200314_Exploris_RSLC9_Waters_CC_DDA_TKO_0c5ng.raw	P22203	True	True	1265,2969646837	NETNNIDGNFK
20200314_Exploris_RSLC9_Waters_CC_DDA_TKO_0c5ng.raw	P22203	True	True	1211,4191646837	LLSEEALPAIR
20200314_Exploris_RSLC9_Waters_CC_DDA_TKO_0c5ng.raw	P22203	True	True	1019,2195646837	AMLSQQITK
20200314_Exploris_RSLC9_Waters_CC_DDA_TKO_0c5ng.raw	P05030	False	False	1417,4907646837	ADTGIAVEGATDAAR
20200314_Exploris_RSLC9_Waters_CC_DDA_TKO_0c5ng.raw	P05030	True	True	1192,2000646837	DDTAQTVSEAR
20200314_Exploris_RSLC9_Waters_CC_DDA_TKO_0c5ng.raw	P05030	False	False	827,8878646837	VSTQHEK
20200314_Exploris_RSLC9_Waters_CC_DDA_TKO_0c5ng.raw	P05030	False	False	1448,5937646837	QLGLGTNIYNAER
20200314_Exploris_RSLC9_Waters_CC_DDA_TKO_0c5ng.raw	P05030	False	False	1808,0315646837	GYLVAMTGDGVNDAPSLK
20200314_Exploris_RSLC9_Waters_CC_DDA_TKO_0c5ng.raw	P05030	False	False	1075,2837646837	MLTGDAVGIAK
20200314_Exploris_RSLC9_Waters_CC_DDA_TKO_0c5ng.raw	P05030	False	False	970,1320646837	VVEILQNR
20200314_Exploris_RSLC9_Waters_CC_DDA_TKO_0c5ng.raw	P05030	True	True	1858,0512646837	GEGFMVVTATGDNTFVGR
20200314_Exploris_RSLC9_Waters_CC_DDA_TKO_0c5ng.raw	P49095	True	True	901,0227646837	ADVENLLK
20200314_Exploris_RSLC9_Waters_CC_DDA_TKO_0c5ng.raw	P49095	True	True	1414,4871646837	TAATDITSTQYSR
20200314_Exploris_RSLC9_Waters_CC_DDA_TKO_0c5ng.raw	P08524	True	True	938,9849646837	TLDENYGK
20200314_Exploris_RSLC9_Waters_CC_DDA_TKO_0c5ng.raw	P08524	True	True	1091,2677646837	ADVLTAFLNK
20200314_Exploris_RSLC9_Waters_CC_DDA_TKO_0c5ng.raw	P08524	True	True	849,0106646837	CSWVINK
20200314_Exploris_RSLC9_Waters_CC_DDA_TKO_0c5ng.raw	P08524	True	True	1003,0721646837	IGTDIQDNK
20200314_Exploris_RSLC9_Waters_CC_DDA_TKO_0c5ng.raw	P08524	True	True	718,7571646837	DSVAEAK
20200314_Exploris_RSLC9_Waters_CC_DDA_TKO_0c5ng.raw	P15705	True	True	944,0473646837	TIEYYQK
20200314_Exploris_RSLC9_Waters_CC_DDA_TKO_0c5ng.raw	P15705	True	True	1883,9411646837	FQPGTSNETPEETYQR
20200314_Exploris_RSLC9_Waters_CC_DDA_TKO_0c5ng.raw	P15705	True	True	1071,1902646837	EIDQLYYK
20200314_Exploris_RSLC9_Waters_CC_DDA_TKO_0c5ng.raw	P15705	True	True	1220,2966646837	AEAEAYVNPEK
20200314_Exploris_RSLC9_Waters_CC_DDA_TKO_0c5ng.raw	P15705	True	True	1409,5109646837	EYASALETLDAAR
20200314_Exploris_RSLC9_Waters_CC_DDA_TKO_0c5ng.raw	P15705	True	True	960,0471646837	ALELDASNK
20200314_Exploris_RSLC9_Waters_CC_DDA_TKO_0c5ng.raw	P15705	True	True	1265,2483646837	DAEPQSDSTTSK
20200314_Exploris_RSLC9_Waters_CC_DDA_TKO_0c5ng.raw	P26785	True	True	1379,4389646837	VSSASAAASESDVAK
20200314_Exploris_RSLC9_Waters_CC_DDA_TKO_0c5ng.raw	P26785	False	False	881,0814646837	VVVPQALR
20200314_Exploris_RSLC9_Waters_CC_DDA_TKO_0c5ng.raw	P26785	True	True	785,8937646837	QVLNGQK
20200314_Exploris_RSLC9_Waters_CC_DDA_TKO_0c5ng.raw	P26785	True	True	830,8879646837	SAEYYAK
20200314_Exploris_RSLC9_Waters_CC_DDA_TKO_0c5ng.raw	P26785	True	True	1353,4925646837	AEALNISGEFFR
20200314_Exploris_RSLC9_Waters_CC_DDA_TKO_0c5ng.raw	P35176	True	True	865,8903646837	DENFDVK
20200314_Exploris_RSLC9_Waters_CC_DDA_TKO_0c5ng.raw	P35176	True	True	1984,2263646837	EVIIVESGELETVPLDNK
20200314_Exploris_RSLC9_Waters_CC_DDA_TKO_0c5ng.raw	P35176	True	True	1142,1395646837	AEASEAAHDEL
20200314_Exploris_RSLC9_Waters_CC_DDA_TKO_0c5ng.raw	O13516	False	False	845,9434646837	VGVLSEDK
20200314_Exploris_RSLC9_Waters_CC_DDA_TKO_0c5ng.raw	O13516	False	False	879,0191646837	LQTQVYK
20200314_Exploris_RSLC9_Waters_CC_DDA_TKO_0c5ng.raw	O13516	True	True	1708,5722646837	AEASGEAADEADEADEE
20200314_Exploris_RSLC9_Waters_CC_DDA_TKO_0c5ng.raw	O13516	False	False	893,9501646837	RPYESSR
20200314_Exploris_RSLC9_Waters_CC_DDA_TKO_0c5ng.raw	O13516	False	False	1303,5806646837	QIVNIPSFMVR
20200314_Exploris_RSLC9_Waters_CC_DDA_TKO_0c5ng.raw	O13516	False	False	833,9781646837	LAGEFGLK
20200314_Exploris_RSLC9_Waters_CC_DDA_TKO_0c5ng.raw	O13516	False	False	821,9671646837	ISFQLSK
20200314_Exploris_RSLC9_Waters_CC_DDA_TKO_0c5ng.raw	P05755	True	True	1536,4317646837	AEASGEAAEEAEDEE
20200314_Exploris_RSLC9_Waters_CC_DDA_TKO_0c5ng.raw	P17076	False	False	872,0275646837	LGTLVNQK
20200314_Exploris_RSLC9_Waters_CC_DDA_TKO_0c5ng.raw	P17076	False	False	880,9483646837	NTAAETFK
20200314_Exploris_RSLC9_Waters_CC_DDA_TKO_0c5ng.raw	P17076	False	False	857,0155646837	VAPAPFGAK
20200314_Exploris_RSLC9_Waters_CC_DDA_TKO_0c5ng.raw	P17076	False	False	994,1107646837	NPLTHSTPK
20200314_Exploris_RSLC9_Waters_CC_DDA_TKO_0c5ng.raw	P17076	False	False	1158,3177646837	NFGIGQAVQPK
20200314_Exploris_RSLC9_Waters_CC_DDA_TKO_0c5ng.raw	P17076	False	False	1648,8744646837	VPPTIAQFQYTLDR
20200314_Exploris_RSLC9_Waters_CC_DDA_TKO_0c5ng.raw	P17076	False	False	1117,2629646837	TSAVAALTEVR
20200314_Exploris_RSLC9_Waters_CC_DDA_TKO_0c5ng.raw	P17076	True	True	844,9153646837	EAAAVAEGK
20200314_Exploris_RSLC9_Waters_CC_DDA_TKO_0c5ng.raw	P17076	False	False	916,9788646837	AEDEAALAK
20200314_Exploris_RSLC9_Waters_CC_DDA_TKO_0c5ng.raw	P15891	True	True	980,0778646837	EIDAEYLK
20200314_Exploris_RSLC9_Waters_CC_DDA_TKO_0c5ng.raw	P15891	True	True	900,9361646837	AEEAEQPK
20200314_Exploris_RSLC9_Waters_CC_DDA_TKO_0c5ng.raw	P15891	True	True	1267,3990646837	GLFPSNYVSLGN
20200314_Exploris_RSLC9_Waters_CC_DDA_TKO_0c5ng.raw	P15891	True	True	970,0887646837	NVASGAPVQK
20200314_Exploris_RSLC9_Waters_CC_DDA_TKO_0c5ng.raw	P15891	True	True	1014,0956646837	VSPPGSDVEK
20200314_Exploris_RSLC9_Waters_CC_DDA_TKO_0c5ng.raw	P15891	True	True	805,9274646837	VQYGLAR
20200314_Exploris_RSLC9_Waters_CC_DDA_TKO_0c5ng.raw	P15891	True	True	971,1138646837	SEPTIISPK
20200314_Exploris_RSLC9_Waters_CC_DDA_TKO_0c5ng.raw	P10592	False	False	772,8515646837	DNNLLGK
20200314_Exploris_RSLC9_Waters_CC_DDA_TKO_0c5ng.raw	P10592	False	False	686,8015646837	LIGDAAK
20200314_Exploris_RSLC9_Waters_CC_DDA_TKO_0c5ng.raw	P10592	False	False	1068,1438646837	ETAESYLGAK
20200314_Exploris_RSLC9_Waters_CC_DDA_TKO_0c5ng.raw	P10592	True	True	1023,0595646837	EEFDDQLK
20200314_Exploris_RSLC9_Waters_CC_DDA_TKO_0c5ng.raw	P10592	True	True	1457,5551646837	TTPSFVGFTDTER
20200314_Exploris_RSLC9_Waters_CC_DDA_TKO_0c5ng.raw	P10592	False	False	776,8984646837	MVAEAEK
20200314_Exploris_RSLC9_Waters_CC_DDA_TKO_0c5ng.raw	P10592	False	False	933,9659646837	NTISEAGDK
20200314_Exploris_RSLC9_Waters_CC_DDA_TKO_0c5ng.raw	P10592	False	False	1214,2956646837	VDIIANDQGNR
20200314_Exploris_RSLC9_Waters_CC_DDA_TKO_0c5ng.raw	P10592	False	False	1675,6837646837	ATAGDTHLGGEDFDNR
20200314_Exploris_RSLC9_Waters_CC_DDA_TKO_0c5ng.raw	P10592	False	False	988,1468646837	PQIQVEFK
20200314_Exploris_RSLC9_Waters_CC_DDA_TKO_0c5ng.raw	P10592	False	False	758,8651646837	LIDVDGK
20200314_Exploris_RSLC9_Waters_CC_DDA_TKO_0c5ng.raw	P10592	False	False	1199,3677646837	DAGTIAGLNVLR
20200314_Exploris_RSLC9_Waters_CC_DDA_TKO_0c5ng.raw	P10592	False	False	1895,0541646837	VNDAVVTVPAYFNDSQR
20200314_Exploris_RSLC9_Waters_CC_DDA_TKO_0c5ng.raw	P10592	False	False	1265,4240646837	NQLESIAYSLK
20200314_Exploris_RSLC9_Waters_CC_DDA_TKO_0c5ng.raw	P10592	True	True	1750,8750646837	AEETIAWLDSNTTATK
20200314_Exploris_RSLC9_Waters_CC_DDA_TKO_0c5ng.raw	P10592	False	False	1242,4072646837	FEELCADLFR
20200314_Exploris_RSLC9_Waters_CC_DDA_TKO_0c5ng.raw	P10592	True	True	1591,7541646837	NQAAMNPANTVFDAK
20200314_Exploris_RSLC9_Waters_CC_DDA_TKO_0c5ng.raw	P10592	False	False	1550,7853646837	NFTPEQISSMVLGK
20200314_Exploris_RSLC9_Waters_CC_DDA_TKO_0c5ng.raw	P10592	False	False	1056,1786646837	LVTDYFNGK
20200314_Exploris_RSLC9_Waters_CC_DDA_TKO_0c5ng.raw	P10592	False	False	1659,8950646837	IINEPTAAAIAYGLDK
20200314_Exploris_RSLC9_Waters_CC_DDA_TKO_0c5ng.raw	P10592	False	False	2585,8049646837	SEVFSTYADNQPGVLIQVFEGER
20200314_Exploris_RSLC9_Waters_CC_DDA_TKO_0c5ng.raw	P10592	False	False	2577,7797646837	SINPDEAVAYGAAVQAAILTGDESSK
20200314_Exploris_RSLC9_Waters_CC_DDA_TKO_0c5ng.raw	P10592	False	False	803,9060646837	ITITNDK
20200314_Exploris_RSLC9_Waters_CC_DDA_TKO_0c5ng.raw	P10591	True	True	1471,5820646837	TTPSFVAFTDTER
20200314_Exploris_RSLC9_Waters_CC_DDA_TKO_0c5ng.raw	P10591	True	True	1607,7535646837	NQAAMNPSNTVFDAK
20200314_Exploris_RSLC9_Waters_CC_DDA_TKO_0c5ng.raw	P10591	True	True	1752,8475646837	AEETISWLDSNTTASK
20200314_Exploris_RSLC9_Waters_CC_DDA_TKO_0c5ng.raw	P10591	True	True	2599,8317646837	SEIFSTYADNQPGVLIQVFEGER
20200314_Exploris_RSLC9_Waters_CC_DDA_TKO_0c5ng.raw	P32589	True	True	1017,0528646837	TDLPEGEEK
20200314_Exploris_RSLC9_Waters_CC_DDA_TKO_0c5ng.raw	P32589	True	True	830,9287646837	LVELDDK
20200314_Exploris_RSLC9_Waters_CC_DDA_TKO_0c5ng.raw	P32589	True	True	1075,2251646837	STPSVVGFGPK
20200314_Exploris_RSLC9_Waters_CC_DDA_TKO_0c5ng.raw	P32589	True	True	1077,1695646837	ENEMLAQDK
20200314_Exploris_RSLC9_Waters_CC_DDA_TKO_0c5ng.raw	P32589	True	True	988,0980646837	EELEELVK
20200314_Exploris_RSLC9_Waters_CC_DDA_TKO_0c5ng.raw	P32589	True	True	857,9976646837	LNELIEK
20200314_Exploris_RSLC9_Waters_CC_DDA_TKO_0c5ng.raw	P32589	False	False	1456,7210646837	GAAFICAIHSPTLR
20200314_Exploris_RSLC9_Waters_CC_DDA_TKO_0c5ng.raw	P32589	True	True	1701,8018646837	AEEWLYDEGFDSIK
20200314_Exploris_RSLC9_Waters_CC_DDA_TKO_0c5ng.raw	P32589	True	True	1414,5732646837	NTLEEYIYTLR
20200314_Exploris_RSLC9_Waters_CC_DDA_TKO_0c5ng.raw	P32589	True	True	1653,8909646837	IVNDVTAAGVSYGIFK
20200314_Exploris_RSLC9_Waters_CC_DDA_TKO_0c5ng.raw	P32589	True	True	1598,6785646837	LEEEYAPFASDAEK
20200314_Exploris_RSLC9_Waters_CC_DDA_TKO_0c5ng.raw	P32589	True	True	1615,7986646837	DDLTIVAHTFGLDAK
20200314_Exploris_RSLC9_Waters_CC_DDA_TKO_0c5ng.raw	P32589	True	True	805,9398646837	VLGTACDK
20200314_Exploris_RSLC9_Waters_CC_DDA_TKO_0c5ng.raw	P32589	True	True	758,8681646837	NTVANLK
20200314_Exploris_RSLC9_Waters_CC_DDA_TKO_0c5ng.raw	P32589	False	False	1377,5553646837	YEELASLGNIIR
20200314_Exploris_RSLC9_Waters_CC_DDA_TKO_0c5ng.raw	P43545;P53824	True	False	878,9757646837	AEIQQYK
20200314_Exploris_RSLC9_Waters_CC_DDA_TKO_0c5ng.raw	P43545;P53824	False	False	1219,2660646837	GEAGTGDVSEAVK
20200314_Exploris_RSLC9_Waters_CC_DDA_TKO_0c5ng.raw	P43545;P53824	True	False	867,9062646837	TESDFAAK
20200314_Exploris_RSLC9_Waters_CC_DDA_TKO_0c5ng.raw	P15108	False	False	917,9232646837	VDEGGAQDK
20200314_Exploris_RSLC9_Waters_CC_DDA_TKO_0c5ng.raw	P15108	False	False	1513,6629646837	GVVDSEDLPLNLSR
20200314_Exploris_RSLC9_Waters_CC_DDA_TKO_0c5ng.raw	P15108	False	False	1281,3338646837	DDQLEYLEEK
20200314_Exploris_RSLC9_Waters_CC_DDA_TKO_0c5ng.raw	P15108	True	True	1016,1113646837	DILGDQVEK
20200314_Exploris_RSLC9_Waters_CC_DDA_TKO_0c5ng.raw	P15108	False	False	878,9728646837	EYEPLTK
20200314_Exploris_RSLC9_Waters_CC_DDA_TKO_0c5ng.raw	P15108	False	False	1069,1720646837	EVPIPEEEK
20200314_Exploris_RSLC9_Waters_CC_DDA_TKO_0c5ng.raw	P15108	False	False	807,9123646837	DSGIGMTK
20200314_Exploris_RSLC9_Waters_CC_DDA_TKO_0c5ng.raw	P15108	False	False	820,9361646837	TFEISPK
20200314_Exploris_RSLC9_Waters_CC_DDA_TKO_0c5ng.raw	P15108	False	False	788,9348646837	TLVDITK
20200314_Exploris_RSLC9_Waters_CC_DDA_TKO_0c5ng.raw	P15108	False	False	890,0423646837	SPFLDALK
20200314_Exploris_RSLC9_Waters_CC_DDA_TKO_0c5ng.raw	P15108	False	False	1818,9093646837	NPSDITQEEYNAFYK
20200314_Exploris_RSLC9_Waters_CC_DDA_TKO_0c5ng.raw	P15108	False	False	1383,4963646837	TGQFGWSANMER
20200314_Exploris_RSLC9_Waters_CC_DDA_TKO_0c5ng.raw	P15108	True	True	1377,3737646837	LEEVDEEEEEK
20200314_Exploris_RSLC9_Waters_CC_DDA_TKO_0c5ng.raw	P15108	False	False	1300,4693646837	NIYYITGESLK
20200314_Exploris_RSLC9_Waters_CC_DDA_TKO_0c5ng.raw	P15108	False	False	1168,2267646837	LGVHEDTQNR
20200314_Exploris_RSLC9_Waters_CC_DDA_TKO_0c5ng.raw	P15108	False	False	1053,1750646837	APFDLFESK
20200314_Exploris_RSLC9_Waters_CC_DDA_TKO_0c5ng.raw	P15108	False	False	1360,5249646837	QLETEPDLFIR
20200314_Exploris_RSLC9_Waters_CC_DDA_TKO_0c5ng.raw	P15108	False	False	1383,3804646837	DFELEETDEEK
20200314_Exploris_RSLC9_Waters_CC_DDA_TKO_0c5ng.raw	P15108	False	False	1256,4599646837	AELINNLGTIAK
20200314_Exploris_RSLC9_Waters_CC_DDA_TKO_0c5ng.raw	P15108	True	True	1998,1255646837	LIEAFNEIAEDSEQFDK
20200314_Exploris_RSLC9_Waters_CC_DDA_TKO_0c5ng.raw	P15108	True	True	921,0130646837	YQALSDPK
20200314_Exploris_RSLC9_Waters_CC_DDA_TKO_0c5ng.raw	P15108	False	False	939,1179646837	LLDAPAAIR
20200314_Exploris_RSLC9_Waters_CC_DDA_TKO_0c5ng.raw	P40185	True	True	1616,7837646837	NILAESNSSLDNIVK
20200314_Exploris_RSLC9_Waters_CC_DDA_TKO_0c5ng.raw	P40185	True	True	1036,2496646837	VNVFLADMK
20200314_Exploris_RSLC9_Waters_CC_DDA_TKO_0c5ng.raw	P40185	True	True	1289,4053646837	NFAEFNSVYAK
20200314_Exploris_RSLC9_Waters_CC_DDA_TKO_0c5ng.raw	P40185	True	True	1062,1859646837	AEQVFQNVK
20200314_Exploris_RSLC9_Waters_CC_DDA_TKO_0c5ng.raw	P40185	True	True	944,0478646837	PVQGSISEK
20200314_Exploris_RSLC9_Waters_CC_DDA_TKO_0c5ng.raw	P40037	True	True	1304,3745646837	NVLEASNSSLDR
20200314_Exploris_RSLC9_Waters_CC_DDA_TKO_0c5ng.raw	P40037	True	True	1042,1955646837	AEQVIQNIK
20200314_Exploris_RSLC9_Waters_CC_DDA_TKO_0c5ng.raw	P40037	True	True	931,0490646837	LVEGSIADK
20200314_Exploris_RSLC9_Waters_CC_DDA_TKO_0c5ng.raw	Q08245	True	True	1217,2933646837	EQAEASIDNLK
20200314_Exploris_RSLC9_Waters_CC_DDA_TKO_0c5ng.raw	Q08245	True	True	1188,2549646837	AETAAQDVQQK
20200314_Exploris_RSLC9_Waters_CC_DDA_TKO_0c5ng.raw	Q08245	True	True	1215,2776646837	NEATPEAEQVK
20200314_Exploris_RSLC9_Waters_CC_DDA_TKO_0c5ng.raw	Q08245	True	True	889,9562646837	QASAAVSEK
20200314_Exploris_RSLC9_Waters_CC_DDA_TKO_0c5ng.raw	Q02785	True	True	906,9891646837	QYVDNIR
20200314_Exploris_RSLC9_Waters_CC_DDA_TKO_0c5ng.raw	Q02785	True	True	982,0564646837	AEVEELHR
20200314_Exploris_RSLC9_Waters_CC_DDA_TKO_0c5ng.raw	Q02785	True	True	1200,2659646837	AVNDDPELATR
20200314_Exploris_RSLC9_Waters_CC_DDA_TKO_0c5ng.raw	P00549	False	False	986,1717646837	TSIIGTIGPK
20200314_Exploris_RSLC9_Waters_CC_DDA_TKO_0c5ng.raw	P00549	True	True	1227,3782646837	TNNPETLVALR
20200314_Exploris_RSLC9_Waters_CC_DDA_TKO_0c5ng.raw	P00549	True	True	947,1128646837	VTDGVMVAR
20200314_Exploris_RSLC9_Waters_CC_DDA_TKO_0c5ng.raw	P00549	True	True	819,9512646837	INFGIEK
20200314_Exploris_RSLC9_Waters_CC_DDA_TKO_0c5ng.raw	P00549	True	True	1315,5279646837	AIIVLSTSGTTPR
20200314_Exploris_RSLC9_Waters_CC_DDA_TKO_0c5ng.raw	P00549	True	True	931,1098646837	IMYVDYK
20200314_Exploris_RSLC9_Waters_CC_DDA_TKO_0c5ng.raw	P00549	True	True	1341,4387646837	AGAGHSNTLQVSTV
20200314_Exploris_RSLC9_Waters_CC_DDA_TKO_0c5ng.raw	P00549	True	True	1214,3356646837	GDTYVSIQGFK
20200314_Exploris_RSLC9_Waters_CC_DDA_TKO_0c5ng.raw	P00549	True	True	858,9421646837	EVLGEQGK
20200314_Exploris_RSLC9_Waters_CC_DDA_TKO_0c5ng.raw	P00549	True	True	1002,1308646837	TANDVLTIR
20200314_Exploris_RSLC9_Waters_CC_DDA_TKO_0c5ng.raw	P00549	True	True	1344,5260646837	LTSLNVVAGSDLR
20200314_Exploris_RSLC9_Waters_CC_DDA_TKO_0c5ng.raw	P00549	True	True	1760,9163646837	IENQQGVNNFDEILK
20200314_Exploris_RSLC9_Waters_CC_DDA_TKO_0c5ng.raw	P00549	True	True	2465,7250646837	AEVSDVGNAILDGADCVMLSGETAK
20200314_Exploris_RSLC9_Waters_CC_DDA_TKO_0c5ng.raw	P00549	True	True	1749,0325646837	GDLGIEIPAPEVLAVQK
20200314_Exploris_RSLC9_Waters_CC_DDA_TKO_0c5ng.raw	P00549	True	True	1069,2637646837	GVFPFVFEK
20200314_Exploris_RSLC9_Waters_CC_DDA_TKO_0c5ng.raw	P00549	False	False	941,1308646837	PLAIALDTK
20200314_Exploris_RSLC9_Waters_CC_DDA_TKO_0c5ng.raw	P00549	True	True	1518,5520646837	EPVSDWTDDVEAR
20200314_Exploris_RSLC9_Waters_CC_DDA_TKO_0c5ng.raw	P00549	True	True	1954,3000646837	PVICATQMLESMTYNPR
20200314_Exploris_RSLC9_Waters_CC_DDA_TKO_0c5ng.raw	P00549	True	True	1873,1315646837	SEELYPGRPLAIALDTK
20200314_Exploris_RSLC9_Waters_CC_DDA_TKO_0c5ng.raw	P00549	True	True	1724,9238646837	GVNLPGTDVDLPALSEK
20200314_Exploris_RSLC9_Waters_CC_DDA_TKO_0c5ng.raw	P22803	False	False	939,1180646837	VVGANPAAIK
20200314_Exploris_RSLC9_Waters_CC_DDA_TKO_0c5ng.raw	P22803	True	True	1400,4138646837	SASEYDSALASGDK
20200314_Exploris_RSLC9_Waters_CC_DDA_TKO_0c5ng.raw	P22803	True	True	1439,5392646837	FAEQYSDAAFYK
20200314_Exploris_RSLC9_Waters_CC_DDA_TKO_0c5ng.raw	P22803	True	True	1485,7537646837	AEVSSMPTLIFYK
20200314_Exploris_RSLC9_Waters_CC_DDA_TKO_0c5ng.raw	P49090	True	True	1237,2808646837	AFDTTDEPDVK
20200314_Exploris_RSLC9_Waters_CC_DDA_TKO_0c5ng.raw	P49090	True	True	1368,5506646837	IPSTPVDYHAIR
20200314_Exploris_RSLC9_Waters_CC_DDA_TKO_0c5ng.raw	P49089	True	True	1151,1903646837	AFDTTGEPDAK
20200314_Exploris_RSLC9_Waters_CC_DDA_TKO_0c5ng.raw	P25694	True	True	744,8846646837	TATAILR
20200314_Exploris_RSLC9_Waters_CC_DDA_TKO_0c5ng.raw	P25694	True	True	822,8653646837	AFEEAEK
20200314_Exploris_RSLC9_Waters_CC_DDA_TKO_0c5ng.raw	P25694	True	True	1242,3465646837	EVDIGIPDATGR
20200314_Exploris_RSLC9_Waters_CC_DDA_TKO_0c5ng.raw	P25694	True	True	1139,2689646837	PLLDASGVDPR
20200314_Exploris_RSLC9_Waters_CC_DDA_TKO_0c5ng.raw	P25694	True	True	1032,1168646837	RSVSDAELR
20200314_Exploris_RSLC9_Waters_CC_DDA_TKO_0c5ng.raw	P25694	True	True	1435,6356646837	AVATEVSANFISVK
20200314_Exploris_RSLC9_Waters_CC_DDA_TKO_0c5ng.raw	P25694	True	True	1738,9561646837	ATQGFSGADLLYIVQR
20200314_Exploris_RSLC9_Waters_CC_DDA_TKO_0c5ng.raw	P25694	True	True	1452,7063646837	TPLEPGLELTAIAK
20200314_Exploris_RSLC9_Waters_CC_DDA_TKO_0c5ng.raw	Q00955	True	True	993,0796646837	AFLASEEAR
20200314_Exploris_RSLC9_Waters_CC_DDA_TKO_0c5ng.raw	Q00955	True	True	843,9707646837	EILDLNK
20200314_Exploris_RSLC9_Waters_CC_DDA_TKO_0c5ng.raw	P40525;P87262	True	False	977,1205646837	AFLIEEQK
20200314_Exploris_RSLC9_Waters_CC_DDA_TKO_0c5ng.raw	P40525;P87262	True	False	712,8424646837	TPGGILR
20200314_Exploris_RSLC9_Waters_CC_DDA_TKO_0c5ng.raw	P40525;P87262	True	False	1733,9733646837	CGDCGSALQGISTLRPR
20200314_Exploris_RSLC9_Waters_CC_DDA_TKO_0c5ng.raw	P40525;P87262	True	False	1480,6691646837	CGDCGSALQGISTLR
20200314_Exploris_RSLC9_Waters_CC_DDA_TKO_0c5ng.raw	P40525;P87262	True	False	775,8090646837	EQTEAAK
20200314_Exploris_RSLC9_Waters_CC_DDA_TKO_0c5ng.raw	P43621	True	True	887,9836646837	LADSIDVR
20200314_Exploris_RSLC9_Waters_CC_DDA_TKO_0c5ng.raw	P43621	True	True	900,0379646837	IQEIIER
20200314_Exploris_RSLC9_Waters_CC_DDA_TKO_0c5ng.raw	P43621	True	True	852,8915646837	SDEYLVQ
20200314_Exploris_RSLC9_Waters_CC_DDA_TKO_0c5ng.raw	P43621	True	True	1387,5535646837	AFPANDQSLGVLR
20200314_Exploris_RSLC9_Waters_CC_DDA_TKO_0c5ng.raw	P53141	True	True	891,0301646837	FIEDVLR
20200314_Exploris_RSLC9_Waters_CC_DDA_TKO_0c5ng.raw	P53141	True	True	853,9685646837	AFQVFDK
20200314_Exploris_RSLC9_Waters_CC_DDA_TKO_0c5ng.raw	P53141	True	True	1011,1964646837	YMLTGLGEK
20200314_Exploris_RSLC9_Waters_CC_DDA_TKO_0c5ng.raw	P53141	True	True	938,0001646837	DSLGDYLR
20200314_Exploris_RSLC9_Waters_CC_DDA_TKO_0c5ng.raw	P31539	False	False	768,9066646837	LDPVIGR
20200314_Exploris_RSLC9_Waters_CC_DDA_TKO_0c5ng.raw	P31539	True	True	934,9507646837	LSESENEK
20200314_Exploris_RSLC9_Waters_CC_DDA_TKO_0c5ng.raw	P31539	True	True	1373,4376646837	LEDQVAEEERR
20200314_Exploris_RSLC9_Waters_CC_DDA_TKO_0c5ng.raw	P31539	True	True	1009,0914646837	VDCSELSEK
20200314_Exploris_RSLC9_Waters_CC_DDA_TKO_0c5ng.raw	P31539	True	True	1217,2501646837	LEDQVAEEER
20200314_Exploris_RSLC9_Waters_CC_DDA_TKO_0c5ng.raw	P31539	True	True	1413,5426646837	EASLQEELEPLR
20200314_Exploris_RSLC9_Waters_CC_DDA_TKO_0c5ng.raw	P31539	True	True	743,8535646837	VLQDAAK
20200314_Exploris_RSLC9_Waters_CC_DDA_TKO_0c5ng.raw	P31539	True	True	858,9420646837	DDAANILK
20200314_Exploris_RSLC9_Waters_CC_DDA_TKO_0c5ng.raw	P31539	True	True	1115,2439646837	EAQVDIEAIK
20200314_Exploris_RSLC9_Waters_CC_DDA_TKO_0c5ng.raw	P31539	True	True	1084,2760646837	LIQNEILNK
20200314_Exploris_RSLC9_Waters_CC_DDA_TKO_0c5ng.raw	P31539	True	True	980,9331646837	DEDADSTTK
20200314_Exploris_RSLC9_Waters_CC_DDA_TKO_0c5ng.raw	P31539	True	True	1491,6717646837	DLSSEVVGQMDAIK
20200314_Exploris_RSLC9_Waters_CC_DDA_TKO_0c5ng.raw	P31539	True	True	856,9725646837	QQALELR
20200314_Exploris_RSLC9_Waters_CC_DDA_TKO_0c5ng.raw	P31539	True	True	1020,2322646837	ISSIVIFNK
20200314_Exploris_RSLC9_Waters_CC_DDA_TKO_0c5ng.raw	P31539	True	True	2250,4175646837	AGANSMIQNVVDSDTISETAAR
20200314_Exploris_RSLC9_Waters_CC_DDA_TKO_0c5ng.raw	P31539	True	True	1071,3207646837	ALTILTLAQK
20200314_Exploris_RSLC9_Waters_CC_DDA_TKO_0c5ng.raw	P31539	True	True	966,1401646837	YFAIPDIK
20200314_Exploris_RSLC9_Waters_CC_DDA_TKO_0c5ng.raw	P31539	True	True	999,1273646837	IEVAEPSVR
20200314_Exploris_RSLC9_Waters_CC_DDA_TKO_0c5ng.raw	P31539	True	True	1413,6726646837	ILDSALVTAAQLAK
20200314_Exploris_RSLC9_Waters_CC_DDA_TKO_0c5ng.raw	P31539	True	True	859,9268646837	LDELENK
20200314_Exploris_RSLC9_Waters_CC_DDA_TKO_0c5ng.raw	P31539	True	True	901,0662646837	ETVNVVLK
20200314_Exploris_RSLC9_Waters_CC_DDA_TKO_0c5ng.raw	P31539	True	True	916,0373646837	LNLTQEAK
20200314_Exploris_RSLC9_Waters_CC_DDA_TKO_0c5ng.raw	P31539	True	True	1057,2102646837	TAIIEGVAQR
20200314_Exploris_RSLC9_Waters_CC_DDA_TKO_0c5ng.raw	P31539	True	True	1237,3300646837	VIGATTNNEYR
20200314_Exploris_RSLC9_Waters_CC_DDA_TKO_0c5ng.raw	P31539	True	True	1657,9150646837	VAGFLFNDEDMMIR
20200314_Exploris_RSLC9_Waters_CC_DDA_TKO_0c5ng.raw	P38720	True	True	1813,8961646837	GDIIIDGGNSHFPDSNR
20200314_Exploris_RSLC9_Waters_CC_DDA_TKO_0c5ng.raw	P38720	True	True	1480,6733646837	SIIGATSIEDFISK
20200314_Exploris_RSLC9_Waters_CC_DDA_TKO_0c5ng.raw	P38720	False	False	1113,1927646837	DYFGAHTFR
20200314_Exploris_RSLC9_Waters_CC_DDA_TKO_0c5ng.raw	P38720	True	True	935,1267646837	VLPGPEVPK
20200314_Exploris_RSLC9_Waters_CC_DDA_TKO_0c5ng.raw	P38720	True	True	898,0217646837	FFADAVTK
20200314_Exploris_RSLC9_Waters_CC_DDA_TKO_0c5ng.raw	P38720	True	True	1591,7362646837	GILFVGSGVSGGEEGAR
20200314_Exploris_RSLC9_Waters_CC_DDA_TKO_0c5ng.raw	P38720	True	True	992,1785646837	SVFLGQITK
20200314_Exploris_RSLC9_Waters_CC_DDA_TKO_0c5ng.raw	P38720	True	True	1861,2071646837	AGAPVDALINQIVPLLEK
20200314_Exploris_RSLC9_Waters_CC_DDA_TKO_0c5ng.raw	P38720	True	True	908,0143646837	EISDVFAK
20200314_Exploris_RSLC9_Waters_CC_DDA_TKO_0c5ng.raw	P38720	False	False	1123,3157646837	LPANLLQAQR
20200314_Exploris_RSLC9_Waters_CC_DDA_TKO_0c5ng.raw	P38720	True	True	1007,1497646837	NIFQSISAK
20200314_Exploris_RSLC9_Waters_CC_DDA_TKO_0c5ng.raw	P38720	True	True	1499,6943646837	VLPECASDNLPVDK
20200314_Exploris_RSLC9_Waters_CC_DDA_TKO_0c5ng.raw	P38720	False	False	862,9917646837	IMDTAGQK
20200314_Exploris_RSLC9_Waters_CC_DDA_TKO_0c5ng.raw	P38720	False	False	794,8115646837	FDDVDGK
20200314_Exploris_RSLC9_Waters_CC_DDA_TKO_0c5ng.raw	P05317	True	True	1060,2079646837	GTIEIVSDVK
20200314_Exploris_RSLC9_Waters_CC_DDA_TKO_0c5ng.raw	P05317	True	True	1764,9911646837	GNVGFVFTNEPLTEIK
20200314_Exploris_RSLC9_Waters_CC_DDA_TKO_0c5ng.raw	P05317	True	True	1283,4449646837	AGAVAPEDIWVR
20200314_Exploris_RSLC9_Waters_CC_DDA_TKO_0c5ng.raw	P05317	True	True	1295,4963646837	TSFFQALGVPTK
20200314_Exploris_RSLC9_Waters_CC_DDA_TKO_0c5ng.raw	P05317	True	True	1267,3961646837	GFLSDLPDFEK
20200314_Exploris_RSLC9_Waters_CC_DDA_TKO_0c5ng.raw	P05317	True	True	973,0425646837	EYLEEYK
20200314_Exploris_RSLC9_Waters_CC_DDA_TKO_0c5ng.raw	P0CX55;P0CX56	True	False	1274,3453646837	AGELTQEELER
20200314_Exploris_RSLC9_Waters_CC_DDA_TKO_0c5ng.raw	P0CX55;P0CX56	True	False	889,9127646837	QNDITDGK
20200314_Exploris_RSLC9_Waters_CC_DDA_TKO_0c5ng.raw	P0CX55;P0CX56	True	False	915,9970646837	LRDDLER
20200314_Exploris_RSLC9_Waters_CC_DDA_TKO_0c5ng.raw	P0CX55;P0CX56	True	False	1021,2604646837	IVYALTTIK
20200314_Exploris_RSLC9_Waters_CC_DDA_TKO_0c5ng.raw	P0CX55;P0CX56	True	False	1200,3524646837	LLNTNVDGNIK
20200314_Exploris_RSLC9_Waters_CC_DDA_TKO_0c5ng.raw	P0CX55;P0CX56	True	False	1016,2059646837	IPAWFLNR
20200314_Exploris_RSLC9_Waters_CC_DDA_TKO_0c5ng.raw	P0CX55;P0CX56	True	False	825,9734646837	YSNLVCK
20200314_Exploris_RSLC9_Waters_CC_DDA_TKO_0c5ng.raw	P60010	True	True	976,0087646837	AGFAGDDAPR
20200314_Exploris_RSLC9_Waters_CC_DDA_TKO_0c5ng.raw	P60010	True	True	2243,5729646837	ELYGNIVMSGGTTMFPGIAER
20200314_Exploris_RSLC9_Waters_CC_DDA_TKO_0c5ng.raw	P60010	True	True	1198,2037646837	DSYVGDEAQSK
20200314_Exploris_RSLC9_Waters_CC_DDA_TKO_0c5ng.raw	P60010	True	True	1790,9427646837	SYELPDGQVITIGNER
20200314_Exploris_RSLC9_Waters_CC_DDA_TKO_0c5ng.raw	P0CX49;P0CX50	True	False	730,8578646837	TTVAALR
20200314_Exploris_RSLC9_Waters_CC_DDA_TKO_0c5ng.raw	P0CX49;P0CX50	True	False	1445,6489646837	AGGECITLDQLAVR
20200314_Exploris_RSLC9_Waters_CC_DDA_TKO_0c5ng.raw	P0CX49;P0CX50	True	False	1331,4842646837	TVVVVGTVTDDAR
20200314_Exploris_RSLC9_Waters_CC_DDA_TKO_0c5ng.raw	P0CX49;P0CX50	True	False	883,0533646837	LYTFLAR
20200314_Exploris_RSLC9_Waters_CC_DDA_TKO_0c5ng.raw	P32602	True	True	1730,7572646837	AGNEDEAGNTYVEAYK
20200314_Exploris_RSLC9_Waters_CC_DDA_TKO_0c5ng.raw	P32602	True	True	1317,3672646837	ESIQQQEDDLL
20200314_Exploris_RSLC9_Waters_CC_DDA_TKO_0c5ng.raw	P32602	True	True	1793,8163646837	TLQEGQSEDPNFADSR
20200314_Exploris_RSLC9_Waters_CC_DDA_TKO_0c5ng.raw	P32602	True	True	1430,6373646837	GLCQLAATDAVAAAR
20200314_Exploris_RSLC9_Waters_CC_DDA_TKO_0c5ng.raw	P07245	False	False	986,0911646837	RVVDINDR
20200314_Exploris_RSLC9_Waters_CC_DDA_TKO_0c5ng.raw	P07245	True	True	1451,5482646837	FETDTEGEIAAIR
20200314_Exploris_RSLC9_Waters_CC_DDA_TKO_0c5ng.raw	P07245	True	True	1327,5359646837	SDIVGSPVAELLK
20200314_Exploris_RSLC9_Waters_CC_DDA_TKO_0c5ng.raw	P07245	True	True	786,8785646837	AGQVLDGK
20200314_Exploris_RSLC9_Waters_CC_DDA_TKO_0c5ng.raw	P07245	True	True	1902,1885646837	SPVTVEDVGCTGALTALLR
20200314_Exploris_RSLC9_Waters_CC_DDA_TKO_0c5ng.raw	P07245	True	True	801,9769646837	LTTIVQK
20200314_Exploris_RSLC9_Waters_CC_DDA_TKO_0c5ng.raw	P07245	True	True	1425,6403646837	LLTPVPSDIDISR
20200314_Exploris_RSLC9_Waters_CC_DDA_TKO_0c5ng.raw	P07245	True	True	1677,8672646837	TVVIDVGTNYVADPSK
20200314_Exploris_RSLC9_Waters_CC_DDA_TKO_0c5ng.raw	P07245	True	True	943,0601646837	LVGTEPEAK
20200314_Exploris_RSLC9_Waters_CC_DDA_TKO_0c5ng.raw	P38708	True	True	812,9629646837	NQVVVVR
20200314_Exploris_RSLC9_Waters_CC_DDA_TKO_0c5ng.raw	P38708	True	True	1327,4518646837	YVVSFDELEAR
20200314_Exploris_RSLC9_Waters_CC_DDA_TKO_0c5ng.raw	P38708	True	True	2021,1837646837	FAGGDFTTTCEGYIPQTGR
20200314_Exploris_RSLC9_Waters_CC_DDA_TKO_0c5ng.raw	P38708	True	True	1372,4931646837	AGTAAAAAAAALEDAK
20200314_Exploris_RSLC9_Waters_CC_DDA_TKO_0c5ng.raw	P38708	True	True	916,9843646837	ELFDTHR
20200314_Exploris_RSLC9_Waters_CC_DDA_TKO_0c5ng.raw	P38708	True	True	1137,2502646837	VVDFSQEVSK
20200314_Exploris_RSLC9_Waters_CC_DDA_TKO_0c5ng.raw	O13563	True	True	1242,2777646837	AGVCEYNEDSR
20200314_Exploris_RSLC9_Waters_CC_DDA_TKO_0c5ng.raw	Q02776	True	True	831,8732646837	AGVDVDEK
20200314_Exploris_RSLC9_Waters_CC_DDA_TKO_0c5ng.raw	P40302	True	True	1130,2615646837	AGVEAISQSLR
20200314_Exploris_RSLC9_Waters_CC_DDA_TKO_0c5ng.raw	P40302	True	True	1526,6583646837	DTPFTIYDGEAVAK
20200314_Exploris_RSLC9_Waters_CC_DDA_TKO_0c5ng.raw	P53184	True	True	1009,1253646837	AHNINVVDK
20200314_Exploris_RSLC9_Waters_CC_DDA_TKO_0c5ng.raw	P53184	True	True	1194,3453646837	ATAISAAELGYK
20200314_Exploris_RSLC9_Waters_CC_DDA_TKO_0c5ng.raw	P53184	True	True	1916,0851646837	GEELINPISDLMQDADR
20200314_Exploris_RSLC9_Waters_CC_DDA_TKO_0c5ng.raw	P00447	True	True	840,8865646837	EPSPANAR
20200314_Exploris_RSLC9_Waters_CC_DDA_TKO_0c5ng.raw	P00447	True	True	1577,7466646837	AIDEQFGSLDELIK
20200314_Exploris_RSLC9_Waters_CC_DDA_TKO_0c5ng.raw	P25719	False	False	720,8341646837	ALCTGEK
20200314_Exploris_RSLC9_Waters_CC_DDA_TKO_0c5ng.raw	P25719	True	True	1083,1584646837	AIESYGTASGK
20200314_Exploris_RSLC9_Waters_CC_DDA_TKO_0c5ng.raw	P25719	True	True	969,0571646837	FADENFVK
20200314_Exploris_RSLC9_Waters_CC_DDA_TKO_0c5ng.raw	P19882	True	True	786,9219646837	EGVITIR
20200314_Exploris_RSLC9_Waters_CC_DDA_TKO_0c5ng.raw	P19882	True	True	1160,2416646837	VGGASEVEVGEK
20200314_Exploris_RSLC9_Waters_CC_DDA_TKO_0c5ng.raw	P19882	True	True	887,0392646837	LLQEVASK
20200314_Exploris_RSLC9_Waters_CC_DDA_TKO_0c5ng.raw	P19882	True	True	1260,4438646837	NVAAGCNPMDLR
20200314_Exploris_RSLC9_Waters_CC_DDA_TKO_0c5ng.raw	P19882	True	True	1620,6886646837	TNEAAGDGTTSATVLGR
20200314_Exploris_RSLC9_Waters_CC_DDA_TKO_0c5ng.raw	P19882	True	True	1521,6547646837	TLEDELEVTEGMR
20200314_Exploris_RSLC9_Waters_CC_DDA_TKO_0c5ng.raw	P19882	True	True	1020,1889646837	VIEFLSANK
20200314_Exploris_RSLC9_Waters_CC_DDA_TKO_0c5ng.raw	P19882	True	True	1984,2320646837	ISSIQDILPALEISNQSR
20200314_Exploris_RSLC9_Waters_CC_DDA_TKO_0c5ng.raw	P19882	True	True	862,0473646837	LLASAMEK
20200314_Exploris_RSLC9_Waters_CC_DDA_TKO_0c5ng.raw	P19882	True	True	1526,7455646837	GVETLAEAVAATLGPK
20200314_Exploris_RSLC9_Waters_CC_DDA_TKO_0c5ng.raw	P19882	True	True	1801,0365646837	SEYTDMLATGIIDPFK
20200314_Exploris_RSLC9_Waters_CC_DDA_TKO_0c5ng.raw	P19882	True	True	912,1326646837	PLLLLSEK
20200314_Exploris_RSLC9_Waters_CC_DDA_TKO_0c5ng.raw	P19882	True	True	1656,8485646837	QIIENAGEEGSVIIGK
20200314_Exploris_RSLC9_Waters_CC_DDA_TKO_0c5ng.raw	P19882	True	True	1519,6668646837	VLDEVVVDNFDQK
20200314_Exploris_RSLC9_Waters_CC_DDA_TKO_0c5ng.raw	P19882	True	True	816,9049646837	GSQVAVEK
20200314_Exploris_RSLC9_Waters_CC_DDA_TKO_0c5ng.raw	P19882	True	True	894,0308646837	AIFTESVK
20200314_Exploris_RSLC9_Waters_CC_DDA_TKO_0c5ng.raw	P00890	True	True	1307,5943646837	AIGVLPQLIIDR
20200314_Exploris_RSLC9_Waters_CC_DDA_TKO_0c5ng.raw	P00890	True	True	1281,3368646837	ITSTDPNADYGK
20200314_Exploris_RSLC9_Waters_CC_DDA_TKO_0c5ng.raw	P00890	True	True	822,9116646837	AYAQGVSK
20200314_Exploris_RSLC9_Waters_CC_DDA_TKO_0c5ng.raw	P41338	True	True	1071,2775646837	TAVELGAVALK
20200314_Exploris_RSLC9_Waters_CC_DDA_TKO_0c5ng.raw	P41338	True	True	1013,2406646837	AIILGAQSIK
20200314_Exploris_RSLC9_Waters_CC_DDA_TKO_0c5ng.raw	P41338	True	True	857,9544646837	VPELDASK
20200314_Exploris_RSLC9_Waters_CC_DDA_TKO_0c5ng.raw	P41338	True	True	1319,4755646837	FGQTVLVDGVER
20200314_Exploris_RSLC9_Waters_CC_DDA_TKO_0c5ng.raw	P05319	True	True	1544,7143646837	AILESVGIEIEDEK
20200314_Exploris_RSLC9_Waters_CC_DDA_TKO_0c5ng.raw	P05319	True	True	2381,5335646837	LAAVPAAGPASAGGAAAASGDAAAEEEK
20200314_Exploris_RSLC9_Waters_CC_DDA_TKO_0c5ng.raw	P05319	True	True	1333,4101646837	SVDELITEGNEK
20200314_Exploris_RSLC9_Waters_CC_DDA_TKO_0c5ng.raw	P05319	True	True	1089,2494646837	VSSVLSALEGK
20200314_Exploris_RSLC9_Waters_CC_DDA_TKO_0c5ng.raw	O14467	True	True	944,0912646837	QGLVVSVDK
20200314_Exploris_RSLC9_Waters_CC_DDA_TKO_0c5ng.raw	O14467	True	True	1097,2749646837	AIPNQQVLSK
20200314_Exploris_RSLC9_Waters_CC_DDA_TKO_0c5ng.raw	P43616	True	True	1281,4261646837	LVYGVDPDFTR
20200314_Exploris_RSLC9_Waters_CC_DDA_TKO_0c5ng.raw	P43616	True	True	1709,8225646837	DIEFSVEELNAATGSK
20200314_Exploris_RSLC9_Waters_CC_DDA_TKO_0c5ng.raw	P43616	True	True	1485,6525646837	AIQIPAVSSDESLR
20200314_Exploris_RSLC9_Waters_CC_DDA_TKO_0c5ng.raw	P00950	True	True	916,9842646837	HYGDLQGK
20200314_Exploris_RSLC9_Waters_CC_DDA_TKO_0c5ng.raw	P00950	True	True	1184,3498646837	VYPDVLYTSK
20200314_Exploris_RSLC9_Waters_CC_DDA_TKO_0c5ng.raw	P00950	True	True	1178,3484646837	NLFTGWVDVK
20200314_Exploris_RSLC9_Waters_CC_DDA_TKO_0c5ng.raw	P00950	True	True	1171,3543646837	AIQTANIALEK
20200314_Exploris_RSLC9_Waters_CC_DDA_TKO_0c5ng.raw	P00950	True	True	2143,4169646837	YVDPNVLPETESLALVIDR
20200314_Exploris_RSLC9_Waters_CC_DDA_TKO_0c5ng.raw	P00950	True	True	2135,3130646837	PSYYLDPEAAAAGAAAVANQGK
20200314_Exploris_RSLC9_Waters_CC_DDA_TKO_0c5ng.raw	P00950	True	True	1916,1128646837	SFDVPPPPIDASSPFSQK
20200314_Exploris_RSLC9_Waters_CC_DDA_TKO_0c5ng.raw	P00950	True	True	758,7844646837	GQQEAAR
20200314_Exploris_RSLC9_Waters_CC_DDA_TKO_0c5ng.raw	P09232	True	True	892,0177646837	LNLGSFNK
20200314_Exploris_RSLC9_Waters_CC_DDA_TKO_0c5ng.raw	P09232	True	True	861,0038646837	LIHYSTK
20200314_Exploris_RSLC9_Waters_CC_DDA_TKO_0c5ng.raw	P09232	True	True	1305,4027646837	AITVGASTLSDDR
20200314_Exploris_RSLC9_Waters_CC_DDA_TKO_0c5ng.raw	P09232	True	True	813,9476646837	NANVVAVK
20200314_Exploris_RSLC9_Waters_CC_DDA_TKO_0c5ng.raw	P40956	True	True	1000,1608646837	AIVEHYIR
20200314_Exploris_RSLC9_Waters_CC_DDA_TKO_0c5ng.raw	P16140	True	True	942,0782646837	QGQVLEIR
20200314_Exploris_RSLC9_Waters_CC_DDA_TKO_0c5ng.raw	P16140	True	True	1323,3337646837	QDFEENGSLER
20200314_Exploris_RSLC9_Waters_CC_DDA_TKO_0c5ng.raw	P16140	True	True	1300,3857646837	TFITQGAYEDR
20200314_Exploris_RSLC9_Waters_CC_DDA_TKO_0c5ng.raw	P16140	True	True	978,1486646837	LSLEFLEK
20200314_Exploris_RSLC9_Waters_CC_DDA_TKO_0c5ng.raw	P16140	True	True	991,1071646837	AVEQGFNVK
20200314_Exploris_RSLC9_Waters_CC_DDA_TKO_0c5ng.raw	P16140	True	True	991,0148646837	DASQEESLI
20200314_Exploris_RSLC9_Waters_CC_DDA_TKO_0c5ng.raw	P16140	True	True	1239,3430646837	TTVEFTGESLR
20200314_Exploris_RSLC9_Waters_CC_DDA_TKO_0c5ng.raw	P16140	True	True	1070,1621646837	ILDEFYDR
20200314_Exploris_RSLC9_Waters_CC_DDA_TKO_0c5ng.raw	P16140	True	True	1703,9078646837	TSLFLNLANDPTIER
20200314_Exploris_RSLC9_Waters_CC_DDA_TKO_0c5ng.raw	P16140	True	True	1742,9416646837	LALTTAEYLAYQTER
20200314_Exploris_RSLC9_Waters_CC_DDA_TKO_0c5ng.raw	P16140	True	True	1521,3767646837	DDADEDEEDPDTR
20200314_Exploris_RSLC9_Waters_CC_DDA_TKO_0c5ng.raw	P16140	True	True	1562,7785646837	AIVQVFEGTSGIDVK
20200314_Exploris_RSLC9_Waters_CC_DDA_TKO_0c5ng.raw	P16140	True	True	1525,8064646837	GIYPPINVLPSLSR
20200314_Exploris_RSLC9_Waters_CC_DDA_TKO_0c5ng.raw	Q12122	False	False	920,0716646837	QVYELIR
20200314_Exploris_RSLC9_Waters_CC_DDA_TKO_0c5ng.raw	Q12122	False	False	1272,4370646837	VGIADTVGCANPR
20200314_Exploris_RSLC9_Waters_CC_DDA_TKO_0c5ng.raw	Q12122	False	False	920,0337646837	YIHFANR
20200314_Exploris_RSLC9_Waters_CC_DDA_TKO_0c5ng.raw	Q12122	False	False	780,9045646837	DCEAICK
20200314_Exploris_RSLC9_Waters_CC_DDA_TKO_0c5ng.raw	Q12122	False	False	1632,6986646837	EGEQFANAFFDTEK
20200314_Exploris_RSLC9_Waters_CC_DDA_TKO_0c5ng.raw	Q12122	False	False	2412,5874646837	ALDDFGVDYIELTSPVASEQSR
20200314_Exploris_RSLC9_Waters_CC_DDA_TKO_0c5ng.raw	P14126	True	True	1354,3044646837	GDDEANGATSFDR
20200314_Exploris_RSLC9_Waters_CC_DDA_TKO_0c5ng.raw	P14126	True	True	888,0240646837	ALEEVSLK
20200314_Exploris_RSLC9_Waters_CC_DDA_TKO_0c5ng.raw	P14126	True	True	866,0382646837	NDFIMVK
20200314_Exploris_RSLC9_Waters_CC_DDA_TKO_0c5ng.raw	P14126	True	True	819,9080646837	FQTPAEK
20200314_Exploris_RSLC9_Waters_CC_DDA_TKO_0c5ng.raw	P14126	True	True	1195,4193646837	PVALTSFLGYK
20200314_Exploris_RSLC9_Waters_CC_DDA_TKO_0c5ng.raw	P14126	True	True	965,1589646837	VLVHTQIR
20200314_Exploris_RSLC9_Waters_CC_DDA_TKO_0c5ng.raw	P32599	True	True	1435,5517646837	ALENTNYAVDLGR
20200314_Exploris_RSLC9_Waters_CC_DDA_TKO_0c5ng.raw	P32599	True	True	973,0893646837	QQALEAVSK
20200314_Exploris_RSLC9_Waters_CC_DDA_TKO_0c5ng.raw	P32599	True	True	896,9537646837	HVGVDASGR
20200314_Exploris_RSLC9_Waters_CC_DDA_TKO_0c5ng.raw	P37291	True	True	1139,3302646837	VLVAGTSAYCR
20200314_Exploris_RSLC9_Waters_CC_DDA_TKO_0c5ng.raw	P37291	True	True	784,9492646837	INIALNK
20200314_Exploris_RSLC9_Waters_CC_DDA_TKO_0c5ng.raw	P37291	True	True	1008,1346646837	EYQTQVLK
20200314_Exploris_RSLC9_Waters_CC_DDA_TKO_0c5ng.raw	P37291	True	True	883,0224646837	VEYICEK
20200314_Exploris_RSLC9_Waters_CC_DDA_TKO_0c5ng.raw	P37291	True	True	1077,1317646837	GMGEEDFHR
20200314_Exploris_RSLC9_Waters_CC_DDA_TKO_0c5ng.raw	P37291	True	True	877,0465646837	IVQYINK
20200314_Exploris_RSLC9_Waters_CC_DDA_TKO_0c5ng.raw	P37291	True	True	822,9086646837	ALESEFK
20200314_Exploris_RSLC9_Waters_CC_DDA_TKO_0c5ng.raw	P37291	True	True	974,1662646837	NAILYRPK
20200314_Exploris_RSLC9_Waters_CC_DDA_TKO_0c5ng.raw	P37291	True	True	1666,8459646837	ISAVSTYFESFPYR
20200314_Exploris_RSLC9_Waters_CC_DDA_TKO_0c5ng.raw	P37291	True	True	890,9868646837	QAATPEFK
20200314_Exploris_RSLC9_Waters_CC_DDA_TKO_0c5ng.raw	P37291	True	True	1525,6729646837	EIYDWAGEYPLAV
20200314_Exploris_RSLC9_Waters_CC_DDA_TKO_0c5ng.raw	P37291	True	True	1995,2525646837	LITSHLVDTDPEVDSIIK
20200314_Exploris_RSLC9_Waters_CC_DDA_TKO_0c5ng.raw	P37291	True	True	1572,7766646837	AVEFAQQVQQSLPK
20200314_Exploris_RSLC9_Waters_CC_DDA_TKO_0c5ng.raw	P37291	True	True	1706,8622646837	VNPETGIIDYDTLEK
20200314_Exploris_RSLC9_Waters_CC_DDA_TKO_0c5ng.raw	P37291	True	True	729,7832646837	NSIPGDK
20200314_Exploris_RSLC9_Waters_CC_DDA_TKO_0c5ng.raw	Q12000	True	True	1130,2640646837	ALFNPVADQR
20200314_Exploris_RSLC9_Waters_CC_DDA_TKO_0c5ng.raw	P41811	True	True	930,0238646837	ALGDASLQR
20200314_Exploris_RSLC9_Waters_CC_DDA_TKO_0c5ng.raw	Q12230	True	True	1100,1919646837	NIEASVQPSR
20200314_Exploris_RSLC9_Waters_CC_DDA_TKO_0c5ng.raw	Q12230	True	True	1039,1919646837	ITDEIAHLK
20200314_Exploris_RSLC9_Waters_CC_DDA_TKO_0c5ng.raw	Q12230	True	True	1128,1585646837	PAYDGYEASR
20200314_Exploris_RSLC9_Waters_CC_DDA_TKO_0c5ng.raw	Q12230	True	True	1195,4198646837	IPVLEQELVR
20200314_Exploris_RSLC9_Waters_CC_DDA_TKO_0c5ng.raw	Q12230	True	True	1796,0026646837	ALLELLDDSPVTPGEAR
20200314_Exploris_RSLC9_Waters_CC_DDA_TKO_0c5ng.raw	Q12230	True	True	939,1174646837	FALIAGYGK
20200314_Exploris_RSLC9_Waters_CC_DDA_TKO_0c5ng.raw	P53252	True	True	1826,0289646837	ALLELLDDSPVTPGETR
20200314_Exploris_RSLC9_Waters_CC_DDA_TKO_0c5ng.raw	P53252	True	True	905,1002646837	IALIAGYGK
20200314_Exploris_RSLC9_Waters_CC_DDA_TKO_0c5ng.raw	P53252	True	True	1227,4186646837	IEVLEQELVR
20200314_Exploris_RSLC9_Waters_CC_DDA_TKO_0c5ng.raw	P30822	True	True	1132,2310646837	ALLESDESLR
20200314_Exploris_RSLC9_Waters_CC_DDA_TKO_0c5ng.raw	P22146	True	True	1567,5812646837	IPVGYSSNDDEDTR
20200314_Exploris_RSLC9_Waters_CC_DDA_TKO_0c5ng.raw	P22146	True	True	2287,5498646837	ALNDADIYVIADLAAPATSINR
20200314_Exploris_RSLC9_Waters_CC_DDA_TKO_0c5ng.raw	P0CX82;P0CX83	True	False	900,0814646837	LAASVVGVGK
20200314_Exploris_RSLC9_Waters_CC_DDA_TKO_0c5ng.raw	P0CX82;P0CX83	True	False	1097,3208646837	LPSQVVWIR
20200314_Exploris_RSLC9_Waters_CC_DDA_TKO_0c5ng.raw	P0CX82;P0CX83	True	False	1002,0441646837	ALNEEAEAR
20200314_Exploris_RSLC9_Waters_CC_DDA_TKO_0c5ng.raw	P69771	True	True	1160,2010646837	ALNENEDISR
20200314_Exploris_RSLC9_Waters_CC_DDA_TKO_0c5ng.raw	Q03048	True	True	1736,8915646837	SGVAVADESLTAFNDLK
20200314_Exploris_RSLC9_Waters_CC_DDA_TKO_0c5ng.raw	Q03048	True	True	1137,3391646837	FILFGLNDAK
20200314_Exploris_RSLC9_Waters_CC_DDA_TKO_0c5ng.raw	Q03048	True	True	2688,8367646837	ALNGVSTDVQGTDFSEVSYDSVLER
20200314_Exploris_RSLC9_Waters_CC_DDA_TKO_0c5ng.raw	Q03048	True	True	1602,6669646837	ETSTDPSYDAFLEK
20200314_Exploris_RSLC9_Waters_CC_DDA_TKO_0c5ng.raw	Q03048	True	True	784,9210646837	MVYASSK
20200314_Exploris_RSLC9_Waters_CC_DDA_TKO_0c5ng.raw	P40482	True	True	1383,5627646837	EIVVSNTAGGAPLR
20200314_Exploris_RSLC9_Waters_CC_DDA_TKO_0c5ng.raw	P40482	True	True	1061,1118646837	ALNSSLDDAR
20200314_Exploris_RSLC9_Waters_CC_DDA_TKO_0c5ng.raw	P40482	True	True	1688,8096646837	QEIPVVENSEFNQR
20200314_Exploris_RSLC9_Waters_CC_DDA_TKO_0c5ng.raw	P40482	True	True	967,0447646837	SGIVPSDHR
20200314_Exploris_RSLC9_Waters_CC_DDA_TKO_0c5ng.raw	P05750	True	True	877,0187646837	GCEVVVSGK
20200314_Exploris_RSLC9_Waters_CC_DDA_TKO_0c5ng.raw	P05750	True	True	1088,1375646837	TQDVLGENGR
20200314_Exploris_RSLC9_Waters_CC_DDA_TKO_0c5ng.raw	P05750	True	True	884,0102646837	YVMESGAK
20200314_Exploris_RSLC9_Waters_CC_DDA_TKO_0c5ng.raw	P05750	True	True	1437,5214646837	ELAEEGYSGVEVR
20200314_Exploris_RSLC9_Waters_CC_DDA_TKO_0c5ng.raw	P05750	True	True	1170,4099646837	INELTLLVQK
20200314_Exploris_RSLC9_Waters_CC_DDA_TKO_0c5ng.raw	P05750	True	True	1211,3729646837	EEEPILAPSVK
20200314_Exploris_RSLC9_Waters_CC_DDA_TKO_0c5ng.raw	P05750	True	True	1266,4956646837	ALPDAVTIIEPK
20200314_Exploris_RSLC9_Waters_CC_DDA_TKO_0c5ng.raw	P05750	True	True	2421,6465646837	FADGFLIHSGQPVNDFIDTATR
20200314_Exploris_RSLC9_Waters_CC_DDA_TKO_0c5ng.raw	P05750	True	True	1352,5482646837	YAPGTIVLYAER
20200314_Exploris_RSLC9_Waters_CC_DDA_TKO_0c5ng.raw	P17891	True	True	1031,0826646837	EQQLEDAAK
20200314_Exploris_RSLC9_Waters_CC_DDA_TKO_0c5ng.raw	P17891	True	True	824,9275646837	AVEIHEK
20200314_Exploris_RSLC9_Waters_CC_DDA_TKO_0c5ng.raw	P17891	True	True	806,9092646837	EAEAFLK
20200314_Exploris_RSLC9_Waters_CC_DDA_TKO_0c5ng.raw	P17891	True	True	1711,8874646837	ALQLINQDDADIIGGR
20200314_Exploris_RSLC9_Waters_CC_DDA_TKO_0c5ng.raw	P17891	True	True	945,0325646837	ELQDEAIK
20200314_Exploris_RSLC9_Waters_CC_DDA_TKO_0c5ng.raw	Q08745	False	False	846,9744646837	ALQSLTSK
20200314_Exploris_RSLC9_Waters_CC_DDA_TKO_0c5ng.raw	P07991	True	True	1518,6824646837	ALTEQAQTLTLSSR
20200314_Exploris_RSLC9_Waters_CC_DDA_TKO_0c5ng.raw	P07991	True	True	1633,7242646837	TFGAISLSTDYEDSK
20200314_Exploris_RSLC9_Waters_CC_DDA_TKO_0c5ng.raw	P41058	True	True	896,0240646837	YDLNICR
20200314_Exploris_RSLC9_Waters_CC_DDA_TKO_0c5ng.raw	P41058	True	True	900,9848646837	ANDIGFHK
20200314_Exploris_RSLC9_Waters_CC_DDA_TKO_0c5ng.raw	P41057	True	True	877,9475646837	ANDIGFNK
20200314_Exploris_RSLC9_Waters_CC_DDA_TKO_0c5ng.raw	Q04304	True	True	1390,5542646837	ANDSFSTPLAIVR
20200314_Exploris_RSLC9_Waters_CC_DDA_TKO_0c5ng.raw	P00330	False	False	835,9506646837	IGDYAGIK
20200314_Exploris_RSLC9_Waters_CC_DDA_TKO_0c5ng.raw	P00330	False	False	1251,4002646837	SISIVGSYVGNR
20200314_Exploris_RSLC9_Waters_CC_DDA_TKO_0c5ng.raw	P00330	True	True	1447,6869646837	VVGLSTLPEIYEK
20200314_Exploris_RSLC9_Waters_CC_DDA_TKO_0c5ng.raw	P00330	True	True	1013,1973646837	ANELLINVK
20200314_Exploris_RSLC9_Waters_CC_DDA_TKO_0c5ng.raw	P00330	True	True	1386,6246646837	ANGTTVLVGMPAGAK
20200314_Exploris_RSLC9_Waters_CC_DDA_TKO_0c5ng.raw	P00330	True	True	944,0477646837	VLGIDGGEGK
20200314_Exploris_RSLC9_Waters_CC_DDA_TKO_0c5ng.raw	P00330	True	True	1312,4804646837	SIGGEVFIDFTK
20200314_Exploris_RSLC9_Waters_CC_DDA_TKO_0c5ng.raw	P00330	True	True	2312,4736646837	ATDGGAHGVINVSVSEAAIEASTR
20200314_Exploris_RSLC9_Waters_CC_DDA_TKO_0c5ng.raw	P00330	False	False	2019,3418646837	LPLVGGHEGAGVVVGMGENVK
20200314_Exploris_RSLC9_Waters_CC_DDA_TKO_0c5ng.raw	P00330	False	False	801,8902646837	SIPETQK
20200314_Exploris_RSLC9_Waters_CC_DDA_TKO_0c5ng.raw	P17255	True	True	1080,1578646837	ANELVESYR
20200314_Exploris_RSLC9_Waters_CC_DDA_TKO_0c5ng.raw	P17255	True	True	1221,3276646837	EESQSIYIPR
20200314_Exploris_RSLC9_Waters_CC_DDA_TKO_0c5ng.raw	P17255	True	True	850,9653646837	YTNVLNK
20200314_Exploris_RSLC9_Waters_CC_DDA_TKO_0c5ng.raw	P17255	True	True	962,1064646837	TVISQSLSK
20200314_Exploris_RSLC9_Waters_CC_DDA_TKO_0c5ng.raw	P17255	True	True	821,8346646837	SALSDSDK
20200314_Exploris_RSLC9_Waters_CC_DDA_TKO_0c5ng.raw	P17255	True	True	1084,2479646837	ETMYSVVQK
20200314_Exploris_RSLC9_Waters_CC_DDA_TKO_0c5ng.raw	P17255	True	True	1545,7694646837	TTLVANTSNMPVAAR
20200314_Exploris_RSLC9_Waters_CC_DDA_TKO_0c5ng.raw	P17255	True	True	1134,2061646837	SYPISEGPER
20200314_Exploris_RSLC9_Waters_CC_DDA_TKO_0c5ng.raw	P17255	True	True	1049,1841646837	ILEVEFDGK
20200314_Exploris_RSLC9_Waters_CC_DDA_TKO_0c5ng.raw	P17255	True	True	1534,6842646837	NIPSFLSTDNIGTR
20200314_Exploris_RSLC9_Waters_CC_DDA_TKO_0c5ng.raw	P17255	True	True	1333,5022646837	LSADYPLLTGQR
20200314_Exploris_RSLC9_Waters_CC_DDA_TKO_0c5ng.raw	P17255	True	True	826,9837646837	EVPELLK
20200314_Exploris_RSLC9_Waters_CC_DDA_TKO_0c5ng.raw	P17255	True	True	1998,2561646837	EILSNAEELEQVVQLVGK
20200314_Exploris_RSLC9_Waters_CC_DDA_TKO_0c5ng.raw	P17255	True	True	823,9397646837	TVNLYSK
20200314_Exploris_RSLC9_Waters_CC_DDA_TKO_0c5ng.raw	P17255	True	True	1096,2468646837	DLSLLGSHVR
20200314_Exploris_RSLC9_Waters_CC_DDA_TKO_0c5ng.raw	P17255	True	True	953,1163646837	LNLCAEYK
20200314_Exploris_RSLC9_Waters_CC_DDA_TKO_0c5ng.raw	P54115	True	True	966,0943646837	AYLETEIK
20200314_Exploris_RSLC9_Waters_CC_DDA_TKO_0c5ng.raw	P54115	True	True	1235,3087646837	SVAVDSSESNLK
20200314_Exploris_RSLC9_Waters_CC_DDA_TKO_0c5ng.raw	P54115	True	True	1091,1869646837	ANFQGAITNR
20200314_Exploris_RSLC9_Waters_CC_DDA_TKO_0c5ng.raw	P54115	True	True	1079,1479646837	NAGQICSSGSR
20200314_Exploris_RSLC9_Waters_CC_DDA_TKO_0c5ng.raw	P54115	True	True	1114,2188646837	TVGAALTNDPR
20200314_Exploris_RSLC9_Waters_CC_DDA_TKO_0c5ng.raw	P54115	True	True	823,8530646837	DAAAYADK
20200314_Exploris_RSLC9_Waters_CC_DDA_TKO_0c5ng.raw	P54115	True	True	1109,2397646837	LAFTGSTEVGK
20200314_Exploris_RSLC9_Waters_CC_DDA_TKO_0c5ng.raw	P54115	True	True	716,8278646837	ILTGGEK
20200314_Exploris_RSLC9_Waters_CC_DDA_TKO_0c5ng.raw	P54115	True	True	1174,3758646837	GDVTIAINCLR
20200314_Exploris_RSLC9_Waters_CC_DDA_TKO_0c5ng.raw	P07213	True	True	801,9335646837	IQETLAK
20200314_Exploris_RSLC9_Waters_CC_DDA_TKO_0c5ng.raw	P07213	True	True	1021,1303646837	LFEEQLDK
20200314_Exploris_RSLC9_Waters_CC_DDA_TKO_0c5ng.raw	P07213	True	True	908,9587646837	ANFTAEEK
20200314_Exploris_RSLC9_Waters_CC_DDA_TKO_0c5ng.raw	Q02753;Q12672	True	False	980,1243646837	TGVVYNVTK
20200314_Exploris_RSLC9_Waters_CC_DDA_TKO_0c5ng.raw	Q02753;Q12672	True	False	916,0807646837	SSVGVIINK
20200314_Exploris_RSLC9_Waters_CC_DDA_TKO_0c5ng.raw	Q02753;Q12672	True	False	913,0801646837	AQGVAVQLK
20200314_Exploris_RSLC9_Waters_CC_DDA_TKO_0c5ng.raw	Q02753;Q12672	True	False	2275,5789646837	IVSTEGNVPQTLAPVPYETFI
20200314_Exploris_RSLC9_Waters_CC_DDA_TKO_0c5ng.raw	Q02753;Q12672	True	False	716,7874646837	ANGSIQK
20200314_Exploris_RSLC9_Waters_CC_DDA_TKO_0c5ng.raw	P54839	True	True	953,9995646837	SYNIDTNK
20200314_Exploris_RSLC9_Waters_CC_DDA_TKO_0c5ng.raw	P54839	True	True	1085,0846646837	DYDESLTDK
20200314_Exploris_RSLC9_Waters_CC_DDA_TKO_0c5ng.raw	P54839	True	True	1555,7435646837	GLVSDPAGSDALNVLK
20200314_Exploris_RSLC9_Waters_CC_DDA_TKO_0c5ng.raw	P54839	True	True	1770,9550646837	ANPQLFPEVDAELATR
20200314_Exploris_RSLC9_Waters_CC_DDA_TKO_0c5ng.raw	P54839	True	True	831,9164646837	ELDITNK
20200314_Exploris_RSLC9_Waters_CC_DDA_TKO_0c5ng.raw	P54839	True	True	777,9141646837	TFVNVAK
20200314_Exploris_RSLC9_Waters_CC_DDA_TKO_0c5ng.raw	P11938	True	True	1864,8493646837	ANQNEENTGATAAETSEK
20200314_Exploris_RSLC9_Waters_CC_DDA_TKO_0c5ng.raw	P07264	True	True	672,7778646837	SAAAVVR
20200314_Exploris_RSLC9_Waters_CC_DDA_TKO_0c5ng.raw	P07264	True	True	960,0038646837	QAEAEGLDK
20200314_Exploris_RSLC9_Waters_CC_DDA_TKO_0c5ng.raw	P07264	True	True	1156,2964646837	ANVDTDAIIPK
20200314_Exploris_RSLC9_Waters_CC_DDA_TKO_0c5ng.raw	P07264	True	True	1085,2608646837	LDQQIIIDK
20200314_Exploris_RSLC9_Waters_CC_DDA_TKO_0c5ng.raw	P23301	False	False	880,0193646837	IVDMSTSK
20200314_Exploris_RSLC9_Waters_CC_DDA_TKO_0c5ng.raw	P23301	True	True	1863,9477646837	APEGELGDSLQTAFDEGK
20200314_Exploris_RSLC9_Waters_CC_DDA_TKO_0c5ng.raw	P05694	True	True	845,9464646837	VATSGVANK
20200314_Exploris_RSLC9_Waters_CC_DDA_TKO_0c5ng.raw	P05694	True	True	1126,1805646837	GTISAEEYEK
20200314_Exploris_RSLC9_Waters_CC_DDA_TKO_0c5ng.raw	P05694	True	True	1139,3123646837	VIQVDEPALR
20200314_Exploris_RSLC9_Waters_CC_DDA_TKO_0c5ng.raw	P05694	True	True	964,1218646837	ITVDELFK
20200314_Exploris_RSLC9_Waters_CC_DDA_TKO_0c5ng.raw	P05694	True	True	1273,3575646837	DEVNDLEAAGIK
20200314_Exploris_RSLC9_Waters_CC_DDA_TKO_0c5ng.raw	P05694	True	True	1015,2104646837	LDEVVVITK
20200314_Exploris_RSLC9_Waters_CC_DDA_TKO_0c5ng.raw	P05694	True	True	1032,1591646837	GFFSFATQK
20200314_Exploris_RSLC9_Waters_CC_DDA_TKO_0c5ng.raw	P05694	True	True	1587,7449646837	APEQFDEVVAAIGNK
20200314_Exploris_RSLC9_Waters_CC_DDA_TKO_0c5ng.raw	P05694	True	True	717,8156646837	SSAIVNK
20200314_Exploris_RSLC9_Waters_CC_DDA_TKO_0c5ng.raw	P07251	True	True	722,8809646837	APGILPR
20200314_Exploris_RSLC9_Waters_CC_DDA_TKO_0c5ng.raw	P07251	True	True	1458,5836646837	AQPTEVSSILEER
20200314_Exploris_RSLC9_Waters_CC_DDA_TKO_0c5ng.raw	P07251	True	True	1361,3831646837	GVSDEANLNETGR
20200314_Exploris_RSLC9_Waters_CC_DDA_TKO_0c5ng.raw	P07251	True	True	814,9322646837	ELIIGDR
20200314_Exploris_RSLC9_Waters_CC_DDA_TKO_0c5ng.raw	P07251	True	True	1197,3489646837	VVDALGNPIDGK
20200314_Exploris_RSLC9_Waters_CC_DDA_TKO_0c5ng.raw	P07251	True	True	1553,6894646837	EAYPGDVFYLHSR
20200314_Exploris_RSLC9_Waters_CC_DDA_TKO_0c5ng.raw	P33299	True	True	822,9116646837	TDATFIR
20200314_Exploris_RSLC9_Waters_CC_DDA_TKO_0c5ng.raw	P33299	True	True	901,9208646837	APLEDDDK
20200314_Exploris_RSLC9_Waters_CC_DDA_TKO_0c5ng.raw	P33299	True	True	1379,3575646837	FDDGAGGDNEVQR
20200314_Exploris_RSLC9_Waters_CC_DDA_TKO_0c5ng.raw	P10081	True	True	1164,3220646837	TGTFSIAALQR
20200314_Exploris_RSLC9_Waters_CC_DDA_TKO_0c5ng.raw	P10081	True	True	942,1185646837	ELALQIQK
20200314_Exploris_RSLC9_Waters_CC_DDA_TKO_0c5ng.raw	P10081	True	True	1112,2463646837	DAQIVVGTPGR
20200314_Exploris_RSLC9_Waters_CC_DDA_TKO_0c5ng.raw	P10081	True	True	1509,6460646837	FDDMELDENLLR
20200314_Exploris_RSLC9_Waters_CC_DDA_TKO_0c5ng.raw	P10081	True	True	1114,3457646837	ILISTDLLAR
20200314_Exploris_RSLC9_Waters_CC_DDA_TKO_0c5ng.raw	P10081	True	True	1753,9245646837	FTVSAIYSDLPQQER
20200314_Exploris_RSLC9_Waters_CC_DDA_TKO_0c5ng.raw	P10081	True	True	1692,9026646837	GVAINFVTNEDVGAMR
20200314_Exploris_RSLC9_Waters_CC_DDA_TKO_0c5ng.raw	P10081	True	True	1017,1394646837	DELTLEGIK
20200314_Exploris_RSLC9_Waters_CC_DDA_TKO_0c5ng.raw	P10081	True	True	2054,2763646837	FYSTQIEELPSDIATLLN
20200314_Exploris_RSLC9_Waters_CC_DDA_TKO_0c5ng.raw	P10081	True	True	1168,4150646837	APQALMLAPTR
20200314_Exploris_RSLC9_Waters_CC_DDA_TKO_0c5ng.raw	Q05911	True	True	1260,2750646837	EEGGENDLIER
20200314_Exploris_RSLC9_Waters_CC_DDA_TKO_0c5ng.raw	Q05911	True	True	798,8896646837	APQQVEK
20200314_Exploris_RSLC9_Waters_CC_DDA_TKO_0c5ng.raw	Q05911	True	True	1008,0912646837	YLNDEQVK
20200314_Exploris_RSLC9_Waters_CC_DDA_TKO_0c5ng.raw	Q05911	True	True	1528,5904646837	PDYDNYTTPLSSR
20200314_Exploris_RSLC9_Waters_CC_DDA_TKO_0c5ng.raw	Q05911	True	True	1006,0725646837	EVEEPFEK
20200314_Exploris_RSLC9_Waters_CC_DDA_TKO_0c5ng.raw	Q04773	True	True	1022,1615646837	AQAVETYLK
20200314_Exploris_RSLC9_Waters_CC_DDA_TKO_0c5ng.raw	P26783	True	True	1264,3961646837	DASLVDYVQVR
20200314_Exploris_RSLC9_Waters_CC_DDA_TKO_0c5ng.raw	P26783	True	True	929,0973646837	AQCPIIER
20200314_Exploris_RSLC9_Waters_CC_DDA_TKO_0c5ng.raw	P26783	True	True	1586,7979646837	TIAETLAEELINAAK
20200314_Exploris_RSLC9_Waters_CC_DDA_TKO_0c5ng.raw	P26783	True	True	1152,2643646837	WSFEEVEVK
20200314_Exploris_RSLC9_Waters_CC_DDA_TKO_0c5ng.raw	P26783	True	True	1339,5961646837	VNQAIALLTIGAR
20200314_Exploris_RSLC9_Waters_CC_DDA_TKO_0c5ng.raw	P26783	True	True	912,9904646837	GSSTSYAIK
20200314_Exploris_RSLC9_Waters_CC_DDA_TKO_0c5ng.raw	P0CS90	True	True	873,9567646837	QAIETANK
20200314_Exploris_RSLC9_Waters_CC_DDA_TKO_0c5ng.raw	P0CS90	True	True	1401,4883646837	VQGGEEVNAEELK
20200314_Exploris_RSLC9_Waters_CC_DDA_TKO_0c5ng.raw	P0CS90	False	False	940,1022646837	LFEQLYK
20200314_Exploris_RSLC9_Waters_CC_DDA_TKO_0c5ng.raw	P0CS90	True	True	1254,4471646837	DAGQIVGLNVLR
20200314_Exploris_RSLC9_Waters_CC_DDA_TKO_0c5ng.raw	P0CS90	True	True	1645,8683646837	VVNEPTAAALAYGLEK
20200314_Exploris_RSLC9_Waters_CC_DDA_TKO_0c5ng.raw	P0CS90	True	True	1317,5433646837	AQFETLTAPLVK
20200314_Exploris_RSLC9_Waters_CC_DDA_TKO_0c5ng.raw	P0CS90	True	True	2260,5830646837	VQGSVIGIDLGTTNSAVAIMEGK
20200314_Exploris_RSLC9_Waters_CC_DDA_TKO_0c5ng.raw	P0CS90	True	True	1531,7241646837	QAVVNPENTLFATK
20200314_Exploris_RSLC9_Waters_CC_DDA_TKO_0c5ng.raw	P0CS90	True	True	1262,2909646837	TETGIDLENDR
20200314_Exploris_RSLC9_Waters_CC_DDA_TKO_0c5ng.raw	P0CS90	True	True	981,0656646837	ETAEAYLGK
20200314_Exploris_RSLC9_Waters_CC_DDA_TKO_0c5ng.raw	P33297	True	True	1065,2357646837	AQILQIHSR
20200314_Exploris_RSLC9_Waters_CC_DDA_TKO_0c5ng.raw	P33297	True	True	2135,1809646837	ENSESTTQGGNVNLDNTAVGK
20200314_Exploris_RSLC9_Waters_CC_DDA_TKO_0c5ng.raw	P33297	True	True	1289,4028646837	IEFPLPSEDSR
20200314_Exploris_RSLC9_Waters_CC_DDA_TKO_0c5ng.raw	P33297	True	True	871,9841646837	LLDNEIR
20200314_Exploris_RSLC9_Waters_CC_DDA_TKO_0c5ng.raw	Q05359	True	True	1526,6207646837	AQIYDDQLQNYR
20200314_Exploris_RSLC9_Waters_CC_DDA_TKO_0c5ng.raw	Q05359	True	True	947,9525646837	DASEAVNSR
20200314_Exploris_RSLC9_Waters_CC_DDA_TKO_0c5ng.raw	P10659	True	True	967,0822646837	TQVTVEYK
20200314_Exploris_RSLC9_Waters_CC_DDA_TKO_0c5ng.raw	P10659	False	False	867,9061646837	IGYDDSAK
20200314_Exploris_RSLC9_Waters_CC_DDA_TKO_0c5ng.raw	P10659	False	False	791,9130646837	VACETAAK
20200314_Exploris_RSLC9_Waters_CC_DDA_TKO_0c5ng.raw	P10659	True	True	864,9488646837	AQLDYQK
20200314_Exploris_RSLC9_Waters_CC_DDA_TKO_0c5ng.raw	P10659	False	False	965,0382646837	DMLDENTK
20200314_Exploris_RSLC9_Waters_CC_DDA_TKO_0c5ng.raw	P16861	True	True	915,0525646837	AQSQGALLK
20200314_Exploris_RSLC9_Waters_CC_DDA_TKO_0c5ng.raw	P16861	True	True	1302,3557646837	DDGSELLPVSDR
20200314_Exploris_RSLC9_Waters_CC_DDA_TKO_0c5ng.raw	P16861	True	True	1028,1253646837	IPQQEATNK
20200314_Exploris_RSLC9_Waters_CC_DDA_TKO_0c5ng.raw	P16861	True	True	786,9218646837	IDLASIR
20200314_Exploris_RSLC9_Waters_CC_DDA_TKO_0c5ng.raw	P16861	True	True	1046,0539646837	NEASPNTDAK
20200314_Exploris_RSLC9_Waters_CC_DDA_TKO_0c5ng.raw	P16861	True	True	1035,2439646837	LSDTLVFLK
20200314_Exploris_RSLC9_Waters_CC_DDA_TKO_0c5ng.raw	P16861	True	True	964,0838646837	FIEQWNK
20200314_Exploris_RSLC9_Waters_CC_DDA_TKO_0c5ng.raw	P16861	True	True	1250,4094646837	SIITNDEALFK
20200314_Exploris_RSLC9_Waters_CC_DDA_TKO_0c5ng.raw	P16861	True	True	1945,2473646837	LNIGIVHVGAPSAALNAATR
20200314_Exploris_RSLC9_Waters_CC_DDA_TKO_0c5ng.raw	P16861	True	True	1037,1756646837	EVWLESFK
20200314_Exploris_RSLC9_Waters_CC_DDA_TKO_0c5ng.raw	P16861	True	True	847,9188646837	QTLGSSQK
20200314_Exploris_RSLC9_Waters_CC_DDA_TKO_0c5ng.raw	P16861	True	True	1791,9704646837	SVASEDLGTIAYYFQK
20200314_Exploris_RSLC9_Waters_CC_DDA_TKO_0c5ng.raw	P16861	True	True	932,0368646837	SVATAIENK
20200314_Exploris_RSLC9_Waters_CC_DDA_TKO_0c5ng.raw	P16861	True	True	1733,9705646837	IAVMTSGGDSPGMNAAVR
20200314_Exploris_RSLC9_Waters_CC_DDA_TKO_0c5ng.raw	P16861	True	True	830,9720646837	EDITLLK
20200314_Exploris_RSLC9_Waters_CC_DDA_TKO_0c5ng.raw	P38804	True	True	1021,0900646837	AQVENEFGK
20200314_Exploris_RSLC9_Waters_CC_DDA_TKO_0c5ng.raw	P38804	True	True	989,0453646837	GAEGELGAASK
20200314_Exploris_RSLC9_Waters_CC_DDA_TKO_0c5ng.raw	P38804	True	True	1212,4472646837	IEEVIDLILR
20200314_Exploris_RSLC9_Waters_CC_DDA_TKO_0c5ng.raw	P00942	True	True	1523,6147646837	ASGAFTGENSVDQIK
20200314_Exploris_RSLC9_Waters_CC_DDA_TKO_0c5ng.raw	P00942	True	True	1598,7710646837	ILYGGSANGSNAVTFK
20200314_Exploris_RSLC9_Waters_CC_DDA_TKO_0c5ng.raw	P00942	True	True	1096,2493646837	WVILGHSER
20200314_Exploris_RSLC9_Waters_CC_DDA_TKO_0c5ng.raw	P00942	True	True	1016,1597646837	TFFVGGNFK
20200314_Exploris_RSLC9_Waters_CC_DDA_TKO_0c5ng.raw	P00942	True	True	1142,3129646837	QLNAVLEEVK
20200314_Exploris_RSLC9_Waters_CC_DDA_TKO_0c5ng.raw	P00942	True	True	1189,3288646837	PEFVDIINSR
20200314_Exploris_RSLC9_Waters_CC_DDA_TKO_0c5ng.raw	P00942	True	True	1040,0492646837	SYFHEDDK
20200314_Exploris_RSLC9_Waters_CC_DDA_TKO_0c5ng.raw	P0CX45;P0CX46	True	False	910,9805646837	QIVHDSGR
20200314_Exploris_RSLC9_Waters_CC_DDA_TKO_0c5ng.raw	P0CX45;P0CX46	True	False	2622,9507646837	ASLNVGNVLPLGSVPEGTIVSNVEEK
20200314_Exploris_RSLC9_Waters_CC_DDA_TKO_0c5ng.raw	Q02326	True	True	1317,4161646837	EANLFPEQQNK
20200314_Exploris_RSLC9_Waters_CC_DDA_TKO_0c5ng.raw	Q02326	False	False	1479,8216646837	ASLVPGTVLILLAGR
20200314_Exploris_RSLC9_Waters_CC_DDA_TKO_0c5ng.raw	Q02326	False	False	1017,1445646837	FNVEYFAK
20200314_Exploris_RSLC9_Waters_CC_DDA_TKO_0c5ng.raw	Q02326	False	False	1059,1799646837	VSVEGVNVEK
20200314_Exploris_RSLC9_Waters_CC_DDA_TKO_0c5ng.raw	P32614	True	True	838,9544646837	VVDIHEK
20200314_Exploris_RSLC9_Waters_CC_DDA_TKO_0c5ng.raw	P32614	True	True	1394,4742646837	ASSGINGACTETQR
20200314_Exploris_RSLC9_Waters_CC_DDA_TKO_0c5ng.raw	P32614	True	True	1449,6682646837	LDLLAQLGGHSVAR
20200314_Exploris_RSLC9_Waters_CC_DDA_TKO_0c5ng.raw	P32614	True	True	2489,6330646837	EYAPELVNLPTTNGQQTTGDGQR
20200314_Exploris_RSLC9_Waters_CC_DDA_TKO_0c5ng.raw	P32614	True	True	1047,0850646837	TAAESIANDR
20200314_Exploris_RSLC9_Waters_CC_DDA_TKO_0c5ng.raw	P40495	True	True	1322,4356646837	SNVLSQSDGLFR
20200314_Exploris_RSLC9_Waters_CC_DDA_TKO_0c5ng.raw	P40495	True	True	1124,2079646837	ENTEDLYIK
20200314_Exploris_RSLC9_Waters_CC_DDA_TKO_0c5ng.raw	P40495	True	True	1044,1680646837	QVLENLNSK
20200314_Exploris_RSLC9_Waters_CC_DDA_TKO_0c5ng.raw	P40495	True	True	1417,5341646837	ASTQQVVDDVLSR
20200314_Exploris_RSLC9_Waters_CC_DDA_TKO_0c5ng.raw	P40495	True	True	867,9062646837	EVYESNK
20200314_Exploris_RSLC9_Waters_CC_DDA_TKO_0c5ng.raw	P14747	True	True	1537,5989646837	ASTVAAANSTATETSR
20200314_Exploris_RSLC9_Waters_CC_DDA_TKO_0c5ng.raw	P07806	True	True	901,0227646837	IVNEALDK
20200314_Exploris_RSLC9_Waters_CC_DDA_TKO_0c5ng.raw	P07806	True	True	936,0278646837	SVEEAFVR
20200314_Exploris_RSLC9_Waters_CC_DDA_TKO_0c5ng.raw	P07806	True	True	1025,1679646837	LLQGNLDPR
20200314_Exploris_RSLC9_Waters_CC_DDA_TKO_0c5ng.raw	P07806	True	True	1019,0746646837	NAAATTGASQK
20200314_Exploris_RSLC9_Waters_CC_DDA_TKO_0c5ng.raw	P07806	True	True	874,0404646837	DSIVSLIK
20200314_Exploris_RSLC9_Waters_CC_DDA_TKO_0c5ng.raw	P07806	True	True	1634,7550646837	ASYPVYVSEYDDVK
20200314_Exploris_RSLC9_Waters_CC_DDA_TKO_0c5ng.raw	P07806	True	True	1083,2884646837	TGEVIINPLK
20200314_Exploris_RSLC9_Waters_CC_DDA_TKO_0c5ng.raw	P07806	True	True	1084,2731646837	SGDIIEPLLK
20200314_Exploris_RSLC9_Waters_CC_DDA_TKO_0c5ng.raw	P42883;P43534	False	False	1191,3418646837	ATDYVLADPVK
20200314_Exploris_RSLC9_Waters_CC_DDA_TKO_0c5ng.raw	P42883;P43534	False	False	959,1027646837	IQIDELTK
20200314_Exploris_RSLC9_Waters_CC_DDA_TKO_0c5ng.raw	P32527	True	True	889,0117646837	ATESQIIK
20200314_Exploris_RSLC9_Waters_CC_DDA_TKO_0c5ng.raw	P32527	True	True	1527,6055646837	QSAAGGSLDQDGFFK
20200314_Exploris_RSLC9_Waters_CC_DDA_TKO_0c5ng.raw	P32527	True	True	926,0758646837	TPIPSLGNK
20200314_Exploris_RSLC9_Waters_CC_DDA_TKO_0c5ng.raw	P32527	True	True	1885,9106646837	TFEFLDEDVPDDSSNR
20200314_Exploris_RSLC9_Waters_CC_DDA_TKO_0c5ng.raw	P32527	True	True	1046,1919646837	FFLQHAQR
20200314_Exploris_RSLC9_Waters_CC_DDA_TKO_0c5ng.raw	P32527	True	True	1130,1280646837	EADYFGDADK
20200314_Exploris_RSLC9_Waters_CC_DDA_TKO_0c5ng.raw	P52910	True	True	1154,2580646837	LNASYNCVDR
20200314_Exploris_RSLC9_Waters_CC_DDA_TKO_0c5ng.raw	P52910	True	True	1346,5470646837	ATHFYVAPTALR
20200314_Exploris_RSLC9_Waters_CC_DDA_TKO_0c5ng.raw	P16387	True	True	1339,5061646837	GPLVLEYETYR
20200314_Exploris_RSLC9_Waters_CC_DDA_TKO_0c5ng.raw	P16387	True	True	1942,1049646837	YVDEQVELADAAPPPEAK
20200314_Exploris_RSLC9_Waters_CC_DDA_TKO_0c5ng.raw	P16387	True	True	826,9432646837	NDPIAGLK
20200314_Exploris_RSLC9_Waters_CC_DDA_TKO_0c5ng.raw	P16387	True	True	967,1866646837	ATLLQMYK
20200314_Exploris_RSLC9_Waters_CC_DDA_TKO_0c5ng.raw	P29311	False	False	903,0386646837	IVSSIEQK
20200314_Exploris_RSLC9_Waters_CC_DDA_TKO_0c5ng.raw	P29311	True	True	1491,5702646837	TVASSGQELSVEER
20200314_Exploris_RSLC9_Waters_CC_DDA_TKO_0c5ng.raw	P29311	False	False	907,0728646837	NLLSVAYK
20200314_Exploris_RSLC9_Waters_CC_DDA_TKO_0c5ng.raw	P29311	True	True	1067,1590646837	ATNASLEAYK
20200314_Exploris_RSLC9_Waters_CC_DDA_TKO_0c5ng.raw	P29311	False	False	832,9446646837	IETELTK
20200314_Exploris_RSLC9_Waters_CC_DDA_TKO_0c5ng.raw	P29311	False	False	924,0137646837	EDSVYLAK
20200314_Exploris_RSLC9_Waters_CC_DDA_TKO_0c5ng.raw	P25491	True	True	973,9874646837	NPSEEAAEK
20200314_Exploris_RSLC9_Waters_CC_DDA_TKO_0c5ng.raw	P25491	True	True	1394,6906646837	VGIVPGEVIAPGMR
20200314_Exploris_RSLC9_Waters_CC_DDA_TKO_0c5ng.raw	P25491	True	True	736,9482646837	IVPAIPK
20200314_Exploris_RSLC9_Waters_CC_DDA_TKO_0c5ng.raw	P25491	True	True	1593,7641646837	ATVDECVLADFDPAK
20200314_Exploris_RSLC9_Waters_CC_DDA_TKO_0c5ng.raw	P39931	True	True	1348,4248646837	ATVITDDELESR
20200314_Exploris_RSLC9_Waters_CC_DDA_TKO_0c5ng.raw	P39676	True	True	1136,1815646837	QENQYDALR
20200314_Exploris_RSLC9_Waters_CC_DDA_TKO_0c5ng.raw	P39676	True	True	1611,8542646837	ATVPVLEQQGTVITR
20200314_Exploris_RSLC9_Waters_CC_DDA_TKO_0c5ng.raw	P34730	True	True	1461,5439646837	AVASSGQELSVEER
20200314_Exploris_RSLC9_Waters_CC_DDA_TKO_0c5ng.raw	P04802	True	True	846,9923646837	EGIEMLR
20200314_Exploris_RSLC9_Waters_CC_DDA_TKO_0c5ng.raw	P04802	True	True	1113,2769646837	FAHEIELVR
20200314_Exploris_RSLC9_Waters_CC_DDA_TKO_0c5ng.raw	P04802	True	True	1841,9850646837	AVEESAEPAQVILGEDGK
20200314_Exploris_RSLC9_Waters_CC_DDA_TKO_0c5ng.raw	P04802	True	True	1292,4029646837	YDTDFYILDK
20200314_Exploris_RSLC9_Waters_CC_DDA_TKO_0c5ng.raw	P04802	True	True	1841,9880646837	SEAEAEAAGLPVVNLDTR
20200314_Exploris_RSLC9_Waters_CC_DDA_TKO_0c5ng.raw	P04802	True	True	2231,5231646837	IYTISETPEALPILLEDASR
20200314_Exploris_RSLC9_Waters_CC_DDA_TKO_0c5ng.raw	P40825	True	True	1100,1889646837	LGLEPDTEAR
20200314_Exploris_RSLC9_Waters_CC_DDA_TKO_0c5ng.raw	P40825	True	True	888,9684646837	AVSNEELK
20200314_Exploris_RSLC9_Waters_CC_DDA_TKO_0c5ng.raw	P40825	True	True	1040,1792646837	ENLQVFYK
20200314_Exploris_RSLC9_Waters_CC_DDA_TKO_0c5ng.raw	P40825	True	True	1118,1608646837	ETLGNDVDQK
20200314_Exploris_RSLC9_Waters_CC_DDA_TKO_0c5ng.raw	P40825	True	True	1796,8777646837	TCFYAEQGGQEYDTGK
20200314_Exploris_RSLC9_Waters_CC_DDA_TKO_0c5ng.raw	P40825	True	True	1731,8779646837	TLTFALADGGVPNNEGR
20200314_Exploris_RSLC9_Waters_CC_DDA_TKO_0c5ng.raw	P40825	True	True	1063,2139646837	IIASFDELR
20200314_Exploris_RSLC9_Waters_CC_DDA_TKO_0c5ng.raw	P40825	True	True	898,0624646837	EIPLDLAK
20200314_Exploris_RSLC9_Waters_CC_DDA_TKO_0c5ng.raw	P40825	True	True	817,8895646837	DQSDLIK
20200314_Exploris_RSLC9_Waters_CC_DDA_TKO_0c5ng.raw	P40825	True	True	1350,4891646837	AVFGETYPDPVR
20200314_Exploris_RSLC9_Waters_CC_DDA_TKO_0c5ng.raw	P40825	True	True	1404,5376646837	SIYLLAGNDPEGR
20200314_Exploris_RSLC9_Waters_CC_DDA_TKO_0c5ng.raw	P40825	True	True	1477,5860646837	LAEQFAADLDAADK
20200314_Exploris_RSLC9_Waters_CC_DDA_TKO_0c5ng.raw	P40825	True	True	945,0789646837	IQEITSVR
20200314_Exploris_RSLC9_Waters_CC_DDA_TKO_0c5ng.raw	P54838	True	True	888,9683646837	GITENLDK
20200314_Exploris_RSLC9_Waters_CC_DDA_TKO_0c5ng.raw	P54838	True	True	830,9317646837	SGAEQVIK
20200314_Exploris_RSLC9_Waters_CC_DDA_TKO_0c5ng.raw	P54838	True	True	1015,0828646837	AVGTYDFDK
20200314_Exploris_RSLC9_Waters_CC_DDA_TKO_0c5ng.raw	P54838	True	True	813,9011646837	LLDPNDK
20200314_Exploris_RSLC9_Waters_CC_DDA_TKO_0c5ng.raw	P54838	True	True	995,0491646837	FESELNEK
20200314_Exploris_RSLC9_Waters_CC_DDA_TKO_0c5ng.raw	P54838	True	True	1526,7424646837	VLDPIPSTEDLISK
20200314_Exploris_RSLC9_Waters_CC_DDA_TKO_0c5ng.raw	P32582	True	True	1489,6432646837	QLEDLNLFDNLR
20200314_Exploris_RSLC9_Waters_CC_DDA_TKO_0c5ng.raw	P32582	True	True	1300,5565646837	LSGLVTLSELLR
20200314_Exploris_RSLC9_Waters_CC_DDA_TKO_0c5ng.raw	P32582	True	True	1051,1591646837	FVDDEWLK
20200314_Exploris_RSLC9_Waters_CC_DDA_TKO_0c5ng.raw	P32582	True	True	1706,9111646837	VEGIGYDFVPQVLDR
20200314_Exploris_RSLC9_Waters_CC_DDA_TKO_0c5ng.raw	P32582	True	True	1445,6311646837	AVVAGAGTGGTISGISK
20200314_Exploris_RSLC9_Waters_CC_DDA_TKO_0c5ng.raw	P32582	True	True	1104,2206646837	NSSAVITDGLK
20200314_Exploris_RSLC9_Waters_CC_DDA_TKO_0c5ng.raw	P32582	True	True	1190,3568646837	LELYNPGGSIK
20200314_Exploris_RSLC9_Waters_CC_DDA_TKO_0c5ng.raw	P02400	True	True	1430,5300646837	AVVESVGAEVDEAR
20200314_Exploris_RSLC9_Waters_CC_DDA_TKO_0c5ng.raw	P02400	True	True	2563,6692646837	FATVPTGGASSAAAGAAGAAAGGDAAEEEK
20200314_Exploris_RSLC9_Waters_CC_DDA_TKO_0c5ng.raw	P02400	True	True	1202,3653646837	INELLSSLEGK
20200314_Exploris_RSLC9_Waters_CC_DDA_TKO_0c5ng.raw	P02400	True	True	1273,4008646837	GSLEEIIAEGQK
20200314_Exploris_RSLC9_Waters_CC_DDA_TKO_0c5ng.raw	P12709	True	True	1032,0699646837	TFTNYDGSK
20200314_Exploris_RSLC9_Waters_CC_DDA_TKO_0c5ng.raw	P12709	True	True	823,8963646837	IYESQGK
20200314_Exploris_RSLC9_Waters_CC_DDA_TKO_0c5ng.raw	P12709	True	True	928,0973646837	AVYHVALR
20200314_Exploris_RSLC9_Waters_CC_DDA_TKO_0c5ng.raw	P12709	True	True	1583,7107646837	TFTTAETITNANTAK
20200314_Exploris_RSLC9_Waters_CC_DDA_TKO_0c5ng.raw	P12709	True	True	1932,2144646837	PMYVDGVNVAPEVDSVLK
20200314_Exploris_RSLC9_Waters_CC_DDA_TKO_0c5ng.raw	P12709	True	True	1532,7926646837	VVDPETTLFLIASK
20200314_Exploris_RSLC9_Waters_CC_DDA_TKO_0c5ng.raw	P12709	True	True	885,0228646837	ILFDYSK
20200314_Exploris_RSLC9_Waters_CC_DDA_TKO_0c5ng.raw	P12709	True	True	1115,2897646837	LATELPAWSK
20200314_Exploris_RSLC9_Waters_CC_DDA_TKO_0c5ng.raw	P12709	True	True	1739,0372646837	NLVNDEIIAALIELAK
20200314_Exploris_RSLC9_Waters_CC_DDA_TKO_0c5ng.raw	P46655	True	True	880,0502646837	VIDPIAPR
20200314_Exploris_RSLC9_Waters_CC_DDA_TKO_0c5ng.raw	P46655	True	True	1090,2395646837	IGDIIQFER
20200314_Exploris_RSLC9_Waters_CC_DDA_TKO_0c5ng.raw	P46655	True	True	1716,9040646837	LSQSLETLDSQLNLR
20200314_Exploris_RSLC9_Waters_CC_DDA_TKO_0c5ng.raw	P46655	True	True	897,0493646837	IFTEEMK
20200314_Exploris_RSLC9_Waters_CC_DDA_TKO_0c5ng.raw	P46655	True	True	1186,2414646837	DLVGNWDDPR
20200314_Exploris_RSLC9_Waters_CC_DDA_TKO_0c5ng.raw	P46655	True	True	1142,1978646837	AYCDDTPTEK
20200314_Exploris_RSLC9_Waters_CC_DDA_TKO_0c5ng.raw	P46655	True	True	1043,1883646837	VHIWDFAR
20200314_Exploris_RSLC9_Waters_CC_DDA_TKO_0c5ng.raw	P46655	True	True	1266,3222646837	LDDATEDVFNK
20200314_Exploris_RSLC9_Waters_CC_DDA_TKO_0c5ng.raw	P46655	True	True	713,7839646837	NPAVGEK
20200314_Exploris_RSLC9_Waters_CC_DDA_TKO_0c5ng.raw	P46655	True	True	1104,2261646837	NFVLSQGPSR
20200314_Exploris_RSLC9_Waters_CC_DDA_TKO_0c5ng.raw	P39954	True	True	857,9977646837	ILDEAVAK
20200314_Exploris_RSLC9_Waters_CC_DDA_TKO_0c5ng.raw	P39954	True	True	992,1844646837	HVILLANGR
20200314_Exploris_RSLC9_Waters_CC_DDA_TKO_0c5ng.raw	P39954	True	True	1134,2929646837	VAVVAGYGDVGK
20200314_Exploris_RSLC9_Waters_CC_DDA_TKO_0c5ng.raw	P39954	True	True	1966,2138646837	LNLILDDGGDLTTLVHEK
20200314_Exploris_RSLC9_Waters_CC_DDA_TKO_0c5ng.raw	P39954	True	True	987,0931646837	FDNLYGCR
20200314_Exploris_RSLC9_Waters_CC_DDA_TKO_0c5ng.raw	P39954	True	True	990,1193646837	AYGDVQPLK
20200314_Exploris_RSLC9_Waters_CC_DDA_TKO_0c5ng.raw	P39954	True	True	859,9702646837	ESLVDGIK
20200314_Exploris_RSLC9_Waters_CC_DDA_TKO_0c5ng.raw	P0CX47;P0CX48	True	False	1096,1975646837	TAIEGSYIDK
20200314_Exploris_RSLC9_Waters_CC_DDA_TKO_0c5ng.raw	P0CX47;P0CX48	True	False	1018,2140646837	ILTGTVVSTK
20200314_Exploris_RSLC9_Waters_CC_DDA_TKO_0c5ng.raw	P0CX47;P0CX48	True	False	1373,5855646837	VQVGDIVTVGQCR
20200314_Exploris_RSLC9_Waters_CC_DDA_TKO_0c5ng.raw	P0CX47;P0CX48	True	False	705,8070646837	NAGLGFK
20200314_Exploris_RSLC9_Waters_CC_DDA_TKO_0c5ng.raw	P0CX47;P0CX48	True	False	1222,4077646837	NVPVHVSPAFR
20200314_Exploris_RSLC9_Waters_CC_DDA_TKO_0c5ng.raw	P0CX47;P0CX48	True	False	1004,1920646837	AYLHYIPK
20200314_Exploris_RSLC9_Waters_CC_DDA_TKO_0c5ng.raw	P0CX47;P0CX48	True	False	1092,3167646837	CPFTGLVSIR
20200314_Exploris_RSLC9_Waters_CC_DDA_TKO_0c5ng.raw	P32469	True	True	915,0091646837	QILNNADK
20200314_Exploris_RSLC9_Waters_CC_DDA_TKO_0c5ng.raw	P32469	True	True	861,9428646837	ELVETGSK
20200314_Exploris_RSLC9_Waters_CC_DDA_TKO_0c5ng.raw	P32469	True	True	1361,5128646837	AYTPDTPAVAISR
20200314_Exploris_RSLC9_Waters_CC_DDA_TKO_0c5ng.raw	P47143	True	True	1128,2486646837	LVAGGAAQNTAR
20200314_Exploris_RSLC9_Waters_CC_DDA_TKO_0c5ng.raw	P47143	True	True	1087,1901646837	ENDAILVDAK
20200314_Exploris_RSLC9_Waters_CC_DDA_TKO_0c5ng.raw	P47143	True	True	1055,2151646837	CAALITGHNR
20200314_Exploris_RSLC9_Waters_CC_DDA_TKO_0c5ng.raw	P00498	True	True	872,0246646837	GVVLDELK
20200314_Exploris_RSLC9_Waters_CC_DDA_TKO_0c5ng.raw	P00498	True	True	1275,4376646837	CDLGITGVDQVR
20200314_Exploris_RSLC9_Waters_CC_DDA_TKO_0c5ng.raw	P38219	True	True	1165,3069646837	SVDSIYQVVR
20200314_Exploris_RSLC9_Waters_CC_DDA_TKO_0c5ng.raw	P38219	True	True	1032,1282646837	CEDVFEYK
20200314_Exploris_RSLC9_Waters_CC_DDA_TKO_0c5ng.raw	P38219	True	True	1603,7438646837	DYVVEDGDIIYFR
20200314_Exploris_RSLC9_Waters_CC_DDA_TKO_0c5ng.raw	P38219	True	True	1711,9454646837	LDLISFFTCGPDEVR
20200314_Exploris_RSLC9_Waters_CC_DDA_TKO_0c5ng.raw	P38219	True	True	2175,3956646837	CPLGNPANYPFATIDPEEAR
20200314_Exploris_RSLC9_Waters_CC_DDA_TKO_0c5ng.raw	P38219	True	True	2029,2039646837	CFDDAEIIHVEGDVDPVR
20200314_Exploris_RSLC9_Waters_CC_DDA_TKO_0c5ng.raw	P38219	True	True	766,9342646837	VIVPSPR
20200314_Exploris_RSLC9_Waters_CC_DDA_TKO_0c5ng.raw	P38219	True	True	1242,3897646837	DLEIINQELR
20200314_Exploris_RSLC9_Waters_CC_DDA_TKO_0c5ng.raw	P38219	True	True	970,1723646837	LQTISALPK
20200314_Exploris_RSLC9_Waters_CC_DDA_TKO_0c5ng.raw	P40414	True	True	1159,2162646837	QLAEDSNNLR
20200314_Exploris_RSLC9_Waters_CC_DDA_TKO_0c5ng.raw	P40414	True	True	1190,2244646837	NEQLDSEVEK
20200314_Exploris_RSLC9_Waters_CC_DDA_TKO_0c5ng.raw	P40414	True	True	1249,3130646837	EADLNSEQMGR
20200314_Exploris_RSLC9_Waters_CC_DDA_TKO_0c5ng.raw	P40414	True	True	968,9708646837	SNNENYTK
20200314_Exploris_RSLC9_Waters_CC_DDA_TKO_0c5ng.raw	P40414	True	True	1077,1083646837	ELEQSNTEK
20200314_Exploris_RSLC9_Waters_CC_DDA_TKO_0c5ng.raw	P40414	True	True	1359,4478646837	ELDEIANSLENL
20200314_Exploris_RSLC9_Waters_CC_DDA_TKO_0c5ng.raw	P40414	True	True	869,9399646837	CEEFQSK
20200314_Exploris_RSLC9_Waters_CC_DDA_TKO_0c5ng.raw	P40414	True	True	1020,0997646837	LESQLSDTK
20200314_Exploris_RSLC9_Waters_CC_DDA_TKO_0c5ng.raw	P23594;P23595	True	False	1233,3107646837	CEPLSEDDVAR
20200314_Exploris_RSLC9_Waters_CC_DDA_TKO_0c5ng.raw	Q05050	True	True	1064,1304646837	CEQDITEAR
20200314_Exploris_RSLC9_Waters_CC_DDA_TKO_0c5ng.raw	Q05050	True	True	975,0589646837	EEIVGAETK
20200314_Exploris_RSLC9_Waters_CC_DDA_TKO_0c5ng.raw	P0C0W1;Q3E7Y3	True	False	1629,7825646837	SSVLADALNAINNAEK
20200314_Exploris_RSLC9_Waters_CC_DDA_TKO_0c5ng.raw	P0C0W1;Q3E7Y3	True	False	893,1072646837	FLQVMQK
20200314_Exploris_RSLC9_Waters_CC_DDA_TKO_0c5ng.raw	P0C0W1;Q3E7Y3	True	False	730,8756646837	CGVISPR
20200314_Exploris_RSLC9_Waters_CC_DDA_TKO_0c5ng.raw	P46680	True	True	768,8781646837	ISCFDGK
20200314_Exploris_RSLC9_Waters_CC_DDA_TKO_0c5ng.raw	P46680	True	True	1104,1774646837	ESNSVEVNVK
20200314_Exploris_RSLC9_Waters_CC_DDA_TKO_0c5ng.raw	P46680	True	True	851,8787646837	CLDDGDSK
20200314_Exploris_RSLC9_Waters_CC_DDA_TKO_0c5ng.raw	P34223	True	True	1351,4767646837	EGFQVADGPLYR
20200314_Exploris_RSLC9_Waters_CC_DDA_TKO_0c5ng.raw	P34223	True	True	1328,4833646837	DADLLNSVVVQR
20200314_Exploris_RSLC9_Waters_CC_DDA_TKO_0c5ng.raw	P12385	True	True	1032,0674646837	DAEDNEVIK
20200314_Exploris_RSLC9_Waters_CC_DDA_TKO_0c5ng.raw	P38910	True	True	1078,2256646837	TASGLYLPEK
20200314_Exploris_RSLC9_Waters_CC_DDA_TKO_0c5ng.raw	P38910	True	True	758,8651646837	DAEILAK
20200314_Exploris_RSLC9_Waters_CC_DDA_TKO_0c5ng.raw	P38910	True	True	1658,9103646837	VGDQVLIPQFGGSTIK
20200314_Exploris_RSLC9_Waters_CC_DDA_TKO_0c5ng.raw	P06105	True	True	959,0624646837	DNEIVTIR
20200314_Exploris_RSLC9_Waters_CC_DDA_TKO_0c5ng.raw	P06105	True	True	1196,3642646837	EAADVIINVPR
20200314_Exploris_RSLC9_Waters_CC_DDA_TKO_0c5ng.raw	P06105	True	True	830,9288646837	LVVEDEK
20200314_Exploris_RSLC9_Waters_CC_DDA_TKO_0c5ng.raw	P06105	True	True	977,1236646837	VNDVVYIR
20200314_Exploris_RSLC9_Waters_CC_DDA_TKO_0c5ng.raw	P06105	True	True	1755,8942646837	EVDVPASIYEYVSER
20200314_Exploris_RSLC9_Waters_CC_DDA_TKO_0c5ng.raw	P06105	True	True	1053,1292646837	EISDAYEVK
20200314_Exploris_RSLC9_Waters_CC_DDA_TKO_0c5ng.raw	P06105	True	True	1018,0838646837	LASNLDEEK
20200314_Exploris_RSLC9_Waters_CC_DDA_TKO_0c5ng.raw	P06105	True	True	914,0215646837	TIDIPAER
20200314_Exploris_RSLC9_Waters_CC_DDA_TKO_0c5ng.raw	P06105	True	True	829,9440646837	VVEEINK
20200314_Exploris_RSLC9_Waters_CC_DDA_TKO_0c5ng.raw	P06105	True	True	890,8975646837	SDEANDIK
20200314_Exploris_RSLC9_Waters_CC_DDA_TKO_0c5ng.raw	P06105	True	True	1169,3435646837	YNVFINFPR
20200314_Exploris_RSLC9_Waters_CC_DDA_TKO_0c5ng.raw	P06105	True	True	862,8872646837	DAENSVTK
20200314_Exploris_RSLC9_Waters_CC_DDA_TKO_0c5ng.raw	P05756	True	True	1137,2530646837	GISSSAIPYSR
20200314_Exploris_RSLC9_Waters_CC_DDA_TKO_0c5ng.raw	P05756	True	True	1253,5027646837	GLTPSQIGVLLR
20200314_Exploris_RSLC9_Waters_CC_DDA_TKO_0c5ng.raw	P05756	True	True	954,0056646837	DAHGVTQAR
20200314_Exploris_RSLC9_Waters_CC_DDA_TKO_0c5ng.raw	P53900	True	True	1077,1570646837	FGDNINLER
20200314_Exploris_RSLC9_Waters_CC_DDA_TKO_0c5ng.raw	P53900	True	True	1243,3775646837	DAIAQELSLQR
20200314_Exploris_RSLC9_Waters_CC_DDA_TKO_0c5ng.raw	P22137	True	True	960,0472646837	EETIELAR
20200314_Exploris_RSLC9_Waters_CC_DDA_TKO_0c5ng.raw	P22137	True	True	1358,4632646837	DAIETAAISQDPK
20200314_Exploris_RSLC9_Waters_CC_DDA_TKO_0c5ng.raw	P22137	True	True	1143,2105646837	EEAFEIYDK
20200314_Exploris_RSLC9_Waters_CC_DDA_TKO_0c5ng.raw	P22137	True	True	899,0501646837	SDNLPLIK
20200314_Exploris_RSLC9_Waters_CC_DDA_TKO_0c5ng.raw	P11154	False	False	957,0898646837	LQAVGDLNK
20200314_Exploris_RSLC9_Waters_CC_DDA_TKO_0c5ng.raw	P11154	False	False	1222,2287646837	EGDDVADAFQR
20200314_Exploris_RSLC9_Waters_CC_DDA_TKO_0c5ng.raw	P11154	False	False	945,0759646837	DAILTDAVK
20200314_Exploris_RSLC9_Waters_CC_DDA_TKO_0c5ng.raw	P43597	True	True	1055,1076646837	DAISHDLER
20200314_Exploris_RSLC9_Waters_CC_DDA_TKO_0c5ng.raw	P32771	True	True	885,9856646837	DALEACHK
20200314_Exploris_RSLC9_Waters_CC_DDA_TKO_0c5ng.raw	P31373	True	True	819,8621646837	TLQESDK
20200314_Exploris_RSLC9_Waters_CC_DDA_TKO_0c5ng.raw	P31373	True	True	801,8931646837	QAALSANK
20200314_Exploris_RSLC9_Waters_CC_DDA_TKO_0c5ng.raw	P31373	True	True	1207,3008646837	EASGVFDDLVR
20200314_Exploris_RSLC9_Waters_CC_DDA_TKO_0c5ng.raw	P31373	True	True	977,1205646837	IAEFLAADK
20200314_Exploris_RSLC9_Waters_CC_DDA_TKO_0c5ng.raw	P31373	True	True	1123,2873646837	DALGGGMISFR
20200314_Exploris_RSLC9_Waters_CC_DDA_TKO_0c5ng.raw	P31373	True	True	1774,9348646837	ISVGIEDTDDLLEDIK
20200314_Exploris_RSLC9_Waters_CC_DDA_TKO_0c5ng.raw	P09436	True	True	1301,4144646837	DALPSVTSEQVR
20200314_Exploris_RSLC9_Waters_CC_DDA_TKO_0c5ng.raw	P09436	True	True	964,0814646837	SDTPLLYR
20200314_Exploris_RSLC9_Waters_CC_DDA_TKO_0c5ng.raw	P09436	True	True	1442,5438646837	GLPESAVQAGQETR
20200314_Exploris_RSLC9_Waters_CC_DDA_TKO_0c5ng.raw	P09436	True	True	1546,6953646837	VPANFISEGLDQTR
20200314_Exploris_RSLC9_Waters_CC_DDA_TKO_0c5ng.raw	P12945	True	True	822,9116646837	DASIVYR
20200314_Exploris_RSLC9_Waters_CC_DDA_TKO_0c5ng.raw	P21576	True	True	903,9830646837	NASQIVSSV
20200314_Exploris_RSLC9_Waters_CC_DDA_TKO_0c5ng.raw	P21576	True	True	1584,7880646837	VTGANSGISSVPINLR
20200314_Exploris_RSLC9_Waters_CC_DDA_TKO_0c5ng.raw	P21576	True	True	1674,9068646837	DATIPTNEFVVDIIK
20200314_Exploris_RSLC9_Waters_CC_DDA_TKO_0c5ng.raw	P21576	True	True	1321,4480646837	VPVGDQPPDIER
20200314_Exploris_RSLC9_Waters_CC_DDA_TKO_0c5ng.raw	P21576	True	True	2044,1545646837	VNQTANELIDLNINDDDK
20200314_Exploris_RSLC9_Waters_CC_DDA_TKO_0c5ng.raw	P22202	True	True	1681,8177646837	DAVVTVPAYFNDSQR
20200314_Exploris_RSLC9_Waters_CC_DDA_TKO_0c5ng.raw	P22202	False	False	902,0076646837	STLEPVEK
20200314_Exploris_RSLC9_Waters_CC_DDA_TKO_0c5ng.raw	P53090	True	True	1022,1182646837	GTYAAVSPEK
20200314_Exploris_RSLC9_Waters_CC_DDA_TKO_0c5ng.raw	P53090	True	True	1523,6580646837	SLANTFLSLDTEGR
20200314_Exploris_RSLC9_Waters_CC_DDA_TKO_0c5ng.raw	P53090	True	True	1564,6234646837	DFSYLFSDETNAR
20200314_Exploris_RSLC9_Waters_CC_DDA_TKO_0c5ng.raw	P53090	True	True	1011,1530646837	DCAIDALYK
20200314_Exploris_RSLC9_Waters_CC_DDA_TKO_0c5ng.raw	P38707	True	True	852,9557646837	DCSLYPR
20200314_Exploris_RSLC9_Waters_CC_DDA_TKO_0c5ng.raw	P38707	True	True	1513,6628646837	IAEGSDPSLLLDQR
20200314_Exploris_RSLC9_Waters_CC_DDA_TKO_0c5ng.raw	P38707	True	True	1728,0137646837	SVQYVLEDPIAGPLVK
20200314_Exploris_RSLC9_Waters_CC_DDA_TKO_0c5ng.raw	P38707	True	True	2191,4948646837	VTESVDVLMPNVGEITGGSMR
20200314_Exploris_RSLC9_Waters_CC_DDA_TKO_0c5ng.raw	P38707	True	True	966,9520646837	NEEGEDFK
20200314_Exploris_RSLC9_Waters_CC_DDA_TKO_0c5ng.raw	P21243	True	True	1045,1529646837	NDLEVGVATK
20200314_Exploris_RSLC9_Waters_CC_DDA_TKO_0c5ng.raw	P21243	True	True	992,1506646837	DCTVVISQK
20200314_Exploris_RSLC9_Waters_CC_DDA_TKO_0c5ng.raw	P25374	True	True	1084,1491646837	DDALAHSSIR
20200314_Exploris_RSLC9_Waters_CC_DDA_TKO_0c5ng.raw	P38999	True	True	983,0815646837	TSTLVDYGK
20200314_Exploris_RSLC9_Waters_CC_DDA_TKO_0c5ng.raw	P38999	True	True	1508,6869646837	TDVVTSSYISPALR
20200314_Exploris_RSLC9_Waters_CC_DDA_TKO_0c5ng.raw	P38999	True	True	1038,0741646837	DDANEIFSK
20200314_Exploris_RSLC9_Waters_CC_DDA_TKO_0c5ng.raw	P05743	False	False	944,0479646837	DDEVLVVR
20200314_Exploris_RSLC9_Waters_CC_DDA_TKO_0c5ng.raw	P05743	False	False	927,1473646837	VLLSAPLSK
20200314_Exploris_RSLC9_Waters_CC_DDA_TKO_0c5ng.raw	P05743	False	False	1006,0325646837	QSLDVSSDR
20200314_Exploris_RSLC9_Waters_CC_DDA_TKO_0c5ng.raw	P05743	False	False	805,9245646837	FAVQVDK
20200314_Exploris_RSLC9_Waters_CC_DDA_TKO_0c5ng.raw	P05743	False	False	1100,2354646837	RDDEVLVVR
20200314_Exploris_RSLC9_Waters_CC_DDA_TKO_0c5ng.raw	Q02725	True	True	1420,5091646837	NTLEECLDEAQR
20200314_Exploris_RSLC9_Waters_CC_DDA_TKO_0c5ng.raw	Q02725	True	True	1962,0089646837	TFTENTETGNSSFEEIR
20200314_Exploris_RSLC9_Waters_CC_DDA_TKO_0c5ng.raw	Q02725	True	True	1368,4612646837	DDIDSNIPNPLR
20200314_Exploris_RSLC9_Waters_CC_DDA_TKO_0c5ng.raw	Q02725	True	True	1332,4741646837	TAFQIPGDQSIR
20200314_Exploris_RSLC9_Waters_CC_DDA_TKO_0c5ng.raw	Q02725	True	True	1060,0803646837	DSYIDYER
20200314_Exploris_RSLC9_Waters_CC_DDA_TKO_0c5ng.raw	Q02725	True	True	1076,1205646837	LDDLEENTK
20200314_Exploris_RSLC9_Waters_CC_DDA_TKO_0c5ng.raw	P20967	True	True	1202,3275646837	FLQLANEDPR
20200314_Exploris_RSLC9_Waters_CC_DDA_TKO_0c5ng.raw	P20967	True	True	1034,0399646837	DDIEGSGDVK
20200314_Exploris_RSLC9_Waters_CC_DDA_TKO_0c5ng.raw	P20967	True	True	1053,1726646837	SVIDVYTEK
20200314_Exploris_RSLC9_Waters_CC_DDA_TKO_0c5ng.raw	P38879	True	True	850,9220646837	VDNFTQK
20200314_Exploris_RSLC9_Waters_CC_DDA_TKO_0c5ng.raw	P38879	True	True	1093,1968646837	DNQIYAIEK
20200314_Exploris_RSLC9_Waters_CC_DDA_TKO_0c5ng.raw	P38879	True	True	1298,4132646837	SAGGNYVVFGEAK
20200314_Exploris_RSLC9_Waters_CC_DDA_TKO_0c5ng.raw	P38879	True	True	1587,7424646837	DDIELVVQQTNVSK
20200314_Exploris_RSLC9_Waters_CC_DDA_TKO_0c5ng.raw	P38879	True	True	795,9755646837	QIPGIIR
20200314_Exploris_RSLC9_Waters_CC_DDA_TKO_0c5ng.raw	P17505	True	True	1333,5022646837	DDLFAINASIVR
20200314_Exploris_RSLC9_Waters_CC_DDA_TKO_0c5ng.raw	P17505	True	True	1221,4143646837	LFGVTTLDSIR
20200314_Exploris_RSLC9_Waters_CC_DDA_TKO_0c5ng.raw	Q01560	True	True	905,0165646837	LNNIEFR
20200314_Exploris_RSLC9_Waters_CC_DDA_TKO_0c5ng.raw	Q01560	True	True	1584,6551646837	ENSLETTFSSVNTR
20200314_Exploris_RSLC9_Waters_CC_DDA_TKO_0c5ng.raw	Q01560	True	True	922,9885646837	DDNPPPIR
20200314_Exploris_RSLC9_Waters_CC_DDA_TKO_0c5ng.raw	P15303	True	True	1251,3135646837	FIDTEAGGSQAR
20200314_Exploris_RSLC9_Waters_CC_DDA_TKO_0c5ng.raw	P15303	True	True	863,8774646837	DDPQSFR
20200314_Exploris_RSLC9_Waters_CC_DDA_TKO_0c5ng.raw	P34216	True	True	834,8334646837	DTDLTDR
20200314_Exploris_RSLC9_Waters_CC_DDA_TKO_0c5ng.raw	P34216	True	True	1444,5104646837	DDVELPETLEER
20200314_Exploris_RSLC9_Waters_CC_DDA_TKO_0c5ng.raw	P34216	True	True	1735,8664646837	FVETTVENSNLNVNR
20200314_Exploris_RSLC9_Waters_CC_DDA_TKO_0c5ng.raw	P34216	True	True	1264,4424646837	LEPVVVNQPNR
20200314_Exploris_RSLC9_Waters_CC_DDA_TKO_0c5ng.raw	P40019	True	True	881,8897646837	DDVGYGEK
20200314_Exploris_RSLC9_Waters_CC_DDA_TKO_0c5ng.raw	P40019	True	True	1302,3119646837	NYDDYDAEVAK
20200314_Exploris_RSLC9_Waters_CC_DDA_TKO_0c5ng.raw	P40019	True	True	804,8475646837	TAEELDK
20200314_Exploris_RSLC9_Waters_CC_DDA_TKO_0c5ng.raw	P07170	True	True	947,9494646837	SDDNADALK
20200314_Exploris_RSLC9_Waters_CC_DDA_TKO_0c5ng.raw	P07170	True	True	916,0373646837	GTQLGLEAK
20200314_Exploris_RSLC9_Waters_CC_DDA_TKO_0c5ng.raw	P07170	True	True	1202,2818646837	DDVTGEALVQR
20200314_Exploris_RSLC9_Waters_CC_DDA_TKO_0c5ng.raw	P07170	True	True	785,8908646837	TIPQAEK
20200314_Exploris_RSLC9_Waters_CC_DDA_TKO_0c5ng.raw	P07170	True	True	900,9794646837	EQGTPLEK
20200314_Exploris_RSLC9_Waters_CC_DDA_TKO_0c5ng.raw	P49334	True	True	930,0209646837	NQAIVEEK
20200314_Exploris_RSLC9_Waters_CC_DDA_TKO_0c5ng.raw	P49334	True	True	1547,6368646837	DDVVQLDEPQFSR
20200314_Exploris_RSLC9_Waters_CC_DDA_TKO_0c5ng.raw	P00931	True	True	1319,4755646837	DTPLAVGFGVSTR
20200314_Exploris_RSLC9_Waters_CC_DDA_TKO_0c5ng.raw	P00931	True	True	1031,1280646837	DEFFAFQK
20200314_Exploris_RSLC9_Waters_CC_DDA_TKO_0c5ng.raw	P00931	True	True	1184,3503646837	DVQSVAEVLPK
20200314_Exploris_RSLC9_Waters_CC_DDA_TKO_0c5ng.raw	P00931	True	True	791,8975646837	FIQDAAK
20200314_Exploris_RSLC9_Waters_CC_DDA_TKO_0c5ng.raw	P00931	True	True	2066,2630646837	MGTTGVQSSVASDLDELISR
20200314_Exploris_RSLC9_Waters_CC_DDA_TKO_0c5ng.raw	P00931	True	True	902,0539646837	VIAVTNGTK
20200314_Exploris_RSLC9_Waters_CC_DDA_TKO_0c5ng.raw	P32497	True	True	950,9526646837	NDPESFDK
20200314_Exploris_RSLC9_Waters_CC_DDA_TKO_0c5ng.raw	P32497	True	True	912,9067646837	DEHDLER
20200314_Exploris_RSLC9_Waters_CC_DDA_TKO_0c5ng.raw	P49723	True	True	1012,1663646837	EIANLPEVK
20200314_Exploris_RSLC9_Waters_CC_DDA_TKO_0c5ng.raw	P49723	True	True	1219,3704646837	DEILLMENSR
20200314_Exploris_RSLC9_Waters_CC_DDA_TKO_0c5ng.raw	P49723	True	True	1468,5377646837	WISNDDSLYAER
20200314_Exploris_RSLC9_Waters_CC_DDA_TKO_0c5ng.raw	P49723	True	True	1851,0410646837	YLIENFSAQLQNPEGK
20200314_Exploris_RSLC9_Waters_CC_DDA_TKO_0c5ng.raw	P51401	False	False	827,9743646837	VNNQLIK
20200314_Exploris_RSLC9_Waters_CC_DDA_TKO_0c5ng.raw	P51401	False	False	2703,9128646837	DEIVLSGNSVEDVSQNAADLQQICR
20200314_Exploris_RSLC9_Waters_CC_DDA_TKO_0c5ng.raw	P51401	False	False	1277,4939646837	SLVDNMITGVTK
20200314_Exploris_RSLC9_Waters_CC_DDA_TKO_0c5ng.raw	P41940	True	True	858,9446646837	ELADFHK
20200314_Exploris_RSLC9_Waters_CC_DDA_TKO_0c5ng.raw	P41940	True	True	1063,2727646837	SVVLCNSTIK
20200314_Exploris_RSLC9_Waters_CC_DDA_TKO_0c5ng.raw	P41940	True	True	786,9189646837	LAEDVLK
20200314_Exploris_RSLC9_Waters_CC_DDA_TKO_0c5ng.raw	P41940	True	True	1204,3809646837	ETFPILVEEK
20200314_Exploris_RSLC9_Waters_CC_DDA_TKO_0c5ng.raw	P41940	True	True	1008,0911646837	DEIYINGGK
20200314_Exploris_RSLC9_Waters_CC_DDA_TKO_0c5ng.raw	P41940	True	True	1105,2975646837	GLILVGGYGTR
20200314_Exploris_RSLC9_Waters_CC_DDA_TKO_0c5ng.raw	P41940	True	True	1640,8920646837	DFLSGTVLYLNSLAK
20200314_Exploris_RSLC9_Waters_CC_DDA_TKO_0c5ng.raw	P32563	True	True	1016,1143646837	DELATLQAR
20200314_Exploris_RSLC9_Waters_CC_DDA_TKO_0c5ng.raw	P32563	True	True	939,9697646837	LYEGDTDK
20200314_Exploris_RSLC9_Waters_CC_DDA_TKO_0c5ng.raw	P35719	True	True	1379,3979646837	DELDDAFNDVAR
20200314_Exploris_RSLC9_Waters_CC_DDA_TKO_0c5ng.raw	P07259	True	True	1112,1591646837	FNSPEEYAR
20200314_Exploris_RSLC9_Waters_CC_DDA_TKO_0c5ng.raw	P07259	True	True	1163,2909646837	FLDSNEVAIR
20200314_Exploris_RSLC9_Waters_CC_DDA_TKO_0c5ng.raw	P07259	True	True	1099,2012646837	DELVEELPR
20200314_Exploris_RSLC9_Waters_CC_DDA_TKO_0c5ng.raw	P07259	True	True	1031,1693646837	QELLSSVQK
20200314_Exploris_RSLC9_Waters_CC_DDA_TKO_0c5ng.raw	P07259	True	True	835,9940646837	SLLATGFK
20200314_Exploris_RSLC9_Waters_CC_DDA_TKO_0c5ng.raw	P07259	True	True	1019,1579646837	LPDDYVAVK
20200314_Exploris_RSLC9_Waters_CC_DDA_TKO_0c5ng.raw	P07259	True	True	967,0387646837	DTYIVDNK
20200314_Exploris_RSLC9_Waters_CC_DDA_TKO_0c5ng.raw	P07259	True	True	873,0123646837	LSNVLEAK
20200314_Exploris_RSLC9_Waters_CC_DDA_TKO_0c5ng.raw	P33442	False	False	803,8627646837	EIENATK
20200314_Exploris_RSLC9_Waters_CC_DDA_TKO_0c5ng.raw	P33442	False	False	803,8598646837	DEVLETV
20200314_Exploris_RSLC9_Waters_CC_DDA_TKO_0c5ng.raw	P33442	False	False	1351,5663646837	DIFPLQNIHVR
20200314_Exploris_RSLC9_Waters_CC_DDA_TKO_0c5ng.raw	P33442	False	False	938,1327646837	IFAIAFTR
20200314_Exploris_RSLC9_Waters_CC_DDA_TKO_0c5ng.raw	P33442	False	False	925,1314646837	LIPEVINK
20200314_Exploris_RSLC9_Waters_CC_DDA_TKO_0c5ng.raw	P33442	True	True	902,0942646837	VISEILTK
20200314_Exploris_RSLC9_Waters_CC_DDA_TKO_0c5ng.raw	P33442	False	False	2004,1971646837	VVEVCLADLQGSEDHSFR
20200314_Exploris_RSLC9_Waters_CC_DDA_TKO_0c5ng.raw	P33442	True	True	1361,5102646837	EVQGSTLAQLTSK
20200314_Exploris_RSLC9_Waters_CC_DDA_TKO_0c5ng.raw	P33442	True	True	690,7466646837	SASDALK
20200314_Exploris_RSLC9_Waters_CC_DDA_TKO_0c5ng.raw	P33442	False	False	773,8365646837	VDEVQGK
20200314_Exploris_RSLC9_Waters_CC_DDA_TKO_0c5ng.raw	P54837	True	True	778,8151646837	DFAGDVR
20200314_Exploris_RSLC9_Waters_CC_DDA_TKO_0c5ng.raw	P54837	True	True	935,0026646837	RDFAGDVR
20200314_Exploris_RSLC9_Waters_CC_DDA_TKO_0c5ng.raw	P38788	True	True	1868,9760646837	NASNNPNELAASGAALQAR
20200314_Exploris_RSLC9_Waters_CC_DDA_TKO_0c5ng.raw	P38788	True	True	901,0258646837	SDAAVIAVR
20200314_Exploris_RSLC9_Waters_CC_DDA_TKO_0c5ng.raw	P38788	True	True	1051,2024646837	DFIGLPFDK
20200314_Exploris_RSLC9_Waters_CC_DDA_TKO_0c5ng.raw	P38788	True	True	1691,8507646837	EAVLTVPTNFSEEQK
20200314_Exploris_RSLC9_Waters_CC_DDA_TKO_0c5ng.raw	P38788	True	True	1360,5280646837	DVNVVVADFGGIR
20200314_Exploris_RSLC9_Waters_CC_DDA_TKO_0c5ng.raw	P38788	True	True	877,0061646837	NTIINFR
20200314_Exploris_RSLC9_Waters_CC_DDA_TKO_0c5ng.raw	P38788	True	True	835,9507646837	YELVANK
20200314_Exploris_RSLC9_Waters_CC_DDA_TKO_0c5ng.raw	P38788	True	True	1413,4589646837	NDVDVIANPDGER
20200314_Exploris_RSLC9_Waters_CC_DDA_TKO_0c5ng.raw	P16467	True	True	1229,4119646837	NPVILADACASR
20200314_Exploris_RSLC9_Waters_CC_DDA_TKO_0c5ng.raw	P16467	True	True	1020,1023646837	VATTGEWEK
20200314_Exploris_RSLC9_Waters_CC_DDA_TKO_0c5ng.raw	P16467	False	False	1116,2346646837	QAQLTAATNAK
20200314_Exploris_RSLC9_Waters_CC_DDA_TKO_0c5ng.raw	P16467	True	True	1022,0807646837	GAIDEQHPR
20200314_Exploris_RSLC9_Waters_CC_DDA_TKO_0c5ng.raw	P16467	True	True	1096,3276646837	LLDAIPEVVK
20200314_Exploris_RSLC9_Waters_CC_DDA_TKO_0c5ng.raw	P16467	True	True	1299,3552646837	PNDAEAEAEVVR
20200314_Exploris_RSLC9_Waters_CC_DDA_TKO_0c5ng.raw	P16467	True	True	1241,4857646837	LLETPIDLSLK
20200314_Exploris_RSLC9_Waters_CC_DDA_TKO_0c5ng.raw	P16467	True	True	1944,3732646837	MIEVMLPVFDAPQNLVK
20200314_Exploris_RSLC9_Waters_CC_DDA_TKO_0c5ng.raw	P16467	True	True	800,9892646837	TVVELIK
20200314_Exploris_RSLC9_Waters_CC_DDA_TKO_0c5ng.raw	P16467	True	True	2522,8304646837	LLETPIDLSLKPNDAEAEAEVVR
20200314_Exploris_RSLC9_Waters_CC_DDA_TKO_0c5ng.raw	P16467	True	True	852,8511646837	DFQDNSK
20200314_Exploris_RSLC9_Waters_CC_DDA_TKO_0c5ng.raw	P16467	True	True	2535,8190646837	MSANISETTAMITDIANAPAEIDR
20200314_Exploris_RSLC9_Waters_CC_DDA_TKO_0c5ng.raw	P20435	True	True	1006,9739646837	DGETTDANGK
20200314_Exploris_RSLC9_Waters_CC_DDA_TKO_0c5ng.raw	P33330	True	True	1050,1284646837	DGLDDQFLK
20200314_Exploris_RSLC9_Waters_CC_DDA_TKO_0c5ng.raw	P41921	True	True	887,9403646837	DGNVEVQK
20200314_Exploris_RSLC9_Waters_CC_DDA_TKO_0c5ng.raw	P41921	True	True	795,8889646837	EGINVHK
20200314_Exploris_RSLC9_Waters_CC_DDA_TKO_0c5ng.raw	P41921	True	True	1196,4076646837	VELTPVAIAAGR
20200314_Exploris_RSLC9_Waters_CC_DDA_TKO_0c5ng.raw	P04840	True	True	943,0628646837	NINDLLNK
20200314_Exploris_RSLC9_Waters_CC_DDA_TKO_0c5ng.raw	P04840	True	True	1474,6317646837	LPNSNVNIEFATR
20200314_Exploris_RSLC9_Waters_CC_DDA_TKO_0c5ng.raw	P04840	True	True	1801,0272646837	SAVLNTTFTQPFFTAR
20200314_Exploris_RSLC9_Waters_CC_DDA_TKO_0c5ng.raw	P04840	True	True	866,0381646837	GAFDLCLK
20200314_Exploris_RSLC9_Waters_CC_DDA_TKO_0c5ng.raw	P04840	True	True	1202,4112646837	LEFANLTPGLK
20200314_Exploris_RSLC9_Waters_CC_DDA_TKO_0c5ng.raw	P04840	True	True	1130,2152646837	DGPLSTNVEAK
20200314_Exploris_RSLC9_Waters_CC_DDA_TKO_0c5ng.raw	P04840	True	True	1107,2238646837	YLPDASSQVK
20200314_Exploris_RSLC9_Waters_CC_DDA_TKO_0c5ng.raw	P19414	True	True	973,0455646837	NVYTGEYK
20200314_Exploris_RSLC9_Waters_CC_DDA_TKO_0c5ng.raw	P19414	True	True	1448,6343646837	TIFTVTPGSEQIR
20200314_Exploris_RSLC9_Waters_CC_DDA_TKO_0c5ng.raw	P19414	True	True	937,0124646837	DGQLETFK
20200314_Exploris_RSLC9_Waters_CC_DDA_TKO_0c5ng.raw	P19414	True	True	1818,9864646837	VGLIGSCTNSSYEDMSR
20200314_Exploris_RSLC9_Waters_CC_DDA_TKO_0c5ng.raw	P19414	True	True	922,0038646837	EHAALEPR
20200314_Exploris_RSLC9_Waters_CC_DDA_TKO_0c5ng.raw	P19414	True	True	760,8376646837	DLLSADK
20200314_Exploris_RSLC9_Waters_CC_DDA_TKO_0c5ng.raw	P19414	True	True	1186,3257646837	QNVETLDIVR
20200314_Exploris_RSLC9_Waters_CC_DDA_TKO_0c5ng.raw	P19414	True	True	1651,7479646837	WVVIGDENFGEGSSR
20200314_Exploris_RSLC9_Waters_CC_DDA_TKO_0c5ng.raw	P19414	True	True	1066,3037646837	FLGGFAIITK
20200314_Exploris_RSLC9_Waters_CC_DDA_TKO_0c5ng.raw	P19414	True	True	751,8327646837	YGSALNK
20200314_Exploris_RSLC9_Waters_CC_DDA_TKO_0c5ng.raw	P19414	True	True	821,8371646837	NPADYDK
20200314_Exploris_RSLC9_Waters_CC_DDA_TKO_0c5ng.raw	P16649	True	True	1199,1973646837	LSDDSAANNHR
20200314_Exploris_RSLC9_Waters_CC_DDA_TKO_0c5ng.raw	P16649	True	True	982,0967646837	EIDVELHK
20200314_Exploris_RSLC9_Waters_CC_DDA_TKO_0c5ng.raw	P16649	True	True	1219,2689646837	DGQSVVSGSLDR
20200314_Exploris_RSLC9_Waters_CC_DDA_TKO_0c5ng.raw	P17709	True	True	979,0931646837	YDVVIDQK
20200314_Exploris_RSLC9_Waters_CC_DDA_TKO_0c5ng.raw	P17709	True	True	1403,5962646837	GVLLAADLGGTNFR
20200314_Exploris_RSLC9_Waters_CC_DDA_TKO_0c5ng.raw	P17709	True	True	1288,4588646837	ETELSLLQSLR
20200314_Exploris_RSLC9_Waters_CC_DDA_TKO_0c5ng.raw	P17709	False	False	1203,3710646837	DGSGVGAALCALVA
20200314_Exploris_RSLC9_Waters_CC_DDA_TKO_0c5ng.raw	P17709	True	True	2480,6624646837	IPDDLLDDENVTSDDLFGFLAR
20200314_Exploris_RSLC9_Waters_CC_DDA_TKO_0c5ng.raw	P17709	True	True	2010,3187646837	NILVDLHSQGLLLQQYR
20200314_Exploris_RSLC9_Waters_CC_DDA_TKO_0c5ng.raw	P39003;P39004	True	False	896,9476646837	DGTNYLSK
20200314_Exploris_RSLC9_Waters_CC_DDA_TKO_0c5ng.raw	P38009	True	True	820,8035646837	DIDSDEK
20200314_Exploris_RSLC9_Waters_CC_DDA_TKO_0c5ng.raw	P38009	True	True	1164,3191646837	QVYGVTLEQK
20200314_Exploris_RSLC9_Waters_CC_DDA_TKO_0c5ng.raw	P38009	False	False	1518,7252646837	ELSASLNLPAAASFK
20200314_Exploris_RSLC9_Waters_CC_DDA_TKO_0c5ng.raw	P38009	True	True	2022,2985646837	YCILQIDPNYVPEAVER
20200314_Exploris_RSLC9_Waters_CC_DDA_TKO_0c5ng.raw	P38009	False	False	1009,1627646837	TAILSVYDK
20200314_Exploris_RSLC9_Waters_CC_DDA_TKO_0c5ng.raw	P38009	True	True	2289,5245646837	LTNVSLSSDAFFPFPDNVYR
20200314_Exploris_RSLC9_Waters_CC_DDA_TKO_0c5ng.raw	P35691	True	True	950,0545646837	LQQTAFDK
20200314_Exploris_RSLC9_Waters_CC_DDA_TKO_0c5ng.raw	P35691	True	True	1815,9031646837	DIFSNDELLSDAYDAK
20200314_Exploris_RSLC9_Waters_CC_DDA_TKO_0c5ng.raw	P35691	True	True	765,8597646837	GAQTYVK
20200314_Exploris_RSLC9_Waters_CC_DDA_TKO_0c5ng.raw	P35691	True	True	1283,3961646837	LQETNPEEVPK
20200314_Exploris_RSLC9_Waters_CC_DDA_TKO_0c5ng.raw	P35691	True	True	810,9006646837	HGIVEEK
20200314_Exploris_RSLC9_Waters_CC_DDA_TKO_0c5ng.raw	P35691	True	True	871,0393646837	SFLTYIK
20200314_Exploris_RSLC9_Waters_CC_DDA_TKO_0c5ng.raw	Q03640	True	True	1879,8580646837	EEDENEESSQTDVGIAK
20200314_Exploris_RSLC9_Waters_CC_DDA_TKO_0c5ng.raw	Q03640	True	True	1659,7163646837	DSDDVISETSYSTLK
20200314_Exploris_RSLC9_Waters_CC_DDA_TKO_0c5ng.raw	Q03640	True	True	917,9232646837	TADSNPEGK
20200314_Exploris_RSLC9_Waters_CC_DDA_TKO_0c5ng.raw	Q03640	True	True	1209,1378646837	EDENEDTTEK
20200314_Exploris_RSLC9_Waters_CC_DDA_TKO_0c5ng.raw	Q03640	True	True	1065,1865646837	DIFVASSAQK
20200314_Exploris_RSLC9_Waters_CC_DDA_TKO_0c5ng.raw	P39077	True	True	987,0727646837	DILNEIDR
20200314_Exploris_RSLC9_Waters_CC_DDA_TKO_0c5ng.raw	P39077	True	True	1254,4037646837	TLIQNAGGDPIR
20200314_Exploris_RSLC9_Waters_CC_DDA_TKO_0c5ng.raw	P14020	True	True	907,9738646837	DINSQGFK
20200314_Exploris_RSLC9_Waters_CC_DDA_TKO_0c5ng.raw	P07149	True	True	812,9568646837	VIDEPIK
20200314_Exploris_RSLC9_Waters_CC_DDA_TKO_0c5ng.raw	P07149	True	True	1102,2939646837	LLGFTPGELR
20200314_Exploris_RSLC9_Waters_CC_DDA_TKO_0c5ng.raw	P07149	True	True	1853,9984646837	DIQIPVYDTFDGSDLR
20200314_Exploris_RSLC9_Waters_CC_DDA_TKO_0c5ng.raw	P07149	True	True	971,1570646837	IDIIELQK
20200314_Exploris_RSLC9_Waters_CC_DDA_TKO_0c5ng.raw	P07149	True	True	919,0838646837	YIPNLTAK
20200314_Exploris_RSLC9_Waters_CC_DDA_TKO_0c5ng.raw	P07149	True	True	892,9622646837	NNVSFNAK
20200314_Exploris_RSLC9_Waters_CC_DDA_TKO_0c5ng.raw	P07149	True	True	956,0613646837	TFTGDFLR
20200314_Exploris_RSLC9_Waters_CC_DDA_TKO_0c5ng.raw	P07149	True	True	1904,0554646837	EYFQDVYDLTGSEPIK
20200314_Exploris_RSLC9_Waters_CC_DDA_TKO_0c5ng.raw	P07149	True	True	834,9225646837	LNADFQK
20200314_Exploris_RSLC9_Waters_CC_DDA_TKO_0c5ng.raw	P33734	True	True	961,0320646837	DIVDVDGTK
20200314_Exploris_RSLC9_Waters_CC_DDA_TKO_0c5ng.raw	Q08224	True	True	911,9618646837	DPDYFQK
20200314_Exploris_RSLC9_Waters_CC_DDA_TKO_0c5ng.raw	Q08224	True	True	907,9430646837	EAMDEGEK
20200314_Exploris_RSLC9_Waters_CC_DDA_TKO_0c5ng.raw	Q08224	True	True	1017,1828646837	DIVSLITEK
20200314_Exploris_RSLC9_Waters_CC_DDA_TKO_0c5ng.raw	P04806	True	True	904,0875646837	LCELIGTR
20200314_Exploris_RSLC9_Waters_CC_DDA_TKO_0c5ng.raw	P04806	True	True	1278,3363646837	YDVAVDEQSPR
20200314_Exploris_RSLC9_Waters_CC_DDA_TKO_0c5ng.raw	P04806	True	True	903,9855646837	PGQQAFEK
20200314_Exploris_RSLC9_Waters_CC_DDA_TKO_0c5ng.raw	P04806	True	True	2183,2618646837	IEDDPFENLEDTDDIFQK
20200314_Exploris_RSLC9_Waters_CC_DDA_TKO_0c5ng.raw	P04806	True	True	1070,2896646837	LVLLELNEK
20200314_Exploris_RSLC9_Waters_CC_DDA_TKO_0c5ng.raw	P04806	True	True	1212,2763646837	DIYGWTGDASK
20200314_Exploris_RSLC9_Waters_CC_DDA_TKO_0c5ng.raw	P04806	True	True	1692,8411646837	ESGNYLAIDLGGTNLR
20200314_Exploris_RSLC9_Waters_CC_DDA_TKO_0c5ng.raw	P04806	True	True	1332,4308646837	TGHIAADGSVYNK
20200314_Exploris_RSLC9_Waters_CC_DDA_TKO_0c5ng.raw	P04807	False	False	942,0781646837	INEGILQR
20200314_Exploris_RSLC9_Waters_CC_DDA_TKO_0c5ng.raw	P04807	True	True	1337,4010646837	YDITIDEESPR
20200314_Exploris_RSLC9_Waters_CC_DDA_TKO_0c5ng.raw	P04807	True	True	1677,8265646837	ESGDFLAIDLGGTNLR
20200314_Exploris_RSLC9_Waters_CC_DDA_TKO_0c5ng.raw	P04807	True	True	1283,4599646837	PFVMDTSYPAR
20200314_Exploris_RSLC9_Waters_CC_DDA_TKO_0c5ng.raw	P04807	True	True	1547,8073646837	IFTVPTETLQAVTK
20200314_Exploris_RSLC9_Waters_CC_DDA_TKO_0c5ng.raw	P04807	True	True	1915,0815646837	DIYGWTQTSLDDYPIK
20200314_Exploris_RSLC9_Waters_CC_DDA_TKO_0c5ng.raw	P04807	True	True	1388,5965646837	MSSGYYLGEILR
20200314_Exploris_RSLC9_Waters_CC_DDA_TKO_0c5ng.raw	P21954	True	True	1175,2768646837	DLALACGNNER
20200314_Exploris_RSLC9_Waters_CC_DDA_TKO_0c5ng.raw	P21954	True	True	822,9983646837	EPIVIPR
20200314_Exploris_RSLC9_Waters_CC_DDA_TKO_0c5ng.raw	P21954	True	True	1701,8429646837	SAYVTTEEFLDAVEK
20200314_Exploris_RSLC9_Waters_CC_DDA_TKO_0c5ng.raw	P21954	True	True	1488,6278646837	QPVVELDGDEMTR
20200314_Exploris_RSLC9_Waters_CC_DDA_TKO_0c5ng.raw	Q06146	True	True	808,8847646837	SSAEFLR
20200314_Exploris_RSLC9_Waters_CC_DDA_TKO_0c5ng.raw	Q06146	True	True	1772,8757646837	IIPETLEEEQEDAEK
20200314_Exploris_RSLC9_Waters_CC_DDA_TKO_0c5ng.raw	Q06146	True	True	888,9250646837	DLEEAANK
20200314_Exploris_RSLC9_Waters_CC_DDA_TKO_0c5ng.raw	P17536	True	True	918,9946646837	LEAGLSDSK
20200314_Exploris_RSLC9_Waters_CC_DDA_TKO_0c5ng.raw	P17536	True	True	1103,1462646837	DLEQENVEK
20200314_Exploris_RSLC9_Waters_CC_DDA_TKO_0c5ng.raw	P17536	True	True	989,0857646837	LEAELAESK
20200314_Exploris_RSLC9_Waters_CC_DDA_TKO_0c5ng.raw	P17536	True	True	1677,6911646837	NQQLEEDLEESDTK
20200314_Exploris_RSLC9_Waters_CC_DDA_TKO_0c5ng.raw	P17536	True	True	1119,1914646837	LEAESWQEK
20200314_Exploris_RSLC9_Waters_CC_DDA_TKO_0c5ng.raw	P17536	True	True	1245,3037646837	NQQLEDEIEK
20200314_Exploris_RSLC9_Waters_CC_DDA_TKO_0c5ng.raw	P17536	True	True	1090,1071646837	QTEQDNVEK
20200314_Exploris_RSLC9_Waters_CC_DDA_TKO_0c5ng.raw	P17536	True	True	831,9165646837	NEELTVK
20200314_Exploris_RSLC9_Waters_CC_DDA_TKO_0c5ng.raw	P28707	True	True	1961,9138646837	ENDEEDEEEEIEPEVK
20200314_Exploris_RSLC9_Waters_CC_DDA_TKO_0c5ng.raw	P28707	True	True	1281,4753646837	VINPQVAWAQR
20200314_Exploris_RSLC9_Waters_CC_DDA_TKO_0c5ng.raw	P28707	True	True	1194,2611646837	DLESEYWPR
20200314_Exploris_RSLC9_Waters_CC_DDA_TKO_0c5ng.raw	Q12406	True	True	921,0130646837	DLFELER
20200314_Exploris_RSLC9_Waters_CC_DDA_TKO_0c5ng.raw	P14904	True	True	1459,5742646837	SGGTIGPSLASQTGAR
20200314_Exploris_RSLC9_Waters_CC_DDA_TKO_0c5ng.raw	P14904	True	True	1058,1950646837	GGLLESVVER
20200314_Exploris_RSLC9_Waters_CC_DDA_TKO_0c5ng.raw	P14904	True	True	1357,5831646837	SALVDSTPLPVCR
20200314_Exploris_RSLC9_Waters_CC_DDA_TKO_0c5ng.raw	P14904	True	True	867,8658646837	DTAEGYGR
20200314_Exploris_RSLC9_Waters_CC_DDA_TKO_0c5ng.raw	P14904	True	True	686,7611646837	DLGIGGR
20200314_Exploris_RSLC9_Waters_CC_DDA_TKO_0c5ng.raw	P05453	True	True	829,9007646837	PVQTEEK
20200314_Exploris_RSLC9_Waters_CC_DDA_TKO_0c5ng.raw	P05453	True	True	931,0490646837	DLGTIVEGK
20200314_Exploris_RSLC9_Waters_CC_DDA_TKO_0c5ng.raw	P05453	True	True	2069,1332646837	EQEEEVDDEVVNDMFGGK
20200314_Exploris_RSLC9_Waters_CC_DDA_TKO_0c5ng.raw	P24031	False	False	1021,1636646837	DLPEGCEMK
20200314_Exploris_RSLC9_Waters_CC_DDA_TKO_0c5ng.raw	P24031	True	True	1861,0054646837	GYSDVCDIFTEDELVR
20200314_Exploris_RSLC9_Waters_CC_DDA_TKO_0c5ng.raw	P24031	True	True	1317,4102646837	YDTTYLDDIAK
20200314_Exploris_RSLC9_Waters_CC_DDA_TKO_0c5ng.raw	P24031	True	True	859,0496646837	QLQMLAR
20200314_Exploris_RSLC9_Waters_CC_DDA_TKO_0c5ng.raw	P24031	False	False	849,9776646837	VAGTDFLK
20200314_Exploris_RSLC9_Waters_CC_DDA_TKO_0c5ng.raw	P24031	True	True	947,9928646837	QSETQDLK
20200314_Exploris_RSLC9_Waters_CC_DDA_TKO_0c5ng.raw	P38693	False	False	961,9764646837	ESEVQDQK
20200314_Exploris_RSLC9_Waters_CC_DDA_TKO_0c5ng.raw	P38693	False	False	1051,1899646837	DLPESCEMK
20200314_Exploris_RSLC9_Waters_CC_DDA_TKO_0c5ng.raw	P39938	True	True	757,8371646837	VSPADAAK
20200314_Exploris_RSLC9_Waters_CC_DDA_TKO_0c5ng.raw	P39938	False	False	1681,8550646837	DLSEASVYPEYALPK
20200314_Exploris_RSLC9_Waters_CC_DDA_TKO_0c5ng.raw	P36015	True	True	972,1045646837	TIENVLQR
20200314_Exploris_RSLC9_Waters_CC_DDA_TKO_0c5ng.raw	P36015	True	True	1245,3521646837	DLSQFGFFER
20200314_Exploris_RSLC9_Waters_CC_DDA_TKO_0c5ng.raw	P36015	True	True	967,0820646837	QLDTYISK
20200314_Exploris_RSLC9_Waters_CC_DDA_TKO_0c5ng.raw	Q03690	True	True	1149,2182646837	DLTTSTLQDR
20200314_Exploris_RSLC9_Waters_CC_DDA_TKO_0c5ng.raw	Q03690	True	True	1315,4412646837	LQTAALDTTPER
20200314_Exploris_RSLC9_Waters_CC_DDA_TKO_0c5ng.raw	Q03690	True	True	1459,5278646837	GGDEAAIAASNQDLK
20200314_Exploris_RSLC9_Waters_CC_DDA_TKO_0c5ng.raw	Q03690	True	True	907,0728646837	YLTNVGLK
20200314_Exploris_RSLC9_Waters_CC_DDA_TKO_0c5ng.raw	Q03862	True	True	816,9049646837	DLTVVDR
20200314_Exploris_RSLC9_Waters_CC_DDA_TKO_0c5ng.raw	P38088	True	True	844,9586646837	GSVENVIK
20200314_Exploris_RSLC9_Waters_CC_DDA_TKO_0c5ng.raw	P38088	True	True	1747,8744646837	YDIGNPVTGETLESPR
20200314_Exploris_RSLC9_Waters_CC_DDA_TKO_0c5ng.raw	P38088	True	True	964,0813646837	LLEFNNSK
20200314_Exploris_RSLC9_Waters_CC_DDA_TKO_0c5ng.raw	P38088	True	True	1171,3516646837	DLVPVTTEVAK
20200314_Exploris_RSLC9_Waters_CC_DDA_TKO_0c5ng.raw	P38088	True	True	1028,1657646837	LDNPIEVTK
20200314_Exploris_RSLC9_Waters_CC_DDA_TKO_0c5ng.raw	P38088	True	True	973,0893646837	EQLESVLR
20200314_Exploris_RSLC9_Waters_CC_DDA_TKO_0c5ng.raw	P38088	True	True	1649,8592646837	EYVPSVIEPSFGIGR
20200314_Exploris_RSLC9_Waters_CC_DDA_TKO_0c5ng.raw	P38088	True	True	994,1047646837	EYEEILAK
20200314_Exploris_RSLC9_Waters_CC_DDA_TKO_0c5ng.raw	P38088	True	True	1637,8171646837	IDGYSGPELGELMEK
20200314_Exploris_RSLC9_Waters_CC_DDA_TKO_0c5ng.raw	P38088	True	True	990,0734646837	IDDSGVSIGK
20200314_Exploris_RSLC9_Waters_CC_DDA_TKO_0c5ng.raw	P38088	True	True	1372,4902646837	DVQEAGSTEPIVK
20200314_Exploris_RSLC9_Waters_CC_DDA_TKO_0c5ng.raw	P38088	True	True	1058,1516646837	GLVEDANAAAK
20200314_Exploris_RSLC9_Waters_CC_DDA_TKO_0c5ng.raw	P32895	True	True	866,9213646837	DLYSQNK
20200314_Exploris_RSLC9_Waters_CC_DDA_TKO_0c5ng.raw	P32895	True	True	1595,6755646837	ENVEDYEDAVVVSK
20200314_Exploris_RSLC9_Waters_CC_DDA_TKO_0c5ng.raw	P22943	True	True	1560,5492646837	DNAEGQGESLADQAR
20200314_Exploris_RSLC9_Waters_CC_DDA_TKO_0c5ng.raw	P22943	True	True	1222,3154646837	LNDAVEYVSGR
20200314_Exploris_RSLC9_Waters_CC_DDA_TKO_0c5ng.raw	P22943	True	True	828,8725646837	VQPEDNK
20200314_Exploris_RSLC9_Waters_CC_DDA_TKO_0c5ng.raw	P22943	True	True	781,8157646837	SYAEQGK
20200314_Exploris_RSLC9_Waters_CC_DDA_TKO_0c5ng.raw	P38295	True	True	1017,0557646837	DNELEELR
20200314_Exploris_RSLC9_Waters_CC_DDA_TKO_0c5ng.raw	P02309	True	True	887,9835646837	DNIQGITK
20200314_Exploris_RSLC9_Waters_CC_DDA_TKO_0c5ng.raw	P39958	True	True	879,9634646837	DNIYLSR
20200314_Exploris_RSLC9_Waters_CC_DDA_TKO_0c5ng.raw	P06787	True	True	1277,4072646837	LTDAEVDDMLR
20200314_Exploris_RSLC9_Waters_CC_DDA_TKO_0c5ng.raw	P06787	True	True	1680,8023646837	DNNGSISSSELATVMR
20200314_Exploris_RSLC9_Waters_CC_DDA_TKO_0c5ng.raw	P06787	True	True	940,0589646837	EAFALFDK
20200314_Exploris_RSLC9_Waters_CC_DDA_TKO_0c5ng.raw	P32454	False	False	908,0172646837	GVSQYLNK
20200314_Exploris_RSLC9_Waters_CC_DDA_TKO_0c5ng.raw	P32454	True	True	819,8217646837	DNSTLDR
20200314_Exploris_RSLC9_Waters_CC_DDA_TKO_0c5ng.raw	P32454	True	True	1443,5718646837	LGQQADLLSVEDR
20200314_Exploris_RSLC9_Waters_CC_DDA_TKO_0c5ng.raw	P32454	True	True	1710,8535646837	GFDQSLAQSLDTITSK
20200314_Exploris_RSLC9_Waters_CC_DDA_TKO_0c5ng.raw	P39976	False	False	924,9580646837	DNTGYDLK
20200314_Exploris_RSLC9_Waters_CC_DDA_TKO_0c5ng.raw	P39976	True	True	997,1695646837	YDMSLQLK
20200314_Exploris_RSLC9_Waters_CC_DDA_TKO_0c5ng.raw	P32905	False	False	1403,5525646837	FTPGSFTNYITR
20200314_Exploris_RSLC9_Waters_CC_DDA_TKO_0c5ng.raw	P32905	False	False	1765,0349646837	IIAAIPNPEDVVAISSR
20200314_Exploris_RSLC9_Waters_CC_DDA_TKO_0c5ng.raw	P32905	True	True	2647,6488646837	DPEEVEQQVAEEATTEEAGEEEAK
20200314_Exploris_RSLC9_Waters_CC_DDA_TKO_0c5ng.raw	P32905	True	True	731,7991646837	SDAQAIK
20200314_Exploris_RSLC9_Waters_CC_DDA_TKO_0c5ng.raw	P32905	False	False	912,0924646837	LVIVTDPR
20200314_Exploris_RSLC9_Waters_CC_DDA_TKO_0c5ng.raw	P32590	True	True	1604,5960646837	LDDEYSDFASDAEK
20200314_Exploris_RSLC9_Waters_CC_DDA_TKO_0c5ng.raw	P32590	True	True	1106,1493646837	DPEFDIENK
20200314_Exploris_RSLC9_Waters_CC_DDA_TKO_0c5ng.raw	P32911	True	True	1728,8896646837	DPEMGEIIQLQGDQR
20200314_Exploris_RSLC9_Waters_CC_DDA_TKO_0c5ng.raw	P32911	True	True	2472,5587646837	SFDPFADTGDDETATSNYIHIR
20200314_Exploris_RSLC9_Waters_CC_DDA_TKO_0c5ng.raw	P32911	True	True	1692,8788646837	TLTTVQGVPEEYDLK
20200314_Exploris_RSLC9_Waters_CC_DDA_TKO_0c5ng.raw	P38349	True	True	930,9654646837	DPEVTSQR
20200314_Exploris_RSLC9_Waters_CC_DDA_TKO_0c5ng.raw	P15625	True	True	937,0558646837	ITDFNVTK
20200314_Exploris_RSLC9_Waters_CC_DDA_TKO_0c5ng.raw	P15625	True	True	1550,6806646837	EGAQILNEGSYEIK
20200314_Exploris_RSLC9_Waters_CC_DDA_TKO_0c5ng.raw	P15625	True	True	1432,5915646837	VSLDFIETNPAAR
20200314_Exploris_RSLC9_Waters_CC_DDA_TKO_0c5ng.raw	P15625	True	True	1199,2751646837	DPLTADLPDDK
20200314_Exploris_RSLC9_Waters_CC_DDA_TKO_0c5ng.raw	P15625	True	True	1094,1817646837	GPEFSTDLTK
20200314_Exploris_RSLC9_Waters_CC_DDA_TKO_0c5ng.raw	P32565	True	True	846,9337646837	DPVDFVR
20200314_Exploris_RSLC9_Waters_CC_DDA_TKO_0c5ng.raw	P48606	True	True	1341,3491646837	TYQGTEDVSDAR
20200314_Exploris_RSLC9_Waters_CC_DDA_TKO_0c5ng.raw	P48606	True	True	936,0247646837	SVDPYDLK
20200314_Exploris_RSLC9_Waters_CC_DDA_TKO_0c5ng.raw	P48606	True	True	896,9507646837	DQEAHVAK
20200314_Exploris_RSLC9_Waters_CC_DDA_TKO_0c5ng.raw	P48606	True	True	1021,1303646837	EDLEQFLK
20200314_Exploris_RSLC9_Waters_CC_DDA_TKO_0c5ng.raw	P15646	True	True	1015,1699646837	DQGGVVISIK
20200314_Exploris_RSLC9_Waters_CC_DDA_TKO_0c5ng.raw	Q12452	True	True	859,9299646837	DQIVETR
20200314_Exploris_RSLC9_Waters_CC_DDA_TKO_0c5ng.raw	P25644	True	True	1433,4062646837	DQQAAAGNSSQDNK
20200314_Exploris_RSLC9_Waters_CC_DDA_TKO_0c5ng.raw	P25644	True	True	1378,4999646837	SYVAATAEGISGPR
20200314_Exploris_RSLC9_Waters_CC_DDA_TKO_0c5ng.raw	P31688	True	True	1626,8254646837	DQVVLIQVSSPTANR
20200314_Exploris_RSLC9_Waters_CC_DDA_TKO_0c5ng.raw	P02407;P14127	True	False	1702,8339646837	SNGVLNVDNQTSDLVK
20200314_Exploris_RSLC9_Waters_CC_DDA_TKO_0c5ng.raw	P02407;P14127	True	False	1079,2133646837	LTLDFQTNK
20200314_Exploris_RSLC9_Waters_CC_DDA_TKO_0c5ng.raw	P02407;P14127	True	False	1296,5278646837	LPLSVINVSAQR
20200314_Exploris_RSLC9_Waters_CC_DDA_TKO_0c5ng.raw	P02407;P14127	True	False	1220,3985646837	LCDEIATIQSK
20200314_Exploris_RSLC9_Waters_CC_DDA_TKO_0c5ng.raw	P02407;P14127	True	False	1591,7333646837	DQYVPEVSALDLSR
20200314_Exploris_RSLC9_Waters_CC_DDA_TKO_0c5ng.raw	P40217	True	True	1001,0564646837	DSATHELTK
20200314_Exploris_RSLC9_Waters_CC_DDA_TKO_0c5ng.raw	P40217	True	True	1404,5376646837	NPGSINIYEIER
20200314_Exploris_RSLC9_Waters_CC_DDA_TKO_0c5ng.raw	P40217	True	True	938,0436646837	VSEEPIHK
20200314_Exploris_RSLC9_Waters_CC_DDA_TKO_0c5ng.raw	P20051	True	True	936,9233646837	DSEVASSDK
20200314_Exploris_RSLC9_Waters_CC_DDA_TKO_0c5ng.raw	P39730	True	True	902,9519646837	QLEEQEK
20200314_Exploris_RSLC9_Waters_CC_DDA_TKO_0c5ng.raw	P39730	True	True	1245,3009646837	DSEVVPDDELK
20200314_Exploris_RSLC9_Waters_CC_DDA_TKO_0c5ng.raw	P39730	True	True	872,9689646837	IAANDLEK
20200314_Exploris_RSLC9_Waters_CC_DDA_TKO_0c5ng.raw	P39935	True	True	838,9110646837	DSFITTR
20200314_Exploris_RSLC9_Waters_CC_DDA_TKO_0c5ng.raw	P39935	True	True	1046,0944646837	TTPENVEEK
20200314_Exploris_RSLC9_Waters_CC_DDA_TKO_0c5ng.raw	P39935	True	True	1058,1488646837	EVPVQEETK
20200314_Exploris_RSLC9_Waters_CC_DDA_TKO_0c5ng.raw	P28777	True	True	844,9586646837	VASGAIAEK
20200314_Exploris_RSLC9_Waters_CC_DDA_TKO_0c5ng.raw	P28777	True	True	1204,4023646837	DSIGGVVTCVVR
20200314_Exploris_RSLC9_Waters_CC_DDA_TKO_0c5ng.raw	P47120	True	True	1308,4059646837	SYLNDEVDVVR
20200314_Exploris_RSLC9_Waters_CC_DDA_TKO_0c5ng.raw	P47120	True	True	922,0039646837	EDPHVAVR
20200314_Exploris_RSLC9_Waters_CC_DDA_TKO_0c5ng.raw	P47120	True	True	918,9512646837	DSLDDLNK
20200314_Exploris_RSLC9_Waters_CC_DDA_TKO_0c5ng.raw	P53622	True	True	874,0026646837	NFPEVLR
20200314_Exploris_RSLC9_Waters_CC_DDA_TKO_0c5ng.raw	P53622	True	True	1085,1365646837	FEDHEGPVR
20200314_Exploris_RSLC9_Waters_CC_DDA_TKO_0c5ng.raw	P53622	True	True	972,1070646837	FILEGHTR
20200314_Exploris_RSLC9_Waters_CC_DDA_TKO_0c5ng.raw	P53622	True	True	1691,8967646837	DSNLVGQNIISYLQK
20200314_Exploris_RSLC9_Waters_CC_DDA_TKO_0c5ng.raw	P04147	True	True	856,9725646837	NQQIVAGK
20200314_Exploris_RSLC9_Waters_CC_DDA_TKO_0c5ng.raw	P04147	True	True	846,8877646837	IATDENGK
20200314_Exploris_RSLC9_Waters_CC_DDA_TKO_0c5ng.raw	P04147	True	True	1142,2754646837	SQLAQQIQAR
20200314_Exploris_RSLC9_Waters_CC_DDA_TKO_0c5ng.raw	P04147	True	True	948,9776646837	DSQLEETK
20200314_Exploris_RSLC9_Waters_CC_DDA_TKO_0c5ng.raw	P04147	True	True	1758,8546646837	TAEQLENLNIQDDQK
20200314_Exploris_RSLC9_Waters_CC_DDA_TKO_0c5ng.raw	P04147	True	True	1049,1870646837	QALGEQLYK
20200314_Exploris_RSLC9_Waters_CC_DDA_TKO_0c5ng.raw	P04147	True	True	905,9122646837	TSNEEAAGK
20200314_Exploris_RSLC9_Waters_CC_DDA_TKO_0c5ng.raw	P04147	True	True	1067,2482646837	YQGVNLFVK
20200314_Exploris_RSLC9_Waters_CC_DDA_TKO_0c5ng.raw	P04147	True	True	1914,0161646837	TSLGYAYVNFNDHEAGR
20200314_Exploris_RSLC9_Waters_CC_DDA_TKO_0c5ng.raw	P04147	True	True	2014,1279646837	NINSETTDEQFQELFAK
20200314_Exploris_RSLC9_Waters_CC_DDA_TKO_0c5ng.raw	P04147	True	True	1655,8171646837	LEEEFAPYGTITSAK
20200314_Exploris_RSLC9_Waters_CC_DDA_TKO_0c5ng.raw	P04147	True	True	1060,1695646837	GFGFVNYEK
20200314_Exploris_RSLC9_Waters_CC_DDA_TKO_0c5ng.raw	P04147	True	True	1149,1285646837	NLDDSVDDEK
20200314_Exploris_RSLC9_Waters_CC_DDA_TKO_0c5ng.raw	P04147	True	True	834,9658646837	GSGNIFIK
20200314_Exploris_RSLC9_Waters_CC_DDA_TKO_0c5ng.raw	Q12377	True	True	1495,4718646837	DSSQSSAAAGASVDDK
20200314_Exploris_RSLC9_Waters_CC_DDA_TKO_0c5ng.raw	P09064	True	True	1006,0296646837	SVSADAEAEK
20200314_Exploris_RSLC9_Waters_CC_DDA_TKO_0c5ng.raw	P09064	True	True	908,0173646837	TGFQATVGK
20200314_Exploris_RSLC9_Waters_CC_DDA_TKO_0c5ng.raw	P09064	True	True	997,0217646837	DSSVDAFEK
20200314_Exploris_RSLC9_Waters_CC_DDA_TKO_0c5ng.raw	P00812	True	True	804,9829646837	IAYIGLR
20200314_Exploris_RSLC9_Waters_CC_DDA_TKO_0c5ng.raw	P00812	True	True	909,0454646837	LVYNSVSK
20200314_Exploris_RSLC9_Waters_CC_DDA_TKO_0c5ng.raw	P00812	True	True	1453,5795646837	DSTTGGSSVMIDGVK
20200314_Exploris_RSLC9_Waters_CC_DDA_TKO_0c5ng.raw	P14843	True	True	877,0465646837	DTFLILR
20200314_Exploris_RSLC9_Waters_CC_DDA_TKO_0c5ng.raw	P14843	True	True	1063,1859646837	DSVCDILNGK
20200314_Exploris_RSLC9_Waters_CC_DDA_TKO_0c5ng.raw	P14843	True	True	801,8901646837	GEENIIK
20200314_Exploris_RSLC9_Waters_CC_DDA_TKO_0c5ng.raw	P38891	True	True	874,0001646837	DSVLTLAR
20200314_Exploris_RSLC9_Waters_CC_DDA_TKO_0c5ng.raw	P38205	True	True	1778,8018646837	DTDEPSGFVVANDADAR
20200314_Exploris_RSLC9_Waters_CC_DDA_TKO_0c5ng.raw	P32861	True	True	984,0693646837	SPNPDEVVK
20200314_Exploris_RSLC9_Waters_CC_DDA_TKO_0c5ng.raw	P32861	True	True	1849,0227646837	YEIISQQPENVSNLSK
20200314_Exploris_RSLC9_Waters_CC_DDA_TKO_0c5ng.raw	P32861	True	True	996,2103646837	LLEVAQVPK
20200314_Exploris_RSLC9_Waters_CC_DDA_TKO_0c5ng.raw	P32861	True	True	1265,3837646837	GGTLISYDGQVR
20200314_Exploris_RSLC9_Waters_CC_DDA_TKO_0c5ng.raw	P32861	True	True	991,2061646837	TCSDLLLVK
20200314_Exploris_RSLC9_Waters_CC_DDA_TKO_0c5ng.raw	P32861	True	True	891,9715646837	TTLEWDK
20200314_Exploris_RSLC9_Waters_CC_DDA_TKO_0c5ng.raw	P32861	True	True	854,9537646837	DTEHLIK
20200314_Exploris_RSLC9_Waters_CC_DDA_TKO_0c5ng.raw	Q99190	True	True	919,9794646837	DTEIDLSK
20200314_Exploris_RSLC9_Waters_CC_DDA_TKO_0c5ng.raw	P07267	True	True	1726,7229646837	DTENGGEATFGGIDESK
20200314_Exploris_RSLC9_Waters_CC_DDA_TKO_0c5ng.raw	P07267	True	True	1514,6276646837	GWTGQYTLDCNTR
20200314_Exploris_RSLC9_Waters_CC_DDA_TKO_0c5ng.raw	P07267	True	True	1148,2758646837	FAFYLGDTSK
20200314_Exploris_RSLC9_Waters_CC_DDA_TKO_0c5ng.raw	P07267	True	True	1760,9592646837	YYSIYDLGNNAVGLAK
20200314_Exploris_RSLC9_Waters_CC_DDA_TKO_0c5ng.raw	P36018	True	True	894,9318646837	DTFDELR
20200314_Exploris_RSLC9_Waters_CC_DDA_TKO_0c5ng.raw	P53890	True	True	902,9954646837	DTGVVDAVK
20200314_Exploris_RSLC9_Waters_CC_DDA_TKO_0c5ng.raw	P25297	True	True	940,0191646837	DTIHVAER
20200314_Exploris_RSLC9_Waters_CC_DDA_TKO_0c5ng.raw	Q12522	True	True	1527,6493646837	LQDAQPESISGNLR
20200314_Exploris_RSLC9_Waters_CC_DDA_TKO_0c5ng.raw	Q12522	True	True	940,9978646837	DTLIETYS
20200314_Exploris_RSLC9_Waters_CC_DDA_TKO_0c5ng.raw	Q12522	True	True	1949,1894646837	GLLVPTQTTDQELQHLR
20200314_Exploris_RSLC9_Waters_CC_DDA_TKO_0c5ng.raw	Q02821	True	True	988,0606646837	DTQQVELR
20200314_Exploris_RSLC9_Waters_CC_DDA_TKO_0c5ng.raw	P53885	True	True	1668,5971646837	DTSTSADAEASEDQNK
20200314_Exploris_RSLC9_Waters_CC_DDA_TKO_0c5ng.raw	P27692	True	True	1711,7090646837	DTVDSGNVTTTESTER
20200314_Exploris_RSLC9_Waters_CC_DDA_TKO_0c5ng.raw	P07280;P07281	True	False	1231,4499646837	LEVPGYVDIVK
20200314_Exploris_RSLC9_Waters_CC_DDA_TKO_0c5ng.raw	P07280;P07281	True	False	1069,1374646837	HIDASGSINR
20200314_Exploris_RSLC9_Waters_CC_DDA_TKO_0c5ng.raw	P07280;P07281	True	False	1929,1144646837	DVAAQDFINAYASFLQR
20200314_Exploris_RSLC9_Waters_CC_DDA_TKO_0c5ng.raw	P07280;P07281	True	False	955,1577646837	IGIVEISPK
20200314_Exploris_RSLC9_Waters_CC_DDA_TKO_0c5ng.raw	P07280;P07281	True	False	799,9610646837	VLQALEK
20200314_Exploris_RSLC9_Waters_CC_DDA_TKO_0c5ng.raw	P54885	True	True	1508,5596646837	GDGQVASDYLGAGGNK
20200314_Exploris_RSLC9_Waters_CC_DDA_TKO_0c5ng.raw	P54885	True	True	1046,1809646837	ETGLADSLLK
20200314_Exploris_RSLC9_Waters_CC_DDA_TKO_0c5ng.raw	P54885	True	True	1171,2648646837	DVAELEDPVGK
20200314_Exploris_RSLC9_Waters_CC_DDA_TKO_0c5ng.raw	P54885	True	True	2232,4242646837	QDVSDLLDQDEYIDLVVPR
20200314_Exploris_RSLC9_Waters_CC_DDA_TKO_0c5ng.raw	P54885	True	True	775,8119646837	TISNEGR
20200314_Exploris_RSLC9_Waters_CC_DDA_TKO_0c5ng.raw	P16474	True	True	1244,3219646837	TEILANEQGNR
20200314_Exploris_RSLC9_Waters_CC_DDA_TKO_0c5ng.raw	P16474	True	True	988,1009646837	VLQDSGLEK
20200314_Exploris_RSLC9_Waters_CC_DDA_TKO_0c5ng.raw	P16474	True	True	1513,6192646837	ITPSYVAFTDDER
20200314_Exploris_RSLC9_Waters_CC_DDA_TKO_0c5ng.raw	P16474	True	True	1073,1228646837	NQVNGDLGEK
20200314_Exploris_RSLC9_Waters_CC_DDA_TKO_0c5ng.raw	P16474	True	True	1107,1779646837	SESITITNDK
20200314_Exploris_RSLC9_Waters_CC_DDA_TKO_0c5ng.raw	P16474	True	True	967,0387646837	FASEDASIK
20200314_Exploris_RSLC9_Waters_CC_DDA_TKO_0c5ng.raw	P16474	True	True	1098,1326646837	HGIDVSDNNK
20200314_Exploris_RSLC9_Waters_CC_DDA_TKO_0c5ng.raw	P16474	True	True	1137,2500646837	QIAEDYLGTK
20200314_Exploris_RSLC9_Waters_CC_DDA_TKO_0c5ng.raw	P16474	True	True	1888,1085646837	VTHAVVTVPAYFNDAQR
20200314_Exploris_RSLC9_Waters_CC_DDA_TKO_0c5ng.raw	P16474	True	True	1345,4675646837	DVDDIVLVGGSTR
20200314_Exploris_RSLC9_Waters_CC_DDA_TKO_0c5ng.raw	P46971	True	True	887,9373646837	DVDDPSLK
20200314_Exploris_RSLC9_Waters_CC_DDA_TKO_0c5ng.raw	P06738	True	True	1144,2016646837	ENDGVDIINR
20200314_Exploris_RSLC9_Waters_CC_DDA_TKO_0c5ng.raw	P06738	True	True	1171,2214646837	IEDPEDPAASK
20200314_Exploris_RSLC9_Waters_CC_DDA_TKO_0c5ng.raw	P06738	True	True	816,9048646837	DVDLLSR
20200314_Exploris_RSLC9_Waters_CC_DDA_TKO_0c5ng.raw	P06738	True	True	1017,2440646837	SIDTMIPLK
20200314_Exploris_RSLC9_Waters_CC_DDA_TKO_0c5ng.raw	P06738	True	True	935,0398646837	GALDDLGFK
20200314_Exploris_RSLC9_Waters_CC_DDA_TKO_0c5ng.raw	P06738	True	True	2025,1545646837	LEDVLDQEPDAGLGNGGLGR
20200314_Exploris_RSLC9_Waters_CC_DDA_TKO_0c5ng.raw	P06738	True	True	1286,3996646837	ISIIEENSPER
20200314_Exploris_RSLC9_Waters_CC_DDA_TKO_0c5ng.raw	P39007	True	True	788,8511646837	DVGELTR
20200314_Exploris_RSLC9_Waters_CC_DDA_TKO_0c5ng.raw	P20459	True	True	830,9287646837	DVLDELK
20200314_Exploris_RSLC9_Waters_CC_DDA_TKO_0c5ng.raw	P48015	True	True	2060,1311646837	ENDDNEFYIVTNAGCAER
20200314_Exploris_RSLC9_Waters_CC_DDA_TKO_0c5ng.raw	P48015	True	True	1013,1944646837	DVLEPLLSK
20200314_Exploris_RSLC9_Waters_CC_DDA_TKO_0c5ng.raw	P36421	True	True	829,9440646837	DVLEVQK
20200314_Exploris_RSLC9_Waters_CC_DDA_TKO_0c5ng.raw	P36421	True	True	1622,8772646837	IGVADAINELLEPIR
20200314_Exploris_RSLC9_Waters_CC_DDA_TKO_0c5ng.raw	P36421	True	True	966,9954646837	EFQEASEK
20200314_Exploris_RSLC9_Waters_CC_DDA_TKO_0c5ng.raw	P36421	True	True	849,8938646837	QEFANNK
20200314_Exploris_RSLC9_Waters_CC_DDA_TKO_0c5ng.raw	P36421	True	True	956,0991646837	IDLLEEPK
20200314_Exploris_RSLC9_Waters_CC_DDA_TKO_0c5ng.raw	P16120	True	True	1236,2935646837	VSNEETSETIK
20200314_Exploris_RSLC9_Waters_CC_DDA_TKO_0c5ng.raw	P16120	True	True	1036,1450646837	IYESSVNPK
20200314_Exploris_RSLC9_Waters_CC_DDA_TKO_0c5ng.raw	P16120	True	True	942,0723646837	DVLPEELK
20200314_Exploris_RSLC9_Waters_CC_DDA_TKO_0c5ng.raw	P16120	True	True	1457,5986646837	LAIATNENDILDR
20200314_Exploris_RSLC9_Waters_CC_DDA_TKO_0c5ng.raw	P16120	True	True	1601,7260646837	SDEVTPLVQNVTGDK
20200314_Exploris_RSLC9_Waters_CC_DDA_TKO_0c5ng.raw	P16120	True	True	1617,8114646837	LYIAQEEIPDADLK
20200314_Exploris_RSLC9_Waters_CC_DDA_TKO_0c5ng.raw	P16120	True	True	1072,1351646837	TNANLPEGEK
20200314_Exploris_RSLC9_Waters_CC_DDA_TKO_0c5ng.raw	P16120	True	True	1366,5751646837	DVSVFILYPTGR
20200314_Exploris_RSLC9_Waters_CC_DDA_TKO_0c5ng.raw	P04801	True	True	1100,1481646837	YQGYAEDVR
20200314_Exploris_RSLC9_Waters_CC_DDA_TKO_0c5ng.raw	P04801	True	True	1251,3568646837	NEFSGALSGLTR
20200314_Exploris_RSLC9_Waters_CC_DDA_TKO_0c5ng.raw	P04801	True	True	1890,9941646837	NSSCYFLGDATNDSLQR
20200314_Exploris_RSLC9_Waters_CC_DDA_TKO_0c5ng.raw	P04801	True	True	1219,4417646837	IYNTLVDLLR
20200314_Exploris_RSLC9_Waters_CC_DDA_TKO_0c5ng.raw	P04801	True	True	934,0272646837	DVMEQQGK
20200314_Exploris_RSLC9_Waters_CC_DDA_TKO_0c5ng.raw	P20606	True	True	1101,3062646837	DVPFVILGNK
20200314_Exploris_RSLC9_Waters_CC_DDA_TKO_0c5ng.raw	P20606	True	True	1384,5041646837	IDAPNAVSEAELR
20200314_Exploris_RSLC9_Waters_CC_DDA_TKO_0c5ng.raw	P20606	True	True	1317,4599646837	SALGLLNTTGSQR
20200314_Exploris_RSLC9_Waters_CC_DDA_TKO_0c5ng.raw	P38682	True	True	2226,2524646837	EVDEFGNPINSSGSGAGNFDGR
20200314_Exploris_RSLC9_Waters_CC_DDA_TKO_0c5ng.raw	P38682	True	True	974,0308646837	DVVEQGAEK
20200314_Exploris_RSLC9_Waters_CC_DDA_TKO_0c5ng.raw	P41805	True	True	886,0112646837	DVVVEGLR
20200314_Exploris_RSLC9_Waters_CC_DDA_TKO_0c5ng.raw	P41805	True	True	1172,2545646837	EFPEYFAAQA
20200314_Exploris_RSLC9_Waters_CC_DDA_TKO_0c5ng.raw	P41805	True	True	1246,4674646837	VDIGQIIFSVR
20200314_Exploris_RSLC9_Waters_CC_DDA_TKO_0c5ng.raw	Q03558	True	True	1240,2439646837	TDEYGGSIENR
20200314_Exploris_RSLC9_Waters_CC_DDA_TKO_0c5ng.raw	Q03558	True	True	807,8970646837	EYVQAAK
20200314_Exploris_RSLC9_Waters_CC_DDA_TKO_0c5ng.raw	Q03558	True	True	1065,1923646837	IGNNELLHR
20200314_Exploris_RSLC9_Waters_CC_DDA_TKO_0c5ng.raw	Q03558	True	True	1300,3882646837	DWAVEYYAQR
20200314_Exploris_RSLC9_Waters_CC_DDA_TKO_0c5ng.raw	Q03558	True	True	1322,4785646837	FFISNPDLVDR
20200314_Exploris_RSLC9_Waters_CC_DDA_TKO_0c5ng.raw	Q03558	True	True	1993,0378646837	YDSASDNVYMNAEQEEK
20200314_Exploris_RSLC9_Waters_CC_DDA_TKO_0c5ng.raw	Q03558	False	False	1180,4107646837	LAFVHLVEPR
20200314_Exploris_RSLC9_Waters_CC_DDA_TKO_0c5ng.raw	Q03558	True	True	1980,1686646837	MSAEGYIDYPTYEEALK
20200314_Exploris_RSLC9_Waters_CC_DDA_TKO_0c5ng.raw	P06208	False	False	864,9489646837	DYEAVIR
20200314_Exploris_RSLC9_Waters_CC_DDA_TKO_0c5ng.raw	P06208	False	False	889,0118646837	TVEALTGAK
20200314_Exploris_RSLC9_Waters_CC_DDA_TKO_0c5ng.raw	P06208	False	False	1180,2959646837	VEGCLFGNGER
20200314_Exploris_RSLC9_Waters_CC_DDA_TKO_0c5ng.raw	P47117	True	True	739,8680646837	NIPIAGR
20200314_Exploris_RSLC9_Waters_CC_DDA_TKO_0c5ng.raw	P47117	True	True	1256,3765646837	STGVDVSVISHR
20200314_Exploris_RSLC9_Waters_CC_DDA_TKO_0c5ng.raw	P47117	True	True	1369,4457646837	DYEEYGPEIVR
20200314_Exploris_RSLC9_Waters_CC_DDA_TKO_0c5ng.raw	P34760	True	True	815,8767646837	NVDEALR
20200314_Exploris_RSLC9_Waters_CC_DDA_TKO_0c5ng.raw	P34760	True	True	971,0296646837	EYFEAANK
20200314_Exploris_RSLC9_Waters_CC_DDA_TKO_0c5ng.raw	P34760	True	True	1593,7463646837	TAVVDGVFDEVSLDK
20200314_Exploris_RSLC9_Waters_CC_DDA_TKO_0c5ng.raw	P34760	True	True	1562,7351646837	DYGVLIEEEGVALR
20200314_Exploris_RSLC9_Waters_CC_DDA_TKO_0c5ng.raw	P34760	True	True	2174,4366646837	EGGLGPINIPLLADTNHSLSR
20200314_Exploris_RSLC9_Waters_CC_DDA_TKO_0c5ng.raw	P34760	False	False	902,0966646837	GLFIIDPK
20200314_Exploris_RSLC9_Waters_CC_DDA_TKO_0c5ng.raw	P34760	True	True	1236,3851646837	LVEAFQWTDK
20200314_Exploris_RSLC9_Waters_CC_DDA_TKO_0c5ng.raw	P34760	True	True	774,8213646837	PTVEDSK
20200314_Exploris_RSLC9_Waters_CC_DDA_TKO_0c5ng.raw	P14540	True	True	1042,2010646837	GAIAAAHYIR
20200314_Exploris_RSLC9_Waters_CC_DDA_TKO_0c5ng.raw	P14540	True	True	785,9341646837	GVEQILK
20200314_Exploris_RSLC9_Waters_CC_DDA_TKO_0c5ng.raw	P14540	True	True	1217,2962646837	GISNEGQNASIK
20200314_Exploris_RSLC9_Waters_CC_DDA_TKO_0c5ng.raw	P14540	True	True	1863,0956646837	TGVIVGEDVHNLFTYAK
20200314_Exploris_RSLC9_Waters_CC_DDA_TKO_0c5ng.raw	P14540	True	True	1795,0202646837	SPIILQTSNGGAAYFAGK
20200314_Exploris_RSLC9_Waters_CC_DDA_TKO_0c5ng.raw	P14540	True	True	1632,8007646837	DYIMSPVGNPEGPEK
20200314_Exploris_RSLC9_Waters_CC_DDA_TKO_0c5ng.raw	P14540	True	True	2160,4504646837	FAIPAINVTSSSTAVAALEAAR
20200314_Exploris_RSLC9_Waters_CC_DDA_TKO_0c5ng.raw	P40215	True	True	1023,0625646837	DYVDQDLR
20200314_Exploris_RSLC9_Waters_CC_DDA_TKO_0c5ng.raw	P37012	True	True	1309,3068646837	IEFGAASDGDGDR
20200314_Exploris_RSLC9_Waters_CC_DDA_TKO_0c5ng.raw	P37012	True	True	1164,3215646837	YYNDVILHK
20200314_Exploris_RSLC9_Waters_CC_DDA_TKO_0c5ng.raw	P37012	True	True	1520,6545646837	SGVVNSAFPADESLK
20200314_Exploris_RSLC9_Waters_CC_DDA_TKO_0c5ng.raw	P37012	True	True	898,0216646837	DYVNFLK
20200314_Exploris_RSLC9_Waters_CC_DDA_TKO_0c5ng.raw	P37012	True	True	1228,3631646837	QVLGTEEPTVR
20200314_Exploris_RSLC9_Waters_CC_DDA_TKO_0c5ng.raw	P37012	False	False	1139,3087646837	EIFDFDLIK
20200314_Exploris_RSLC9_Waters_CC_DDA_TKO_0c5ng.raw	Q05998;Q08579	False	False	1436,4494646837	DYYGAFTDEEAR
20200314_Exploris_RSLC9_Waters_CC_DDA_TKO_0c5ng.raw	Q05998;Q08579	True	False	1638,8050646837	GMVPYSEISEEEIR
20200314_Exploris_RSLC9_Waters_CC_DDA_TKO_0c5ng.raw	P40024	True	True	1418,4322646837	EAAAEESEVDAAAR
20200314_Exploris_RSLC9_Waters_CC_DDA_TKO_0c5ng.raw	P0CX37;P0CX38	True	False	1161,1884646837	TFEIDDEHR
20200314_Exploris_RSLC9_Waters_CC_DDA_TKO_0c5ng.raw	P0CX37;P0CX38	True	False	1592,6747646837	IGQEVDGEAVGDEFK
20200314_Exploris_RSLC9_Waters_CC_DDA_TKO_0c5ng.raw	P0CX37;P0CX38	True	False	994,1316646837	NVSCYRPR
20200314_Exploris_RSLC9_Waters_CC_DDA_TKO_0c5ng.raw	P0CX37;P0CX38	True	False	1277,4351646837	EAAAEYAQLLAK
20200314_Exploris_RSLC9_Waters_CC_DDA_TKO_0c5ng.raw	P32379	True	True	929,0766646837	EGVVLGVEK
20200314_Exploris_RSLC9_Waters_CC_DDA_TKO_0c5ng.raw	P32379	True	True	1031,2126646837	LGSTAIGIATK
20200314_Exploris_RSLC9_Waters_CC_DDA_TKO_0c5ng.raw	P32379	True	True	1038,0338646837	FGEGASGEER
20200314_Exploris_RSLC9_Waters_CC_DDA_TKO_0c5ng.raw	P32379	True	True	1493,5113646837	EAAESPEEADVEMS
20200314_Exploris_RSLC9_Waters_CC_DDA_TKO_0c5ng.raw	P38174	True	True	1466,5684646837	GYVTAGGEVSHYAR
20200314_Exploris_RSLC9_Waters_CC_DDA_TKO_0c5ng.raw	P38174	True	True	758,8248646837	EAGIDVR
20200314_Exploris_RSLC9_Waters_CC_DDA_TKO_0c5ng.raw	P32449	True	True	1116,1480646837	VNQGAEEDVR
20200314_Exploris_RSLC9_Waters_CC_DDA_TKO_0c5ng.raw	P32449	True	True	959,1027646837	EAIDIITGK
20200314_Exploris_RSLC9_Waters_CC_DDA_TKO_0c5ng.raw	P00815	True	True	1308,3625646837	LQDAPEESYTR
20200314_Exploris_RSLC9_Waters_CC_DDA_TKO_0c5ng.raw	P00815	True	True	1148,1842646837	EEAEELTEAK
20200314_Exploris_RSLC9_Waters_CC_DDA_TKO_0c5ng.raw	P00815	True	True	958,1180646837	LVANDVSLK
20200314_Exploris_RSLC9_Waters_CC_DDA_TKO_0c5ng.raw	P00815	True	True	1873,0910646837	FITAQNITPEGLENIGR
20200314_Exploris_RSLC9_Waters_CC_DDA_TKO_0c5ng.raw	P00815	True	True	1258,3892646837	EALDLSIENVR
20200314_Exploris_RSLC9_Waters_CC_DDA_TKO_0c5ng.raw	P05739	True	True	742,8254646837	TAQQAPK
20200314_Exploris_RSLC9_Waters_CC_DDA_TKO_0c5ng.raw	P05739	True	True	1304,4174646837	EANLFPEQQTK
20200314_Exploris_RSLC9_Waters_CC_DDA_TKO_0c5ng.raw	P39015	True	True	1142,2694646837	NIDVSNLPSLA
20200314_Exploris_RSLC9_Waters_CC_DDA_TKO_0c5ng.raw	P39015	True	True	1604,6487646837	GNNTANATNSANTVQK
20200314_Exploris_RSLC9_Waters_CC_DDA_TKO_0c5ng.raw	P39015	True	True	2146,1579646837	EAQADAAAEIAEDAAEAEDAGK
20200314_Exploris_RSLC9_Waters_CC_DDA_TKO_0c5ng.raw	P39015	True	True	2338,5136646837	TAQLSLQDYLNQQANNQFNK
20200314_Exploris_RSLC9_Waters_CC_DDA_TKO_0c5ng.raw	P39015	True	True	1018,0459646837	VNQGWGDDK
20200314_Exploris_RSLC9_Waters_CC_DDA_TKO_0c5ng.raw	P35180	True	True	1467,5073646837	EATFTTNVENGER
20200314_Exploris_RSLC9_Waters_CC_DDA_TKO_0c5ng.raw	P0CX41;P0CX42	True	False	933,1540646837	NLYIIAVK
20200314_Exploris_RSLC9_Waters_CC_DDA_TKO_0c5ng.raw	P0CX41;P0CX42	True	False	989,1090646837	ECADLWPR
20200314_Exploris_RSLC9_Waters_CC_DDA_TKO_0c5ng.raw	P0CX41;P0CX42	True	False	1503,8307646837	LPAASLGDMVMATVK
20200314_Exploris_RSLC9_Waters_CC_DDA_TKO_0c5ng.raw	P53981	True	True	1122,2355646837	VFEGVLDDTK
20200314_Exploris_RSLC9_Waters_CC_DDA_TKO_0c5ng.raw	P53981	True	True	938,1017646837	ECDLLFAK
20200314_Exploris_RSLC9_Waters_CC_DDA_TKO_0c5ng.raw	P09733	False	False	1023,0221646837	EDAANNYAR
20200314_Exploris_RSLC9_Waters_CC_DDA_TKO_0c5ng.raw	P09733	True	True	1029,1534646837	EILGDVLDR
20200314_Exploris_RSLC9_Waters_CC_DDA_TKO_0c5ng.raw	P07284	True	True	1032,1107646837	EDASGLLAEK
20200314_Exploris_RSLC9_Waters_CC_DDA_TKO_0c5ng.raw	P07284	True	True	1604,7219646837	ELVSCSNCTDYQSR
20200314_Exploris_RSLC9_Waters_CC_DDA_TKO_0c5ng.raw	P07284	True	True	903,9367646837	VIDGEDEK
20200314_Exploris_RSLC9_Waters_CC_DDA_TKO_0c5ng.raw	P07284	True	True	1455,6695646837	IVGIVSGELNNAAAK
20200314_Exploris_RSLC9_Waters_CC_DDA_TKO_0c5ng.raw	P07284	True	True	1572,6839646837	TAQLSEFDEELYK
20200314_Exploris_RSLC9_Waters_CC_DDA_TKO_0c5ng.raw	P46367	True	True	781,8157646837	SSAGFADK
20200314_Exploris_RSLC9_Waters_CC_DDA_TKO_0c5ng.raw	P46367	True	True	1446,4426646837	EDDVEEAVQAADR
20200314_Exploris_RSLC9_Waters_CC_DDA_TKO_0c5ng.raw	P46367	False	False	815,9604646837	VTLELGGK
20200314_Exploris_RSLC9_Waters_CC_DDA_TKO_0c5ng.raw	P46367	True	True	1217,2963646837	NEGATLITGGER
20200314_Exploris_RSLC9_Waters_CC_DDA_TKO_0c5ng.raw	Q07478	True	True	1082,1885646837	NFVIDECDK
20200314_Exploris_RSLC9_Waters_CC_DDA_TKO_0c5ng.raw	Q07478	True	True	1096,2618646837	ICVSTDVFGR
20200314_Exploris_RSLC9_Waters_CC_DDA_TKO_0c5ng.raw	Q07478	True	True	931,9905646837	EDEEVLAK
20200314_Exploris_RSLC9_Waters_CC_DDA_TKO_0c5ng.raw	Q07478	True	True	974,1199646837	YIDLSHVK
20200314_Exploris_RSLC9_Waters_CC_DDA_TKO_0c5ng.raw	P15873	True	True	1388,4491646837	EDGIIAQAVDDSR
20200314_Exploris_RSLC9_Waters_CC_DDA_TKO_0c5ng.raw	P15873	True	True	1477,6727646837	FVADGDIGSGSVIIK
20200314_Exploris_RSLC9_Waters_CC_DDA_TKO_0c5ng.raw	P53849	True	True	817,8895646837	EDGISGLK
20200314_Exploris_RSLC9_Waters_CC_DDA_TKO_0c5ng.raw	Q02647	True	True	918,0502646837	EDILTISK
20200314_Exploris_RSLC9_Waters_CC_DDA_TKO_0c5ng.raw	P38972	True	True	1329,3839646837	YVDNYGNVTER
20200314_Exploris_RSLC9_Waters_CC_DDA_TKO_0c5ng.raw	P38972	True	True	908,0576646837	EYISIVGK
20200314_Exploris_RSLC9_Waters_CC_DDA_TKO_0c5ng.raw	P38972	True	True	957,0898646837	ILNENGVAK
20200314_Exploris_RSLC9_Waters_CC_DDA_TKO_0c5ng.raw	P38972	True	True	2474,7049646837	QLNDAVANNLPSSALGEDTYLIR
20200314_Exploris_RSLC9_Waters_CC_DDA_TKO_0c5ng.raw	P38972	True	True	1230,3380646837	EDIVLAYHDR
20200314_Exploris_RSLC9_Waters_CC_DDA_TKO_0c5ng.raw	P25567	True	True	1019,0283646837	EGDNVTGEAK
20200314_Exploris_RSLC9_Waters_CC_DDA_TKO_0c5ng.raw	P25567	True	True	1448,4554646837	EDSAPVAAGESESSL
20200314_Exploris_RSLC9_Waters_CC_DDA_TKO_0c5ng.raw	P25567	True	True	1253,2432646837	TAASSTSSSNANR
20200314_Exploris_RSLC9_Waters_CC_DDA_TKO_0c5ng.raw	P20449	True	True	995,0034646837	EDTSEVSTK
20200314_Exploris_RSLC9_Waters_CC_DDA_TKO_0c5ng.raw	P20449	True	True	1767,9697646837	VNPEDASPQAICLAPSR
20200314_Exploris_RSLC9_Waters_CC_DDA_TKO_0c5ng.raw	P0C0W9;Q3E757	True	False	1513,7063646837	VLEQLSGQTPVQSK
20200314_Exploris_RSLC9_Waters_CC_DDA_TKO_0c5ng.raw	P0C0W9;Q3E757	True	False	1011,0944646837	EDTVSWFK
20200314_Exploris_RSLC9_Waters_CC_DDA_TKO_0c5ng.raw	P0C0W9;Q3E757	True	False	798,8492646837	GTVGNSHK
20200314_Exploris_RSLC9_Waters_CC_DDA_TKO_0c5ng.raw	P0C0W9;Q3E757	True	False	1358,5095646837	LVLNISVGESGDR
20200314_Exploris_RSLC9_Waters_CC_DDA_TKO_0c5ng.raw	P32318	True	True	1072,1784646837	IVDIDQNQK
20200314_Exploris_RSLC9_Waters_CC_DDA_TKO_0c5ng.raw	P32318	True	True	910,1198646837	VLQLPNVK
20200314_Exploris_RSLC9_Waters_CC_DDA_TKO_0c5ng.raw	P32318	True	True	925,9453646837	EDWSDFK
20200314_Exploris_RSLC9_Waters_CC_DDA_TKO_0c5ng.raw	P30656	True	True	1194,2152646837	EEEGSFNNVIG
20200314_Exploris_RSLC9_Waters_CC_DDA_TKO_0c5ng.raw	P37292	True	True	937,0125646837	EEFSQVAK
20200314_Exploris_RSLC9_Waters_CC_DDA_TKO_0c5ng.raw	Q12458	True	True	719,7881646837	NSSATLK
20200314_Exploris_RSLC9_Waters_CC_DDA_TKO_0c5ng.raw	Q12458	True	True	761,8687646837	TISNLSK
20200314_Exploris_RSLC9_Waters_CC_DDA_TKO_0c5ng.raw	Q12458	True	True	1043,1369646837	ELLESPNNK
20200314_Exploris_RSLC9_Waters_CC_DDA_TKO_0c5ng.raw	Q12458	True	True	980,1212646837	EEIFITTK
20200314_Exploris_RSLC9_Waters_CC_DDA_TKO_0c5ng.raw	P38787	True	True	968,0235646837	EEIFTDSK
20200314_Exploris_RSLC9_Waters_CC_DDA_TKO_0c5ng.raw	P38439	True	True	987,0729646837	EENVELVR
20200314_Exploris_RSLC9_Waters_CC_DDA_TKO_0c5ng.raw	P32457	True	True	952,0271646837	SETELFAR
20200314_Exploris_RSLC9_Waters_CC_DDA_TKO_0c5ng.raw	P32457	True	True	831,9165646837	EEQVSIK
20200314_Exploris_RSLC9_Waters_CC_DDA_TKO_0c5ng.raw	P32499	True	True	1797,7560646837	EESTTEATGNESQDATK
20200314_Exploris_RSLC9_Waters_CC_DDA_TKO_0c5ng.raw	Q08641	True	True	1397,4595646837	EETLENIAHEGR
20200314_Exploris_RSLC9_Waters_CC_DDA_TKO_0c5ng.raw	P01123	True	True	793,8267646837	EFADANK
20200314_Exploris_RSLC9_Waters_CC_DDA_TKO_0c5ng.raw	P01123	True	True	760,8377646837	TVELDGK
20200314_Exploris_RSLC9_Waters_CC_DDA_TKO_0c5ng.raw	P00427	True	True	1660,7524646837	EFDEAYDLFEVQR
20200314_Exploris_RSLC9_Waters_CC_DDA_TKO_0c5ng.raw	Q12159	True	True	818,8743646837	SLEDLDK
20200314_Exploris_RSLC9_Waters_CC_DDA_TKO_0c5ng.raw	Q12159	True	True	1019,0770646837	FNGSPIDGGR
20200314_Exploris_RSLC9_Waters_CC_DDA_TKO_0c5ng.raw	Q12159	True	True	1324,4541646837	EFFASQVGGVQR
20200314_Exploris_RSLC9_Waters_CC_DDA_TKO_0c5ng.raw	Q12159	True	True	993,1229646837	VLLSYNER
20200314_Exploris_RSLC9_Waters_CC_DDA_TKO_0c5ng.raw	Q12159	True	True	1075,1790646837	SLDEIIGSNK
20200314_Exploris_RSLC9_Waters_CC_DDA_TKO_0c5ng.raw	P81450	True	True	889,9586646837	EFINDPR
20200314_Exploris_RSLC9_Waters_CC_DDA_TKO_0c5ng.raw	P40422	True	True	1003,1483646837	YICAECSSK
20200314_Exploris_RSLC9_Waters_CC_DDA_TKO_0c5ng.raw	P40422	True	True	2018,1656646837	EGFQIPTNLDAAAAGTSQAR
20200314_Exploris_RSLC9_Waters_CC_DDA_TKO_0c5ng.raw	P0CH08;P0CH09	False	False	1081,1858646837	TLSDYNIQK
20200314_Exploris_RSLC9_Waters_CC_DDA_TKO_0c5ng.raw	P0CH08;P0CH09	False	False	1039,1082646837	EGIPPDQQR
20200314_Exploris_RSLC9_Waters_CC_DDA_TKO_0c5ng.raw	P0CH08;P0CH09	False	False	1763,9117646837	TITLEVESSDTIDNVK
20200314_Exploris_RSLC9_Waters_CC_DDA_TKO_0c5ng.raw	P07256	True	True	1146,2608646837	EGLALSSNISR
20200314_Exploris_RSLC9_Waters_CC_DDA_TKO_0c5ng.raw	P07256	True	True	1627,6422646837	QVQDFEENDHPNR
20200314_Exploris_RSLC9_Waters_CC_DDA_TKO_0c5ng.raw	P07256	True	True	961,0782646837	NLSLQTGTK
20200314_Exploris_RSLC9_Waters_CC_DDA_TKO_0c5ng.raw	P07256	True	True	788,8511646837	ENSAVAAK
20200314_Exploris_RSLC9_Waters_CC_DDA_TKO_0c5ng.raw	P51601	True	True	1028,1253646837	EGLLDTPQR
20200314_Exploris_RSLC9_Waters_CC_DDA_TKO_0c5ng.raw	P13298	True	True	1120,2201646837	EGLSATQTVSK
20200314_Exploris_RSLC9_Waters_CC_DDA_TKO_0c5ng.raw	P13298	True	True	1343,4510646837	IEQYLQTYGASA
20200314_Exploris_RSLC9_Waters_CC_DDA_TKO_0c5ng.raw	P13298	True	True	1020,0565646837	QEVVSTDDK
20200314_Exploris_RSLC9_Waters_CC_DDA_TKO_0c5ng.raw	P32473	True	True	1220,3862646837	YGVSAEVINLR
20200314_Exploris_RSLC9_Waters_CC_DDA_TKO_0c5ng.raw	P32473	True	True	1354,4749646837	EGTDISIVTYTR
20200314_Exploris_RSLC9_Waters_CC_DDA_TKO_0c5ng.raw	P35179	True	True	1158,3583646837	LVEAPVEFVR
20200314_Exploris_RSLC9_Waters_CC_DDA_TKO_0c5ng.raw	P35179	True	True	893,0026646837	EGTQFLAK
20200314_Exploris_RSLC9_Waters_CC_DDA_TKO_0c5ng.raw	Q3E841	True	True	1081,2293646837	EGVVPPVGITN
20200314_Exploris_RSLC9_Waters_CC_DDA_TKO_0c5ng.raw	P32288	True	True	1135,1500646837	EGYGYFEDR
20200314_Exploris_RSLC9_Waters_CC_DDA_TKO_0c5ng.raw	P32288	True	True	892,0149646837	VAEEFGIK
20200314_Exploris_RSLC9_Waters_CC_DDA_TKO_0c5ng.raw	P32288	True	True	1070,1371646837	LYGSDNDMR
20200314_Exploris_RSLC9_Waters_CC_DDA_TKO_0c5ng.raw	P32288	True	True	1224,3767646837	PVAYYPDPFR
20200314_Exploris_RSLC9_Waters_CC_DDA_TKO_0c5ng.raw	P32288	True	True	993,1199646837	YIEQAIEK
20200314_Exploris_RSLC9_Waters_CC_DDA_TKO_0c5ng.raw	P05745	False	False	886,0543646837	TGIAIGLNK
20200314_Exploris_RSLC9_Waters_CC_DDA_TKO_0c5ng.raw	P05745	False	False	1134,2494646837	EIAGLSPYER
20200314_Exploris_RSLC9_Waters_CC_DDA_TKO_0c5ng.raw	P05745	False	False	1346,5164646837	VEEMNNIIAASR
20200314_Exploris_RSLC9_Waters_CC_DDA_TKO_0c5ng.raw	P05745	True	True	931,1104646837	VTSMTPAPK
20200314_Exploris_RSLC9_Waters_CC_DDA_TKO_0c5ng.raw	P61830	True	True	802,8780646837	SAPSTGGVK
20200314_Exploris_RSLC9_Waters_CC_DDA_TKO_0c5ng.raw	P61830	True	True	849,9342646837	EIAQDFK
20200314_Exploris_RSLC9_Waters_CC_DDA_TKO_0c5ng.raw	P15180	True	True	1023,1895646837	EITGSYIIK
20200314_Exploris_RSLC9_Waters_CC_DDA_TKO_0c5ng.raw	P15180	True	True	1928,0553646837	EICNAYTELNDPFDQR
20200314_Exploris_RSLC9_Waters_CC_DDA_TKO_0c5ng.raw	Q08972	True	True	931,9500646837	EIDIDDGR
20200314_Exploris_RSLC9_Waters_CC_DDA_TKO_0c5ng.raw	Q08972	True	True	975,9654646837	FDDHEASR
20200314_Exploris_RSLC9_Waters_CC_DDA_TKO_0c5ng.raw	P26786	True	True	787,8633646837	EIDVAGGK
20200314_Exploris_RSLC9_Waters_CC_DDA_TKO_0c5ng.raw	P26786	True	True	1572,8573646837	ILEDLVFPTEIVGK
20200314_Exploris_RSLC9_Waters_CC_DDA_TKO_0c5ng.raw	P26786	True	True	1299,4413646837	QIVFEIPSETH
20200314_Exploris_RSLC9_Waters_CC_DDA_TKO_0c5ng.raw	P36139	True	True	1049,0545646837	EIGSSGEENK
20200314_Exploris_RSLC9_Waters_CC_DDA_TKO_0c5ng.raw	P02829	True	True	1030,1382646837	EILGDQVEK
20200314_Exploris_RSLC9_Waters_CC_DDA_TKO_0c5ng.raw	P02829	True	True	1248,2582646837	LEEVDEEEEK
20200314_Exploris_RSLC9_Waters_CC_DDA_TKO_0c5ng.raw	P02294	False	False	815,9201646837	EIQTAVR
20200314_Exploris_RSLC9_Waters_CC_DDA_TKO_0c5ng.raw	P02294	False	False	718,8004646837	IATEASK
20200314_Exploris_RSLC9_Waters_CC_DDA_TKO_0c5ng.raw	P02294	True	True	793,8243646837	TSTSVDGK
20200314_Exploris_RSLC9_Waters_CC_DDA_TKO_0c5ng.raw	P02294	False	False	953,1851646837	LILPGELAK
20200314_Exploris_RSLC9_Waters_CC_DDA_TKO_0c5ng.raw	P02294	False	False	1772,0009646837	SMSILNSFVNDIFER
20200314_Exploris_RSLC9_Waters_CC_DDA_TKO_0c5ng.raw	P02294	False	False	1153,2490646837	ETYSSYIYK
20200314_Exploris_RSLC9_Waters_CC_DDA_TKO_0c5ng.raw	P25294	True	True	1105,2946646837	TLQFVIQEK
20200314_Exploris_RSLC9_Waters_CC_DDA_TKO_0c5ng.raw	P25294	True	True	1427,5286646837	EIYDQYGLEAAR
20200314_Exploris_RSLC9_Waters_CC_DDA_TKO_0c5ng.raw	P25294	True	True	1632,7827646837	EISEAFEILNDPQK
20200314_Exploris_RSLC9_Waters_CC_DDA_TKO_0c5ng.raw	P25294	True	True	1876,0887646837	LYDLLGVSPSANEQELK
20200314_Exploris_RSLC9_Waters_CC_DDA_TKO_0c5ng.raw	P25294	True	True	958,1179646837	TQIDIQLK
20200314_Exploris_RSLC9_Waters_CC_DDA_TKO_0c5ng.raw	P09734	True	True	1117,1732646837	EIVDEVEER
20200314_Exploris_RSLC9_Waters_CC_DDA_TKO_0c5ng.raw	P14742	True	True	1188,3417646837	VVSSIEQVTAR
20200314_Exploris_RSLC9_Waters_CC_DDA_TKO_0c5ng.raw	P14742	True	True	1744,8887646837	EIYEQPESTFNTMR
20200314_Exploris_RSLC9_Waters_CC_DDA_TKO_0c5ng.raw	P39517	True	True	1243,4210646837	ELALQTSQVVR
20200314_Exploris_RSLC9_Waters_CC_DDA_TKO_0c5ng.raw	P00358	False	False	1374,5089646837	TASGNIIPSSTGAAK
20200314_Exploris_RSLC9_Waters_CC_DDA_TKO_0c5ng.raw	P00358	False	False	998,0498646837	ETTYDEIK
20200314_Exploris_RSLC9_Waters_CC_DDA_TKO_0c5ng.raw	P00358	False	False	883,0508646837	VLPELQGK
20200314_Exploris_RSLC9_Waters_CC_DDA_TKO_0c5ng.raw	P00358	False	False	834,8389646837	YDSTHGR
20200314_Exploris_RSLC9_Waters_CC_DDA_TKO_0c5ng.raw	P00358	False	False	1470,7219646837	VPTVDVSVVDLTVK
20200314_Exploris_RSLC9_Waters_CC_DDA_TKO_0c5ng.raw	P00358	False	False	839,8988646837	TVDGPSHK
20200314_Exploris_RSLC9_Waters_CC_DDA_TKO_0c5ng.raw	P00358	False	False	1706,0003646837	IVSNASCTTNCLAPLAK
20200314_Exploris_RSLC9_Waters_CC_DDA_TKO_0c5ng.raw	P00358	False	False	710,7832646837	HIDAGAK
20200314_Exploris_RSLC9_Waters_CC_DDA_TKO_0c5ng.raw	P00358	False	False	2207,5805646837	VVITAPSSTAPMFVMGVNEEK
20200314_Exploris_RSLC9_Waters_CC_DDA_TKO_0c5ng.raw	P00358	False	False	803,8627646837	ELDTAQK
20200314_Exploris_RSLC9_Waters_CC_DDA_TKO_0c5ng.raw	P40581	True	True	864,9892646837	ELEALYK
20200314_Exploris_RSLC9_Waters_CC_DDA_TKO_0c5ng.raw	P17649	True	True	1065,1432646837	ELGEVFDTR
20200314_Exploris_RSLC9_Waters_CC_DDA_TKO_0c5ng.raw	P36017	True	True	941,0038646837	ELHEQASK
20200314_Exploris_RSLC9_Waters_CC_DDA_TKO_0c5ng.raw	P47160	True	True	1377,4258646837	GVAGGSASADGSLNSK
20200314_Exploris_RSLC9_Waters_CC_DDA_TKO_0c5ng.raw	P47160	True	True	1003,0692646837	ELIQEDEK
20200314_Exploris_RSLC9_Waters_CC_DDA_TKO_0c5ng.raw	P38115	True	True	1640,7770646837	TMYAADGDYLETYK
20200314_Exploris_RSLC9_Waters_CC_DDA_TKO_0c5ng.raw	P38115	True	True	1003,1125646837	ELLEDGSIK
20200314_Exploris_RSLC9_Waters_CC_DDA_TKO_0c5ng.raw	Q04894	True	True	857,0128646837	ELNQLLK
20200314_Exploris_RSLC9_Waters_CC_DDA_TKO_0c5ng.raw	Q04894	True	True	1083,1329646837	NDNEPYCTK
20200314_Exploris_RSLC9_Waters_CC_DDA_TKO_0c5ng.raw	Q04894	True	True	942,0748646837	FTLVGYDK
20200314_Exploris_RSLC9_Waters_CC_DDA_TKO_0c5ng.raw	P53131	True	True	1129,2737646837	ISLEGDQLVR
20200314_Exploris_RSLC9_Waters_CC_DDA_TKO_0c5ng.raw	P53131	True	True	949,0728646837	ELPVHAQR
20200314_Exploris_RSLC9_Waters_CC_DDA_TKO_0c5ng.raw	P43588	True	True	990,0705646837	ELTEEELK
20200314_Exploris_RSLC9_Waters_CC_DDA_TKO_0c5ng.raw	P04456	True	True	1107,2642646837	ELYEVDVLK
20200314_Exploris_RSLC9_Waters_CC_DDA_TKO_0c5ng.raw	P11632	True	True	893,9873646837	ELYNATLA
20200314_Exploris_RSLC9_Waters_CC_DDA_TKO_0c5ng.raw	P0C0X0;Q3E7X9	True	False	728,8823646837	TPVTLAK
20200314_Exploris_RSLC9_Waters_CC_DDA_TKO_0c5ng.raw	P0C0X0;Q3E7X9	True	False	1447,6185646837	ENDILVLMESER
20200314_Exploris_RSLC9_Waters_CC_DDA_TKO_0c5ng.raw	P0C0X0;Q3E7X9	True	False	1095,1695646837	VEFLEDTSR
20200314_Exploris_RSLC9_Waters_CC_DDA_TKO_0c5ng.raw	P07702	True	True	843,9738646837	ENITLVR
20200314_Exploris_RSLC9_Waters_CC_DDA_TKO_0c5ng.raw	P35725	True	True	1258,3023646837	ENLANNEILDN
20200314_Exploris_RSLC9_Waters_CC_DDA_TKO_0c5ng.raw	P15496	True	True	1497,6232646837	ENLTVNPNVNEVR
20200314_Exploris_RSLC9_Waters_CC_DDA_TKO_0c5ng.raw	P27999	True	True	1282,3734646837	ENVFFQSQQR
20200314_Exploris_RSLC9_Waters_CC_DDA_TKO_0c5ng.raw	P50095	False	False	1469,6126646837	EQAANLIAAGADGLR
20200314_Exploris_RSLC9_Waters_CC_DDA_TKO_0c5ng.raw	P50095	False	False	1034,1320646837	NQNYPLASK
20200314_Exploris_RSLC9_Waters_CC_DDA_TKO_0c5ng.raw	P50095	True	True	760,7973646837	ENVQSGK
20200314_Exploris_RSLC9_Waters_CC_DDA_TKO_0c5ng.raw	P50095	True	True	1488,7142646837	QLLCGAAIGTIDADK
20200314_Exploris_RSLC9_Waters_CC_DDA_TKO_0c5ng.raw	P50095	False	False	1745,9452646837	ETFPDLEIIAGNVATR
20200314_Exploris_RSLC9_Waters_CC_DDA_TKO_0c5ng.raw	P47075	True	True	1352,4651646837	EVQEQVQHTVR
20200314_Exploris_RSLC9_Waters_CC_DDA_TKO_0c5ng.raw	P47075	True	True	871,9408646837	NAENPISK
20200314_Exploris_RSLC9_Waters_CC_DDA_TKO_0c5ng.raw	P47075	True	True	1048,1101646837	TELEDNLSK
20200314_Exploris_RSLC9_Waters_CC_DDA_TKO_0c5ng.raw	P47075	True	True	1070,2056646837	YTVDQVFAK
20200314_Exploris_RSLC9_Waters_CC_DDA_TKO_0c5ng.raw	P47075	True	True	1108,2086646837	ENYDELVVK
20200314_Exploris_RSLC9_Waters_CC_DDA_TKO_0c5ng.raw	Q04178	True	True	867,9959646837	EPGVPTIR
20200314_Exploris_RSLC9_Waters_CC_DDA_TKO_0c5ng.raw	Q04178	True	True	1387,5048646837	NVLIVDEVDDTR
20200314_Exploris_RSLC9_Waters_CC_DDA_TKO_0c5ng.raw	P25623	True	True	812,9599646837	EPVVLTR
20200314_Exploris_RSLC9_Waters_CC_DDA_TKO_0c5ng.raw	Q05775	True	True	974,0307646837	EQEEQALK
20200314_Exploris_RSLC9_Waters_CC_DDA_TKO_0c5ng.raw	P0CX84;P0CX85	True	False	1038,1176646837	FEASQVTEK
20200314_Exploris_RSLC9_Waters_CC_DDA_TKO_0c5ng.raw	P0CX84;P0CX85	True	False	1573,8230646837	SIACVLTVINEQQR
20200314_Exploris_RSLC9_Waters_CC_DDA_TKO_0c5ng.raw	P0CX84;P0CX85	True	False	1243,4179646837	EQLASQLVDLK
20200314_Exploris_RSLC9_Waters_CC_DDA_TKO_0c5ng.raw	P32521	True	True	1752,8968646837	EQPQQIAGSSNLVEPR
20200314_Exploris_RSLC9_Waters_CC_DDA_TKO_0c5ng.raw	P38625	True	True	857,9573646837	LNEAANVK
20200314_Exploris_RSLC9_Waters_CC_DDA_TKO_0c5ng.raw	P38625	True	True	843,9305646837	EQVEIAR
20200314_Exploris_RSLC9_Waters_CC_DDA_TKO_0c5ng.raw	P38625	True	True	1137,2500646837	VIDDSNSLFK
20200314_Exploris_RSLC9_Waters_CC_DDA_TKO_0c5ng.raw	P07257	True	True	1011,0973646837	FFLGEENR
20200314_Exploris_RSLC9_Waters_CC_DDA_TKO_0c5ng.raw	P07257	True	True	1080,1981646837	ESELLGGTFK
20200314_Exploris_RSLC9_Waters_CC_DDA_TKO_0c5ng.raw	P07257	True	True	1402,5651646837	GLGNPLLYDGVER
20200314_Exploris_RSLC9_Waters_CC_DDA_TKO_0c5ng.raw	P07257	True	True	1413,5451646837	SAEDQLYAITFR
20200314_Exploris_RSLC9_Waters_CC_DDA_TKO_0c5ng.raw	P40319	True	True	1567,6222646837	ESEVSGSVASGSSTGVK
20200314_Exploris_RSLC9_Waters_CC_DDA_TKO_0c5ng.raw	P02406	True	True	797,9451646837	PVLNLDK
20200314_Exploris_RSLC9_Waters_CC_DDA_TKO_0c5ng.raw	P02406	True	True	1114,3019646837	LWTLIPEDK
20200314_Exploris_RSLC9_Waters_CC_DDA_TKO_0c5ng.raw	P02406	True	True	978,2384646837	IPNVPVIVK
20200314_Exploris_RSLC9_Waters_CC_DDA_TKO_0c5ng.raw	P02406	True	True	1505,6832646837	ETAPVIDTLAAGYGK
20200314_Exploris_RSLC9_Waters_CC_DDA_TKO_0c5ng.raw	P05740	False	False	1009,0790646837	YGATSTNPAK
20200314_Exploris_RSLC9_Waters_CC_DDA_TKO_0c5ng.raw	P05740	True	True	1300,4320646837	YLEQVLDHQR
20200314_Exploris_RSLC9_Waters_CC_DDA_TKO_0c5ng.raw	P05740	False	False	1460,6018646837	ETAQAINGWELTK
20200314_Exploris_RSLC9_Waters_CC_DDA_TKO_0c5ng.raw	P05740	False	False	1644,8430646837	FVQGLLQNAAANAEAK
20200314_Exploris_RSLC9_Waters_CC_DDA_TKO_0c5ng.raw	P17106	True	True	1386,4333646837	LSTEDEEIHSAR
20200314_Exploris_RSLC9_Waters_CC_DDA_TKO_0c5ng.raw	P17106	True	True	1048,0668646837	ETDEANIEK
20200314_Exploris_RSLC9_Waters_CC_DDA_TKO_0c5ng.raw	P00830	True	True	1366,5756646837	VLDTGGPISVPVGR
20200314_Exploris_RSLC9_Waters_CC_DDA_TKO_0c5ng.raw	P00830	True	True	1275,3734646837	ETGVINLEGESK
20200314_Exploris_RSLC9_Waters_CC_DDA_TKO_0c5ng.raw	P00830	True	True	1677,9164646837	LVLEVAQHLGENTVR
20200314_Exploris_RSLC9_Waters_CC_DDA_TKO_0c5ng.raw	P00830	True	True	1773,9959646837	GISELGIYPAVDPLDSK
20200314_Exploris_RSLC9_Waters_CC_DDA_TKO_0c5ng.raw	P00830	True	True	1367,5602646837	IINVIGEPIDER
20200314_Exploris_RSLC9_Waters_CC_DDA_TKO_0c5ng.raw	P12612	True	True	1066,1712646837	SDTLFLGGEK
20200314_Exploris_RSLC9_Waters_CC_DDA_TKO_0c5ng.raw	P12612	True	True	901,0660646837	ETLINIAK
20200314_Exploris_RSLC9_Waters_CC_DDA_TKO_0c5ng.raw	P38013	True	True	2055,2215646837	ETNPGTDVTVSSVESVLAHL
20200314_Exploris_RSLC9_Waters_CC_DDA_TKO_0c5ng.raw	P38013	True	True	1892,0193646837	FQYIAISQSDADSESCK
20200314_Exploris_RSLC9_Waters_CC_DDA_TKO_0c5ng.raw	P38013	True	True	1143,2747646837	FASDPGCAFTK
20200314_Exploris_RSLC9_Waters_CC_DDA_TKO_0c5ng.raw	P50106	True	True	1106,1932646837	ETSIGVSATGGK
20200314_Exploris_RSLC9_Waters_CC_DDA_TKO_0c5ng.raw	P32381	True	True	937,0184646837	VLHNDPSR
20200314_Exploris_RSLC9_Waters_CC_DDA_TKO_0c5ng.raw	P32381	True	True	1679,7963646837	ETTALVESYELPDGR
20200314_Exploris_RSLC9_Waters_CC_DDA_TKO_0c5ng.raw	P10869	True	True	803,8627646837	LVDDTNK
20200314_Exploris_RSLC9_Waters_CC_DDA_TKO_0c5ng.raw	P10869	True	True	1219,3118646837	EVDGIFTADPR
20200314_Exploris_RSLC9_Waters_CC_DDA_TKO_0c5ng.raw	P06780	True	True	922,0009646837	EVFEAATR
20200314_Exploris_RSLC9_Waters_CC_DDA_TKO_0c5ng.raw	P06780	True	True	1213,3079646837	NDPQTIEQLR
20200314_Exploris_RSLC9_Waters_CC_DDA_TKO_0c5ng.raw	P39516	False	False	1415,5153646837	IEDVTPVPSDSTR
20200314_Exploris_RSLC9_Waters_CC_DDA_TKO_0c5ng.raw	P39516	False	False	1052,2342646837	EVGITAVHVK
20200314_Exploris_RSLC9_Waters_CC_DDA_TKO_0c5ng.raw	P0C2I2;P0C2I9;P0C2J0;P47100;Q03855;Q04711;Q07793;Q12269	False	False	933,1903646837	VACQLIMR
20200314_Exploris_RSLC9_Waters_CC_DDA_TKO_0c5ng.raw	P0C2I2;P0C2I9;P0C2J0;P47100;Q03855;Q04711;Q07793;Q12269	False	False	1244,3623646837	STTEPIQLNNK
20200314_Exploris_RSLC9_Waters_CC_DDA_TKO_0c5ng.raw	P0C2I2;P0C2I9;P0C2J0;P47100;Q03855;Q04711;Q07793;Q12269	False	False	1639,7345646837	EVHTNQDPLDVSASK
20200314_Exploris_RSLC9_Waters_CC_DDA_TKO_0c5ng.raw	P0C2I2;P0C2I9;P0C2J0;P47100;Q03855;Q04711;Q07793;Q12269	False	False	1772,0292646837	FLQNSNLGGIIPTVNGK
20200314_Exploris_RSLC9_Waters_CC_DDA_TKO_0c5ng.raw	P0C2I2;P0C2I9;P0C2J0;P47100;Q03855;Q04711;Q07793;Q12269	False	False	1116,1878646837	YDEAITYNK
20200314_Exploris_RSLC9_Waters_CC_DDA_TKO_0c5ng.raw	P0C2I2;P0C2I9;P0C2J0;P47100;Q03855;Q04711;Q07793;Q12269	False	False	813,8579646837	SYTNTTK
20200314_Exploris_RSLC9_Waters_CC_DDA_TKO_0c5ng.raw	P0C2I2;P0C2I9;P0C2J0;P47100;Q03855;Q04711;Q07793;Q12269	False	False	752,8175646837	GLSGEYK
20200314_Exploris_RSLC9_Waters_CC_DDA_TKO_0c5ng.raw	P06169	True	True	1213,4754646837	EVIDTILALVK
20200314_Exploris_RSLC9_Waters_CC_DDA_TKO_0c5ng.raw	P06169	True	True	1006,0754646837	VATTGEWDK
20200314_Exploris_RSLC9_Waters_CC_DDA_TKO_0c5ng.raw	P06169	True	True	1261,4719646837	NPVILADACCSR
20200314_Exploris_RSLC9_Waters_CC_DDA_TKO_0c5ng.raw	P06169	True	True	996,1415646837	IYEVEGMR
20200314_Exploris_RSLC9_Waters_CC_DDA_TKO_0c5ng.raw	P06169	False	False	1143,3002646837	YGGVYVGTLSK
20200314_Exploris_RSLC9_Waters_CC_DDA_TKO_0c5ng.raw	P06169	True	True	888,8817646837	PNDAESEK
20200314_Exploris_RSLC9_Waters_CC_DDA_TKO_0c5ng.raw	P06169	False	False	1038,0801646837	GSIDEQHPR
20200314_Exploris_RSLC9_Waters_CC_DDA_TKO_0c5ng.raw	P06169	False	False	1998,0935646837	WAGNANELNAAYAADGYAR
20200314_Exploris_RSLC9_Waters_CC_DDA_TKO_0c5ng.raw	P06169	True	True	788,8944646837	LTAATNAK
20200314_Exploris_RSLC9_Waters_CC_DDA_TKO_0c5ng.raw	P06169	False	False	1893,2518646837	PVYLGLPANLVDLNVPAK
20200314_Exploris_RSLC9_Waters_CC_DDA_TKO_0c5ng.raw	P06169	True	True	1778,1348646837	LIDLTQFPAFVTPMGK
20200314_Exploris_RSLC9_Waters_CC_DDA_TKO_0c5ng.raw	P06169	True	True	2286,7250646837	MIEIMLPVFDAPQNLVEQAK
20200314_Exploris_RSLC9_Waters_CC_DDA_TKO_0c5ng.raw	P06169	True	True	2522,8203646837	MSANISETTAMITDIATAPAEIDR
20200314_Exploris_RSLC9_Waters_CC_DDA_TKO_0c5ng.raw	P06169	False	False	1786,0094646837	PYLFVLNNDGYTIEK
20200314_Exploris_RSLC9_Waters_CC_DDA_TKO_0c5ng.raw	P06169	True	True	2743,1939646837	TTYVTQRPVYLGLPANLVDLNVPAK
20200314_Exploris_RSLC9_Waters_CC_DDA_TKO_0c5ng.raw	P06169	True	True	1016,1980646837	LLTTIADAAK
20200314_Exploris_RSLC9_Waters_CC_DDA_TKO_0c5ng.raw	P40075	True	True	984,1127646837	EVPAVVNEK
20200314_Exploris_RSLC9_Waters_CC_DDA_TKO_0c5ng.raw	P23248	True	True	1418,5621646837	EVQNSTLAQLTSK
20200314_Exploris_RSLC9_Waters_CC_DDA_TKO_0c5ng.raw	P23248	True	True	717,7722646837	NASDALK
20200314_Exploris_RSLC9_Waters_CC_DDA_TKO_0c5ng.raw	P47119	True	True	1146,3039646837	PVFVEDTALR
20200314_Exploris_RSLC9_Waters_CC_DDA_TKO_0c5ng.raw	P47119	True	True	1091,1371646837	EYLYQNDF
20200314_Exploris_RSLC9_Waters_CC_DDA_TKO_0c5ng.raw	P47119	True	True	1730,8443646837	EVQSILTQEVDNNNK
20200314_Exploris_RSLC9_Waters_CC_DDA_TKO_0c5ng.raw	Q04214;Q12490	False	False	1631,7522646837	EVQTTQDPLDISASK
20200314_Exploris_RSLC9_Waters_CC_DDA_TKO_0c5ng.raw	Q01852	True	True	1421,4328646837	EVSEVIDDGESSR
20200314_Exploris_RSLC9_Waters_CC_DDA_TKO_0c5ng.raw	P32939	True	True	861,8995646837	EVTVDGDK
20200314_Exploris_RSLC9_Waters_CC_DDA_TKO_0c5ng.raw	P05737;Q12213	True	False	1028,2090646837	ILTPESQLK
20200314_Exploris_RSLC9_Waters_CC_DDA_TKO_0c5ng.raw	P05737;Q12213	True	False	896,9044646837	EYETAER
20200314_Exploris_RSLC9_Waters_CC_DDA_TKO_0c5ng.raw	P05737;Q12213	True	False	1553,7709646837	VPLSDNAIIEANLGK
20200314_Exploris_RSLC9_Waters_CC_DDA_TKO_0c5ng.raw	P05737;Q12213	True	False	864,9922646837	INSGTFVK
20200314_Exploris_RSLC9_Waters_CC_DDA_TKO_0c5ng.raw	P05737;Q12213	True	False	1226,3525646837	LSNPSGGWGVPR
20200314_Exploris_RSLC9_Waters_CC_DDA_TKO_0c5ng.raw	P0CX23;P0CX24	True	False	1537,7463646837	VAAVETLYQDMAAR
20200314_Exploris_RSLC9_Waters_CC_DDA_TKO_0c5ng.raw	P0CX23;P0CX24	True	False	1096,2410646837	LPTESVPEPK
20200314_Exploris_RSLC9_Waters_CC_DDA_TKO_0c5ng.raw	P0CX23;P0CX24	True	False	1047,2165646837	YWYFLQK
20200314_Exploris_RSLC9_Waters_CC_DDA_TKO_0c5ng.raw	P0CX23;P0CX24	True	False	863,9641646837	EYQVIGR
20200314_Exploris_RSLC9_Waters_CC_DDA_TKO_0c5ng.raw	P0CX23;P0CX24	True	False	1091,2677646837	IFASNEVIAK
20200314_Exploris_RSLC9_Waters_CC_DDA_TKO_0c5ng.raw	P40531	True	True	1026,0602646837	EYTELEDK
20200314_Exploris_RSLC9_Waters_CC_DDA_TKO_0c5ng.raw	P40531	True	True	1357,4376646837	YINESVNEFSR
20200314_Exploris_RSLC9_Waters_CC_DDA_TKO_0c5ng.raw	P40531	True	True	1458,5865646837	TQELPSLAQSTQR
20200314_Exploris_RSLC9_Waters_CC_DDA_TKO_0c5ng.raw	P40531	True	True	1326,5107646837	LGQVTDISQLPR
20200314_Exploris_RSLC9_Waters_CC_DDA_TKO_0c5ng.raw	P40531	True	True	909,0453646837	TLNYALSK
20200314_Exploris_RSLC9_Waters_CC_DDA_TKO_0c5ng.raw	P40531	True	True	773,8393646837	TNLANNK
20200314_Exploris_RSLC9_Waters_CC_DDA_TKO_0c5ng.raw	P40531	True	True	1220,3374646837	LQEISTSVSEK
20200314_Exploris_RSLC9_Waters_CC_DDA_TKO_0c5ng.raw	P13663	True	True	1285,4612646837	IAGVLGATGSVGQR
20200314_Exploris_RSLC9_Waters_CC_DDA_TKO_0c5ng.raw	P13663	True	True	990,0909646837	EYVCDAYK
20200314_Exploris_RSLC9_Waters_CC_DDA_TKO_0c5ng.raw	P13663	True	True	1962,1946646837	QTDLLPESATDIIVSECK
20200314_Exploris_RSLC9_Waters_CC_DDA_TKO_0c5ng.raw	P13663	True	True	942,1156646837	LLTPEEIK
20200314_Exploris_RSLC9_Waters_CC_DDA_TKO_0c5ng.raw	P13663	True	True	969,1412646837	ILAPLAEDK
20200314_Exploris_RSLC9_Waters_CC_DDA_TKO_0c5ng.raw	P38427	True	True	762,8994646837	FADAIVK
20200314_Exploris_RSLC9_Waters_CC_DDA_TKO_0c5ng.raw	P38427	True	True	953,0148646837	SSQELFSR
20200314_Exploris_RSLC9_Waters_CC_DDA_TKO_0c5ng.raw	Q05016	True	True	1183,3246646837	FAVGAFTDSLR
20200314_Exploris_RSLC9_Waters_CC_DDA_TKO_0c5ng.raw	Q05016	True	True	1372,4959646837	NSGDIVNLGSIAGR
20200314_Exploris_RSLC9_Waters_CC_DDA_TKO_0c5ng.raw	Q08971	True	True	894,9722646837	FTEEELK
20200314_Exploris_RSLC9_Waters_CC_DDA_TKO_0c5ng.raw	Q08971	True	True	1607,7067646837	FDDEIYENFMER
20200314_Exploris_RSLC9_Waters_CC_DDA_TKO_0c5ng.raw	Q08971	True	True	901,0661646837	LLTSVPGSK
20200314_Exploris_RSLC9_Waters_CC_DDA_TKO_0c5ng.raw	Q08971	True	True	1340,4937646837	IEDYNFGTLLR
20200314_Exploris_RSLC9_Waters_CC_DDA_TKO_0c5ng.raw	P53691	True	True	1051,1596646837	QNYSVALEK
20200314_Exploris_RSLC9_Waters_CC_DDA_TKO_0c5ng.raw	P53691	True	True	1128,1989646837	FEDENFTVK
20200314_Exploris_RSLC9_Waters_CC_DDA_TKO_0c5ng.raw	P53691	True	True	821,9238646837	TAENFLK
20200314_Exploris_RSLC9_Waters_CC_DDA_TKO_0c5ng.raw	P28495	True	True	877,9880646837	FEEVINK
20200314_Exploris_RSLC9_Waters_CC_DDA_TKO_0c5ng.raw	P28495	True	True	1246,3344646837	SSYIYDLETR
20200314_Exploris_RSLC9_Waters_CC_DDA_TKO_0c5ng.raw	P27616	True	True	1127,1249646837	VGESQDSYDK
20200314_Exploris_RSLC9_Waters_CC_DDA_TKO_0c5ng.raw	P27616	True	True	1067,2452646837	TIFDYLPAK
20200314_Exploris_RSLC9_Waters_CC_DDA_TKO_0c5ng.raw	P27616	True	True	984,0687646837	FEFGIDEK
20200314_Exploris_RSLC9_Waters_CC_DDA_TKO_0c5ng.raw	P27616	True	True	1296,5248646837	TELDGILPLVAR
20200314_Exploris_RSLC9_Waters_CC_DDA_TKO_0c5ng.raw	P27616	True	True	1901,0961646837	TNEIILVDEVLTPDSSR
20200314_Exploris_RSLC9_Waters_CC_DDA_TKO_0c5ng.raw	P00445	True	True	832,8609646837	TDENGVAK
20200314_Exploris_RSLC9_Waters_CC_DDA_TKO_0c5ng.raw	P00445	True	True	877,8988646837	GDTEESLK
20200314_Exploris_RSLC9_Waters_CC_DDA_TKO_0c5ng.raw	P00445	True	True	998,1858646837	LIGPTSVVGR
20200314_Exploris_RSLC9_Waters_CC_DDA_TKO_0c5ng.raw	P00445	True	True	827,0301646837	VQAVAVLK
20200314_Exploris_RSLC9_Waters_CC_DDA_TKO_0c5ng.raw	P00445	True	True	2713,8031646837	FEQASESEPTTVSYEIAGNSPNAER
20200314_Exploris_RSLC9_Waters_CC_DDA_TKO_0c5ng.raw	P00445	True	True	1082,1334646837	THGAPTDEVR
20200314_Exploris_RSLC9_Waters_CC_DDA_TKO_0c5ng.raw	P00445	True	True	887,9837646837	GDAGVSGVVK
20200314_Exploris_RSLC9_Waters_CC_DDA_TKO_0c5ng.raw	P00445	True	True	944,1089646837	PACGVIGLTN
20200314_Exploris_RSLC9_Waters_CC_DDA_TKO_0c5ng.raw	P23254	True	True	945,1193646837	ILAVDTVSK
20200314_Exploris_RSLC9_Waters_CC_DDA_TKO_0c5ng.raw	P23254	True	True	1356,4958646837	FFGFTPEGVAER
20200314_Exploris_RSLC9_Waters_CC_DDA_TKO_0c5ng.raw	P23254	True	True	1687,8192646837	QNLPQLEGSSIESASK
20200314_Exploris_RSLC9_Waters_CC_DDA_TKO_0c5ng.raw	P23254	True	True	1221,2843646837	PADGNEVSAAYK
20200314_Exploris_RSLC9_Waters_CC_DDA_TKO_0c5ng.raw	P23254	True	True	1102,2506646837	FPELGAELAR
20200314_Exploris_RSLC9_Waters_CC_DDA_TKO_0c5ng.raw	P23254	True	True	967,0387646837	TQFTDIDK
20200314_Exploris_RSLC9_Waters_CC_DDA_TKO_0c5ng.raw	P41807	True	True	909,9893646837	FFQEDPK
20200314_Exploris_RSLC9_Waters_CC_DDA_TKO_0c5ng.raw	P53312	True	True	1175,2177646837	FGFDDNASFR
20200314_Exploris_RSLC9_Waters_CC_DDA_TKO_0c5ng.raw	P16550	True	True	967,0821646837	FIQTETTK
20200314_Exploris_RSLC9_Waters_CC_DDA_TKO_0c5ng.raw	P16550	True	True	969,1591646837	SYNLMLTK
20200314_Exploris_RSLC9_Waters_CC_DDA_TKO_0c5ng.raw	P34164	False	False	1005,1339646837	FIVDNELR
20200314_Exploris_RSLC9_Waters_CC_DDA_TKO_0c5ng.raw	Q12306	True	True	2568,7034646837	IQADQTPEDLDMEDNDIIEAHR
20200314_Exploris_RSLC9_Waters_CC_DDA_TKO_0c5ng.raw	Q12306	True	True	1215,3204646837	VSDGSSEIFFK
20200314_Exploris_RSLC9_Waters_CC_DDA_TKO_0c5ng.raw	Q12306	True	True	883,0099646837	FLYDGIR
20200314_Exploris_RSLC9_Waters_CC_DDA_TKO_0c5ng.raw	P89886	True	True	1421,5679646837	FPEAYPTVQVDR
20200314_Exploris_RSLC9_Waters_CC_DDA_TKO_0c5ng.raw	P26321	True	True	1558,6226646837	GASDGGLYVPHSENR
20200314_Exploris_RSLC9_Waters_CC_DDA_TKO_0c5ng.raw	P26321	True	True	938,0405646837	LGLDETYK
20200314_Exploris_RSLC9_Waters_CC_DDA_TKO_0c5ng.raw	P26321	True	True	1060,2566646837	VFLDIGLQR
20200314_Exploris_RSLC9_Waters_CC_DDA_TKO_0c5ng.raw	P26321	True	True	2093,2722646837	FPGWDFETEEIDPELLR
20200314_Exploris_RSLC9_Waters_CC_DDA_TKO_0c5ng.raw	P26321	True	True	2207,2846646837	GVEEVEGEYELTEAVEDGPR
20200314_Exploris_RSLC9_Waters_CC_DDA_TKO_0c5ng.raw	P38754	False	False	740,8932646837	VLIDGPK
20200314_Exploris_RSLC9_Waters_CC_DDA_TKO_0c5ng.raw	P38754	False	False	892,1225646837	FQVMVLR
20200314_Exploris_RSLC9_Waters_CC_DDA_TKO_0c5ng.raw	P38754	False	False	1212,4472646837	LAAIVEIIDQK
20200314_Exploris_RSLC9_Waters_CC_DDA_TKO_0c5ng.raw	P22147	True	True	1008,1346646837	VVYIQDSGK
20200314_Exploris_RSLC9_Waters_CC_DDA_TKO_0c5ng.raw	P22147	True	True	955,9692646837	FTTDSEEK
20200314_Exploris_RSLC9_Waters_CC_DDA_TKO_0c5ng.raw	P22147	True	True	891,8853646837	NSESVDNK
20200314_Exploris_RSLC9_Waters_CC_DDA_TKO_0c5ng.raw	P22147	True	True	1159,2188646837	YAANIEGHER
20200314_Exploris_RSLC9_Waters_CC_DDA_TKO_0c5ng.raw	Q04336	True	True	1210,2582646837	FVDSTVEEER
20200314_Exploris_RSLC9_Waters_CC_DDA_TKO_0c5ng.raw	P43585	True	True	878,9728646837	FVEELDK
20200314_Exploris_RSLC9_Waters_CC_DDA_TKO_0c5ng.raw	P0CX33;P0CX34	True	False	1090,2830646837	FVNVTLVNGK
20200314_Exploris_RSLC9_Waters_CC_DDA_TKO_0c5ng.raw	Q06252	True	True	912,9471646837	GADSSTFTK
20200314_Exploris_RSLC9_Waters_CC_DDA_TKO_0c5ng.raw	Q06252	True	True	876,9140646837	SQLSAEDK
20200314_Exploris_RSLC9_Waters_CC_DDA_TKO_0c5ng.raw	P23638	True	True	1551,6631646837	VTSTLLEQDTSTEK
20200314_Exploris_RSLC9_Waters_CC_DDA_TKO_0c5ng.raw	P23638	True	True	848,9928646837	LEFATIR
20200314_Exploris_RSLC9_Waters_CC_DDA_TKO_0c5ng.raw	P23638	True	True	1080,1144646837	GANDGEVYQK
20200314_Exploris_RSLC9_Waters_CC_DDA_TKO_0c5ng.raw	P23638	True	True	1086,2457646837	VDDAIELALK
20200314_Exploris_RSLC9_Waters_CC_DDA_TKO_0c5ng.raw	P39076	True	True	1305,3160646837	GATDQTLDEAER
20200314_Exploris_RSLC9_Waters_CC_DDA_TKO_0c5ng.raw	P47079	True	True	1345,3836646837	GATQNNLDDIER
20200314_Exploris_RSLC9_Waters_CC_DDA_TKO_0c5ng.raw	P00899	True	True	1604,6428646837	GATTEEDDALADQLR
20200314_Exploris_RSLC9_Waters_CC_DDA_TKO_0c5ng.raw	P40106	True	True	1070,2055646837	YFITANDVK
20200314_Exploris_RSLC9_Waters_CC_DDA_TKO_0c5ng.raw	P40106	False	False	746,9153646837	GCDIIVK
20200314_Exploris_RSLC9_Waters_CC_DDA_TKO_0c5ng.raw	P40106	True	True	899,0503646837	SIEVPGAVK
20200314_Exploris_RSLC9_Waters_CC_DDA_TKO_0c5ng.raw	P40106	True	True	898,0625646837	LEAEIPVK
20200314_Exploris_RSLC9_Waters_CC_DDA_TKO_0c5ng.raw	P40106	False	False	1056,2835646837	LCNALNALPK
20200314_Exploris_RSLC9_Waters_CC_DDA_TKO_0c5ng.raw	P40106	False	False	1443,6582646837	VVVFEDAPAGIAAGK
20200314_Exploris_RSLC9_Waters_CC_DDA_TKO_0c5ng.raw	P0CX29;P0CX30	True	False	712,7991646837	GDIPGVR
20200314_Exploris_RSLC9_Waters_CC_DDA_TKO_0c5ng.raw	P0CX29;P0CX30	True	False	748,9158646837	LLGTAFK
20200314_Exploris_RSLC9_Waters_CC_DDA_TKO_0c5ng.raw	P0CX29;P0CX30	True	False	923,9757646837	WAENNYK
20200314_Exploris_RSLC9_Waters_CC_DDA_TKO_0c5ng.raw	P25087	True	True	870,9964646837	LGLAPEGSK
20200314_Exploris_RSLC9_Waters_CC_DDA_TKO_0c5ng.raw	P25087	True	True	1484,6856646837	GDLVLDVGCGVGGPAR
20200314_Exploris_RSLC9_Waters_CC_DDA_TKO_0c5ng.raw	Q00764	True	True	1271,3442646837	GDVEEYQYLR
20200314_Exploris_RSLC9_Waters_CC_DDA_TKO_0c5ng.raw	Q00764	True	True	1166,4248646837	VVLVQVAVPSR
20200314_Exploris_RSLC9_Waters_CC_DDA_TKO_0c5ng.raw	P15019	True	True	1390,4218646837	TTEEQVENAVDR
20200314_Exploris_RSLC9_Waters_CC_DDA_TKO_0c5ng.raw	P15019	True	True	1041,1181646837	ISYISDESK
20200314_Exploris_RSLC9_Waters_CC_DDA_TKO_0c5ng.raw	P15019	True	True	1115,2468646837	VANNSLEQLK
20200314_Exploris_RSLC9_Waters_CC_DDA_TKO_0c5ng.raw	P15019	False	False	875,9294646837	VSTEVDAR
20200314_Exploris_RSLC9_Waters_CC_DDA_TKO_0c5ng.raw	P15019	True	True	1191,3626646837	LMNSTEPFPR
20200314_Exploris_RSLC9_Waters_CC_DDA_TKO_0c5ng.raw	P15019	True	True	1106,2794646837	LIDVAVEYGK
20200314_Exploris_RSLC9_Waters_CC_DDA_TKO_0c5ng.raw	P15019	True	True	1803,0807646837	NLAGVDYLTISPALLDK
20200314_Exploris_RSLC9_Waters_CC_DDA_TKO_0c5ng.raw	P15019	True	True	804,9800646837	LLVEFGK
20200314_Exploris_RSLC9_Waters_CC_DDA_TKO_0c5ng.raw	P15019	True	True	1071,1908646837	GEADPGVISVK
20200314_Exploris_RSLC9_Waters_CC_DDA_TKO_0c5ng.raw	P15019	True	True	1036,1450646837	LFEQEGVSK
20200314_Exploris_RSLC9_Waters_CC_DDA_TKO_0c5ng.raw	P14832	True	True	1132,2311646837	VESLGSPSGATK
20200314_Exploris_RSLC9_Waters_CC_DDA_TKO_0c5ng.raw	P14832	True	True	961,1211646837	LYNDIVPK
20200314_Exploris_RSLC9_Waters_CC_DDA_TKO_0c5ng.raw	P14832	True	True	1195,2977646837	GFGYAGSPFHR
20200314_Exploris_RSLC9_Waters_CC_DDA_TKO_0c5ng.raw	P14832	True	True	2082,3106646837	VIPDFMLQGGDFTAGNGTGGK
20200314_Exploris_RSLC9_Waters_CC_DDA_TKO_0c5ng.raw	P38431	True	True	987,0295646837	NPPDSVSGSK
20200314_Exploris_RSLC9_Waters_CC_DDA_TKO_0c5ng.raw	P38431	True	True	1091,2648646837	ILVTPEYEK
20200314_Exploris_RSLC9_Waters_CC_DDA_TKO_0c5ng.raw	P38431	True	True	1202,3249646837	GGGLSISDIAQGK
20200314_Exploris_RSLC9_Waters_CC_DDA_TKO_0c5ng.raw	P00817	True	True	1074,1480646837	LNDIEDVEK
20200314_Exploris_RSLC9_Waters_CC_DDA_TKO_0c5ng.raw	P00817	True	True	1835,0363646837	GIDLTNVTLPDTPTYSK
20200314_Exploris_RSLC9_Waters_CC_DDA_TKO_0c5ng.raw	P00817	True	True	865,0380646837	YFPGLLR
20200314_Exploris_RSLC9_Waters_CC_DDA_TKO_0c5ng.raw	P09624	True	True	930,0208646837	GIDVNGDIK
20200314_Exploris_RSLC9_Waters_CC_DDA_TKO_0c5ng.raw	P09624	True	True	1138,1945646837	TNQDTEGFVK
20200314_Exploris_RSLC9_Waters_CC_DDA_TKO_0c5ng.raw	P09624	True	True	933,0703646837	INVANFQK
20200314_Exploris_RSLC9_Waters_CC_DDA_TKO_0c5ng.raw	Q12335	True	True	2462,6882646837	GIEAAGGSADIYQVEETLSPEVVK
20200314_Exploris_RSLC9_Waters_CC_DDA_TKO_0c5ng.raw	P29509	True	True	1578,7345646837	IVAGQVDTDEAGYIK
20200314_Exploris_RSLC9_Waters_CC_DDA_TKO_0c5ng.raw	P29509	True	True	1578,8599646837	GISACAVCDGAVPIFR
20200314_Exploris_RSLC9_Waters_CC_DDA_TKO_0c5ng.raw	P04449	True	True	1052,1444646837	VEIDSFSGAK
20200314_Exploris_RSLC9_Waters_CC_DDA_TKO_0c5ng.raw	P04449	False	False	845,9434646837	GITEEVAK
20200314_Exploris_RSLC9_Waters_CC_DDA_TKO_0c5ng.raw	P23180	True	True	2065,2272646837	GLNLFESHINDFNNQFR
20200314_Exploris_RSLC9_Waters_CC_DDA_TKO_0c5ng.raw	P0C2H9	False	False	1159,2538646837	GLQTVVVEEDA
20200314_Exploris_RSLC9_Waters_CC_DDA_TKO_0c5ng.raw	P0C2H9	False	False	1734,0205646837	NPLFSYVEPVLVASAK
20200314_Exploris_RSLC9_Waters_CC_DDA_TKO_0c5ng.raw	P0CX51;P0CX52	True	False	883,0106646837	SATAVAHVK
20200314_Exploris_RSLC9_Waters_CC_DDA_TKO_0c5ng.raw	P0CX51;P0CX52	True	False	915,0551646837	GLVAYHQK
20200314_Exploris_RSLC9_Waters_CC_DDA_TKO_0c5ng.raw	P0CX51;P0CX52	True	False	1636,9042646837	VNGSPITLVEPEILR
20200314_Exploris_RSLC9_Waters_CC_DDA_TKO_0c5ng.raw	P02994	True	True	1355,5115646837	YQVTVIDAPGHR
20200314_Exploris_RSLC9_Waters_CC_DDA_TKO_0c5ng.raw	P02994	True	True	884,0819646837	QLIVAVNK
20200314_Exploris_RSLC9_Waters_CC_DDA_TKO_0c5ng.raw	P02994	True	True	1025,2114646837	IGGIGTVPVGR
20200314_Exploris_RSLC9_Waters_CC_DDA_TKO_0c5ng.raw	P02994	True	True	914,1083646837	QTVAVGVIK
20200314_Exploris_RSLC9_Waters_CC_DDA_TKO_0c5ng.raw	P02994	True	True	762,8310646837	GNVCGDAK
20200314_Exploris_RSLC9_Waters_CC_DDA_TKO_0c5ng.raw	P02994	True	True	894,0332646837	YAWVLDK
20200314_Exploris_RSLC9_Waters_CC_DDA_TKO_0c5ng.raw	P02994	True	True	975,1480646837	LPLQDVYK
20200314_Exploris_RSLC9_Waters_CC_DDA_TKO_0c5ng.raw	P02994	True	True	759,8529646837	SGDAALVK
20200314_Exploris_RSLC9_Waters_CC_DDA_TKO_0c5ng.raw	P02994	True	True	1704,0098646837	PGMVVTFAPAGVTTEVK
20200314_Exploris_RSLC9_Waters_CC_DDA_TKO_0c5ng.raw	P02994	True	True	1695,9640646837	PMCVEAFSEYPPLGR
20200314_Exploris_RSLC9_Waters_CC_DDA_TKO_0c5ng.raw	P02994	True	True	744,8817646837	VETGVIK
20200314_Exploris_RSLC9_Waters_CC_DDA_TKO_0c5ng.raw	P28241	True	True	918,9997646837	YAFEYAR
20200314_Exploris_RSLC9_Waters_CC_DDA_TKO_0c5ng.raw	P28241	True	True	853,0245646837	GPLATPIGK
20200314_Exploris_RSLC9_Waters_CC_DDA_TKO_0c5ng.raw	P28241	True	True	1812,0015646837	YTVSFIEGDGIGPEISK
20200314_Exploris_RSLC9_Waters_CC_DDA_TKO_0c5ng.raw	P28241	True	True	815,9633646837	SLNLTLR
20200314_Exploris_RSLC9_Waters_CC_DDA_TKO_0c5ng.raw	P28241	True	True	1435,6355646837	TTYENVDLVLIR
20200314_Exploris_RSLC9_Waters_CC_DDA_TKO_0c5ng.raw	P49626	False	False	1330,4990646837	IINSSEIQSAIR
20200314_Exploris_RSLC9_Waters_CC_DDA_TKO_0c5ng.raw	P49626	False	False	894,9752646837	QAYAVSEK
20200314_Exploris_RSLC9_Waters_CC_DDA_TKO_0c5ng.raw	P49626	False	False	1127,2532646837	SGQGAFGNMCR
20200314_Exploris_RSLC9_Waters_CC_DDA_TKO_0c5ng.raw	P49626	False	False	1473,6844646837	GPLVVYAEDNGIVK
20200314_Exploris_RSLC9_Waters_CC_DDA_TKO_0c5ng.raw	P04046	True	True	1449,5478646837	TDEEVAEVIGCER
20200314_Exploris_RSLC9_Waters_CC_DDA_TKO_0c5ng.raw	P04046	True	True	1206,2909646837	GQDAAGIATCGSR
20200314_Exploris_RSLC9_Waters_CC_DDA_TKO_0c5ng.raw	P04046	True	True	1128,3294646837	VLIVDDSIVR
20200314_Exploris_RSLC9_Waters_CC_DDA_TKO_0c5ng.raw	P04046	True	True	1094,2429646837	LNPMESEFK
20200314_Exploris_RSLC9_Waters_CC_DDA_TKO_0c5ng.raw	P07263	True	True	963,9489646837	GQSEETADK
20200314_Exploris_RSLC9_Waters_CC_DDA_TKO_0c5ng.raw	P25443	True	True	985,1437646837	GSGIVASPAVK
20200314_Exploris_RSLC9_Waters_CC_DDA_TKO_0c5ng.raw	P25443	True	True	817,9329646837	TLENTLK
20200314_Exploris_RSLC9_Waters_CC_DDA_TKO_0c5ng.raw	P25443	True	True	1835,0392646837	LLQLAGVEDVYTQSNGK
20200314_Exploris_RSLC9_Waters_CC_DDA_TKO_0c5ng.raw	P01097	True	True	1012,0363646837	GSGSEDSFVK
20200314_Exploris_RSLC9_Waters_CC_DDA_TKO_0c5ng.raw	P33302	True	True	1739,8519646837	QTTADFLTSVTSPSER
20200314_Exploris_RSLC9_Waters_CC_DDA_TKO_0c5ng.raw	P33302	True	True	1214,2090646837	NANDPENVGER
20200314_Exploris_RSLC9_Waters_CC_DDA_TKO_0c5ng.raw	P33302	False	False	1134,3081646837	TTLLDCLAER
20200314_Exploris_RSLC9_Waters_CC_DDA_TKO_0c5ng.raw	P33302	False	False	879,0162646837	YVEEVIK
20200314_Exploris_RSLC9_Waters_CC_DDA_TKO_0c5ng.raw	P33302	True	True	890,9409646837	GSITAAEDK
20200314_Exploris_RSLC9_Waters_CC_DDA_TKO_0c5ng.raw	P29952	True	True	1002,9855646837	GSPEDEQNK
20200314_Exploris_RSLC9_Waters_CC_DDA_TKO_0c5ng.raw	P20081	True	True	1089,2085646837	ISPGDGATFPK
20200314_Exploris_RSLC9_Waters_CC_DDA_TKO_0c5ng.raw	P20081	True	True	1304,5066646837	LTIPGPYAYGPR
20200314_Exploris_RSLC9_Waters_CC_DDA_TKO_0c5ng.raw	P20081	True	True	1546,7998646837	GSPFQCNIGVGQVIK
20200314_Exploris_RSLC9_Waters_CC_DDA_TKO_0c5ng.raw	P25367	True	True	904,9707646837	GSSQTQLGK
20200314_Exploris_RSLC9_Waters_CC_DDA_TKO_0c5ng.raw	P49167	True	True	906,0447646837	QFLELTR
20200314_Exploris_RSLC9_Waters_CC_DDA_TKO_0c5ng.raw	P49167	True	True	1524,6861646837	GSSSLYTLVINDAGK
20200314_Exploris_RSLC9_Waters_CC_DDA_TKO_0c5ng.raw	Q08954	True	True	1340,4974646837	GTGGVVVGTQNPVR
20200314_Exploris_RSLC9_Waters_CC_DDA_TKO_0c5ng.raw	P32368	True	True	1807,9358646837	GTNDAVIHLANQDQGVR
20200314_Exploris_RSLC9_Waters_CC_DDA_TKO_0c5ng.raw	P32368	True	True	984,0343646837	NFAHQDPR
20200314_Exploris_RSLC9_Waters_CC_DDA_TKO_0c5ng.raw	P25349	True	True	886,0111646837	TASPLELR
20200314_Exploris_RSLC9_Waters_CC_DDA_TKO_0c5ng.raw	P25349	True	True	858,9422646837	PAAATTAEK
20200314_Exploris_RSLC9_Waters_CC_DDA_TKO_0c5ng.raw	P25349	True	True	687,7460646837	GVEAAGGK
20200314_Exploris_RSLC9_Waters_CC_DDA_TKO_0c5ng.raw	P07246	True	True	969,1004646837	GVIFYENK
20200314_Exploris_RSLC9_Waters_CC_DDA_TKO_0c5ng.raw	P07246	True	True	955,1577646837	IVGLSELPK
20200314_Exploris_RSLC9_Waters_CC_DDA_TKO_0c5ng.raw	P07246	True	True	771,9072646837	VGDLAGIK
20200314_Exploris_RSLC9_Waters_CC_DDA_TKO_0c5ng.raw	P07244	True	True	1469,5230646837	YDSATDSLLTNGGR
20200314_Exploris_RSLC9_Waters_CC_DDA_TKO_0c5ng.raw	P07244	True	True	1289,4467646837	VLSVTSTAQDLR
20200314_Exploris_RSLC9_Waters_CC_DDA_TKO_0c5ng.raw	P07244	True	True	1717,8456646837	QNEDTLLVGATDGVGTK
20200314_Exploris_RSLC9_Waters_CC_DDA_TKO_0c5ng.raw	P07244	True	True	1673,8817646837	TNQLVPEVLEYNVR
20200314_Exploris_RSLC9_Waters_CC_DDA_TKO_0c5ng.raw	P07244	True	True	804,8908646837	ITLDTDK
20200314_Exploris_RSLC9_Waters_CC_DDA_TKO_0c5ng.raw	P07244	True	True	1655,9042646837	GVIIPSSIDESVQAIK
20200314_Exploris_RSLC9_Waters_CC_DDA_TKO_0c5ng.raw	P07244	True	True	903,0386646837	TIDSQIVK
20200314_Exploris_RSLC9_Waters_CC_DDA_TKO_0c5ng.raw	P07244	True	True	1157,3245646837	TLGEGILEPTK
20200314_Exploris_RSLC9_Waters_CC_DDA_TKO_0c5ng.raw	P07244	True	True	900,0380646837	LAQSPTVGK
20200314_Exploris_RSLC9_Waters_CC_DDA_TKO_0c5ng.raw	P07244	True	True	1706,8861646837	IYVAPGNGGTATMDPSR
20200314_Exploris_RSLC9_Waters_CC_DDA_TKO_0c5ng.raw	P38616	True	True	905,0112646837	GVLSVTSDK
20200314_Exploris_RSLC9_Waters_CC_DDA_TKO_0c5ng.raw	P38616	True	True	1073,2097646837	SSAGAVVVANAK
20200314_Exploris_RSLC9_Waters_CC_DDA_TKO_0c5ng.raw	P38616	True	True	1189,3721646837	NAVGAGYLSPIK
20200314_Exploris_RSLC9_Waters_CC_DDA_TKO_0c5ng.raw	P38616	True	True	1201,3806646837	PTLISSDSIIR
20200314_Exploris_RSLC9_Waters_CC_DDA_TKO_0c5ng.raw	P0CX35;P0CX36	True	False	1199,3271646837	GVPYVVTHDGR
20200314_Exploris_RSLC9_Waters_CC_DDA_TKO_0c5ng.raw	P0CX35;P0CX36	True	False	1055,1017646837	ITDEEASYK
20200314_Exploris_RSLC9_Waters_CC_DDA_TKO_0c5ng.raw	P0CX35;P0CX36	True	False	766,9341646837	IGTIVHK
20200314_Exploris_RSLC9_Waters_CC_DDA_TKO_0c5ng.raw	P0CX35;P0CX36	True	False	865,9978646837	LSGCYAPR
20200314_Exploris_RSLC9_Waters_CC_DDA_TKO_0c5ng.raw	P0CX35;P0CX36	True	False	2592,8118646837	TDTTYPAGFMDVITLDATNENFR
20200314_Exploris_RSLC9_Waters_CC_DDA_TKO_0c5ng.raw	P32337	True	True	1325,3930646837	GVSANLTDTYER
20200314_Exploris_RSLC9_Waters_CC_DDA_TKO_0c5ng.raw	P00924	True	True	806,9122646837	TFAEALR
20200314_Exploris_RSLC9_Waters_CC_DDA_TKO_0c5ng.raw	P00924	True	True	1755,9812646837	TAGIQIVADDLTVTNPK
20200314_Exploris_RSLC9_Waters_CC_DDA_TKO_0c5ng.raw	P00924	True	True	782,8901646837	HLADLSK
20200314_Exploris_RSLC9_Waters_CC_DDA_TKO_0c5ng.raw	P00924	True	True	1286,4889646837	NVNDVIAPAFVK
20200314_Exploris_RSLC9_Waters_CC_DDA_TKO_0c5ng.raw	P00924	True	True	1412,6474646837	LGANAILGVSLAASR
20200314_Exploris_RSLC9_Waters_CC_DDA_TKO_0c5ng.raw	P07260	True	True	892,0178646837	HPQPSITL
20200314_Exploris_RSLC9_Waters_CC_DDA_TKO_0c5ng.raw	P07260	True	True	922,9911646837	SDYHVFR
20200314_Exploris_RSLC9_Waters_CC_DDA_TKO_0c5ng.raw	P28834	True	True	780,9176646837	HVGLDIK
20200314_Exploris_RSLC9_Waters_CC_DDA_TKO_0c5ng.raw	P28834	True	True	740,8530646837	SVTAVHK
20200314_Exploris_RSLC9_Waters_CC_DDA_TKO_0c5ng.raw	P48164	False	False	749,8602646837	YLVGGNK
20200314_Exploris_RSLC9_Waters_CC_DDA_TKO_0c5ng.raw	P48164	True	True	1275,4192646837	QIVFEIPSQTN
20200314_Exploris_RSLC9_Waters_CC_DDA_TKO_0c5ng.raw	P48164	False	False	883,9953646837	TLTAVHDK
20200314_Exploris_RSLC9_Waters_CC_DDA_TKO_0c5ng.raw	P48164	False	False	984,1614646837	HVIFLAER
20200314_Exploris_RSLC9_Waters_CC_DDA_TKO_0c5ng.raw	P48164	False	False	1198,3362646837	LESFQAVYNK
20200314_Exploris_RSLC9_Waters_CC_DDA_TKO_0c5ng.raw	P48164	True	True	1625,8779646837	ILSQAPSELELQVAK
20200314_Exploris_RSLC9_Waters_CC_DDA_TKO_0c5ng.raw	P08417	True	True	787,9066646837	IAEQISK
20200314_Exploris_RSLC9_Waters_CC_DDA_TKO_0c5ng.raw	P33401	True	True	1251,2701646837	IAFGAASDGDGDR
20200314_Exploris_RSLC9_Waters_CC_DDA_TKO_0c5ng.raw	P47068	True	True	1133,1322646837	VEESQADEAR
20200314_Exploris_RSLC9_Waters_CC_DDA_TKO_0c5ng.raw	P47068	True	True	1089,1626646837	IETENDQLK
20200314_Exploris_RSLC9_Waters_CC_DDA_TKO_0c5ng.raw	P47068	True	True	1098,2626646837	IALLQEQQR
20200314_Exploris_RSLC9_Waters_CC_DDA_TKO_0c5ng.raw	P13188	True	True	903,0471646837	VLNAPHPR
20200314_Exploris_RSLC9_Waters_CC_DDA_TKO_0c5ng.raw	P13188	True	True	911,0637646837	VYNQLFK
20200314_Exploris_RSLC9_Waters_CC_DDA_TKO_0c5ng.raw	P13188	True	True	915,0496646837	IAQLVDEK
20200314_Exploris_RSLC9_Waters_CC_DDA_TKO_0c5ng.raw	Q06385	True	True	1051,1133646837	IAYDPEESK
20200314_Exploris_RSLC9_Waters_CC_DDA_TKO_0c5ng.raw	P39522	True	True	1262,3954646837	LVSNASNGCVLDA
20200314_Exploris_RSLC9_Waters_CC_DDA_TKO_0c5ng.raw	P39522	True	True	1113,2709646837	YSYIITEPK
20200314_Exploris_RSLC9_Waters_CC_DDA_TKO_0c5ng.raw	P39522	True	True	902,0508646837	IDLLVSDK
20200314_Exploris_RSLC9_Waters_CC_DDA_TKO_0c5ng.raw	P39522	True	True	1808,1182646837	YVMADLINVGGTQSVIK
20200314_Exploris_RSLC9_Waters_CC_DDA_TKO_0c5ng.raw	P36008	True	True	956,0589646837	PVVVNGEDK
20200314_Exploris_RSLC9_Waters_CC_DDA_TKO_0c5ng.raw	P36008	False	False	1110,2269646837	STFVLDDWK
20200314_Exploris_RSLC9_Waters_CC_DDA_TKO_0c5ng.raw	P36008	True	True	1204,3434646837	IDNLAAVFDAR
20200314_Exploris_RSLC9_Waters_CC_DDA_TKO_0c5ng.raw	P36008	True	True	854,9104646837	PADDAAPAK
20200314_Exploris_RSLC9_Waters_CC_DDA_TKO_0c5ng.raw	P36008	True	True	973,1296646837	LLGSDVIEK
20200314_Exploris_RSLC9_Waters_CC_DDA_TKO_0c5ng.raw	P36008	True	True	790,9099646837	TPFAEVK
20200314_Exploris_RSLC9_Waters_CC_DDA_TKO_0c5ng.raw	P40413	True	True	958,1179646837	IDNVIISGK
20200314_Exploris_RSLC9_Waters_CC_DDA_TKO_0c5ng.raw	P17555	True	True	1053,1320646837	SDGGNIYLSK
20200314_Exploris_RSLC9_Waters_CC_DDA_TKO_0c5ng.raw	P17555	True	True	1440,7386646837	IDTVVLDALQLLK
20200314_Exploris_RSLC9_Waters_CC_DDA_TKO_0c5ng.raw	P15992	True	True	841,9579646837	QLANTPAK
20200314_Exploris_RSLC9_Waters_CC_DDA_TKO_0c5ng.raw	P15992	True	True	1235,2677646837	IEVSSQESWGN
20200314_Exploris_RSLC9_Waters_CC_DDA_TKO_0c5ng.raw	P15992	True	True	1350,4485646837	PNNYAGALYDPR
20200314_Exploris_RSLC9_Waters_CC_DDA_TKO_0c5ng.raw	P15992	True	True	1729,9428646837	VITLPDYPGVDADNIK
20200314_Exploris_RSLC9_Waters_CC_DDA_TKO_0c5ng.raw	P15992	True	True	1958,1479646837	NQILVSGEIPSTLNEESK
20200314_Exploris_RSLC9_Waters_CC_DDA_TKO_0c5ng.raw	P15992	True	True	2041,2403646837	SVAVPVDILDHDNNYELK
20200314_Exploris_RSLC9_Waters_CC_DDA_TKO_0c5ng.raw	P32474	True	True	997,1138646837	IFDGQVYR
20200314_Exploris_RSLC9_Waters_CC_DDA_TKO_0c5ng.raw	Q04491	True	True	1125,1987646837	SYLASVSQDR
20200314_Exploris_RSLC9_Waters_CC_DDA_TKO_0c5ng.raw	Q04491	True	True	1188,2978646837	IFEVEGETHK
20200314_Exploris_RSLC9_Waters_CC_DDA_TKO_0c5ng.raw	P10080	True	True	1010,0667646837	IFTSDSANR
20200314_Exploris_RSLC9_Waters_CC_DDA_TKO_0c5ng.raw	P0CX53;P0CX54	True	False	718,8438646837	TLASVTK
20200314_Exploris_RSLC9_Waters_CC_DDA_TKO_0c5ng.raw	P0CX53;P0CX54	True	False	881,0782646837	IGPLGLSPK
20200314_Exploris_RSLC9_Waters_CC_DDA_TKO_0c5ng.raw	P0CX53;P0CX54	True	False	2074,2266646837	NPHDIIEGINAGEIEIPEN
20200314_Exploris_RSLC9_Waters_CC_DDA_TKO_0c5ng.raw	Q12447	True	True	1072,2218646837	IIAENTNVAK
20200314_Exploris_RSLC9_Waters_CC_DDA_TKO_0c5ng.raw	Q12447	True	True	1577,9153646837	LINCPELCSGLFIR
20200314_Exploris_RSLC9_Waters_CC_DDA_TKO_0c5ng.raw	Q12447	True	True	1002,0873646837	LSNQEIGNK
20200314_Exploris_RSLC9_Waters_CC_DDA_TKO_0c5ng.raw	P39926	True	True	851,9500646837	IIDSNYK
20200314_Exploris_RSLC9_Waters_CC_DDA_TKO_0c5ng.raw	P26637	True	True	1187,3154646837	YGLFDFQAAR
20200314_Exploris_RSLC9_Waters_CC_DDA_TKO_0c5ng.raw	P26637	True	True	1880,0389646837	SFVTTDANPYYDAFIR
20200314_Exploris_RSLC9_Waters_CC_DDA_TKO_0c5ng.raw	P26637	True	True	1092,1632646837	IIDSSSDLDK
20200314_Exploris_RSLC9_Waters_CC_DDA_TKO_0c5ng.raw	P26637	False	False	757,8803646837	NLLAEAK
20200314_Exploris_RSLC9_Waters_CC_DDA_TKO_0c5ng.raw	P26637	True	True	902,9948646837	YTIYSEK
20200314_Exploris_RSLC9_Waters_CC_DDA_TKO_0c5ng.raw	P23542	True	True	1626,7381646837	IIFGTQSDAFQEDR
20200314_Exploris_RSLC9_Waters_CC_DDA_TKO_0c5ng.raw	P23542	True	True	914,0649646837	PAVTSQLAK
20200314_Exploris_RSLC9_Waters_CC_DDA_TKO_0c5ng.raw	P39079	True	True	1134,2927646837	IITDGFEIAR
20200314_Exploris_RSLC9_Waters_CC_DDA_TKO_0c5ng.raw	P53912	False	False	756,9390646837	IIVVASR
20200314_Exploris_RSLC9_Waters_CC_DDA_TKO_0c5ng.raw	Q12402	True	True	985,1435646837	ILQQLENK
20200314_Exploris_RSLC9_Waters_CC_DDA_TKO_0c5ng.raw	P07283	True	True	962,1491646837	ILTELFNL
20200314_Exploris_RSLC9_Waters_CC_DDA_TKO_0c5ng.raw	P07283	True	True	1077,2378646837	YLSEIDLPK
20200314_Exploris_RSLC9_Waters_CC_DDA_TKO_0c5ng.raw	P07283	True	True	1744,8887646837	TMVGGNDYEIFVDER
20200314_Exploris_RSLC9_Waters_CC_DDA_TKO_0c5ng.raw	P07283	True	True	831,0642646837	LAVFILR
20200314_Exploris_RSLC9_Waters_CC_DDA_TKO_0c5ng.raw	P53721	True	True	1324,4515646837	ILTQDEIEAHR
20200314_Exploris_RSLC9_Waters_CC_DDA_TKO_0c5ng.raw	P32356	True	True	955,0336646837	INENPVNR
20200314_Exploris_RSLC9_Waters_CC_DDA_TKO_0c5ng.raw	Q05506	True	True	833,9811646837	LALYGAAR
20200314_Exploris_RSLC9_Waters_CC_DDA_TKO_0c5ng.raw	Q05506	True	True	947,0080646837	NASGITQEK
20200314_Exploris_RSLC9_Waters_CC_DDA_TKO_0c5ng.raw	Q05506	True	True	927,0197646837	INNYEFK
20200314_Exploris_RSLC9_Waters_CC_DDA_TKO_0c5ng.raw	Q05506	True	True	1236,4314646837	QFGLLAVGFER
20200314_Exploris_RSLC9_Waters_CC_DDA_TKO_0c5ng.raw	P00958	True	True	994,1077646837	VSNYDGLVK
20200314_Exploris_RSLC9_Waters_CC_DDA_TKO_0c5ng.raw	P00958	True	True	887,0392646837	IQADLTVK
20200314_Exploris_RSLC9_Waters_CC_DDA_TKO_0c5ng.raw	P00958	True	True	1674,8288646837	NNSELLANLGNFVNR
20200314_Exploris_RSLC9_Waters_CC_DDA_TKO_0c5ng.raw	Q07451	True	True	1187,2670646837	IQDIDDEIAR
20200314_Exploris_RSLC9_Waters_CC_DDA_TKO_0c5ng.raw	Q07451	True	True	1506,5414646837	NDSVTAEAAAQSGASK
20200314_Exploris_RSLC9_Waters_CC_DDA_TKO_0c5ng.raw	P02557	True	True	1162,2627646837	YPGQLNSDLR
20200314_Exploris_RSLC9_Waters_CC_DDA_TKO_0c5ng.raw	P02557	True	True	1061,1578646837	IREEFPDR
[truncated: 15,084 more rows]
