# Supplementary material for: Comparative Proteome Signatures of Trace Samples by Multiplexed Data-Independent Acquisition
Source: Mol Cell Proteomics. 2021 Nov 15;21(1):100177. doi: 10.1016/j.mcpro.2021.100177 (PMC8717550; doi:10.1016/j.mcpro.2021.100177)
Supplement: Supplemental Data S5 [file mmc5.xlsx]

## Sheet: Spectronaut_DIA_HeLaK562
R.FileName	PG.ProteinAccessions	PG.Qvalue	RI.126.128	RI.127.125	RI.127.131	RI.128.128	RI.128.134	RI.129.131	RI.129.138	RI.130.135	RI.130.141	RI.131.138	PG.Peptides
20200311_Exploris_RSLC9_Waters_CC_DIA_M2_1ng	A1L429;A6NDE8;Q13066;Q13067;Q13069;Q13070;Q6NT46;Q9UEU5	1.50097351392437e-07	2160.292	765.9862	1631.836	1610.178	1786.143	5762.601	5260.672	6795.671	4924.554	4718.939	1
20200311_Exploris_RSLC9_Waters_CC_DIA_M2_1ng	A8MWD9;P62308	3.78895934417607e-12	18904.966	16641.828	19831.214	14497.21	16085.046	27266.859	24088.725	25215.398	21484.646	18719.282	2
20200311_Exploris_RSLC9_Waters_CC_DIA_M2_1ng	E9PAV3;E9PAV3-2;Q13765-1	1.34552976649488e-11	8497.2295	8993	9950.665	9422.933	9675.6508	14913.679	14077.138	12002.275	11136.2402	9665.882	3
20200311_Exploris_RSLC9_Waters_CC_DIA_M2_1ng	O00139;O00139-1;O00139-2;O00139-4;O00139-5	2.34031425574488e-05	3366.383	2858.287	2917.357	3009.898	3440.396	5370.578	4542.903	5636.647	3520.024	4125.234	1
20200311_Exploris_RSLC9_Waters_CC_DIA_M2_1ng	O00148	1.13864896329199e-07	24687.722	23724.503	23412.928	19189.155	24960.346	35301.703	31497.201	38447.377	25692.429	30527.418	2
20200311_Exploris_RSLC9_Waters_CC_DIA_M2_1ng	O00151	7.20266982716803e-06	5871.848	4578.262	5359.457	4376.466	3422.181	7542	7802.939	8375.024	7503.51	5577.871	1
20200311_Exploris_RSLC9_Waters_CC_DIA_M2_1ng	O00231;O00231-2	1.23491160317515e-06	5198.718	4188.85	4906.671	3884.771	2720.879	8414.107	8324.128	7874.136	6443.23	6883.264	1
20200311_Exploris_RSLC9_Waters_CC_DIA_M2_1ng	O00267;O00267-2	1.05036498306181e-07	7280.73	7054.722	8697.35	6598	6566.388	9518.921	7198.973	8149.464	8976.114	7054.067	1
20200311_Exploris_RSLC9_Waters_CC_DIA_M2_1ng	O00299	4.53239359093829e-08	22936.794	24948.549	26062.443	25616.984	25731.845	93919.63	81951.06	85246.44	71911.2	72631.7	3
20200311_Exploris_RSLC9_Waters_CC_DIA_M2_1ng	O00303	5.79988878619265e-09	1693.141	2235.988	1907.757	1448.76	2464.655	4373.765	2349.93	2915.787	2548.081	2061.179	1
20200311_Exploris_RSLC9_Waters_CC_DIA_M2_1ng	O00410;O00410-2;O00410-3	1.57730993548578e-07	3285.83	2896.609	3568.717	3376.416	4718.709	6076.54	4498.321	4459.867	4156.917	4688.998	1
20200311_Exploris_RSLC9_Waters_CC_DIA_M2_1ng	O00422	3.78610422550263e-08	1858.79	4105.854	1544.617	2946.65	1744.244	4522.448	4180.875	3859.539	4342.464	4233.034	1
20200311_Exploris_RSLC9_Waters_CC_DIA_M2_1ng	O00425	9.6873162259469e-07	4657.511	4588.6	4585.64	4595.974	4081.091	8608.304	8799.937	8962.555	7647.506	8028.296	1
20200311_Exploris_RSLC9_Waters_CC_DIA_M2_1ng	O00429;O00429-2;O00429-3;O00429-4;O00429-5;O00429-6;O00429-8	2.11668425071986e-07	4632.774	3722.353	5162	5352.544	4903.802	6303.069	6003.041	6061.131	6103.903	6455.246	1
20200311_Exploris_RSLC9_Waters_CC_DIA_M2_1ng	O00483	1.02762881694805e-07	7084.673	6287.501	8689.546	6647.647	6180.529	11230.3	10594.92	9807.084	8175.75	7600.009	1
20200311_Exploris_RSLC9_Waters_CC_DIA_M2_1ng	O00487	6.80682331647895e-05	7172.648	6343.481	8086.564	7367.836	8797.343	10503.09	11980.07	12419.29	11280.46	10217.02	1
20200311_Exploris_RSLC9_Waters_CC_DIA_M2_1ng	O00566	1.03740522240006e-07	6682.534	6218.06	6509.104	6155.896	6212.477	15668.37	10546.36	11845.9	10103.1	9920.848	1
20200311_Exploris_RSLC9_Waters_CC_DIA_M2_1ng	O00571;O00571-2	5.92544338243399e-08	29178.03	27240.112	28893.6315	25862.077	30582.582	52834.895	44928.302	48660.3287	40279.197	41175.84	3
20200311_Exploris_RSLC9_Waters_CC_DIA_M2_1ng	O00743;O00743-2;O00743-3	1.20708924244271e-05	30712.41	26346.74	31400.07	25036.93	27517.16	32017.71	28491.75	27786.04	23078.98	20180.58	1
20200311_Exploris_RSLC9_Waters_CC_DIA_M2_1ng	O14576-1;O14576-2;O14576-3;O14576-4;O14576-5;Q8WZ42;Q8WZ42-10;Q8WZ42-11;Q8WZ42-12;Q8WZ42-13;Q8WZ42-2;Q8WZ42-3;Q8WZ42-4;Q8WZ42-5;Q8WZ42-6;Q8WZ42-7;Q8WZ42-8;Q8WZ42-9	1.53299291388133e-05	8865.655	7922.477	7465.991	7779.398	9288.389	13168.72	10612.4	10011.11	9585.329	6892.182	1
20200311_Exploris_RSLC9_Waters_CC_DIA_M2_1ng	O14684	5.02877066128415e-10	16718.132	16926.22	18893.51	15067.273	21240.669	9101.121	8622.71	6498.4206	7266.293	5231.49	2
20200311_Exploris_RSLC9_Waters_CC_DIA_M2_1ng	O14737	3.20232715012698e-08	16698.3516	17684.431	18762.9898	16028.153	19741.8986	63322.449	54924.113	52415.154	42735.709	44319.506	1
20200311_Exploris_RSLC9_Waters_CC_DIA_M2_1ng	O14776-1;O14776-2	2.55201505324861e-12	2225.096	2967.275	2839.693	2176.35	3244.543	5709.28	6252.015	6131.928	4700.626	3370.695	1
20200311_Exploris_RSLC9_Waters_CC_DIA_M2_1ng	O14818-1	5.72323924208948e-10	24565.498	19180.227	23201.394	19767.447	20353.137	40948.38	30885.05	35243.726	27579.558	28597.196	4
20200311_Exploris_RSLC9_Waters_CC_DIA_M2_1ng	O14929;O14929-2	9.82960450248962e-09	7570.569	7001.382	6675.126	5875.495	6814.287	14874.48	11280.75	13465.76	12016.7	11316.18	1
20200311_Exploris_RSLC9_Waters_CC_DIA_M2_1ng	O14949	5.64916511011693e-07	5329.343	4475.789	7503.995	4132.215	5836.277	6416.368	6635.207	6379.496	5519.484	5676.716	1
20200311_Exploris_RSLC9_Waters_CC_DIA_M2_1ng	O14950;P19105	3.60986986938914e-07	9535.896	7584.48	10062.15	7072.25	9064.183	12031	8996.915	9939.09	9571.88	7811.048	1
20200311_Exploris_RSLC9_Waters_CC_DIA_M2_1ng	O14979-1;O14979-2;O14979-3	1.72834083926642e-08	13917.614	11624.427	12508.63	11989.342	14740.159	24188.23	21494.362	21911.981	18434.455	17817.903	2
20200311_Exploris_RSLC9_Waters_CC_DIA_M2_1ng	O14980	1.78875001064499e-09	44816.739	42682.84	44675.181	40558.165	43790.661	55023.067	46000.479	47928.583	42416.499	40221.33	6
20200311_Exploris_RSLC9_Waters_CC_DIA_M2_1ng	O15067	5.8692507692733e-08	10748.083	12468.488	11026.057	9706.195	12077.25	15322.159	14331.541	15454.222	10837.31	11736.564	2
20200311_Exploris_RSLC9_Waters_CC_DIA_M2_1ng	O15144	1.9783628185468e-07	4229.404	3422.302	3956.302	3714.176	2677.955	5250.011	4047.459	3215.903	3104.764	3057.529	1
20200311_Exploris_RSLC9_Waters_CC_DIA_M2_1ng	O15212	5.46080077920093e-07	15494.83	12180.52	17210	15381.2	15209.74	13368.72	10996.17	11599.63	10101.83	9483.07	1
20200311_Exploris_RSLC9_Waters_CC_DIA_M2_1ng	O15260-1;O15260-2;O15260-3	5.61216409819029e-08	11692.85	9428.842	11099.96	10420.53	9399.416	16145.8	14191.66	14427.73	12433.28	12487.29	1
20200311_Exploris_RSLC9_Waters_CC_DIA_M2_1ng	O15371;O15371-2;O15371-3	9.20148680080576e-08	14736.11	10782.652	14454	12957.381	11279.79	15525.206	13617.253	11972.35	10487.702	9814.798	2
20200311_Exploris_RSLC9_Waters_CC_DIA_M2_1ng	O15479	1.61159110962372e-09	841.5551	888.8788	1587.991	1587.426	0	12173.64	9422.629	10619.17	11211.69	10138.63	1
20200311_Exploris_RSLC9_Waters_CC_DIA_M2_1ng	O43143	2.02761813320817e-11	28352.744	26696.045	25751.96	22352.67	21388.48	32160.326	28244.189	28602.131	21998.747	22322.555	3
20200311_Exploris_RSLC9_Waters_CC_DIA_M2_1ng	O43172-1;O43172-2	8.34346858187771e-06	3913.068	4775.757	3345.043	3147.272	5076.768	7121.819	6331.655	5802.369	4989.926	5777.627	1
20200311_Exploris_RSLC9_Waters_CC_DIA_M2_1ng	O43175	5.69691228156805e-08	12795.2	11405.52	14351.31	9612.955	12816.44	12829.74	10965.26	10179.37	9991.664	9176.93	1
20200311_Exploris_RSLC9_Waters_CC_DIA_M2_1ng	O43242	8.56656691328798e-09	35826.509	31746.671	32597.527	32239.577	37566.973	63349.78	53546.22	45081.71	48704.095	45148.098	3
20200311_Exploris_RSLC9_Waters_CC_DIA_M2_1ng	O43290	6.58374213306547e-07	4730.457	3649.845	2795.692	4006.333	3385.718	6195.925	5301.56	6128.816	4690.714	4678.842	1
20200311_Exploris_RSLC9_Waters_CC_DIA_M2_1ng	O43390-1	1.06521287013214e-10	27006.62	22905.181	25224.183	21787.761	24530.738	42450.004	36834.026	41707.929	34497.839	35428.582	2
20200311_Exploris_RSLC9_Waters_CC_DIA_M2_1ng	O43399;O43399-5;O43399-7	5.61955317426786e-08	7712.695	8650.426	7696.429	7300.319	8698.302	10363.57	9148.538	6932.616	7182.351	8025.856	1
20200311_Exploris_RSLC9_Waters_CC_DIA_M2_1ng	O43447	5.69390817195526e-08	14029.074	10353.231	12769.273	12693.92	11702.398	29881.241	26691.555	26673.171	21462.516	25343.858	2
20200311_Exploris_RSLC9_Waters_CC_DIA_M2_1ng	O43583	2.14718506706378e-06	2951.396	2672.545	3382.687	2676.815	2986.432	3181.751	3450.627	3451.929	3204.388	2716.273	1
20200311_Exploris_RSLC9_Waters_CC_DIA_M2_1ng	O43615	2.80767785047085e-05	8104.573	8225.188	11409.37	8976.924	9992.133	11941.11	13035.29	13204.26	11699.69	11229.16	1
20200311_Exploris_RSLC9_Waters_CC_DIA_M2_1ng	O43670-1;O43670-2;O43670-3;O43670-4	4.26485271409418e-12	11980.67	10851.81	10482.1	12639.16	10981.85	17490.93	14653.04	15716.81	11738.24	13424.41	1
20200311_Exploris_RSLC9_Waters_CC_DIA_M2_1ng	O43674-1;O43674-2	1.29525192743222e-06	7921.983	9925.862	9637.683	6946.685	7779.693	11887.9	10253.81	9646.566	9993.43	10155.46	1
20200311_Exploris_RSLC9_Waters_CC_DIA_M2_1ng	O43707	2.34764335324214e-09	52482.062	49244.133	52002.523	46351.902	46063.295	80952.413	63406.593	63239.189	57091.615	54647.089	10
20200311_Exploris_RSLC9_Waters_CC_DIA_M2_1ng	O43719	7.05419188325544e-07	64554.6	63898.4	73134.97	61608.79	60798	116949.86	92964.368	112670.87	78662.496	87859.353	2
20200311_Exploris_RSLC9_Waters_CC_DIA_M2_1ng	O43765	9.54634757379271e-09	4679.795	4120.386	5614.0457	6091.141	5437.837	7896.827	6844.379	7942.475	6607.765	7275.999	2
20200311_Exploris_RSLC9_Waters_CC_DIA_M2_1ng	O43776	5.5019635145406e-08	27304.584	30500.794	31561.438	23979.794	27891.837	48560.174	40203.574	42892.097	34804.191	32909.927	3
20200311_Exploris_RSLC9_Waters_CC_DIA_M2_1ng	O43847-1;O43847-2	2.19097239238083e-07	2090.831	1504.079	1952.78	2144.555	2723.624	9290.769	7791.11	10053.64	6424.476	8302.5	1
20200311_Exploris_RSLC9_Waters_CC_DIA_M2_1ng	O43852;O43852-3	4.90443226501522e-08	7393.697	6743.703	7208.653	7907.039	7240.688	10960.37	9046.098	8803.092	8494.216	7919.295	1
20200311_Exploris_RSLC9_Waters_CC_DIA_M2_1ng	O60264	7.67424704623236e-08	3892.463	3519.305	5095.858	4418.367	3978.629	5857.321	5517.984	6217.422	5042.127	6618.721	1
20200311_Exploris_RSLC9_Waters_CC_DIA_M2_1ng	O60341;O60341-2	4.48556668392778e-08	4394.402	3552.321	4729.153	2175.205	3612.48	8300.949	6010.799	7235.894	5988.423	5761.225	1
20200311_Exploris_RSLC9_Waters_CC_DIA_M2_1ng	O60493-1	6.71104404642844e-08	2906.409	4241.366	3057.057	4087.203	2333.512	4813.71	4159.407	5604.003	3859.686	4191.961	1
20200311_Exploris_RSLC9_Waters_CC_DIA_M2_1ng	O60506;O60506-2;O60506-3;O60506-4	1.0958021893878e-08	20096.172	19816.696	21743.046	16945.872	17924.582	25868.949	23004.181	24978.049	22192.769	20705.963	3
20200311_Exploris_RSLC9_Waters_CC_DIA_M2_1ng	O60610-1;O60610-2;O60610-3	6.42735066346073e-09	8463.858	7415.22	8099.154	6689.188	7680.56	11057.77	10987.46	12386.04	8566.169	8644.545	1
20200311_Exploris_RSLC9_Waters_CC_DIA_M2_1ng	O60664-1;O60664-3;O60664-4	8.29272499888582e-09	18413.308	17215.93	19603.798	16613.957	21387.751	25675.56	19384.212	21281.889	14436.605	16534.236	3
20200311_Exploris_RSLC9_Waters_CC_DIA_M2_1ng	O60684	9.94609732309061e-09	1765.334	2174.139	2776.322	2427.1	3168.86	3853.675	3555.184	2405.175	2878.296	2553.506	1
20200311_Exploris_RSLC9_Waters_CC_DIA_M2_1ng	O60739;P41567	3.44861415841174e-08	7601.842	5972.588	7953.754	7984.328	8220.571	10880.04	10763.24	11898.73	9866.32	9291.224	1
20200311_Exploris_RSLC9_Waters_CC_DIA_M2_1ng	O60814;P57053;P58876;P62807;Q5QNW6-1;Q5QNW6-2;Q93079;Q99877;Q99879;Q99880	2.55201505324861e-12	1338149.132	1256634.953	1450754.923	1364082.512	1384567.415	2375181.082	1876343.585	1991002.857	1742973.077	1650655.815	5
20200311_Exploris_RSLC9_Waters_CC_DIA_M2_1ng	O60832-1	1.73661986023994e-07	16609.618	18319.192	19335.714	16613.426	17424.741	26829.946	26167.048	21764.211	21872.965	21989.037	2
20200311_Exploris_RSLC9_Waters_CC_DIA_M2_1ng	O60841	5.60918377755957e-10	29339.7	29661.514	28064.991	23458.26	28465.363	46722.566	41077.159	45952.674	34559.408	32638.503	5
20200311_Exploris_RSLC9_Waters_CC_DIA_M2_1ng	O60884	2.04879228858539e-08	10091.598	8273.792	8485.825	9234.867	8377.062	16455.538	14021.497	14337.505	14699.955	11447.776	2
20200311_Exploris_RSLC9_Waters_CC_DIA_M2_1ng	O75083	8.58277276666662e-08	9227.194	5971.238	7588.644	8815.643	6859.943	12276.96	10946.37	11801.1	8091.928	10910.66	1
20200311_Exploris_RSLC9_Waters_CC_DIA_M2_1ng	O75347	5.52049018427335e-08	18996.381	18347.918	23444.774	19832.387	20391.043	33839.843	30214.676	35164.992	25299.971	27327.05	2
20200311_Exploris_RSLC9_Waters_CC_DIA_M2_1ng	O75367-1;O75367-2;O75367-3	4.61309357785644e-12	3115.522	2821.444	2021.618	2439.927	2602.329	3559.232	4038.446	3444.898	2020.794	2030.743	1
20200311_Exploris_RSLC9_Waters_CC_DIA_M2_1ng	O75369-1;O75369-2;O75369-8;O75369-9	4.23863731300013e-10	69024.204	64721.476	69216.668	55614.675	66479.236	81536.129	68048.237	66207.759	56000.962	57647.161	9
20200311_Exploris_RSLC9_Waters_CC_DIA_M2_1ng	O75390	3.36415062104007e-08	7108.595	6077.031	6490.632	5661.239	4867.803	11755.28	9734.136	9104.451	7448.208	7455.9	1
20200311_Exploris_RSLC9_Waters_CC_DIA_M2_1ng	O75400;O75400-2;O75400-3	6.4207703765606e-08	10874.757	12223.692	11260.323	8151.227	11461.194	18780.956	16686.104	15685.611	13373.068	15058.363	3
20200311_Exploris_RSLC9_Waters_CC_DIA_M2_1ng	O75533-1	4.53239359093829e-08	14157.742	11613.238	12552.339	11149.984	10400.427	18079.654	15564.592	15830.485	14117.567	12606.037	2
20200311_Exploris_RSLC9_Waters_CC_DIA_M2_1ng	O75534;O75534-2;O75534-3;O75534-4	4.23803414772136e-08	5223.729	4940.773	4852.014	3765.298	3413.064	8037.746	7454.122	7762.455	6715.388	5829.716	1
20200311_Exploris_RSLC9_Waters_CC_DIA_M2_1ng	O75607	8.38191304708425e-08	5266.021	4263.896	4944.632	4237.707	5368.45	6738.353	8634.057	7271.706	4667.424	5834.231	1
20200311_Exploris_RSLC9_Waters_CC_DIA_M2_1ng	O75643-1	4.92473088383087e-08	29910.265	29984.872	34590.96	27221.356	27620.915	49678.99	43009.952	48101.297	39471.717	38662.672	5
20200311_Exploris_RSLC9_Waters_CC_DIA_M2_1ng	O75663	1.23709650461754e-05	3796.64	4721.601	2378.25	3513.742	3384.854	6441.599	3485.879	5770.62	5468.458	3790.247	1
20200311_Exploris_RSLC9_Waters_CC_DIA_M2_1ng	O75821	5.68721855014101e-09	18026.806	15138.121	14716.494	15340.445	16002.485	26068.916	27187.674	26832.693	21988.584	21767.376	3
20200311_Exploris_RSLC9_Waters_CC_DIA_M2_1ng	O75822;O75822-3	1.8260278048964e-07	12223.78	11383.72	13790.73	10049.41	13024.25	21619.84	20430.55	18059.34	15138.98	15056.17	1
20200311_Exploris_RSLC9_Waters_CC_DIA_M2_1ng	O75828;P16152;P16152-2	6.57828714290224e-08	6741.707	4875.238	4780.554	5112.961	5464.74	9178.81	6017.097	5589.951	6059.429	5507.542	1
20200311_Exploris_RSLC9_Waters_CC_DIA_M2_1ng	O75874	8.8337949231893e-08	25315.22	21125.77	27688.09	21238.13	24512.09	26313.38	25613.79	26966.87	21433.56	20226.73	1
20200311_Exploris_RSLC9_Waters_CC_DIA_M2_1ng	O75937	5.53139165118631e-08	12804.246	14040.572	12656.378	11718.936	16143.356	25712.02	22467.972	21574.339	19382.456	17638.522	2
20200311_Exploris_RSLC9_Waters_CC_DIA_M2_1ng	O76021	8.97540735225196e-11	24039.691	23481.128	27660.419	19735.044	25450.333	31407.247	24355.993	23013.42	19905.831	21344.0339	4
20200311_Exploris_RSLC9_Waters_CC_DIA_M2_1ng	O76094	9.86076108432866e-08	10067.72	7465.969	8073.639	6909.636	7450.496	12422.62	10744.56	10550.49	10050.86	9082.074	1
20200311_Exploris_RSLC9_Waters_CC_DIA_M2_1ng	O94776	5.59374918650176e-08	117061.8	112181.6	119781.9	103761.4	113140.2	26848.32	23797.88	16712.04	14857.57	14799.29	1
20200311_Exploris_RSLC9_Waters_CC_DIA_M2_1ng	O94906-1;O94906-2	6.86401014493612e-06	4023.348	2359.718	3641.449	3211.26	3509.705	6810.109	5092.918	6659.525	5439.419	5685.759	1
20200311_Exploris_RSLC9_Waters_CC_DIA_M2_1ng	O94992	2.90680945737473e-07	4284.26	5789.846	5429.746	4997.952	5003.951	7668.785	5429.287	5288.476	6121.259	5414.881	1
20200311_Exploris_RSLC9_Waters_CC_DIA_M2_1ng	O95232-1	4.46004782346908e-08	23162.27	22919.54	24549.89	20961.06	21736.77	22512.62	17147.99	18757.24	14220.62	15318.51	1
20200311_Exploris_RSLC9_Waters_CC_DIA_M2_1ng	O95336	1.11727764937817e-08	2959.556	2376.974	3151.463	2766.077	2448.531	3050.855	4661.691	3816.254	3124.409	2662.484	1
20200311_Exploris_RSLC9_Waters_CC_DIA_M2_1ng	O95373	9.94609732309061e-09	5373.083	5267.61	5495.762	5113.332	4970.717	5334.047	6422.807	4539.337	4093.476	3789.725	1
20200311_Exploris_RSLC9_Waters_CC_DIA_M2_1ng	O95433;O95433-2	3.22430586253347e-08	7135.934	8460.287	7015.256	7933.634	8016.026	16269.98	14681.6	11515.98	15017.55	11192.71	1
20200311_Exploris_RSLC9_Waters_CC_DIA_M2_1ng	O95721	6.79407296672166e-05	7933.09	7945.639	11334.87	8974.075	8921.915	14941.93	13241.3	12376.71	11335.08	8982.036	1
20200311_Exploris_RSLC9_Waters_CC_DIA_M2_1ng	O95757	1.78812755740597e-06	3285.134	2737.223	3293.793	2633.502	3279.937	6854.561	6677.115	5592.456	4242.751	5999.796	1
20200311_Exploris_RSLC9_Waters_CC_DIA_M2_1ng	O95777	1.4092823673066e-07	1767.548	1648.462	1908.226	1503.319	2754.884	4868.838	2827.45	3311.305	2791.094	3832.334	1
20200311_Exploris_RSLC9_Waters_CC_DIA_M2_1ng	O95816	6.66257428373572e-08	7219.892	7473.222	9673.295	5920.328	6681.166	14251.467	12874.89	11626.467	10110.517	11836.339	2
20200311_Exploris_RSLC9_Waters_CC_DIA_M2_1ng	O95831-1;O95831-3	2.24502279258797e-08	13267.88	13888.68	17314.941	12847.29	14069.016	12929.753	12511.942	11448.92	9330.244	8897.879	2
20200311_Exploris_RSLC9_Waters_CC_DIA_M2_1ng	P00338-1;P00338-3	1.69315783327947e-10	193800.09	176391.77	194698.94	165635.7	182921.2	213957.22	173532.35	181252.3	158185.05	154091.81	5
20200311_Exploris_RSLC9_Waters_CC_DIA_M2_1ng	P00367	9.95524211019149e-06	28188.6	30397.94	28288.59	26255.18	28162.68	24426.87	18259.94	21837.3	17659.97	17338.21	1
20200311_Exploris_RSLC9_Waters_CC_DIA_M2_1ng	P00390;P00390-2;P00390-3	1.95091511564657e-08	5481.319	5444.015	6869.176	4662.216	5489.815	11448.86	8483.326	7678.449	7434.532	5777.987	1
20200311_Exploris_RSLC9_Waters_CC_DIA_M2_1ng	P00441	1.02766994448827e-08	39808.61	34107.88	39099.82	33686.52	39637.77	48851.66	44506.14	48598.72	34920.16	34668.23	1
20200311_Exploris_RSLC9_Waters_CC_DIA_M2_1ng	P00491	6.57828714290224e-08	4241.29	2604.877	2934.407	3190.133	3277.422	4650.75	3051.075	3977.977	2868.677	2652.222	1
20200311_Exploris_RSLC9_Waters_CC_DIA_M2_1ng	P00505	7.29626980770857e-08	4960.151	6226.451	4964.136	3689.0053	5513.046	6242.224	5580.123	6620.025	7305.083	4304.625	2
20200311_Exploris_RSLC9_Waters_CC_DIA_M2_1ng	P00558	6.68378788153123e-11	139754.922	126983.505	154312.875	119456.074	138644.301	105396.696	91742.87	87006.748	76416.625	78093.575	6
20200311_Exploris_RSLC9_Waters_CC_DIA_M2_1ng	P00734	1.97070070087607e-07	938.1147	1380.001	1160.203	1020.584	803.2231	1416.27	1722.159	1789.467	1095.584	726.7263	1
20200311_Exploris_RSLC9_Waters_CC_DIA_M2_1ng	P00966	1.5344646172567e-08	49872.03	43763.33	58004.92	47243	45849.6	18173.262	14395.097	13683.645	10461.418	12443.097	2
20200311_Exploris_RSLC9_Waters_CC_DIA_M2_1ng	P01024	5.67798558147569e-08	10876.15	8636.564	8340.288	8511.422	9090.707	6585.043	4842.135	5102.397	2904.85	5534.021	1
20200311_Exploris_RSLC9_Waters_CC_DIA_M2_1ng	P02008	4.91990384794175e-09	26634.95	22322.577	27637.695	27753.833	28886.166	70850.893	56418.418	61875.382	53538.545	51397.494	5
20200311_Exploris_RSLC9_Waters_CC_DIA_M2_1ng	P02100	2.26745257911567e-08	16800.454	17245.591	20651.149	16890.643	20254.416	41860.86	37913.38	40540.07	34176.54	32647.74	3
20200311_Exploris_RSLC9_Waters_CC_DIA_M2_1ng	P02545	1.85836337073941e-10	150538.885	138775.968	162497.513	136902.16	145009.9497	169270.919	153491.99	155684.685	131431.881	132702.995	12
20200311_Exploris_RSLC9_Waters_CC_DIA_M2_1ng	P02656	6.65693327879445e-08	4227.146	3453.086	4552.845	4734.849	4579.228	7099.503	6716.003	6819.879	4786.755	3353.74	1
20200311_Exploris_RSLC9_Waters_CC_DIA_M2_1ng	P02765	6.70932945486319e-06	0	0	842.7217	663.3533	885.9954	0	783.567	857.054	0	598.4219	1
20200311_Exploris_RSLC9_Waters_CC_DIA_M2_1ng	P02768-1	1.65994776286931e-09	1829.883	2667.661	3088.159	2522.682	2937.254	4111.766	2822.97	2760.531	1774.065	1663.254	1
20200311_Exploris_RSLC9_Waters_CC_DIA_M2_1ng	P02786	6.73072229784307e-10	81253.374	76774.837	84104.122	75502.381	85070.007	131685.506	108425.44	107613.948	97727.168	92192.303	7
20200311_Exploris_RSLC9_Waters_CC_DIA_M2_1ng	P04004	3.1686920096652e-08	29596.75	26374.32	31042.27	23433.95	26784.38	28692.52	25312.09	26530.03	21984.6	23969.59	1
20200311_Exploris_RSLC9_Waters_CC_DIA_M2_1ng	P04040	4.70477850273393e-09	22011.253	18529.855	24299.486	17880.289	21919.131	34840.268	33241.297	29450.651	27554.434	27416.351	4
20200311_Exploris_RSLC9_Waters_CC_DIA_M2_1ng	P04075	9.48960408585958e-10	145648.639	129415.459	145697.837	136787.839	137233.49	330428.519	277508.449	291685.881	240471.438	234332.15	9
20200311_Exploris_RSLC9_Waters_CC_DIA_M2_1ng	P04080	2.52581810625589e-09	32920.863	31524.226	32474.377	29195.093	30704.417	17662.038	16346.649	15465.229	12939.152	12479.578	2
20200311_Exploris_RSLC9_Waters_CC_DIA_M2_1ng	P04083	8.57977381141412e-11	56367.898	49144.848	58501.982	54079.498	59151.324	95430.685	84741.581	88480.862	72335.95	67103.887	4
20200311_Exploris_RSLC9_Waters_CC_DIA_M2_1ng	P04181-1	1.97432030849616e-07	4621.241	3823.326	3966.841	4700.908	3741.019	7323.463	6777.304	7970.431	5948.69	6614.768	1
20200311_Exploris_RSLC9_Waters_CC_DIA_M2_1ng	P04183	7.05368408879385e-08	2336.934	2045.914	2279.6151	3074.0586	3312.736	6075.428	5408.898	3711.092	5169.616	3060.986	2
20200311_Exploris_RSLC9_Waters_CC_DIA_M2_1ng	P04406-1;P04406-2	4.84371871912727e-12	602724.405	514000.877	600492.745	535481.537	554912.978	648235.748	539661.288	539992.097	462491.772	441955.675	5
20200311_Exploris_RSLC9_Waters_CC_DIA_M2_1ng	P04632	2.99445619068692e-08	25321.01	23510.23	23471.14	26556.26	24587.31	73482.38	64350.43	63914.04	55026.32	52264.57	1
20200311_Exploris_RSLC9_Waters_CC_DIA_M2_1ng	P04792	1.53727123891121e-08	26723.234	25609.549	26552.761	23900.638	29583.62	63558.443	53609.663	58945.266	51801.701	48234.947	3
20200311_Exploris_RSLC9_Waters_CC_DIA_M2_1ng	P04843	3.45549464385794e-08	7750.144	7703.813	8676.89	7828.635	8379.46	8788.507	8125.988	9185.708	8454.562	7837.9098	2
20200311_Exploris_RSLC9_Waters_CC_DIA_M2_1ng	P05023;P05023-3;P05023-4	4.77948328704803e-08	9668.631	7125.72	7896.701	8074.684	7734.823	12783.083	9700.705	10644.931	8697.662	8710.396	2
20200311_Exploris_RSLC9_Waters_CC_DIA_M2_1ng	P05114	1.0321500919028e-07	5976.454	5719.824	7236.125	7842.645	7195.139	10345.47	9281.867	8465.043	7425.011	6865.124	1
20200311_Exploris_RSLC9_Waters_CC_DIA_M2_1ng	P05141	6.39958110425355e-10	56649.255	58330.033	56067.193	52812.88	56614.56	66740.176	61018.53	54862.995	53129.681	49321.865	3
20200311_Exploris_RSLC9_Waters_CC_DIA_M2_1ng	P05198	3.78610422550263e-08	6186.876	4606.897	6513.357	4724.801	5112.709	9054.181	9447.468	6890.12	6176.366	5099.822	1
20200311_Exploris_RSLC9_Waters_CC_DIA_M2_1ng	P05387	6.42735066346073e-09	33266.115	29803.712	28060.8	31507.918	29529.455	46234.006	35069.154	41762.701	34242.468	37990.568	2
20200311_Exploris_RSLC9_Waters_CC_DIA_M2_1ng	P05388	6.34912252030465e-10	9469.8878	8836.5218	10465.778	7830.341	8452.022	12918.2622	11554.08	11237.02	11494.5026	8779.535	3
20200311_Exploris_RSLC9_Waters_CC_DIA_M2_1ng	P05455	8.28536462995747e-09	28175.893	22499.405	26486.415	26783.293	23972.02	50365.04	43952.39	43697.273	38285.587	37038.876	3
20200311_Exploris_RSLC9_Waters_CC_DIA_M2_1ng	P05556-1	4.62913468975767e-06	12064.79	10255.15	11293.76	9939.403	8920.043	10064.26	9060.138	10331.74	8823.088	7567.333	1
20200311_Exploris_RSLC9_Waters_CC_DIA_M2_1ng	P05783	1.13469809753846e-09	84877.58	75297.471	85701.948	80066.985	84063.35	74488.847	56472.232	59436.565	52934.866	52559.063	7
20200311_Exploris_RSLC9_Waters_CC_DIA_M2_1ng	P05787;P05787-2	4.61309357785644e-12	333835.681	308017.076	341311.023	291195.095	318052.322	170068.754	149101.142	147457.943	126311.689	121725.396	12
20200311_Exploris_RSLC9_Waters_CC_DIA_M2_1ng	P06132	5.74166237138527e-08	9136.071	10078.462	9968.5	8727.123	10842.52	19227.152	16803.587	17559.547	14952.901	12642.888	2
20200311_Exploris_RSLC9_Waters_CC_DIA_M2_1ng	P06454-1;P06454-2	6.7433641591959e-09	11986.548	10792.052	12302.31	8754.237	11991.359	10156.47	7881.149	9219.95	7920.903	6421.433	2
20200311_Exploris_RSLC9_Waters_CC_DIA_M2_1ng	P06576	4.00540781152964e-09	55776.06	49596.738	54858.096	46650.933	49598.304	89835.525	81297.824	79842.234	67071.246	67457.381	6
20200311_Exploris_RSLC9_Waters_CC_DIA_M2_1ng	P06703	3.93993292913725e-10	89564.07	82330.512	91676.81	79724.01	90984.29	18333.641	15627.565	10225.831	9609.892	10927.498	2
20200311_Exploris_RSLC9_Waters_CC_DIA_M2_1ng	P06733-1	1.37637677085103e-11	270652.963	270842.154	277832.266	240096.0516	276957.1186	435071.931	381277.878	392056.602	331344.998	331861.42	7
20200311_Exploris_RSLC9_Waters_CC_DIA_M2_1ng	P06744;P06744-2	1.05971001651913e-10	36736.075	37650.427	39766.331	39404.91	36555.978	62256.125	49115.984	50540.844	40614.954	45950.138	5
20200311_Exploris_RSLC9_Waters_CC_DIA_M2_1ng	P06748;P06748-3	2.51915012724492e-10	189260.707	167829.922	199517.109	158868.463	181543.539	343589.68	281702.76	320850.64	250336.45	248523.34	3
20200311_Exploris_RSLC9_Waters_CC_DIA_M2_1ng	P06753-2	6.68378788153123e-11	38736.303	32768.141	37665.136	37659.237	35928.087	52557.717	44598.158	47615.775	38564.926	41658.042	4
20200311_Exploris_RSLC9_Waters_CC_DIA_M2_1ng	P06899;P23527;P33778;Q16778	4.61309357785644e-12	19899.96	20279.21	21352.96	21058.72	19007.4	33344.6	26393.17	26356.37	24924.45	22127.15	1
20200311_Exploris_RSLC9_Waters_CC_DIA_M2_1ng	P07195	9.85061477231585e-10	101307.551	86495.441	100854.516	89725.197	96249.496	175167.962	150683.31	154369.341	128679.416	125288.331	5
20200311_Exploris_RSLC9_Waters_CC_DIA_M2_1ng	P07237	3.79037291624806e-10	74367.283	72489.371	71879.586	63845.757	76138.392	60554.417	51985.074	52179.309	39979.306	41488.353	6
20200311_Exploris_RSLC9_Waters_CC_DIA_M2_1ng	P07355;P07355-2	2.13476407018378e-09	89071.645	76334.441	94138.225	82841.07	86655.904	86013.22	72644.8	76121.547	63228.138	60107.514	8
20200311_Exploris_RSLC9_Waters_CC_DIA_M2_1ng	P07602-1;P07602-2;P07602-3	1.30401503545288e-08	32843.747	30375.638	32506.985	25983.33	29036.711	34382.367	25878.542	28207.769	24553.123	22059.718	2
20200311_Exploris_RSLC9_Waters_CC_DIA_M2_1ng	P07737	8.6228326480258e-09	13057.184	11356.649	13650.219	13664.705	13166.991	21107.835	17579.238	18003.146	15830.478	14579.31	4
20200311_Exploris_RSLC9_Waters_CC_DIA_M2_1ng	P07814	2.23371411426708e-08	25535.15	23333.063	25609.549	20886.961	25460.418	38071.881	33207.799	33315.089	26516.691	26744.721	4
20200311_Exploris_RSLC9_Waters_CC_DIA_M2_1ng	P07900;P07900-2	2.24701132326154e-08	51396.477	46546.652	52632.34	48973.221	49981.514	95102.731	80096.424	84614.869	75534.036	67045.169	6
20200311_Exploris_RSLC9_Waters_CC_DIA_M2_1ng	P07910-1;P07910-2	4.64611542677484e-10	49986.421	46561.388	49093.621	46866.684	48452.362	92365.021	77594.234	74971.467	64687.603	65488.287	4
20200311_Exploris_RSLC9_Waters_CC_DIA_M2_1ng	P07919	6.65693327879445e-08	1667.775	1435.565	2413.242	1081.359	2745.676	4139.966	2822.078	3566.929	2949.346	3364.545	1
20200311_Exploris_RSLC9_Waters_CC_DIA_M2_1ng	P07954;P07954-2	2.68526736031706e-08	28342.09	24641.989	27135.97	25309.74	28273.78	48887.66	43490.21	44011.81	37920.31	31684.27	2
20200311_Exploris_RSLC9_Waters_CC_DIA_M2_1ng	P08174-1;P08174-2;P08174-3;P08174-4;P08174-5;P08174-6;P08174-7	1.13469809753846e-09	18834.83	18889.5	23738.99	20693.64	19698.21	10479.2	8820.758	8888.436	5970.094	6384.939	1
20200311_Exploris_RSLC9_Waters_CC_DIA_M2_1ng	P08195;P08195-2;P08195-3;P08195-4	1.7922537208184e-08	6035.388	5217.202	5561.69	5150.309	5572.879	8584.861	7238.979	6385.441	7981.981	6090.492	1
20200311_Exploris_RSLC9_Waters_CC_DIA_M2_1ng	P08238	4.55064859635813e-12	265372.098	251460.5511	264164.7133	249637.5555	269261.52	766706.139	642534.742	681536.186	560593.223	545137.155	12
20200311_Exploris_RSLC9_Waters_CC_DIA_M2_1ng	P08243-1;P08243-2	8.21811525045788e-09	33143.0012	27701.1458	30272.8359	27112.126	34829.748	56173.9132	48841.5501	52292.02	44251.026	42796.471	4
20200311_Exploris_RSLC9_Waters_CC_DIA_M2_1ng	P08559;P08559-2;P08559-3;P08559-4	1.14566510126055e-07	14403.283	11561.497	17011.288	13181.648	13350.127	15934.589	13404.855	13275.544	11358.669	10890.149	2
20200311_Exploris_RSLC9_Waters_CC_DIA_M2_1ng	P08579	3.05712095236056e-06	12405.83	9012.209	12088.88	10062.86	12512.79	23481.1	18949.22	19321.77	17576.33	17840.68	1
20200311_Exploris_RSLC9_Waters_CC_DIA_M2_1ng	P08621-1	2.24701132326154e-08	19539.416	21563.183	23820.395	21789.683	22807.818	25646.6	22872.71	25803.55	20853.028	21576.73	2
20200311_Exploris_RSLC9_Waters_CC_DIA_M2_1ng	P08670	3.46422240920219e-10	232051.911	218927.182	236435.371	213823.709	227765.942	228531.854	193194.99	202768.138	162964.256	158784.318	10
20200311_Exploris_RSLC9_Waters_CC_DIA_M2_1ng	P08708	1.42670243232255e-08	13246.864	11236.741	10579.318	10552.106	12735.166	23806.698	17184.734	16031.097	16369.15	17697.199	2
20200311_Exploris_RSLC9_Waters_CC_DIA_M2_1ng	P08729	4.47341663376415e-10	87890.8544	76702.797	89245.621	71322.736	77244.424	44060.911	39784.756	37242.4583	31189.988	30471.9781	6
20200311_Exploris_RSLC9_Waters_CC_DIA_M2_1ng	P08758	1.68858648151088e-09	6240.5041	4776.531	6288.483	5626.487	5949.1153	5996.2047	5977.4583	6080.401	4952.093	4217.305	2
20200311_Exploris_RSLC9_Waters_CC_DIA_M2_1ng	P08865	7.15171511027933e-11	49460.144	50245.451	53449.437	47520.857	53225.762	79694.211	64706.957	70384.418	57142.561	60729.951	4
20200311_Exploris_RSLC9_Waters_CC_DIA_M2_1ng	P09012	2.00720743993856e-07	3684.835	2166.225	3321.166	4018.867	4035.88	5964.704	4805.797	5923.633	3570.33	4934.65	1
20200311_Exploris_RSLC9_Waters_CC_DIA_M2_1ng	P09211	1.31974532342058e-09	1961.812	3144.275	3106.847	3044.203	2725.129	9426.776	6225.637	6576.273	5515.86	6132.022	1
20200311_Exploris_RSLC9_Waters_CC_DIA_M2_1ng	P09382	1.7174616339248e-09	13220.25	11186.777	12508.001	9819.733	10885.806	21830.967	17160.013	16714.677	13833.936	16684.092	2
20200311_Exploris_RSLC9_Waters_CC_DIA_M2_1ng	P09429	4.54124505033987e-09	3315.678	2541.903	2894.917	2858.119	4016.352	5535.523	4668.547	4205.565	4981.753	5335.635	1
20200311_Exploris_RSLC9_Waters_CC_DIA_M2_1ng	P09496-2;P09496-5	3.22430586253347e-08	14983.546	16609.497	19787.287	14519.902	17160.098	29191.24	27889.19	27414.82	25427.53	24632.15	2
20200311_Exploris_RSLC9_Waters_CC_DIA_M2_1ng	P09497-1;P09497-2	5.86616511681381e-08	8899.248	8897.214	9916.242	8402.565	8336.448	11683.82	9058.942	9514.072	7535.394	7334.621	1
20200311_Exploris_RSLC9_Waters_CC_DIA_M2_1ng	P09525;P09525-2	0.000878873454850519	3356.974	2056.501	4593.944	3720.5	4004.635	3399.448	3233.009	3110.177	2776.678	2399.576	1
20200311_Exploris_RSLC9_Waters_CC_DIA_M2_1ng	P09622	2.94287267362632e-08	5585.281	6001.281	6389.193	5601.29	7404.636	16287.61	14999.64	12046.09	13993.26	12499.7	1
20200311_Exploris_RSLC9_Waters_CC_DIA_M2_1ng	P09651-1;P09651-2	7.70461606727844e-12	105153.67	90051.5705	101421.857	96689.043	101751.5122	204294.4962	166402.737	196744.657	159324.8201	149052.5123	6
20200311_Exploris_RSLC9_Waters_CC_DIA_M2_1ng	P09661	1.87370656118921e-09	8035.566	6976.887	7338.522	6640.266	6883.612	9565.028	7117.979	8455.634	7048.973	8721.055	1
20200311_Exploris_RSLC9_Waters_CC_DIA_M2_1ng	P09874	4.11345683786858e-08	37605.689	32678.301	36298.476	31501.047	36384.78	48002.951	40915.093	47022.148	34856.135	36308.169	5
20200311_Exploris_RSLC9_Waters_CC_DIA_M2_1ng	P09960-1;P09960-4	2.9793967080994e-08	1544.454	1528.192	1675.759	950.9415	1355.784	1801.886	1239.77	1066.48	0	727.0899	1
20200311_Exploris_RSLC9_Waters_CC_DIA_M2_1ng	P0C0S5;Q71UI9-1	1.39775823458954e-10	39342.83	34116.805	41523.615	34032.702	38926.188	47854.51	43193.44	39821.59	36196.12	34699.87	3
20200311_Exploris_RSLC9_Waters_CC_DIA_M2_1ng	P0C7P4;P47985	2.24419985537419e-06	15263.16	15607.01	18365.63	15080.34	16380.7	16150.44	15049.58	15667.24	10271.83	11564	1
20200311_Exploris_RSLC9_Waters_CC_DIA_M2_1ng	P0DMV8	4.11852009892934e-11	175216.748	168556.339	175920.433	154924.817	167519.481	281594.48	261141.828	273673.241	222525.206	209095.888	10
20200311_Exploris_RSLC9_Waters_CC_DIA_M2_1ng	P10412;P16403	1.7642732864926e-10	10078.96	8593.651	9466.161	7137.155	8005.81	8815.188	7001.415	6288.162	5374.806	5555.711	1
20200311_Exploris_RSLC9_Waters_CC_DIA_M2_1ng	P10515	2.71603519898906e-07	4792.542	4244.136	3733.3	5506.849	4292.955	10089.57	6321.904	6327.124	5122.695	4235.577	1
20200311_Exploris_RSLC9_Waters_CC_DIA_M2_1ng	P10599-1;P10599-2	7.97374837567305e-09	62832.496	65120.166	67752.993	57431.141	63219.264	83381.598	72603.983	76419.175	66984.48	62654.619	2
20200311_Exploris_RSLC9_Waters_CC_DIA_M2_1ng	P10606	5.61060526304039e-08	3747.011	3945.422	4805.011	3814.847	4439.327	4472.864	5059.142	4052.189	4194.248	4588.385	1
20200311_Exploris_RSLC9_Waters_CC_DIA_M2_1ng	P10768	3.71839483465585e-08	5300.146	4929.774	6832.11	5131.157	4051.149	10046.38	7640.396	9882.455	5872.438	6455.441	1
20200311_Exploris_RSLC9_Waters_CC_DIA_M2_1ng	P10809	1.37637677085103e-11	61351.003	57125.45	62352.024	53182.182	57547.196	96104.998	78307.184	85604.66	71546.635	71646.761	4
20200311_Exploris_RSLC9_Waters_CC_DIA_M2_1ng	P11021	3.60449274289824e-11	89404.34	84996.436	90254.87	73752.606	80421.416	84409.562	71938.117	70470.526	56133.524	60062.32	8
20200311_Exploris_RSLC9_Waters_CC_DIA_M2_1ng	P11142-1	1.82695889214095e-11	271863.0609	238197.4697	280779.33	257406.482	269240.811	669789.365	570239.659	595731.888	503606.789	502740.551	13
20200311_Exploris_RSLC9_Waters_CC_DIA_M2_1ng	P11279;P11279-2	2.07205073120816e-07	1557.534	1747.537	2625.763	2394.182	1862.273	1817.253	1979.152	2155.207	1367.12	1526.637	1
20200311_Exploris_RSLC9_Waters_CC_DIA_M2_1ng	P11387	2.85417038013945e-10	29948.023	26178.95	28980.879	25114.707	28037.819	49919.869	41983.113	42579.625	36214.199	36064.038	2
20200311_Exploris_RSLC9_Waters_CC_DIA_M2_1ng	P11413-1;P11413-2;P11413-3	2.87970457175376e-08	68454.787	68194.827	71054.426	67051.045	70081.063	107920.344	86927.751	90774.843	80969.678	71513.147	5
20200311_Exploris_RSLC9_Waters_CC_DIA_M2_1ng	P11586	1.13176078016713e-10	3643.235	2967.048	3327.788	2116.391	2466.978	4169.058	4373.671	3973.461	2894.031	2625.623	1
20200311_Exploris_RSLC9_Waters_CC_DIA_M2_1ng	P11717	3.03411236770899e-07	7237.26	5637.082	6927.58	5960.469	4346.799	14336.68	11605.8	11851.94	10377.79	11105.81	1
20200311_Exploris_RSLC9_Waters_CC_DIA_M2_1ng	P11766	5.43551515152612e-08	9003.698	9000.332	11506.334	8956.501	8744.694	18007.234	15489.125	14534.797	13368.081	10736.438	3
20200311_Exploris_RSLC9_Waters_CC_DIA_M2_1ng	P11940-1;P11940-2	5.09165506729911e-09	34301.543	35340.981	36370.367	33754.336	34781.678	61894.34	48511.224	53152.857	45572.917	42299.41	6
20200311_Exploris_RSLC9_Waters_CC_DIA_M2_1ng	P12004	1.44600695367038e-09	46408.261	43186.614	47696.733	42027.229	47496.822	63965.276	56119.791	56529.374	45440.594	48181.478	6
20200311_Exploris_RSLC9_Waters_CC_DIA_M2_1ng	P12268	1.9078054358933e-09	39235.291	36914.807	38048.6	39721.48	39997.87	85068.09	75912.95	77411.42	67427.87	61077.18	3
20200311_Exploris_RSLC9_Waters_CC_DIA_M2_1ng	P12270	8.70084907638919e-08	14380.738	12482.931	19353.082	14276.991	16572.386	28083.408	25823.29	26123.395	21487.273	19281.293	3
20200311_Exploris_RSLC9_Waters_CC_DIA_M2_1ng	P12277	1.69175683184237e-10	4604.631	2592.635	3413.114	3517.64	4640.962	5212.478	4709.239	5178.226	2481.585	3627.921	1
20200311_Exploris_RSLC9_Waters_CC_DIA_M2_1ng	P12429	2.81015513898499e-06	9242.494	8012.354	8916.133	7398.817	7160.89	6140.209	3104.575	4573.026	3372.749	4210.855	1
20200311_Exploris_RSLC9_Waters_CC_DIA_M2_1ng	P12829	1.47701898436418e-08	3772.08	3459.677	3441.601	1930.701	2746.133	14658.03	10843.27	10976.02	11489.74	8073.989	1
20200311_Exploris_RSLC9_Waters_CC_DIA_M2_1ng	P12956;P12956-2	2.11957599027952e-10	42272.886	39803.004	44060.421	40056.425	45896.59	62340.911	55076.521	58251.816	48290.513	46400.228	3
20200311_Exploris_RSLC9_Waters_CC_DIA_M2_1ng	P13010	1.42670243232255e-08	30311.179	29004.089	29286.471	26918.675	30629.338	50416.394	43863.712	47807.689	37856.664	32548.283	4
20200311_Exploris_RSLC9_Waters_CC_DIA_M2_1ng	P13489	7.55915453398488e-08	27092.216	28924.783	33109.259	27748.463	31177.346	45222.206	41838.365	43011.192	36685.053	34077.511	4
20200311_Exploris_RSLC9_Waters_CC_DIA_M2_1ng	P13639	1.39775823458954e-10	148140.733	142817.291	157897.231	140016.033	153462.689	277790.176	236214.337	251265.776	211002.265	202668.583	12
20200311_Exploris_RSLC9_Waters_CC_DIA_M2_1ng	P13645	1.69271510305424e-07	13522.323	9609.957	13931.863	11198.322	12429.525	12580.365	11350.56	9963.429	9312.145	7585.797	2
20200311_Exploris_RSLC9_Waters_CC_DIA_M2_1ng	P13667	3.94987358683728e-08	18754.582	18417.687	25411.957	18161.179	21849.985	37506.843	30970.519	33343.304	27249.687	27856.559	2
20200311_Exploris_RSLC9_Waters_CC_DIA_M2_1ng	P13693;P13693-2	1.82483119200498e-08	7958.449	5792.606	7216.977	5580.75	6106.077	8872.028	8719.098	9963.781	7019.481	6710.836	1
20200311_Exploris_RSLC9_Waters_CC_DIA_M2_1ng	P13796	1.97740948590209e-08	2999.971	2988.568	3130.984	3476.935	4388.828	20207.7	20680.356	21103.322	17380.197	18141.968	2
20200311_Exploris_RSLC9_Waters_CC_DIA_M2_1ng	P13798	2.26862725343868e-06	4899.986	4722.607	4178.118	3181.869	4892.445	5942.873	5326.408	5305.62	3960.095	5527.64	1
20200311_Exploris_RSLC9_Waters_CC_DIA_M2_1ng	P13804-1	1.22180233934943e-08	7240.78	7114.92	8290.984	7323.995	6446.633	9408.735	7362.246	7354.679	7277.44	6240.618	1
20200311_Exploris_RSLC9_Waters_CC_DIA_M2_1ng	P14174	1.09493546563715e-05	6942.177	8235.128	8119.513	6786.847	5374.895	9242.352	7062.37	6364.929	5355.754	5787.165	1
20200311_Exploris_RSLC9_Waters_CC_DIA_M2_1ng	P14314;P14314-2	3.93227525567181e-09	29728.868	24143.996	33808.061	29371.231	26909.124	43596.636	41599.876	39744.294	35901.849	32108.338	3
20200311_Exploris_RSLC9_Waters_CC_DIA_M2_1ng	P14324;P14324-2	4.10056815758581e-05	14745.02	13481.91	11337.01	13176	14576.07	28496.81	21842.94	22717.84	21730.36	18825.18	1
20200311_Exploris_RSLC9_Waters_CC_DIA_M2_1ng	P14618	2.87878536786936e-11	224012.8087	218354.389	229174.613	199154.426	217784.777	124872.076	110652.7051	106238.821	89686.7265	86804.245	11
20200311_Exploris_RSLC9_Waters_CC_DIA_M2_1ng	P14625	3.73948034887224e-10	88313.599	80197.071	91265.37	73028.44	78752.61	96852.585	87979.245	85456.392	73935.222	71795.761	10
20200311_Exploris_RSLC9_Waters_CC_DIA_M2_1ng	P14678-1;P14678-2;P14678-3;P63162;P63162-2	1.99402436739051e-09	6361.058	7472.621	7297.877	5967.224	7210.933	10583.93	8829.844	8170.069	7858.438	7840.567	1
20200311_Exploris_RSLC9_Waters_CC_DIA_M2_1ng	P14735	9.89216010513894e-07	3418.743	3516.933	2817.407	2371.462	3514.541	6194.508	4003.041	5627.472	3743.229	3182.917	1
20200311_Exploris_RSLC9_Waters_CC_DIA_M2_1ng	P14854	4.27142684147472e-08	1327.191	1831.9	1529.395	1249.86	2194.773	3178.658	1927.726	2263.984	2831.823	1085.406	1
20200311_Exploris_RSLC9_Waters_CC_DIA_M2_1ng	P14866	2.43628322454306e-11	59029.371	57615.058	63076.365	52968.521	59287.0214	60009.545	53853.8225	60301.11	45275.816	42490.965	5
20200311_Exploris_RSLC9_Waters_CC_DIA_M2_1ng	P14868;P14868-2	3.90628799758607e-10	6979.322	6573.243	8324.104	7086.594	7317.896	13436.67	10793.026	9857.806	7768.712	8374.14	2
20200311_Exploris_RSLC9_Waters_CC_DIA_M2_1ng	P15121	1.20355512156984e-08	16425.978	14730.665	17028.322	14912.909	16332.419	14239.07	11213.364	11298.227	9551.386	9149.868	2
20200311_Exploris_RSLC9_Waters_CC_DIA_M2_1ng	P15170-2;P15170-3	5.4147226816663e-07	47426.38	44393.14	46316.3	37124.42	44803.46	11533.99	9502.743	6990.911	9232.731	7618.546	1
20200311_Exploris_RSLC9_Waters_CC_DIA_M2_1ng	P15311	2.23371411426708e-08	24656.594	20492.654	25393.038	19590.709	27494.406	40299.93	36582.872	33657.725	30773.692	28851.522	4
20200311_Exploris_RSLC9_Waters_CC_DIA_M2_1ng	P15328	9.48960408585958e-10	32031.061	32541.167	32296.48	27678.673	31923.775	13114.561	11893.081	10146.359	8678.206	7322.742	2
20200311_Exploris_RSLC9_Waters_CC_DIA_M2_1ng	P15374	1.28402586610991e-07	6036.104	6740.673	8258.417	7884.861	8142.506	11916.38	10373.52	9938.672	10204.27	7655.135	1
20200311_Exploris_RSLC9_Waters_CC_DIA_M2_1ng	P15880	1.44600695367038e-09	48768.302	50276.127	52982.319	46932.501	48032.764	67621.007	60702.422	63533.657	52780.124	53023.968	4
20200311_Exploris_RSLC9_Waters_CC_DIA_M2_1ng	P15954	2.82756618220881e-06	8533.312	7527.517	8532.184	7888.228	7605.478	5260.258	3106.493	3849.578	2873.537	3161.078	1
20200311_Exploris_RSLC9_Waters_CC_DIA_M2_1ng	P16401	9.24018117624709e-08	11194.87	9791.452	13119.4	8545.1	10298.99	6064.544	3119.639	5002.273	4119.233	3769.538	1
20200311_Exploris_RSLC9_Waters_CC_DIA_M2_1ng	P16949-1	6.37513853792483e-12	37952.566	35603.175	38489.155	32181.751	34745.434	81598.755	67795.037	72316.754	63015.191	55094.111	5
20200311_Exploris_RSLC9_Waters_CC_DIA_M2_1ng	P16989-1;P16989-2;P16989-3	6.42735066346073e-09	22802.955	21534.759	24439.357	20462.5971	20116.573	13575.459	11812.208	10069.993	6429.6839	8959.625	3
20200311_Exploris_RSLC9_Waters_CC_DIA_M2_1ng	P17096-1;P17096-3	2.87878536786936e-11	17476.114	14146.3	17354.809	12664.393	16308.97	35315.61	25115.89	33366.81	24623.404	25726.82	2
20200311_Exploris_RSLC9_Waters_CC_DIA_M2_1ng	P17480-1;P17480-2	2.00165239568392e-06	11056.51	10986.44	11442.04	10661.06	10964.53	15303.11	10697.87	10444.26	9497.069	8577.19	1
20200311_Exploris_RSLC9_Waters_CC_DIA_M2_1ng	P17655-1	1.12620444660049e-05	4263.336	4559.917	4200.608	4668.387	4981.83	6398.415	6568.324	4706.22	5544.451	4040.821	1
20200311_Exploris_RSLC9_Waters_CC_DIA_M2_1ng	P17812	2.35412400977739e-08	3177.498	3466.799	3214.788	3106.846	3506.988	6038.979	4015.925	6288.964	2902.326	4512.535	1
20200311_Exploris_RSLC9_Waters_CC_DIA_M2_1ng	P17844;P17844-2	3.90628799758607e-10	65744.05	63137.833	63303.056	60489.321	64951.949	113851.045	101845.058	105383.155	92014.997	81434.174	6
20200311_Exploris_RSLC9_Waters_CC_DIA_M2_1ng	P17931	1.02461573401245e-08	8520.079	7615.426	9459.443	9337.849	9928.144	13983.83	12410.02	13068.3	12705.88	11518.82	1
20200311_Exploris_RSLC9_Waters_CC_DIA_M2_1ng	P17987	7.55552331118086e-09	20762.093	16815.008	23935.316	14867.356	19619.424	30528.792	26782.156	28922.251	22447.5	24125.524	2
20200311_Exploris_RSLC9_Waters_CC_DIA_M2_1ng	P18077	1.01351745512501e-08	26738.76	29158.99	31245.26	24577.86	30112.43	52313.11	44397.75	47495.39	39214.38	41214.47	2
20200311_Exploris_RSLC9_Waters_CC_DIA_M2_1ng	P18124	3.79037291624806e-10	27694.675	26200.776	33050.132	27120.4033	27254.399	33685.64	27678.201	30304.5595	27134.6076	27172.706	5
20200311_Exploris_RSLC9_Waters_CC_DIA_M2_1ng	P18206;P18206-2	1.49569002201946e-09	22572.886	23793.485	22788.867	24166.969	24620.748	42712.207	33469.113	37210.068	29916.152	31494.964	4
20200311_Exploris_RSLC9_Waters_CC_DIA_M2_1ng	P18583-1;P18583-10;P18583-2;P18583-3;P18583-4;P18583-5;P18583-6;P18583-7;P18583-9	7.83933178518196e-07	22047.93	22906.37	25694.89	20484.73	21719.02	21401.14	16575.16	17837.07	16235.65	11810.63	1
20200311_Exploris_RSLC9_Waters_CC_DIA_M2_1ng	P18621;P18621-3	1.04500834769132e-08	12293.35	10131.23	11473.86	9998.415	12518.35	13239.04	13620.3	11430.38	10928.73	9535.813	1
20200311_Exploris_RSLC9_Waters_CC_DIA_M2_1ng	P18669	4.34179031417294e-09	15289.247	17106.881	17523.813	13114.128	14196.808	19985.586	17375.448	17540.235	14607.985	12894.864	2
20200311_Exploris_RSLC9_Waters_CC_DIA_M2_1ng	P18754-1;P18754-2	2.76718359966245e-09	14907.624	13675.789	17741.103	13476.46	15948.576	31977.53	29784.253	31492.03	24162.712	25004.706	2
20200311_Exploris_RSLC9_Waters_CC_DIA_M2_1ng	P18859;P18859-2	3.44861415841174e-08	4301.097	3607.468	3540.495	3212.207	3314.943	7413.371	6215.956	5730.147	6002.938	4416.696	1
20200311_Exploris_RSLC9_Waters_CC_DIA_M2_1ng	P19338	2.02761813320817e-11	175916.615	165309.743	187950.717	161099.272	177207.37	307290.419	259935.617	263492.506	213051.897	223823.411	10
20200311_Exploris_RSLC9_Waters_CC_DIA_M2_1ng	P19525;P19525-2	1.01224262962805e-06	7354.526	5441.986	7676.213	7153.294	6840.886	10052.12	7960.108	8120.562	5473.447	8423.969	1
20200311_Exploris_RSLC9_Waters_CC_DIA_M2_1ng	P19623	5.39313555298903e-08	2505.176	2629.056	1495.171	2328.549	2092.726	3470.016	3465.252	3005.326	2280.644	3110.315	1
20200311_Exploris_RSLC9_Waters_CC_DIA_M2_1ng	P19784	9.8246355538704e-08	6276.289	5031.402	6884.121	5873.225	6659.582	5811.393	4449.716	6271.979	3900.253	5120.863	1
20200311_Exploris_RSLC9_Waters_CC_DIA_M2_1ng	P20042	6.13926653190794e-09	20528.976	19409.829	19685.288	18154.359	19639.61	19441.351	16055.298	18047.802	12808.457	12024.984	3
20200311_Exploris_RSLC9_Waters_CC_DIA_M2_1ng	P20290-1;P20290-2	1.47368958807372e-09	7218.13	5932.154	7632.571	6721.405	6620.841	12469.47	7668.662	10164.04	6124.503	7915.827	1
20200311_Exploris_RSLC9_Waters_CC_DIA_M2_1ng	P20618	4.36767673553647e-10	14577.605	12100.373	15524.81	14645.981	14523.467	22838.776	17487.761	20707.67	18511.628	15856.276	2
20200311_Exploris_RSLC9_Waters_CC_DIA_M2_1ng	P20645	2.28384412833198e-05	7224.644	6530.952	7859.351	7247.624	7694.328	10611.87	8681.583	9631.993	8567.453	8450.587	1
20200311_Exploris_RSLC9_Waters_CC_DIA_M2_1ng	P20700	5.72323924208948e-10	54627.873	47471.988	56173.297	48201.774	52326.514	97979.464	85922.241	89242.743	73260.849	76740.037	6
20200311_Exploris_RSLC9_Waters_CC_DIA_M2_1ng	P20810-10;P20810-5;P20810-6;P20810-7;P20810-9	2.9039228170778e-08	9286.51	7295.87	8844.365	9169.176	8660.989	12739.79	11594.19	11465.75	9000.211	8875.372	1
20200311_Exploris_RSLC9_Waters_CC_DIA_M2_1ng	P21281	6.00481800851381e-08	22562.028	19205.679	23440.571	17989.111	22020.626	37586.097	32126.388	32590.702	29059.717	26088.709	3
20200311_Exploris_RSLC9_Waters_CC_DIA_M2_1ng	P21291	5.94212871138032e-08	9877.2967	14427.271	14166.809	14994.0733	14923.142	58051.972	45811.6133	49869.063	42522.1492	41957.8625	2
20200311_Exploris_RSLC9_Waters_CC_DIA_M2_1ng	P21333;P21333-2	1.15987010412821e-10	141010.435	124904.26	143960.18	120307.184	142551.59	163127.951	131325.019	141329.373	113572.308	111666.592	16
20200311_Exploris_RSLC9_Waters_CC_DIA_M2_1ng	P21399	6.67806916771325e-05	20418.649	19424.198	23757.754	17660.065	23762.839	34527.48	31067.99	35155.58	24924.66	27354.59	2
20200311_Exploris_RSLC9_Waters_CC_DIA_M2_1ng	P21796	4.64410881319949e-08	42370.31	36259.69	43255.76	34869.98	37268.45	48850.44	42306.25	47072.73	40314.01	41778.29	2
20200311_Exploris_RSLC9_Waters_CC_DIA_M2_1ng	P21964-1;P21964-2	1.02979358473206e-05	13799.58	13383.24	12456.29	14336.63	13734.81	16180.83	13821.46	12784.26	10981.07	11839	1
20200311_Exploris_RSLC9_Waters_CC_DIA_M2_1ng	P21980	9.92755660098475e-08	1915.367	875.4221	1630.829	1058.174	1347.374	2996.997	1561.683	1863.684	1273.995	1178.139	1
20200311_Exploris_RSLC9_Waters_CC_DIA_M2_1ng	P22061;P22061-2	1.07756206804e-06	4579.26	4608.703	5282.702	3908.186	3466.752	7105.26	5538.038	7202.705	4503.408	5389.954	1
20200311_Exploris_RSLC9_Waters_CC_DIA_M2_1ng	P22087	1.72212314595074e-08	5640.403	4692.225	4614.099	6749.033	4289.716	8837.827	8675.723	8084.091	7221.184	5650.009	1
20200311_Exploris_RSLC9_Waters_CC_DIA_M2_1ng	P22102-1	1.7174616339248e-09	28801.565	29388.961	27631.527	28239.348	30132.659	60223.136	45594.973	52686.968	41897.998	41051.767	4
20200311_Exploris_RSLC9_Waters_CC_DIA_M2_1ng	P22234;P22234-2	7.40675019331155e-08	7628.024	6641.116	7660.007	7728.716	6380.896	10761.79	10588.45	9884.684	9063.56	7825.824	1
20200311_Exploris_RSLC9_Waters_CC_DIA_M2_1ng	P22314;P22314-2	1.23473019179173e-08	75474.654	73135.692	72389.925	67826.664	74163.98	68693.48	61771.454	57626.853	56191.397	50159.685	7
20200311_Exploris_RSLC9_Waters_CC_DIA_M2_1ng	P22392;P22392-2	9.73322316909718e-09	20745.97	19493.637	22035.52	19223.904	21870.348	34051.315	29762.281	29380.518	22804.11	25809.891	2
20200311_Exploris_RSLC9_Waters_CC_DIA_M2_1ng	P22570;P22570-2;P22570-3;P22570-4;P22570-5;P22570-6;P22570-7	2.32982795960797e-07	2594.073	1504.191	2300.573	2309.713	1697.209	3466.569	4007.923	2957.366	2027.463	3071.161	1
20200311_Exploris_RSLC9_Waters_CC_DIA_M2_1ng	P22626;P22626-2	6.78808645257262e-10	123406.011	135636.92	127553.657	125585.617	134109.741	176276.494	155502.269	155617.868	135430.193	133574.366	6
20200311_Exploris_RSLC9_Waters_CC_DIA_M2_1ng	P22695	1.00309235288916e-09	6654.813	5211.533	7047.808	4211.833	5820.154	14207.5	9377.524	11194.9	8167.453	8746.158	1
20200311_Exploris_RSLC9_Waters_CC_DIA_M2_1ng	P23246-1	6.14030000856672e-10	45986.084	36646.65	42238.188	41403.951	42633.593	73491.559	68478.351	68633.655	56087.674	59926.728	6
20200311_Exploris_RSLC9_Waters_CC_DIA_M2_1ng	P23284	5.60308520248804e-10	55301.056	47260.554	60793.983	53630.081	52409.673	57607.543	47186.032	49174.379	44493.825	37323.16	3
20200311_Exploris_RSLC9_Waters_CC_DIA_M2_1ng	P23396-1;P23396-2	1.56079251088999e-09	44443.434	46005.577	44303.475	43025.299	43586.829	61486.978	53984.611	52412.287	47063.923	43944.463	4
20200311_Exploris_RSLC9_Waters_CC_DIA_M2_1ng	P23526-1	1.16780165662005e-10	16510.904	16371.291	15937.912	15543.814	15202.039	23527.916	17275.341	21482.422	18055.651	16526.125	3
20200311_Exploris_RSLC9_Waters_CC_DIA_M2_1ng	P23528	3.23679902688618e-10	52171.3619	46145.551	53090.983	52378.507	53313.644	74023.19	65736.976	68861.465	54910.021	57486.999	3
20200311_Exploris_RSLC9_Waters_CC_DIA_M2_1ng	P23588;P23588-2	2.98007088874151e-08	10215.215	10256.666	9986.068	7522.279	10850.997	15229.43	14281.253	11790.28	10902.081	10471.327	2
20200311_Exploris_RSLC9_Waters_CC_DIA_M2_1ng	P23921	2.9582667784315e-08	31581.566	31121.133	36749.095	37142.604	37898.272	53863.662	45087.544	49191.829	41206.3768	42445.478	5
20200311_Exploris_RSLC9_Waters_CC_DIA_M2_1ng	P24311	9.6355888535325e-07	20874.09	18242.23	21250.14	15329.81	19655.13	19711.07	16952.01	17573.18	14923.32	14350.38	1
20200311_Exploris_RSLC9_Waters_CC_DIA_M2_1ng	P24534	1.85561167074074e-10	12208.358	11860.364	12074.444	13748.403	13194.237	25565.03	21276.871	23134.83	20364.772	17378.978	2
20200311_Exploris_RSLC9_Waters_CC_DIA_M2_1ng	P24539	4.15740867394478e-09	20577.437	17891.229	24079.357	19031.454	22101.922	22348.55	21779.622	21786.21	20747.861	17633.606	1
20200311_Exploris_RSLC9_Waters_CC_DIA_M2_1ng	P24666-1;P24666-4	3.07352971490267e-10	6113.061	4992.317	4845.974	4661.205	5147.08	7979.103	6342.106	6069.594	4513.32	6208.283	1
20200311_Exploris_RSLC9_Waters_CC_DIA_M2_1ng	P24752	6.18951716054834e-08	11423.007	14860.876	19020.284	12164.874	15801.212	31442.26	22246.274	22584.607	20396.006	21584.528	2
20200311_Exploris_RSLC9_Waters_CC_DIA_M2_1ng	P24928;P24928-2	2.16492432993779e-05	3483.132	2712.865	3417.031	3224.233	3021.845	4614.519	4930.354	3126.181	3355.269	3060.772	1
20200311_Exploris_RSLC9_Waters_CC_DIA_M2_1ng	P25205;P25205-2	4.82466305795903e-08	74349.289	76836.958	78319.855	74559.884	77984.513	124664.599	122199.673	124332.067	98923.318	95337.46	3
20200311_Exploris_RSLC9_Waters_CC_DIA_M2_1ng	P25398	7.54473739141483e-09	23111.405	25460.19	26679.463	23148.448	23441.917	48918.931	39430.419	38937.794	35203.641	34966.099	3
20200311_Exploris_RSLC9_Waters_CC_DIA_M2_1ng	P25705-1	2.14243822140688e-08	63473.61	59010.119	64530.735	57779.735	63420.493	85682.004	71309.987	69559.838	62413.235	61600.412	6
20200311_Exploris_RSLC9_Waters_CC_DIA_M2_1ng	P25786-1;P25786-2	1.29627503719984e-10	7316.327	8381.387	8102.828	7668.212	7232.108	9030.344	6092.395	5391.731	6002.816	4721.961	1
20200311_Exploris_RSLC9_Waters_CC_DIA_M2_1ng	P25787	7.43195266246081e-08	9365.431	10006.271	10824.617	8854.053	11257.879	11292.248	10753.946	11522.534	12735.116	11384.622	2
20200311_Exploris_RSLC9_Waters_CC_DIA_M2_1ng	P25788-1;P25788-2	4.07857526186861e-08	27281.475	24344.061	26787.535	24277.422	25759.462	50812.109	41713.99	46250.817	37386.343	32657.351	3
20200311_Exploris_RSLC9_Waters_CC_DIA_M2_1ng	P25789	1.25461322283262e-08	17903.62	14908.31	16929.34	15035	15917.62	28259.75	25571.62	26487.69	21569.65	22189.56	1
20200311_Exploris_RSLC9_Waters_CC_DIA_M2_1ng	P26038	8.60334072453713e-09	82551.43	78019.16	89583.468	76403.082	80750.798	107941.656	93830.311	91124.88	79398.2342	82525.766	8
20200311_Exploris_RSLC9_Waters_CC_DIA_M2_1ng	P26368;P26368-2	2.95139425859254e-07	5458.284	3768.6	5645.067	3125.856	5573.49	6443.62	5287.549	5977.624	5747.02	6233.727	1
20200311_Exploris_RSLC9_Waters_CC_DIA_M2_1ng	P26373-1	5.39483330463545e-08	86021.397	82868.046	87503.568	78803.905	89734.987	99582.26	83927.067	87617.443	73599.323	70116.771	3
20200311_Exploris_RSLC9_Waters_CC_DIA_M2_1ng	P26447	1.22774790915309e-08	5183.464	4904.883	6212.538	3937.623	3876.965	2716.203	2454.474	1972.87	1412.805	926.2984	1
20200311_Exploris_RSLC9_Waters_CC_DIA_M2_1ng	P26583	1.59361013597575e-07	9368.156	9412.537	9523.146	8666.787	11826.52	29901.45	24251.4	24654.46	20564.52	19093.29	1
20200311_Exploris_RSLC9_Waters_CC_DIA_M2_1ng	P26599;P26599-2;P26599-3	1.7642732864926e-10	29197.947	25548.383	32464.773	27361.933	27204.461	53200.92	49065.188	55615.22	46782	42222.094	3
20200311_Exploris_RSLC9_Waters_CC_DIA_M2_1ng	P26639-1	3.91922216277477e-11	12004.307	12587.051	13109.58	11493.95	12221.412	14025.254	11242.225	11646.544	9345.891	10084.821	2
20200311_Exploris_RSLC9_Waters_CC_DIA_M2_1ng	P26640	4.54675372055805e-10	7358.762	10673.945	8380.707	9011.4806	8053.575	13588.076	12075.111	12056.611	11293.204	10488.108	3
20200311_Exploris_RSLC9_Waters_CC_DIA_M2_1ng	P26641;P26641-2	1.35467612027857e-10	32614.635	33230.492	34449.072	28652.61	29348.119	39330.46	36841.708	35335.346	30231.999	28405.721	3
20200311_Exploris_RSLC9_Waters_CC_DIA_M2_1ng	P27348	1.97760583359512e-11	13771.716	16835.549	15353.245	17523.513	14282.885	22589.765	21214.268	22468.243	18290.356	17667.777	2
20200311_Exploris_RSLC9_Waters_CC_DIA_M2_1ng	P27635	3.43322929297053e-08	25814.793	22621.183	26941.102	19373.601	26061.972	34177.07	33166.55	31974.87	23387.328	26798.282	2
20200311_Exploris_RSLC9_Waters_CC_DIA_M2_1ng	P27695	2.50097013710843e-08	30626.357	26856.905	32016.918	29513.573	30715.074	43286.668	35446.962	36926.307	30447.679	30334.522	3
20200311_Exploris_RSLC9_Waters_CC_DIA_M2_1ng	P27708	8.56656691328798e-09	7266.237	8793.579	6618.99	6756.045	7014.54	8777.074	8874.729	9286.5	6791.708	7132.087	2
20200311_Exploris_RSLC9_Waters_CC_DIA_M2_1ng	P27797	1.48311402611569e-07	56929.52	52807.19	56576.11	53190.24	53584.76	25729.72	22012.33	18081.25	16908.67	16807.72	1
20200311_Exploris_RSLC9_Waters_CC_DIA_M2_1ng	P27816-1;P27816-2;P27816-6	1.84345019925111e-09	2930.51	4001.328	2236.059	1775.565	3098.174	5545.943	3963.911	4241.948	3431.06	2287.502	1
20200311_Exploris_RSLC9_Waters_CC_DIA_M2_1ng	P27824;P27824-2	2.9582667784315e-08	26043.739	23870.749	30914.476	21330.916	25470.614	20308.691	18643.551	18794.068	15940.907	17815.024	4
20200311_Exploris_RSLC9_Waters_CC_DIA_M2_1ng	P28066-1;P28066-2	7.55990049751397e-08	18530.04	14936.85	17792.81	13435	15027.11	11267.72	10737.26	9070.032	7005.919	5382.609	1
20200311_Exploris_RSLC9_Waters_CC_DIA_M2_1ng	P28070	1.29224978703473e-10	7968.742	8031.452	6967.058	4615.6	7889.724	9532.02	7607.891	9382.839	6714.391	5335.641	1
20200311_Exploris_RSLC9_Waters_CC_DIA_M2_1ng	P28340	9.41418730665572e-08	6059.667	6517.076	7200.296	7076.655	7641.946	10593.39	8487.233	11189.18	7311.688	7542.767	1
20200311_Exploris_RSLC9_Waters_CC_DIA_M2_1ng	P28482	1.23756215057222e-07	2968.875	1317.933	1588.723	2182.39	2153.913	4508.762	4920.518	6416.327	5283.348	3168.068	1
20200311_Exploris_RSLC9_Waters_CC_DIA_M2_1ng	P28838;P28838-2	2.35310288293358e-09	6496.587	5508.289	6395.425	6375.895	6798.178	10542.033	9867.623	8766.677	10121.63	5810.644	2
20200311_Exploris_RSLC9_Waters_CC_DIA_M2_1ng	P29144	4.02485475056354e-08	21062.58	17142.91	21464.71	17736.02	21699.73	14171.31	15009.68	11621.21	10203.5	12173.66	1
20200311_Exploris_RSLC9_Waters_CC_DIA_M2_1ng	P29401;P29401-2	3.08985412431209e-10	101756.06	98542.851	109114.484	95476.002	108965.124	96854.566	83468.864	81273.475	65173.122	71259.091	5
20200311_Exploris_RSLC9_Waters_CC_DIA_M2_1ng	P29692;P29692-2;P29692-3	3.04615049599339e-12	20092.705	17442.907	16324.521	19824.737	22189.809	25507.194	19432.376	22902.792	17600.222	18245.977	3
20200311_Exploris_RSLC9_Waters_CC_DIA_M2_1ng	P30040-1	6.05132011578815e-09	2028.566	2804.955	2649.193	1747.725	2576.633	2531.318	2299.428	2629.802	1531.812	2307.637	1
20200311_Exploris_RSLC9_Waters_CC_DIA_M2_1ng	P30041	9.15064569636147e-10	45036.655	41637.458	48972.991	43614.855	44250.0549	66203.363	53446.177	55447.228	48067.279	50994.801	6
20200311_Exploris_RSLC9_Waters_CC_DIA_M2_1ng	P30043	7.6889894302673e-09	26359.909	30353.063	35807.642	30150.785	29735.164	58445.293	44115.126	51307.701	43189.112	41663.148	3
20200311_Exploris_RSLC9_Waters_CC_DIA_M2_1ng	P30044-1;P30044-2;P30044-3	1.97760583359512e-11	11433.904	9527.465	10568.892	10986.783	11831.939	9409.322	7833.767	9035.355	6050.9699	6938.053	3
20200311_Exploris_RSLC9_Waters_CC_DIA_M2_1ng	P30048;P30048-2	4.36623525420252e-08	27898.88	25777.241	26488.41	23753.81	22310.466	23009.53	22396.638	22507.426	18077.525	20297.607	2
20200311_Exploris_RSLC9_Waters_CC_DIA_M2_1ng	P30049	2.20624339811482e-08	25854.62	20535.96	23855.264	22967.326	24828.42	35569.728	34284.319	33273.147	29336.054	28034.725	2
20200311_Exploris_RSLC9_Waters_CC_DIA_M2_1ng	P30050-1	1.44500572320488e-08	31117.9	28602.603	32149.441	29737.131	30328.588	50594.974	45820.085	46858.35	39933.722	36130.769	4
20200311_Exploris_RSLC9_Waters_CC_DIA_M2_1ng	P30084	5.18974560743124e-08	22647.024	21890.654	19715.267	22153.456	21810.333	23280.02	20097.537	19998.951	20900.649	16623.506	1
20200311_Exploris_RSLC9_Waters_CC_DIA_M2_1ng	P30086	2.06632104237015e-08	33788.457	28485.865	31021.285	32512.954	31835.576	24574.155	24451.461	21303.601	19426.512	19403.796	2
20200311_Exploris_RSLC9_Waters_CC_DIA_M2_1ng	P30101	2.30431344243117e-10	59896.1711	48134.488	54489.332	49946.961	54886.865	62809.63	53033.121	58707.189	46506.366	48596.7001	6
20200311_Exploris_RSLC9_Waters_CC_DIA_M2_1ng	P30153	3.52343235043643e-08	11768.257	8536.653	11229.25	6806.448	10666.185	16405.201	11688.895	15241.605	10848.1147	9953.809	3
20200311_Exploris_RSLC9_Waters_CC_DIA_M2_1ng	P30405	2.57846074000592e-07	2848.742	3168.734	2981.692	2304.948	2994.171	2148.971	5003.256	3289.805	2381.415	2636.382	1
20200311_Exploris_RSLC9_Waters_CC_DIA_M2_1ng	P30566	7.8471233885094e-07	3934.076	3873.336	4112.135	3084.59	3279.399	5454.755	5777.689	6407.201	5152.827	4702.687	1
20200311_Exploris_RSLC9_Waters_CC_DIA_M2_1ng	P30613;P30613-2	7.18683605962925e-08	4812.647	3510.637	4347.127	3217.868	4648.478	6668.938	6724.948	6520.276	5323.355	6690.227	1
20200311_Exploris_RSLC9_Waters_CC_DIA_M2_1ng	P31153	3.79613534108692e-09	3177.744	4319.57	3971.811	3550.723	2228.572	4088.209	3221.33	4934.326	3737.318	2386.913	1
20200311_Exploris_RSLC9_Waters_CC_DIA_M2_1ng	P31327-1;P31327-3	6.14030000856672e-10	123790.977	109567.795	127681.033	105132.948	118011.916	116471.453	93174.679	103546.101	79005.657	76354.591	12
20200311_Exploris_RSLC9_Waters_CC_DIA_M2_1ng	P31350-1;P31350-2	6.11758788592622e-08	9195.982	6636.268	6453.094	7324.743	7708.69	10125.569	8590.831	10700.009	8335.549	7060.023	1
20200311_Exploris_RSLC9_Waters_CC_DIA_M2_1ng	P31689-1;P31689-2	1.02260815943807e-08	8439.243	7286.19	8248.42	4607.816	8021.078	9890.693	9503.413	9191.476	8838.914	8398.148	2
20200311_Exploris_RSLC9_Waters_CC_DIA_M2_1ng	P31930	9.97990000318902e-08	9446.908	9023.809	10134.932	8540.76	10334.328	14063.422	12458.409	11299.43	11100.967	10772.113	2
20200311_Exploris_RSLC9_Waters_CC_DIA_M2_1ng	P31939	4.22042624882949e-08	8305.432	7415.909	9149.221	9678.699	8189.173	22260.133	20904.998	20928.623	18079.253	17194.841	2
20200311_Exploris_RSLC9_Waters_CC_DIA_M2_1ng	P31942;P31942-2	2.74085709112612e-09	16471.24	16944.38	18551.18	17691.58	21459.04	25031.8	25822.93	24422.35	22374.44	20626.05	1
20200311_Exploris_RSLC9_Waters_CC_DIA_M2_1ng	P31943	4.77754334001806e-12	6485.244	4649.401	7924.436	5477.572	6739.241	12496.344	12505.7206	9496.613	8490.88	10105.6207	3
20200311_Exploris_RSLC9_Waters_CC_DIA_M2_1ng	P31948;P31948-2	2.24466735612801e-09	155592.731	140636.217	151097.401	135026.194	148969.243	258696.023	221024.856	226211.745	190484.202	174111.852	12
20200311_Exploris_RSLC9_Waters_CC_DIA_M2_1ng	P31949	1.82483119200498e-08	135368.05	123422.52	138496.65	112107.13	123442.76	60474.58	46850.515	50221.937	41717.861	39268.285	2
20200311_Exploris_RSLC9_Waters_CC_DIA_M2_1ng	P32119	4.66011329883801e-11	91619.197	88407.931	97784.269	87707.432	96560.125	118280.657	100347.911	106624.544	88865.761	87496.602	3
20200311_Exploris_RSLC9_Waters_CC_DIA_M2_1ng	P32322;P32322-2;P32322-3	1.58393741836987e-06	2134.439	4226.45	2310.309	3557.504	2624.304	3673.896	3973.548	4892.891	3716.313	8804.862	1
20200311_Exploris_RSLC9_Waters_CC_DIA_M2_1ng	P33991	1.13956229746374e-07	4840.431	4687.546	5480.001	5120.942	4826.86	9805.799	8189.16	8880.389	8886.315	6313.092	1
20200311_Exploris_RSLC9_Waters_CC_DIA_M2_1ng	P33992	8.1397741010939e-07	5416.412	5029.292	5506.621	5183.398	5208.027	9023.072	9610.624	7680.709	8217.858	5791.013	1
20200311_Exploris_RSLC9_Waters_CC_DIA_M2_1ng	P33993-1	6.28038107664446e-07	4164.594	3649.258	3443.9798	3263.161	3632.058	8183.582	7931.249	9090.948	8373.145	7024.138	2
20200311_Exploris_RSLC9_Waters_CC_DIA_M2_1ng	P34897-1;P34897-3	3.56814103194109e-07	1763.41	1614.884	1430.957	1671.997	2077.547	3032.441	2035.236	1804.279	1422.292	1901.764	1
20200311_Exploris_RSLC9_Waters_CC_DIA_M2_1ng	P34932	2.86024711876862e-08	63704.999	59771.879	67582.341	60253.783	63201.855	112859.969	99954.912	107314.726	89324.588	86000.266	8
20200311_Exploris_RSLC9_Waters_CC_DIA_M2_1ng	P35232	1.05453899667961e-09	63152.777	55702.026	64323.387	48544.111	56730.648	85373.244	74117.069	78600.68	63775.113	60591.434	7
20200311_Exploris_RSLC9_Waters_CC_DIA_M2_1ng	P35237	2.80222654092985e-06	7839.337	5287.798	6087.527	6540.191	7026.299	14498.03	12637.28	11807.03	10105.72	11221.6	1
20200311_Exploris_RSLC9_Waters_CC_DIA_M2_1ng	P35241-1;P35241-5	3.28224050321184e-08	50892.667	49586.07	52359.011	43485.08	47378.58	61671.68	53400.692	56219.424	44585.653	48238.621	3
20200311_Exploris_RSLC9_Waters_CC_DIA_M2_1ng	P35249	7.98824170639599e-07	7851.048	6342.907	7726.148	6036.455	9010.458	13607.14	11227.99	10169.21	9129.284	11682.55	1
20200311_Exploris_RSLC9_Waters_CC_DIA_M2_1ng	P35520-1;P35520-2	1.01545052212494e-07	9244.292	11096.488	10766.494	11693.356	10354.367	27354.59	20526.034	23270.481	21373.285	16989.173	2
20200311_Exploris_RSLC9_Waters_CC_DIA_M2_1ng	P35579-1	2.18043886340345e-08	42814.414	39625.28	45255.743	34288.642	41356.535	61160.854	46350.037	50592.352	44020.442	45654.234	7
20200311_Exploris_RSLC9_Waters_CC_DIA_M2_1ng	P35580;P35580-2;P35580-3;P35580-4;P35580-5	4.12503383975336e-08	5101.869	5488.734	6811.85	3645.234	6188.061	6720.954	8377.024	7407.21	6313.41	5424.744	1
20200311_Exploris_RSLC9_Waters_CC_DIA_M2_1ng	P35613;P35613-2	4.38333481441277e-08	6692.436	6335.684	6088.2	6557.38	6526.352	9814.988	6578.315	10303.72	6498.977	7824.899	1
20200311_Exploris_RSLC9_Waters_CC_DIA_M2_1ng	P35637-1;P35637-2	2.11317931357655e-09	27891.44	23699.74	32519.68	24702.92	27196.95	61474.18	54296.57	53513.26	47096.25	40615.23	1
20200311_Exploris_RSLC9_Waters_CC_DIA_M2_1ng	P35659-1	2.37777502171137e-07	7425.651	5954.759	7839.025	5286.871	6342.54	11121.17	9605.847	11811.68	9266.339	10779.06	1
20200311_Exploris_RSLC9_Waters_CC_DIA_M2_1ng	P35998	2.37877826578179e-08	13088.457	13505.718	11462.761	9818.374	13985.918	25235.348	21894.288	21011.518	20594.68	18555.637	3
20200311_Exploris_RSLC9_Waters_CC_DIA_M2_1ng	P36507	4.50310889243371e-05	5830.444	4520.856	6137.063	4426.205	5070.702	8866.406	6842.518	7523.7	5980.941	5813.496	1
20200311_Exploris_RSLC9_Waters_CC_DIA_M2_1ng	P36542-1;P36542-2	5.34275558767768e-08	10431.544	9851.532	10326.71	8320.773	10794.93	14421.103	13459.302	13785.388	10697.493	11566.662	2
20200311_Exploris_RSLC9_Waters_CC_DIA_M2_1ng	P36578	2.6119889140593e-10	44793.536	39977.32	46729.676	38582.427	43117.591	49157.427	45824.096	45171.457	37028.064	36497.336	5
20200311_Exploris_RSLC9_Waters_CC_DIA_M2_1ng	P36776;P36776-2;P36776-3	9.37665394708778e-07	4892.125	5454.304	5404.718	5603.478	6352.449	10371.08	8633.203	8374.351	7214.562	8471.926	1
20200311_Exploris_RSLC9_Waters_CC_DIA_M2_1ng	P36952-1	2.72488039839383e-08	7341.875	7605.737	11416.715	9867.663	10946.919	12263.139	10119.412	9039.566	7663.272	8593.533	2
20200311_Exploris_RSLC9_Waters_CC_DIA_M2_1ng	P37198	2.61121181566287e-08	4846.599	4026.317	6148.152	4161.825	4823.958	8125.782	6327.962	5468.527	6117.859	6508.094	1
20200311_Exploris_RSLC9_Waters_CC_DIA_M2_1ng	P37235;P61601;P84074	2.381310521877e-08	7199.034	5975.618	7264.216	5331.181	6372.869	8563.711	6594.475	8406.933	4593.178	5788.395	1
20200311_Exploris_RSLC9_Waters_CC_DIA_M2_1ng	P37802;P37802-2	1.20616829875867e-11	6124.8823	4962.025	4041.807	6492.056	4616.646	8064.789	8521.74	8598.819	5458.896	6542.366	2
20200311_Exploris_RSLC9_Waters_CC_DIA_M2_1ng	P37837	1.8709142952104e-08	28974.481	23910.704	27311.879	25671.189	28072.972	81214.612	67851.379	73673.38	66367.166	57182.463	3
20200311_Exploris_RSLC9_Waters_CC_DIA_M2_1ng	P38117;P38117-2	1.05971001651913e-10	32844.122	33271.501	32636.406	32810.441	33359.9	44540.483	37668.224	39812.988	31320.922	31907.935	6
20200311_Exploris_RSLC9_Waters_CC_DIA_M2_1ng	P38159-1	4.55064859635813e-12	19878.092	20976.291	23912.22	22500.843	22128.362	39001.903	29986.924	33261.947	27398.326	32917.085	5
20200311_Exploris_RSLC9_Waters_CC_DIA_M2_1ng	P38646	4.36767673553647e-10	138967.076	117788.629	136927.17	121411.97	134145.435	140683.632	122432.572	126143.96	96104.917	108560.981	10
20200311_Exploris_RSLC9_Waters_CC_DIA_M2_1ng	P38919	1.09017637646592e-07	3711.761	4150.387	4516.357	2904.554	5143.423	5558.73	5198.94	4918.665	4995.772	5049.789	1
20200311_Exploris_RSLC9_Waters_CC_DIA_M2_1ng	P39019	1.44811426044054e-10	90198.069	77928.98	100264.741	77322.146	82547.859	96794.56	86719.463	89238.728	76523.648	79331.015	4
20200311_Exploris_RSLC9_Waters_CC_DIA_M2_1ng	P39023	2.14410492820347e-08	12329.742	13188.044	16216.823	15177.475	16864.164	31790.052	29889.165	32319.189	25677.346	23992.366	2
20200311_Exploris_RSLC9_Waters_CC_DIA_M2_1ng	P39687	1.15726881245731e-08	6346.998	5059.643	6714.3704	5464.596	6274.117	12026.317	9157.029	9625.862	8307.308	10026.596	2
20200311_Exploris_RSLC9_Waters_CC_DIA_M2_1ng	P39748	1.7174616339248e-09	61625.708	59360.074	67612.872	56498.565	64475.408	39990.8	35307.732	35773.212	27243.304	26127.031	2
20200311_Exploris_RSLC9_Waters_CC_DIA_M2_1ng	P40227-1	1.80526528517822e-10	42565.375	33639.52	40920.291	36422.1	35168.06	76225.234	67314.666	72503.759	61177.552	58205.856	5
20200311_Exploris_RSLC9_Waters_CC_DIA_M2_1ng	P40925;P40925-2;P40925-3	1.25461322283262e-08	48327.284	50795.23	56777.232	44724.71	49336.506	97667.282	76325.312	82066.119	72991.224	69844.672	5
20200311_Exploris_RSLC9_Waters_CC_DIA_M2_1ng	P40926	6.37513853792483e-12	25758.902	23555.615	26492.825	26446.006	27153.19	65246.012	59057.667	62960.142	49042.367	48503.652	4
20200311_Exploris_RSLC9_Waters_CC_DIA_M2_1ng	P40938;P40938-2	1.75678595314336e-07	14340.17	12759.08	14896.63	10952.66	12986.48	15649.26	14731.6	15689	12420.17	13735.54	1
20200311_Exploris_RSLC9_Waters_CC_DIA_M2_1ng	P40939	5.39585980936313e-09	9535.896	7584.48	10062.15	7072.25	9064.183	12031	8996.915	9939.09	9571.88	7811.048	1
20200311_Exploris_RSLC9_Waters_CC_DIA_M2_1ng	P41091	1.82483119200498e-08	14981.535	12943.109	15977.734	13769.034	14689.453	20206.769	18079.294	17399.359	13472.901	13227.842	2
20200311_Exploris_RSLC9_Waters_CC_DIA_M2_1ng	P41227-1;P41227-2	2.08943996698208e-07	4056.539	2468.08	2867.052	2467.512	4030.185	9387.171	7326.678	6097.729	6876.307	6461.323	1
20200311_Exploris_RSLC9_Waters_CC_DIA_M2_1ng	P41250	3.38372031472908e-09	50206.289	52089.414	55824.024	46631.621	50927.327	45476.224	40363.662	40916.724	38445.769	37063.376	4
20200311_Exploris_RSLC9_Waters_CC_DIA_M2_1ng	P41252	5.69691228156805e-08	5865.731	5635.329	6067.705	4616.569	5174.797	6832.48	5094.22	6218.478	4552.729	5595.921	1
20200311_Exploris_RSLC9_Waters_CC_DIA_M2_1ng	P42126;P42126-2	3.2672696600791e-07	14244.934	12728.492	16417.587	12815.882	13098.425	25745.01	22231.33	21760.223	17545.821	20878.946	2
20200311_Exploris_RSLC9_Waters_CC_DIA_M2_1ng	P42166	1.65408245051781e-08	16760.915	17075.099	16095.444	16896.018	15692.111	23029.816	19188.757	22402.729	17065.277	17305.026	2
20200311_Exploris_RSLC9_Waters_CC_DIA_M2_1ng	P42285	5.39944144356943e-06	11067.56	9415.818	10087.89	10486.53	10419.91	19383.37	17347.91	18362.15	12910.15	13833.99	1
20200311_Exploris_RSLC9_Waters_CC_DIA_M2_1ng	P42704	2.11882162398944e-09	55947.78	53755.23	58339.985	54319.45	53833.473	75063.007	68183.389	67526.615	59106.314	60103.72	6
20200311_Exploris_RSLC9_Waters_CC_DIA_M2_1ng	P43243	5.15480233360991e-08	28663.231	23585.292	28207.345	22440.79	28757.615	41890.513	33206.679	36760.249	30605.89	27424.818	5
20200311_Exploris_RSLC9_Waters_CC_DIA_M2_1ng	P43246-1;P43246-2	1.38838860041141e-07	6598.74	6404.802	8442.655	6694.445	7871.376	10110.81	9378.532	8490.146	7890.329	8736.534	1
20200311_Exploris_RSLC9_Waters_CC_DIA_M2_1ng	P43307;P43307-2	5.07430081260943e-08	6380.087	5754.165	6534.942	4831.511	5853.715	3939.296	4647.881	2385.842	2306.167	3558.934	1
20200311_Exploris_RSLC9_Waters_CC_DIA_M2_1ng	P43487;P43487-2	1.02766994448827e-08	4625.244	4086.626	5589.365	3123.17	4758.615	10078.74	8035.084	8210.753	6523.46	7195.337	1
20200311_Exploris_RSLC9_Waters_CC_DIA_M2_1ng	P43686;P43686-2	1.13468474743578e-09	12305.469	8857.794	12941.667	11865.939	11081.649	18010.739	12797.439	17128.045	13307.81	16011.641	2
20200311_Exploris_RSLC9_Waters_CC_DIA_M2_1ng	P45880;P45880-1;P45880-2	8.98040217944338e-09	31078.632	25638.429	28991.345	25427.221	30606.042	46581.643	38481.209	39021.56	30525.229	32947.591	3
20200311_Exploris_RSLC9_Waters_CC_DIA_M2_1ng	P45974-1;P45974-2	3.54058253151276e-08	0	907.7968	0	656.9704	842.9264	1825.992	1247.457	1070.66	1074.256	1872.809	1
20200311_Exploris_RSLC9_Waters_CC_DIA_M2_1ng	P46063	5.99328558662054e-07	6043.879	5737.229	4622.086	5329.105	6318.826	10101.73	7547.679	7119.982	6063.62	6464.063	1
20200311_Exploris_RSLC9_Waters_CC_DIA_M2_1ng	P46109	6.28577419370954e-11	7426.202	7034.232	7819.284	7130.878	6802.408	16854.393	13077.65	14884.497	13344.509	12303.273	2
20200311_Exploris_RSLC9_Waters_CC_DIA_M2_1ng	P46379-1;P46379-2;P46379-3;P46379-4;P46379-5	5.59353077494959e-07	2704.055	1590.506	1661.631	1442.54	1308.919	4154.677	2818.178	3319.714	3375.921	2873.65	1
20200311_Exploris_RSLC9_Waters_CC_DIA_M2_1ng	P46776	6.63996678062626e-08	4700.662	4734.189	4335.601	5955.821	4163.531	8285.337	7398.639	6282.544	5687.794	4352.918	1
20200311_Exploris_RSLC9_Waters_CC_DIA_M2_1ng	P46777	7.86764558845266e-09	100237.534	83407.55	95325.725	84729.406	87321.052	129118.961	105689.021	109322.697	92663.602	87338.959	3
20200311_Exploris_RSLC9_Waters_CC_DIA_M2_1ng	P46779;P46779-2;P46779-3;P46779-4;P46779-5	2.29570546205616e-08	32593.41	26780.18	31645.65	24067.96	24954.09	24263.4	23283.05	22709.77	18090.78	19643.49	1
20200311_Exploris_RSLC9_Waters_CC_DIA_M2_1ng	P46781	2.68526736031706e-08	86058.283	81771.359	90195.13	75745.237	81389.948	66575.111	55272.711	54221.961	48621.767	45311.988	6
20200311_Exploris_RSLC9_Waters_CC_DIA_M2_1ng	P46782	7.55990049751397e-08	52033.168	49558.273	58501.732	53258.401	60457.438	68074.096	61386.543	56468.109	55811.51	49422.206	3
20200311_Exploris_RSLC9_Waters_CC_DIA_M2_1ng	P46783	2.61580725503736e-09	35478.003	31211.428	38417.291	35395.048	35419.589	51751.106	40850.537	40739.032	36359.293	34810.804	3
20200311_Exploris_RSLC9_Waters_CC_DIA_M2_1ng	P46940	1.50097351392437e-07	65539.72	56236.444	66134.19	54645.902	59936.74	103278.02	85441.77	92660.929	73648.035	73728.095	2
20200311_Exploris_RSLC9_Waters_CC_DIA_M2_1ng	P47756-1;P47756-2	2.9582667784315e-08	127778.683	114358.29	133430.081	102916.066	121122.3	99212.374	81217.353	83880.481	68553.698	67636.536	2
20200311_Exploris_RSLC9_Waters_CC_DIA_M2_1ng	P47914	6.17715024187241e-10	53725.915	46425.129	53602.241	44996.742	47958.85	31992.004	30712.517	27137.859	24159.356	22720.826	2
20200311_Exploris_RSLC9_Waters_CC_DIA_M2_1ng	P48444	1.12407874525137e-08	4940.287	5490.864	4813.104	4314.776	5278.437	7913.807	8665.909	7133.75	6537.142	5307.282	1
20200311_Exploris_RSLC9_Waters_CC_DIA_M2_1ng	P48643	1.77694883637063e-11	61573.698	61667.292	72011.871	63002.886	66515.52	153774.897	126986.994	134738.876	111104.589	115567.671	7
20200311_Exploris_RSLC9_Waters_CC_DIA_M2_1ng	P49189	3.78333706380641e-08	11993.86	11724	10635.74	11684.41	11996.59	15719.53	11196.32	16004.52	12121.43	11073.04	1
20200311_Exploris_RSLC9_Waters_CC_DIA_M2_1ng	P49207	7.11965806573756e-09	43123.99	35455.73	38902.41	36706.61	41170.65	41157.43	35012.72	35997.29	28335.97	28328.75	2
20200311_Exploris_RSLC9_Waters_CC_DIA_M2_1ng	P49321	3.50558072662289e-11	23598.783	20745.489	21710.342	22925.106	20853.642	58559.288	52381.499	51802.81	50029.562	43545.638	5
20200311_Exploris_RSLC9_Waters_CC_DIA_M2_1ng	P49327	4.64611542677484e-10	27046.827	23122.108	26301.09	22084.829	23449.011	46815.938	41902.378	45512.876	38038.518	36047.352	5
20200311_Exploris_RSLC9_Waters_CC_DIA_M2_1ng	P49368-1	4.47341663376415e-10	46385.9635	46273.817	47482.319	43958.977	46967.01	118421.602	97490.019	96982.315	82345.15	90533.689	7
20200311_Exploris_RSLC9_Waters_CC_DIA_M2_1ng	P49411	9.56553187334975e-09	70788.102	61418.4374	68643.259	67506.843	70412.362	113015.316	92113.754	95073.254	81086.316	84268.227	6
20200311_Exploris_RSLC9_Waters_CC_DIA_M2_1ng	P49458	4.32725921701633e-08	11069.46	9911.976	11383.75	10725.56	12298.17	22466.82	20498.42	16735.76	18223.47	19341.13	1
20200311_Exploris_RSLC9_Waters_CC_DIA_M2_1ng	P49588;P49588-2	6.03950058268727e-09	43463.293	39557.236	46811.172	41956.261	41822.576	56373.381	44063.295	48270.242	40238.234	36842.704	4
20200311_Exploris_RSLC9_Waters_CC_DIA_M2_1ng	P49591	6.39958110425355e-10	23626.75	23569.321	23669.714	21554.701	20430.873	42194.496	37204.04	37197.24	30301.338	28316.91	4
20200311_Exploris_RSLC9_Waters_CC_DIA_M2_1ng	P49756-1	8.859331673183e-08	1642.537	1919.944	3107.636	2112.799	1904.596	5721.963	5661.834	4975.158	4757.958	4287.959	1
20200311_Exploris_RSLC9_Waters_CC_DIA_M2_1ng	P49773	3.93993292913725e-10	10915.31	9949.194	12351.05	8476.392	10805.15	16459.63	14917.56	14752	12529.81	10958.12	1
20200311_Exploris_RSLC9_Waters_CC_DIA_M2_1ng	P49915	3.94987358683728e-08	55977.875	51529.011	57119.667	49871.903	55584.993	111854.806	94590.911	101780.253	88722.446	89933.681	4
20200311_Exploris_RSLC9_Waters_CC_DIA_M2_1ng	P49916-1;P49916-2;P49916-3;P49916-4	4.53358530360598e-06	11189.91	10499.02	11596.11	12777.07	10111.09	4013.807	5590.295	4337.709	4007.897	3118.536	1
20200311_Exploris_RSLC9_Waters_CC_DIA_M2_1ng	P50213-1;P50213-2	8.53444246098561e-07	99979.19	88146.63	100030.6	95211.69	106361.1	199763.4	171562.4	186078.9	144442.6	159584.1	1
20200311_Exploris_RSLC9_Waters_CC_DIA_M2_1ng	P50238	2.31232626432887e-09	91154.96	81648.67	91434.4	86517.02	88149.38	13116.89	12349.43	8680.697	6817.112	7304.09	1
20200311_Exploris_RSLC9_Waters_CC_DIA_M2_1ng	P50395-1	1.00309235288916e-09	29312.353	28691.964	31097.154	28128.021	28985.8277	51376.858	44359.62	45042.169	39496.235	34694.965	3
20200311_Exploris_RSLC9_Waters_CC_DIA_M2_1ng	P50454	7.99793823942592e-08	3082.605	2241.991	1548.484	2113.24	1470.613	2855.32	2601.982	2606.69	1905.714	1237.617	1
20200311_Exploris_RSLC9_Waters_CC_DIA_M2_1ng	P50897;P50897-2	1.30136689728144e-07	9754.008	9625.735	9875.476	10271.34	7072.793	13635.74	12145.54	12745.8	11121.33	9604.784	1
20200311_Exploris_RSLC9_Waters_CC_DIA_M2_1ng	P50914	3.15197183680436e-08	19405.15	16713.34	17068.28	15525.72	17057.67	10016.81	9830.988	9070.485	8148.949	4966.175	1
20200311_Exploris_RSLC9_Waters_CC_DIA_M2_1ng	P50990;P50990-2	4.72809065628385e-12	89092.707	84686.068	93183.845	85290.307	94519.681	216952.786	189001.522	198775.662	161594.625	161870.706	11
20200311_Exploris_RSLC9_Waters_CC_DIA_M2_1ng	P50991	6.37513853792483e-12	36551.433	34701.1581	37799.689	34393.032	37594.519	80817.449	70990.128	70939.29	62817.356	65313.599	5
20200311_Exploris_RSLC9_Waters_CC_DIA_M2_1ng	P50995;P50995-2	1.52171365575697e-07	11365.628	10727.531	11366.677	10824.449	13162.651	13813.676	12979.05	15327.253	11470.286	12784.158	2
20200311_Exploris_RSLC9_Waters_CC_DIA_M2_1ng	P51148;P51148-2	2.26134648430669e-07	5577.091	5292.042	6938.626	5505.147	4931.601	6862.129	4107.548	3702.044	4241.243	3306.33	1
20200311_Exploris_RSLC9_Waters_CC_DIA_M2_1ng	P51149	8.59756802718696e-08	5273.375	5173.62	6118.79	4359.413	3465.69	10675.09	6487.729	8720.798	7811.35	6758.322	1
20200311_Exploris_RSLC9_Waters_CC_DIA_M2_1ng	P51397	7.24503287390261e-07	5077.006	4231.477	4732.248	3622.087	6060.975	4515.757	4101.098	4595.442	3014.053	3554.372	1
20200311_Exploris_RSLC9_Waters_CC_DIA_M2_1ng	P51572;P51572-2	1.12404212963936e-07	32057.22	25030.6	32228.16	25970.74	28180.71	26460.55	21263.09	21111.763	15330.021	17318.834	2
20200311_Exploris_RSLC9_Waters_CC_DIA_M2_1ng	P51858;P51858-2;P51858-3	9.35485927096883e-09	62648.625	52467.75	65282.953	53067.792	58172.654	71119.602	59573.209	62015.902	50548.016	51292.873	4
20200311_Exploris_RSLC9_Waters_CC_DIA_M2_1ng	P51991-1	3.88681029909297e-10	32540.113	27355.895	33691.332	29682.921	29247.69	56174.126	51431.763	56675.864	43086.612	42231.918	3
20200311_Exploris_RSLC9_Waters_CC_DIA_M2_1ng	P52209;P52209-2	3.23679902688618e-10	65451.941	63368.878	72895.167	60879.427	63213.785	75843.539	64244.803	65596.801	51536.915	55133.279	6
20200311_Exploris_RSLC9_Waters_CC_DIA_M2_1ng	P52272;P52272-2	1.99765552116243e-10	46029.93	40630.784	44363.087	43003.543	51338.362	115301.311	95574.583	89237.065	86942.373	86308.988	7
20200311_Exploris_RSLC9_Waters_CC_DIA_M2_1ng	P52434;P52434-3;P52434-4	8.58277276666662e-08	2496.533	1973.804	3594.448	2821.895	3543.281	3793.161	4140.369	3101.042	2800.83	2250.078	1
20200311_Exploris_RSLC9_Waters_CC_DIA_M2_1ng	P52597	6.29833772207989e-09	20001.956	18604.532	18949.095	16934.108	18857.529	40093.513	34156.266	38055.538	32049.643	30798.491	3
20200311_Exploris_RSLC9_Waters_CC_DIA_M2_1ng	P52788-1	6.09661130652127e-08	3508.424	2845.958	4143.015	2666.369	3388.823	4535.428	1669.565	3729.274	2806.97	2598.491	1
20200311_Exploris_RSLC9_Waters_CC_DIA_M2_1ng	P52789	1.25479857727402e-07	2923.737	3504.638	3409.724	3607.434	3930.094	6006.248	4789.011	4856.484	5435.2	4939.955	1
20200311_Exploris_RSLC9_Waters_CC_DIA_M2_1ng	P53007	5.55806542438087e-07	7643.189	8532.581	10305.38	8114.069	8944.193	12951.03	12746.87	12916.95	10224.16	11459.05	1
20200311_Exploris_RSLC9_Waters_CC_DIA_M2_1ng	P53350	3.30175855523572e-07	5189.401	4672.696	4556.199	3404.947	5583.166	8022.984	7774.814	6327.464	6039.165	6716.24	1
20200311_Exploris_RSLC9_Waters_CC_DIA_M2_1ng	P53396-1;P53396-2	5.00050692611311e-08	15364.196	15696.965	15728.989	12215.393	14398.025	24105.16	22484.743	22563.221	20856.06	18417.378	2
20200311_Exploris_RSLC9_Waters_CC_DIA_M2_1ng	P53618	8.58277276666662e-08	104346.4	94419.32	113943	90980.23	99146.14	52072.74	49469.47	48489.75	43836.26	41895.36	1
20200311_Exploris_RSLC9_Waters_CC_DIA_M2_1ng	P53985	1.69528851306879e-08	7143.529	5204.074	7535.153	5776.479	7760.575	6579.294	4289.31	4954.664	4614.934	3144.54	1
20200311_Exploris_RSLC9_Waters_CC_DIA_M2_1ng	P53992	1.37503295545987e-05	7932.368	6726.855	5590.215	7588.899	6236.707	8975.818	7128.014	7717.089	5478.142	6549.863	1
20200311_Exploris_RSLC9_Waters_CC_DIA_M2_1ng	P53999	2.55423669941939e-09	13752.57	14074.19	13254.23	15445.54	16897.64	24154.17	20240.19	18881.06	19382.43	19047.72	1
20200311_Exploris_RSLC9_Waters_CC_DIA_M2_1ng	P54105	1.34499292239981e-08	1563.718	1477.422	1874.901	1951.228	2462.25	2578.701	2100.37	1799.245	2231.914	2074.714	1
20200311_Exploris_RSLC9_Waters_CC_DIA_M2_1ng	P54577	9.98580502643087e-10	38727.946	35607.562	40317.097	33306.351	37339.165	74057.768	57837.443	65179.378	51282.217	51815.997	6
20200311_Exploris_RSLC9_Waters_CC_DIA_M2_1ng	P54578;P54578-2	1.01258448774227e-08	47527.428	51495.952	55768.247	46706.881	49789.055	82899.797	77166.441	79866.141	64018.678	61593.742	3
20200311_Exploris_RSLC9_Waters_CC_DIA_M2_1ng	P54725-1;P54725-2;P54725-3	3.71456983178197e-07	1380.329	2149.352	2989.428	1951.4	1719.845	5036.676	3757.824	3541.787	2719.835	1899.963	1
20200311_Exploris_RSLC9_Waters_CC_DIA_M2_1ng	P54727	2.42459697321908e-08	18826.663	16735.028	17238.588	17858.512	18440.69	34373.91	23333.313	27734.83	22692.891	23673.48	2
20200311_Exploris_RSLC9_Waters_CC_DIA_M2_1ng	P54819;P54819-2;P54819-3;P54819-5	2.53242565280053e-09	29874.245	26644.082	28856.054	25228.195	27493.188	46793.458	39594.845	41777.092	38396.593	34793.011	3
20200311_Exploris_RSLC9_Waters_CC_DIA_M2_1ng	P54886;P54886-2	3.50215873643963e-05	2456.146	2369.912	2359.059	1898.186	1700.533	3002.639	2750.952	2327.45	1865.759	2004.244	1
20200311_Exploris_RSLC9_Waters_CC_DIA_M2_1ng	P55010	2.61249927724091e-07	19131	14045.98	17599.34	16597.51	17692.38	22813.46	17025.79	20476.46	18009.41	16436.62	1
20200311_Exploris_RSLC9_Waters_CC_DIA_M2_1ng	P55060-1;P55060-3	5.96444128345455e-09	142999.731	135724.597	154675.565	134384.397	141595.623	238327.402	192756.967	203133.439	171221.392	166742.555	3
20200311_Exploris_RSLC9_Waters_CC_DIA_M2_1ng	P55072	4.84122091675767e-09	51469.038	48386.519	58602.265	53274.02	57704.738	86342.274	83888.252	81771.453	76104.273	74295.814	5
20200311_Exploris_RSLC9_Waters_CC_DIA_M2_1ng	P55084;P55084-2	9.65669062501873e-10	19529.181	20121.512	22930.701	20359.844	24097.624	38948.024	30847.35	28648.811	27261.227	23697.047	2
20200311_Exploris_RSLC9_Waters_CC_DIA_M2_1ng	P55265-1;P55265-2;P55265-3;P55265-4;P55265-5	5.21911831862845e-09	10743.88	10678.34	11149.59	9376.789	9443.114	10138.48	8166.55	8809.397	8023.027	9599.743	1
20200311_Exploris_RSLC9_Waters_CC_DIA_M2_1ng	P55735-1;P55735-2;P55735-3;P55735-4	4.90443226501522e-08	5985.352	6313.224	7041.565	6617.649	6814.724	11328.96	11104.63	10277.35	10352.74	10468	1
20200311_Exploris_RSLC9_Waters_CC_DIA_M2_1ng	P55769	4.75352531215084e-09	4578.651	5107.469	6430.696	5472.616	5324.103	9358.869	10067.01	10445.94	7730.385	8697.45	1
20200311_Exploris_RSLC9_Waters_CC_DIA_M2_1ng	P55809	6.62651558520073e-08	13715.397	12505.816	13206.619	11192.444	12830.836	14312.331	12048.442	12568.858	10507.273	8712.519	2
20200311_Exploris_RSLC9_Waters_CC_DIA_M2_1ng	P55884;P55884-2	9.8837780238362e-09	17099.181	17769.575	16421.827	16334.9811	19245.425	24138.307	23154.029	22332.579	18075.548	16751.89	3
20200311_Exploris_RSLC9_Waters_CC_DIA_M2_1ng	P56192	5.85023082851516e-08	5904.93	5631.959	6988.378	5432.66	5309.288	8590.32	7514.207	10175.52	7203.464	7501.252	1
20200311_Exploris_RSLC9_Waters_CC_DIA_M2_1ng	P56385	4.89837276223356e-08	8086.919	7198.365	7129.867	6824.151	7034.564	10766.1	8510.537	9098.075	6882.434	6704.288	1
20200311_Exploris_RSLC9_Waters_CC_DIA_M2_1ng	P56537-1	4.17493495922826e-07	5537.582	4878.712	4040.323	4806.137	5318.851	8562.78	7402.904	7838.28	7167.37	5502.382	1
20200311_Exploris_RSLC9_Waters_CC_DIA_M2_1ng	P58546	2.55127990042862e-08	58082.125	50972.713	57415.902	51859.759	58039.656	75583.545	63320.453	60165.904	55120.646	52716.428	2
20200311_Exploris_RSLC9_Waters_CC_DIA_M2_1ng	P60174;P60174-1	4.37848436628106e-09	109241.291	94874.385	112305.457	93634.066	99979.693	80859.108	79398.931	81323.089	61578.974	60796.638	5
20200311_Exploris_RSLC9_Waters_CC_DIA_M2_1ng	P60709;P63261	2.55201505324861e-12	399715.909	364219.873	417156.632	383443.824	402934.387	693487.452	567506.52	584707.268	496672.677	492303.316	6
20200311_Exploris_RSLC9_Waters_CC_DIA_M2_1ng	P60842	6.794879078545e-10	41358.419	34980.013	40966.45	35741.78	40790.634	52105.071	44172.932	48141.111	41668.988	39697.904	3
20200311_Exploris_RSLC9_Waters_CC_DIA_M2_1ng	P60866;P60866-2	2.19507644863235e-10	51266.18	41802.497	50207.06	46838.445	46324.117	59930.937	49161.455	53644.578	43834.966	42737.361	2
20200311_Exploris_RSLC9_Waters_CC_DIA_M2_1ng	P60900	4.55933303180979e-09	24188.977	25365.868	28566.221	25183.739	27433.156	45215.406	39296.371	37970.485	33621.202	29604.391	3
20200311_Exploris_RSLC9_Waters_CC_DIA_M2_1ng	P60953	6.09495320346546e-08	33335.91	27628.55	29549.28	26926.57	26184.532	49350.1	41276.91	44591.61	39872.89	32604.33	1
20200311_Exploris_RSLC9_Waters_CC_DIA_M2_1ng	P61024	6.66282222740515e-07	4619.051	3579.311	3580.288	2759.561	4651.047	12040.32	9728.619	7688.275	7769.182	8225.002	1
20200311_Exploris_RSLC9_Waters_CC_DIA_M2_1ng	P61026	4.16674811820929e-07	12321.84	9293.441	10745.65	10462.38	11253.24	13364.75	10715.8	11183.56	13470.47	9454.329	1
20200311_Exploris_RSLC9_Waters_CC_DIA_M2_1ng	P61081	7.9519657932707e-07	4169.545	2631.495	2741.797	3093.024	3705.346	3475.704	3311.595	4738.322	2446.551	3403.186	1
20200311_Exploris_RSLC9_Waters_CC_DIA_M2_1ng	P61088	1.8652329636514e-08	16718.521	17214.713	18492.701	12574.086	17664.375	33571.989	25500.258	26633.423	21183.078	22723.853	3
20200311_Exploris_RSLC9_Waters_CC_DIA_M2_1ng	P61158	1.22943486386607e-07	1464.857	1926.571	2206.891	2663.557	2609.885	3544.897	3422.168	2753.504	2514.354	3120.305	1
20200311_Exploris_RSLC9_Waters_CC_DIA_M2_1ng	P61204;P84077	6.5824948301571e-08	4876.385	5118.492	6564.9142	4474.388	6028.073	12377.6386	9427.212	10793.894	8480.6585	8236.9057	2
20200311_Exploris_RSLC9_Waters_CC_DIA_M2_1ng	P61247	4.87425349019934e-10	70228.047	62291.034	76238.532	62338.519	68059.81	88087.197	79742.488	78978.715	70005.792	62956.902	5
20200311_Exploris_RSLC9_Waters_CC_DIA_M2_1ng	P61254;Q9UNX3	9.62048488903027e-09	37544.79	33218.65	34916.68	35559.82	35306.89	47473.83	40526.84	40743.47	35152.48	36077.6	2
20200311_Exploris_RSLC9_Waters_CC_DIA_M2_1ng	P61289-1;P61289-2;P61289-3	2.99184739059236e-09	12719.859	10383.99	11576.434	11582.834	12537.004	20400.827	16785.319	17901.382	15464.168	15477.611	2
20200311_Exploris_RSLC9_Waters_CC_DIA_M2_1ng	P61313-1	6.29285017303352e-09	5079.196	3902.076	4016.039	3978.068	4951.631	6360.566	5075.325	3415.26	3847.993	4135.585	1
20200311_Exploris_RSLC9_Waters_CC_DIA_M2_1ng	P61326;Q96A72	3.06855734600662e-08	10345.503	8095.822	9542.899	8912.226	9139.772	12943.045	11217.901	14261.356	9509.102	10913.76	2
20200311_Exploris_RSLC9_Waters_CC_DIA_M2_1ng	P61353	2.14787640121764e-08	12936.52	14450.5	13932.07	11631.39	14329.83	16995.85	13745.35	14139.58	13567.7	10631.71	1
20200311_Exploris_RSLC9_Waters_CC_DIA_M2_1ng	P61513	3.49142693730924e-06	21554.145	16810.931	18890.965	16473.518	17609.318	38511.977	33999.613	36061.094	31168.037	34806.877	2
20200311_Exploris_RSLC9_Waters_CC_DIA_M2_1ng	P61604	7.19552899739347e-12	48897.414	41753.965	46214.568	42343.53	41163.906	73086.351	60695.038	66454.576	57144.028	53035.122	4
20200311_Exploris_RSLC9_Waters_CC_DIA_M2_1ng	P61923;P61923-4;P61923-5	5.77866655308721e-08	2747.837	4150.374	2345.156	2827.646	3447.588	5543.15	3637.033	4088.099	3520.73	2793.956	1
20200311_Exploris_RSLC9_Waters_CC_DIA_M2_1ng	P61927	2.16069878494617e-08	6606.569	7226.241	6154.965	5819.858	6133.678	4511.6016	3390.919	3105.85	3337.732	1953.588	2
20200311_Exploris_RSLC9_Waters_CC_DIA_M2_1ng	P61962	6.35970686257302e-06	10599.31	7285.221	10224.81	10611.56	9026.765	16739.2	12086.6	16893.72	13002.3	11146.45	1
20200311_Exploris_RSLC9_Waters_CC_DIA_M2_1ng	P61970	1.80944144224551e-09	5602.287	5750.694	4517.059	5580.848	4485.17	7813.318	7794.615	6453.778	6016.868	5976.372	1
20200311_Exploris_RSLC9_Waters_CC_DIA_M2_1ng	P61978;P61978-2;P61978-3	3.57942734881733e-09	530381.451	498437.015	555991.292	495127.266	523081.171	192480.757	174159.184	158358.185	133066.669	132064.151	8
20200311_Exploris_RSLC9_Waters_CC_DIA_M2_1ng	P61981	1.9078054358933e-09	24382.075	22233.665	25481.915	23981.068	23720.448	50320.693	41185.369	41943.441	37728.631	35651.289	4
20200311_Exploris_RSLC9_Waters_CC_DIA_M2_1ng	P62081	1.34777658711822e-10	26755.836	27497.583	26773.356	25804.479	24868.981	37855.763	33772.472	36354.532	27159.141	28091.041	3
20200311_Exploris_RSLC9_Waters_CC_DIA_M2_1ng	P62158	3.46422240920219e-10	144475.241	131423.591	151572.944	126463.323	135191.731	245561.296	199968.413	213330.16	175330.114	177240.394	4
20200311_Exploris_RSLC9_Waters_CC_DIA_M2_1ng	P62191	1.58336792764122e-08	23068.167	20433.637	20395.625	20712.275	21741.051	35751.187	30698.931	34754.456	28043.112	30911.775	4
20200311_Exploris_RSLC9_Waters_CC_DIA_M2_1ng	P62195-1;P62195-2	1.37159187921652e-08	45073.407	42701.907	46553.511	44857.549	43430.569	47405.915	41409.213	39915.907	36246.656	36255.612	3
20200311_Exploris_RSLC9_Waters_CC_DIA_M2_1ng	P62241	1.19036488770205e-08	25747.711	22170.684	23328.737	23011.57	25839.787	30822.44	31250.405	28981.537	23027.872	24460.003	4
20200311_Exploris_RSLC9_Waters_CC_DIA_M2_1ng	P62244	9.03195978114408e-10	33994.38	34901.23	36268.86	29563.67	32456.57	41073.44	36198.91	36254.52	30241.64	27277.12	2
20200311_Exploris_RSLC9_Waters_CC_DIA_M2_1ng	P62249	8.64891021237941e-10	25772.789	26558.42	31076.879	20287.905	25314.184	29465.02	26207.247	26669.596	19966.481	21792.642	2
20200311_Exploris_RSLC9_Waters_CC_DIA_M2_1ng	P62258-1	3.08478026665423e-10	41478.247	33050.489	42801.661	35198.079	38317.49	59710.402	49863.481	55922.951	48370.738	42320.835	4
20200311_Exploris_RSLC9_Waters_CC_DIA_M2_1ng	P62266	1.37637677085103e-11	19041.68	14885.47	20059.15	19359.22	16599.52	20261.47	18200.62	17243.37	16902.12	15216.78	1
20200311_Exploris_RSLC9_Waters_CC_DIA_M2_1ng	P62269	5.59374918650176e-08	9577.706	10170.885	11062.941	10688.005	11449.154	19393.574	14758.711	13069.852	12161.353	11577.882	2
20200311_Exploris_RSLC9_Waters_CC_DIA_M2_1ng	P62277	5.77866655308721e-08	17332.637	14809.323	17731.775	14225.602	18137.703	23771.552	20230.004	19612.597	16323.862	20489.555	3
20200311_Exploris_RSLC9_Waters_CC_DIA_M2_1ng	P62280	1.37637677085103e-11	52754.98	46606.84	52418.276	45979.21	48576.973	58233.453	56711.379	49520.534	47171.361	45977.795	4
20200311_Exploris_RSLC9_Waters_CC_DIA_M2_1ng	P62312	2.41996742139895e-08	10965.083	9656.112	10499.886	9003.327	8478.033	15561.28	15075.249	15888.587	12993.241	15484.48	2
20200311_Exploris_RSLC9_Waters_CC_DIA_M2_1ng	P62314	1.9811301065925e-07	3523.646	2865.677	4929.175	2488.895	3122.017	6301.305	4939.499	4780.139	4555.638	4928.43	1
20200311_Exploris_RSLC9_Waters_CC_DIA_M2_1ng	P62316	9.12359046269583e-07	5164.642	4936.854	5897.896	4651.84	6224.637	11554.38	8523.824	10169.55	9074.271	8009.99	1
20200311_Exploris_RSLC9_Waters_CC_DIA_M2_1ng	P62318;P62318-2	4.39700644166437e-09	3930.867	3905.23	3775.024	4396.007	4767.248	4576.938	5043.548	5248.754	2216.709	5202.458	1
20200311_Exploris_RSLC9_Waters_CC_DIA_M2_1ng	P62333	5.44760799143293e-07	16077.736	17058.229	21036.966	17456.211	17244.25	29808.32	24585.91	25608.15	20479.213	24318.71	2
20200311_Exploris_RSLC9_Waters_CC_DIA_M2_1ng	P62424	7.13151200758478e-11	116527.216	106573.704	108536.8903	101550.2263	108335.9439	157310.088	136387.559	133307.438	113018.327	116521.8307	5
20200311_Exploris_RSLC9_Waters_CC_DIA_M2_1ng	P62491-1;P62491-2;Q15907;Q15907-2	1.83601988830384e-09	15915.4	15642.41	14270.51	13902.06	15550.97	19490.75	19423.57	20072.13	17024.42	15563.01	1
20200311_Exploris_RSLC9_Waters_CC_DIA_M2_1ng	P62701	1.20616829875867e-11	43775.307	43107.22	44586.037	37439.868	45919.651	56277.348	51326.187	48204.823	45740.054	44033.676	4
20200311_Exploris_RSLC9_Waters_CC_DIA_M2_1ng	P62750	2.31232626432887e-09	5282.047	6814.446	6270.275	6806.757	5166.74	7565.191	7046.258	7015.382	4514.728	4454.786	1
20200311_Exploris_RSLC9_Waters_CC_DIA_M2_1ng	P62753	2.13922692199563e-08	51843.663	48513.033	53493.869	50441.048	52159.241	50444.88	47378.055	47242.692	42558.799	38998.589	4
20200311_Exploris_RSLC9_Waters_CC_DIA_M2_1ng	P62805	9.03195978114408e-10	15077.956	16968.008	20053.453	15710.267	15905.233	14764.928	13664.783	14605.415	11597.8133	10754.596	2
20200311_Exploris_RSLC9_Waters_CC_DIA_M2_1ng	P62820;Q9H0U4	5.75256433853103e-08	7979.24	9014.125	9150.016	9704.476	9724.399	12931.97	9212.343	11566.98	10017.09	7994.574	1
20200311_Exploris_RSLC9_Waters_CC_DIA_M2_1ng	P62826	2.14597138486585e-08	7415.683	7299.431	8281.365	6717.832	7383.8	9952.067	9861.148	9323.207	8663.324	8909.654	1
20200311_Exploris_RSLC9_Waters_CC_DIA_M2_1ng	P62829	2.1268469574997e-09	27501.124	22133.64	27563.213	21448.1	25146.064	42012.07	34519.609	38630.52	31777.042	30822.649	2
20200311_Exploris_RSLC9_Waters_CC_DIA_M2_1ng	P62851	3.18808501583347e-08	11915.86	10746.81	13131.62	10321.63	11339.33	17351.56	14309.78	12730.29	10660.26	10269.01	1
20200311_Exploris_RSLC9_Waters_CC_DIA_M2_1ng	P62857	1.13864896329199e-07	2283.612	2359.623	1557.174	1851.689	2319.574	3157.498	3667.671	3526.01	3232.982	2291.401	1
20200311_Exploris_RSLC9_Waters_CC_DIA_M2_1ng	P62861	2.18043886340345e-08	4010.395	3927.281	4361.523	3098.885	4210.874	5232.174	4204.373	4290.423	5179.32	3135.697	1
20200311_Exploris_RSLC9_Waters_CC_DIA_M2_1ng	P62877	0.000187798722302421	5652.656	6051.11	6114.338	4176.93	5469.316	7380.191	5447.492	6170.636	5738.328	4930.173	1
20200311_Exploris_RSLC9_Waters_CC_DIA_M2_1ng	P62879	3.26466366992004e-08	11770.435	11540.806	12771.671	10382.284	10077.691	16080.339	12959.753	11426.962	11788.037	10816.963	2
20200311_Exploris_RSLC9_Waters_CC_DIA_M2_1ng	P62888	1.62194683785102e-09	3622.187	4800.5043	5314.086	5795.797	3664.2514	6476.267	5499.754	6165.085	5715.327	4758.697	2
20200311_Exploris_RSLC9_Waters_CC_DIA_M2_1ng	P62899	1.02766994448827e-08	39413.14	36079.06	36891.91	32888.965	36247.1	49053.45	42420.21	45574.08	37933.14	38468.13	3
20200311_Exploris_RSLC9_Waters_CC_DIA_M2_1ng	P62906	8.64891021237941e-10	63168.762	59896.028	65246.645	56419.908	63671.88	50518.211	45184.797	47039.329	37768.543	35267.253	2
20200311_Exploris_RSLC9_Waters_CC_DIA_M2_1ng	P62910	2.28005802949008e-07	31402.83	33169.61	37701.12	33089.64	36428.03	50918.7	47144.44	43607.87	36221.83	35172.74	1
20200311_Exploris_RSLC9_Waters_CC_DIA_M2_1ng	P62913;P62913-2	6.42735066346073e-09	25723.971	21234.963	27058.615	22543.156	25672.898	42985.71	33912.989	35177.021	31168.443	30766.671	3
20200311_Exploris_RSLC9_Waters_CC_DIA_M2_1ng	P62937	8.57243396572397e-11	16317.012	14090.337	17956.152	14464.882	15874.5623	22591.658	19972.879	17330.45	16863.851	16846.0389	4
20200311_Exploris_RSLC9_Waters_CC_DIA_M2_1ng	P62979	4.68885935485506e-09	75415.369	67389.593	76691.093	64963.284	72795.24	64281.602	53595.245	56984.186	47700.728	52426.711	3
20200311_Exploris_RSLC9_Waters_CC_DIA_M2_1ng	P62993;P62993-2	3.83477531192509e-08	7783.183	7277.503	8934.383	7292.289	7270.133	15166.162	12176.07	14136.369	10176.355	11450.081	2
20200311_Exploris_RSLC9_Waters_CC_DIA_M2_1ng	P63010-1;P63010-2;P63010-3	1.87949256090804e-08	20691.091	17663.534	20053.514	15956.499	16273.994	33859.2	29020.912	29435.335	25230.539	25046.127	3
20200311_Exploris_RSLC9_Waters_CC_DIA_M2_1ng	P63104-1	4.20556952458917e-11	128974.821	114135.003	134254.449	116194.829	121305.185	142123.277	120434.717	119971.293	107146.159	103226.926	5
20200311_Exploris_RSLC9_Waters_CC_DIA_M2_1ng	P63151;P63151-2;Q9Y2T4;Q9Y2T4-2;Q9Y2T4-3;Q9Y2T4-4	3.52343235043643e-08	4870.652	5692.569	4934.01	4130.882	4746.77	5493.377	4266.894	5010.99	4553.993	3821.935	1
20200311_Exploris_RSLC9_Waters_CC_DIA_M2_1ng	P63208	3.36415062104007e-08	27902.129	25621.849	25548.305	21241.173	25230.08	62975.175	53671.939	54441.424	45615.296	43956.894	2
20200311_Exploris_RSLC9_Waters_CC_DIA_M2_1ng	P63241-1;P63241-2	2.16069878494617e-08	32068.75	30611.72	32842.16	27517.135	33856.03	53375.51	44673.02	47664.41	37493.22	39117.13	2
20200311_Exploris_RSLC9_Waters_CC_DIA_M2_1ng	P63244	4.66011329883801e-11	64530.807	64541.126	69516.274	64589.207	67421.576	112681.372	100205.391	104012.592	89765.604	89167.976	8
20200311_Exploris_RSLC9_Waters_CC_DIA_M2_1ng	P63279	4.43873509233923e-08	6056.239	4573.715	6398.602	5509.885	3885.722	9483.9	7021.048	8289.473	7039.628	6821.939	1
20200311_Exploris_RSLC9_Waters_CC_DIA_M2_1ng	P67775;P67775-2	4.50896136694263e-09	15751.393	9739.106	14205.394	10462.138	12045.794	19229.92	19610.431	20157.325	15345.974	15682.562	3
20200311_Exploris_RSLC9_Waters_CC_DIA_M2_1ng	P67809	1.20616829875867e-11	24350.239	22453.929	24720.991	19571.04	22669.0809	35740.287	35746.427	32444.677	28972.526	26614.912	5
20200311_Exploris_RSLC9_Waters_CC_DIA_M2_1ng	P67936	3.01638296016748e-09	52307.794	40599.242	49918.231	42067.89	45188.391	34319.947	31460.239	32134.875	26130.147	25802.923	2
20200311_Exploris_RSLC9_Waters_CC_DIA_M2_1ng	P68036;P68036-3	6.62301853449096e-08	6646.866	7213.211	8183.034	5718.861	7354.824	22813.65	19034.97	19065.48	16515.29	16363.67	1
20200311_Exploris_RSLC9_Waters_CC_DIA_M2_1ng	P68104;Q5VTE0	2.55201505324861e-12	334098.324	314772.027	363278.879	301231.902	336151.446	673644.436	586535.356	617676.003	501689.937	501965.791	10
20200311_Exploris_RSLC9_Waters_CC_DIA_M2_1ng	P68363	5.13260220896774e-11	155810.203	151506.707	162863.023	153634.153	159800.604	311281.228	245146.604	279129.728	220912.764	222765.19	6
20200311_Exploris_RSLC9_Waters_CC_DIA_M2_1ng	P68371	2.55201505324861e-12	155655.706	136036.6612	159622.336	142279.502	162108.267	298517.675	259819.758	277231.328	214837.205	229063.706	6
20200311_Exploris_RSLC9_Waters_CC_DIA_M2_1ng	P68431;P84243;Q16695;Q71DI3	1.16522586562369e-08	40715.769	30774.418	45227.293	37772.506	39665.27	26528.464	22880.309	23196.78	17852.744	19486.899	2
20200311_Exploris_RSLC9_Waters_CC_DIA_M2_1ng	P69891;P69892	1.68454543259337e-08	5719.696	5364.828	4990.36	5305.265	4399.632	33561.42	30585.94	30816.17	28483.86	26324.753	2
20200311_Exploris_RSLC9_Waters_CC_DIA_M2_1ng	P78316;P78316-2	2.54130388472478e-05	11993.86	11724	10635.74	11684.41	11996.59	15719.53	11196.32	16004.52	12121.43	11073.04	1
20200311_Exploris_RSLC9_Waters_CC_DIA_M2_1ng	P78344-1;P78344-2	9.92689165975715e-08	5259.577	4707.584	6326.926	4398.963	5749.559	9590.631	5161.933	6225.379	5420.72	6827	1
20200311_Exploris_RSLC9_Waters_CC_DIA_M2_1ng	P78371-1	3.45549464385794e-08	486411.178	439790.1642	511937.8037	450982.4232	471166.4702	132820.949	117912.3687	88913.9105	77927.617	70370.729	6
20200311_Exploris_RSLC9_Waters_CC_DIA_M2_1ng	P78406	3.13266018979898e-05	19621.12	14696.72	18289.96	14996.22	19058.86	34922.51	30445.35	28927.86	28385.96	25110.4	1
20200311_Exploris_RSLC9_Waters_CC_DIA_M2_1ng	P78417	1.99765552116243e-10	20068.002	20646.344	21677.35	19278.707	22875.057	36995.796	27922.606	31145.8	25249.795	25663.164	3
20200311_Exploris_RSLC9_Waters_CC_DIA_M2_1ng	P78527;P78527-2	3.1540182687438e-09	62170.809	57633.196	56945.894	50405.657	58021.531	69438.236	63696.513	68539.108	51556.704	53153.837	9
20200311_Exploris_RSLC9_Waters_CC_DIA_M2_1ng	P80723	3.61195511495201e-08	8264.095	9524.661	13263.89	7840.985	8777.009	10662.16	7691.771	6498.657	5417.443	6833.326	1
20200311_Exploris_RSLC9_Waters_CC_DIA_M2_1ng	P82970	1.02762881694805e-07	11587.073	9849.145	11141.677	11533.58	11975.813	15721.837	14485.001	13422.402	12880.19	10459.874	2
20200311_Exploris_RSLC9_Waters_CC_DIA_M2_1ng	P82979	5.9426929152744e-08	10987.302	12926.311	12877.216	11678.352	10840.415	18245.501	14885.78	15002.516	15088.671	12899.999	2
20200311_Exploris_RSLC9_Waters_CC_DIA_M2_1ng	P83731	3.72183848829481e-07	24489.596	20001.936	25771.486	22170.454	25393.082	19750.02	14404.426	17625.392	12040.137	14668.303	2
20200311_Exploris_RSLC9_Waters_CC_DIA_M2_1ng	P83916	2.97802666006019e-08	4129.839	3522.075	4285.201	3614.929	3825.722	8051.219	7470.277	8937.155	7308.193	6488.477	1
20200311_Exploris_RSLC9_Waters_CC_DIA_M2_1ng	P84090	3.98449031275557e-06	6237.627	4875.638	6309.94	4538.356	6209.674	11784.25	8938.522	11689.83	8741.947	7946.199	1
20200311_Exploris_RSLC9_Waters_CC_DIA_M2_1ng	P84095	1.0321500919028e-07	7515.43	9524.554	10158.17	5722.694	7896.88	11176.03	7256.588	9803.018	6888.718	7757.276	1
20200311_Exploris_RSLC9_Waters_CC_DIA_M2_1ng	P84103;P84103-2	6.28577419370954e-11	45484.27	41891.05	47103.9566	45867.4986	49859.017	112819.5435	93361.043	105051.35	86928.195	78051.947	3
20200311_Exploris_RSLC9_Waters_CC_DIA_M2_1ng	Q00325-1;Q00325-2	6.00481800851381e-08	23958.984	23491.621	22715.816	22333.981	19444.516	21010.09	18880.672	20376.893	15008.016	16232.269	2
20200311_Exploris_RSLC9_Waters_CC_DIA_M2_1ng	Q00341-1;Q00341-2	7.55990049751397e-08	12916.183	12681.759	13260.652	11633.49	11512.749	29564.75	26502.74	25059.14	21560.032	20391.154	2
20200311_Exploris_RSLC9_Waters_CC_DIA_M2_1ng	Q00610-1;Q00610-2	6.2565306250504e-09	70705.3	70029.216	76437.472	64160.537	74611.784	83622.305	73218.296	68659.004	60282.659	61820.571	8
20200311_Exploris_RSLC9_Waters_CC_DIA_M2_1ng	Q00796	4.65134692657378e-07	8765.065	6317.426	9252.659	5849.475	7599.818	9296.154	7955.06	8826.673	7921.253	6543.017	1
20200311_Exploris_RSLC9_Waters_CC_DIA_M2_1ng	Q00839;Q00839-2	1.58241166372533e-10	59923.559	53932.378	62130.896	51124.556	56485.907	103058.087	86265.045	93100.688	75100.804	72880.347	3
20200311_Exploris_RSLC9_Waters_CC_DIA_M2_1ng	Q01082-1;Q01082-2;Q01082-3	5.30485070145404e-08	7417.429	8932.181	9523.171	7235.64	7526.358	7474.13	5950.823	5335.68	5043.421	5960.985	1
20200311_Exploris_RSLC9_Waters_CC_DIA_M2_1ng	Q01085;Q01085-2	1.06630937959275e-06	4106.371	3333.489	4340.225	2509.152	3413.678	3557.316	3440.485	4067.845	2831.86	2690.776	1
20200311_Exploris_RSLC9_Waters_CC_DIA_M2_1ng	Q01105;Q01105-2;Q01105-3;Q01105-4	3.58618593606433e-08	19660.97	21479.78	20119.91	17412.14	19448.18	30672.38	28556.5	26692.95	25192.97	22395.9	1
20200311_Exploris_RSLC9_Waters_CC_DIA_M2_1ng	Q01130;Q01130-2	4.67527250584603e-07	6910.13	4215.555	5871.372	4890.104	5387.926	11983.48	12269.15	10710.47	9023.994	10651.97	1
20200311_Exploris_RSLC9_Waters_CC_DIA_M2_1ng	Q01518-1;Q01518-2	2.43698213797235e-08	36935.649	31335.127	39344.232	32238.355	34208.37	72740.807	62442.386	68542.837	57376.221	56980.423	3
20200311_Exploris_RSLC9_Waters_CC_DIA_M2_1ng	Q01650	6.70835669319204e-08	131835.7	129429.4	141453.3	115328.7	129130.5	247966.9	214757.6	238836.2	191991.3	174617	1
20200311_Exploris_RSLC9_Waters_CC_DIA_M2_1ng	Q01844;Q01844-2;Q01844-3;Q01844-5;Q01844-6	7.41589441809363e-08	4182.688	5053.12	5171.594	4117.871	5627.192	10651.07	8317.909	9362.281	8554.599	8853.743	1
20200311_Exploris_RSLC9_Waters_CC_DIA_M2_1ng	Q02543	2.78671519713115e-10	35900.118	32376.985	33107.597	28511.212	32065.695	50580.494	41238.051	43933.766	38136.61	35726.78	4
20200311_Exploris_RSLC9_Waters_CC_DIA_M2_1ng	Q02790	8.25293998740852e-09	44113.047	39526.805	45696.662	41501.26	46655.897	68359.298	61191.463	67105.888	52674.201	50765.616	5
20200311_Exploris_RSLC9_Waters_CC_DIA_M2_1ng	Q02878	5.54147660482021e-09	48368.954	45445.433	49159.07	44074.313	48019.907	54433.86	46909.033	49300.707	41493.666	41248.73	3
20200311_Exploris_RSLC9_Waters_CC_DIA_M2_1ng	Q03252	3.75290217793305e-08	8792.903	9204.311	10130.008	7621.412	10447.8	18150.35	16457.631	14940.87	11951.501	13348.838	2
20200311_Exploris_RSLC9_Waters_CC_DIA_M2_1ng	Q03701	6.18951716054834e-08	6635.043	6709.909	7901.995	5419.261	6154.737	10683.45	8383.424	9952.529	7659.156	8110.11	1
20200311_Exploris_RSLC9_Waters_CC_DIA_M2_1ng	Q04323-1;Q04323-2	7.67424704623236e-08	2110.543	1874.934	1914.626	2268.451	1704.806	2416.989	2266.894	1750.582	2372.88	2012.754	1
20200311_Exploris_RSLC9_Waters_CC_DIA_M2_1ng	Q04637;Q04637-3;Q04637-4;Q04637-5;Q04637-6;Q04637-7;Q04637-8;Q04637-9	2.4918313873725e-08	21615.87	20857.407	21981.247	18113.019	21135.475	27419.859	26422.783	25546.45	21058.31	21991.195	3
20200311_Exploris_RSLC9_Waters_CC_DIA_M2_1ng	Q04695	2.9473393725351e-10	115257.953	109685.094	123718.775	106982.432	117692.734	56594.032	49134.384	47338.091	40481.365	39285.892	5
20200311_Exploris_RSLC9_Waters_CC_DIA_M2_1ng	Q04760-1;Q04760-2	6.53186374424682e-09	9714.048	10182.17	11691.23	11144.27	11238.78	19130.54	17237.87	17403.65	12074.97	14021.64	1
20200311_Exploris_RSLC9_Waters_CC_DIA_M2_1ng	Q04917	1.87663317120341e-09	4507.892	2968.065	4565.967	4299.35	4198.721	8193.957	7273.798	6937.37	7008.089	5786.009	1
20200311_Exploris_RSLC9_Waters_CC_DIA_M2_1ng	Q05048	1.1815640254193e-06	3020.259	2996.177	2917.963	3126.323	2946.354	5419.231	3254.023	3966.04	2937.825	4420.014	1
20200311_Exploris_RSLC9_Waters_CC_DIA_M2_1ng	Q06210-1;Q06210-2	1.0321500919028e-07	8569.53	7808.622	9395.837	8804.223	10101.28	17643.87	13549.45	13517.37	12712.98	10292.36	1
20200311_Exploris_RSLC9_Waters_CC_DIA_M2_1ng	Q06265-1;Q06265-2	1.04910332212829e-06	8980.437	8776.698	10521.99	7506.222	10988.8	26228.9	25641.52	23704.93	19647.76	20528.69	1
20200311_Exploris_RSLC9_Waters_CC_DIA_M2_1ng	Q06323-1;Q06323-2;Q06323-3	3.61017660207517e-08	6529.068	6993.146	9450.965	5644.984	6304.77	6707.048	4656.716	5418.828	3734.439	3980.053	1
20200311_Exploris_RSLC9_Waters_CC_DIA_M2_1ng	Q06830	1.34552976649488e-11	84274.303	79314.782	87218.894	82451.923	80586.871	113644.671	93426.608	99786.047	93191.206	86453.176	3
20200311_Exploris_RSLC9_Waters_CC_DIA_M2_1ng	Q07020;Q07020-2	8.28536462995747e-09	18392.34	17183.559	20165.798	19674.295	22838.562	21929.675	17805.763	17781.469	17181.85	14293.025	2
20200311_Exploris_RSLC9_Waters_CC_DIA_M2_1ng	Q07666;Q07666-2	6.30382060397272e-09	31917.992	32480.904	31344.211	28487.248	30672.424	70165.55	56338.718	62834.754	48083.316	46781.053	3
20200311_Exploris_RSLC9_Waters_CC_DIA_M2_1ng	Q07866-1;Q07866-10;Q07866-2;Q07866-3;Q07866-4;Q07866-5;Q07866-6;Q07866-7;Q07866-8;Q07866-9;Q9H0B6;Q9H0B6-2	1.52546750560634e-05	4002.585	4514.623	3453.405	3655.034	3223.539	7721.22	7501.209	8356.802	5168.375	5614.106	1
20200311_Exploris_RSLC9_Waters_CC_DIA_M2_1ng	Q07955-1	3.89833470125439e-10	25321.638	24020.779	26633.628	21108.844	25583.074	44250.164	37585.788	38339.716	36357.074	32544.421	3
20200311_Exploris_RSLC9_Waters_CC_DIA_M2_1ng	Q08211	1.37637677085103e-11	49191.39	47665.281	54437.751	47412.658	51834.507	86735.257	75650.661	74507.647	68232.243	66392.417	8
20200311_Exploris_RSLC9_Waters_CC_DIA_M2_1ng	Q08945	1.69808119485564e-11	24529.039	23325.341	25379.257	23944.745	23989.185	25159.038	18595.394	20895.224	19241.297	18624.929	3
20200311_Exploris_RSLC9_Waters_CC_DIA_M2_1ng	Q09028;Q09028-3	2.57330234171779e-08	33840.142	28386.138	32874.463	26386.405	35056.452	84824.879	78206.542	78540.007	64924.049	61708.63	4
20200311_Exploris_RSLC9_Waters_CC_DIA_M2_1ng	Q09161	5.59374918650176e-08	11541.785	11940.242	12837.737	12302.024	11011.848	21602.53	19194.372	20004.686	18385.913	13792.797	2
20200311_Exploris_RSLC9_Waters_CC_DIA_M2_1ng	Q09666-1	5.69691228156805e-08	31273.937	27887.832	30213.4	26529.596	29228.655	35261.861	30757.563	32046.011	23855.856	27616.471	4
20200311_Exploris_RSLC9_Waters_CC_DIA_M2_1ng	Q10471	1.54311268763758e-05	4862.224	4451.536	7534.466	5223.25	5318.39	5781.313	6091.137	7469.684	5654.732	5587.292	1
20200311_Exploris_RSLC9_Waters_CC_DIA_M2_1ng	Q12769	5.33718372708642e-08	3614.272	2512.975	2795.992	2161.65	3347.864	6868.062	6056.817	5613.563	6753.355	5108.017	1
20200311_Exploris_RSLC9_Waters_CC_DIA_M2_1ng	Q12788	5.59374918650176e-08	8698.934	11351.183	7721.019	9658.737	9028.321	12123.632	10489.378	10441.922	9439.789	8024.402	3
20200311_Exploris_RSLC9_Waters_CC_DIA_M2_1ng	Q12905	7.15186290893607e-11	3612.995	3753.578	4541.548	3065.947	4405	4540.415	5744.731	5157.401	4546.019	3229.654	1
20200311_Exploris_RSLC9_Waters_CC_DIA_M2_1ng	Q12906-4;Q12906-6;Q12906-7	3.2478531386353e-08	11947.539	13333.057	11512.582	10966.463	11261.317	18785.442	17413.444	14757.915	16210.993	13432.057	3
20200311_Exploris_RSLC9_Waters_CC_DIA_M2_1ng	Q12931;Q12931-2	3.24948203450053e-08	22923.108	23814.232	23540.413	19897.173	19994.827	30925.927	32973.567	26421.911	23899.835	21375.454	4
20200311_Exploris_RSLC9_Waters_CC_DIA_M2_1ng	Q13068	5.92287233531876e-08	978.801	0	0	0	0	2830.633	2097.853	2180.3	1982.364	1788.958	1
20200311_Exploris_RSLC9_Waters_CC_DIA_M2_1ng	Q13085-1;Q13085-2;Q13085-3;Q13085-4	2.14410492820347e-08	3506.083	4395.017	4364.88	3433.812	3068.051	5527.846	5683.865	5524.506	4683.496	3733.123	1
20200311_Exploris_RSLC9_Waters_CC_DIA_M2_1ng	Q13148-1	7.73290057702291e-08	6112.651	5130.234	6282.143	4618.176	5089.271	6313.482	5155.432	5351.873	3241.824	4180.323	1
20200311_Exploris_RSLC9_Waters_CC_DIA_M2_1ng	Q13162	4.31920008258911e-08	3523.345	3345.787	3744.732	3918.314	3626.014	4442.594	4821.521	3126.175	3665.922	3979.147	1
20200311_Exploris_RSLC9_Waters_CC_DIA_M2_1ng	Q13177	2.04642853184099e-08	9087.279	8672.284	9270.878	9479.545	8521.22	13972.92	11051.1	14142.81	10497.67	9230.117	1
20200311_Exploris_RSLC9_Waters_CC_DIA_M2_1ng	Q13200	5.00394249750673e-08	22790.56	23114.151	25134.367	21708.004	22686.757	39398.57	31582.088	37568.164	30525.765	31814.104	3
20200311_Exploris_RSLC9_Waters_CC_DIA_M2_1ng	Q13242	6.72838542131224e-10	3074.591	2628.629	1463.813	1767.658	1773.402	3784.952	2483.61	3118.302	2166.447	2587.615	1
20200311_Exploris_RSLC9_Waters_CC_DIA_M2_1ng	Q13247;Q13247-3	8.89125972273039e-06	21121.73	16531.15	17982.53	17402.34	16239.71	36924.48	26669.4	32433.58	24235.42	25974.95	1
20200311_Exploris_RSLC9_Waters_CC_DIA_M2_1ng	Q13263	6.42735066346073e-09	32649.361	33965.658	36939.725	28862.24	35191.399	48553.256	44525.595	47413.423	35983.341	38122.859	5
20200311_Exploris_RSLC9_Waters_CC_DIA_M2_1ng	Q13283	3.52252650207349e-08	4615.369	4150.028	5110.118	3531.412	5086.45	6071.055	5069.997	5485.968	4238.096	4606.72	1
20200311_Exploris_RSLC9_Waters_CC_DIA_M2_1ng	Q13310;Q13310-2;Q13310-3	2.78796790344261e-07	13837.538	9405.798	12967.249	12087.625	11876.959	14645.421	14067.487	11443.117	10937.142	11586.631	2
20200311_Exploris_RSLC9_Waters_CC_DIA_M2_1ng	Q13347	7.57831822368463e-08	37283.155	35068.847	39309.337	36917.008	39714.355	105142.92	86041.233	82283.643	78154.828	74891.77	2
20200311_Exploris_RSLC9_Waters_CC_DIA_M2_1ng	Q13404;Q13404-1;Q13404-2;Q13404-6;Q13404-7	1.02766994448827e-08	12539.03	12241.667	13169.148	12128.763	11419.038	18737.646	13840.068	14433.036	13111.839	12770.628	2
20200311_Exploris_RSLC9_Waters_CC_DIA_M2_1ng	Q13428-1;Q13428-2;Q13428-3;Q13428-4;Q13428-6;Q13428-7;Q13428-8	8.62979646520469e-08	10334.463	9405.415	9861.902	9092.957	10479.294	16542.538	11091.616	13749.492	14621.635	10897.161	2
20200311_Exploris_RSLC9_Waters_CC_DIA_M2_1ng	Q13435	8.88200712052979e-09	26734.508	26922.622	28162.051	24928.154	22206.991	35946.024	32067.064	33185.626	25708.761	27223.726	3
20200311_Exploris_RSLC9_Waters_CC_DIA_M2_1ng	Q13442	5.36009804974218e-06	3356.033	3406.125	4415.852	2788.436	3723.302	13105.08	11018.1	12453.99	9381.635	9407.706	1
20200311_Exploris_RSLC9_Waters_CC_DIA_M2_1ng	Q13451-1	5.67798558147569e-08	25515.533	20674.528	26815.272	23643.706	22798.133	38073.203	32790.435	26771.368	25032.957	25964.359	4
20200311_Exploris_RSLC9_Waters_CC_DIA_M2_1ng	Q13509	1.87949256090804e-08	2362.936	2096.68	1431.826	2182.188	1638.689	5042.432	2741.222	3813.106	2178.518	1847.095	1
20200311_Exploris_RSLC9_Waters_CC_DIA_M2_1ng	Q13523	5.93709756577983e-08	5001.946	5196.94	4270.815	5141.625	4972.421	8206.417	5299.453	7024.201	4831.82	5563.14	1
20200311_Exploris_RSLC9_Waters_CC_DIA_M2_1ng	Q14011	2.43150085602678e-07	813.1368	0	1150.302	0	708.3719	1487.51	2226.498	1420.429	1214.459	1166.44	1
20200311_Exploris_RSLC9_Waters_CC_DIA_M2_1ng	Q14019	7.11965806573756e-09	14566.459	15029.48	14420.046	11530.597	13342.365	18952.559	19282.228	19851.587	12628.01	12009.923	2
20200311_Exploris_RSLC9_Waters_CC_DIA_M2_1ng	Q14103-3	1.7642732864926e-10	21299.32	21813.6563	20702.985	22210.947	22627.525	48131.701	39338.502	42159.478	33737.066	35619.827	4
20200311_Exploris_RSLC9_Waters_CC_DIA_M2_1ng	Q14141-1;Q14141-2;Q14141-4	2.23913962845617e-07	5764.143	4907.881	5615.698	4673.208	5419.105	7438.805	6332.626	7303.764	6636.088	5642.089	1
20200311_Exploris_RSLC9_Waters_CC_DIA_M2_1ng	Q14152;Q14152-2	1.97760583359512e-11	12805.989	9501.117	12748.151	9755.44	11928.484	14591.463	12971.894	14510.866	11832.743	10738.701	3
20200311_Exploris_RSLC9_Waters_CC_DIA_M2_1ng	Q14157-1;Q14157-4	9.24018117624709e-08	9120.962	7211.666	9673.435	8582.693	8453.101	15890.01	16181	12201.61	12402.38	13593.39	1
20200311_Exploris_RSLC9_Waters_CC_DIA_M2_1ng	Q14203;Q14203-2;Q14203-3;Q14203-4;Q14203-5;Q14203-6	3.47548240629077e-06	7710.149	5519.377	6426.244	5157.462	5603.261	11629.4	10258.3	11047.21	6615.159	9522.865	1
20200311_Exploris_RSLC9_Waters_CC_DIA_M2_1ng	Q14204	5.33590875824456e-08	21065.338	19082.523	22573.404	18658.192	18504.481	32080.208	25526.662	26099.441	23773.762	21172.57	5
20200311_Exploris_RSLC9_Waters_CC_DIA_M2_1ng	Q14244;Q14244-2;Q14244-3;Q14244-4;Q14244-5;Q14244-6;Q14244-7	3.34771640165057e-07	733.4299	0	955.9908	628.2903	0	604.5916	0	0	0	0	1
20200311_Exploris_RSLC9_Waters_CC_DIA_M2_1ng	Q14258	4.86446084928709e-06	10241.48	7956.146	8181.251	9003.647	10079.88	25734.15	20905.57	24203.83	18479.12	21924.78	1
20200311_Exploris_RSLC9_Waters_CC_DIA_M2_1ng	Q14376	2.99445619068692e-08	5156.127	6473.994	5012.479	6296.402	6903.321	10608.6	10512.82	9796.142	8786.495	8597.974	1
20200311_Exploris_RSLC9_Waters_CC_DIA_M2_1ng	Q14444-1;Q14444-2	1.28402586610991e-07	8470.805	9046.199	9475.268	6911.587	9741.376	18201.232	18300.395	15920.834	15424.131	12855.849	2
20200311_Exploris_RSLC9_Waters_CC_DIA_M2_1ng	Q14498-1;Q14498-2	1.99402436739051e-09	6354.924	4907.183	6210.036	5403.639	4798.231	11846.419	9167.227	9864.388	9361.799	7530.965	2
20200311_Exploris_RSLC9_Waters_CC_DIA_M2_1ng	Q14566	2.75650379766026e-09	9670.351	9311.674	11414.737	9258.835	8359.322	13930.869	10724.919	9860.519	10003.674	9959.07	2
20200311_Exploris_RSLC9_Waters_CC_DIA_M2_1ng	Q14671-1;Q14671-2;Q14671-3;Q14671-4	6.39813388350469e-09	35650.105	28889.067	36255.859	31446.4	32850.828	38808.75	34426.834	31392.411	29108.601	28867.71	2
20200311_Exploris_RSLC9_Waters_CC_DIA_M2_1ng	Q14697-1;Q14697-2	1.87447588715772e-10	7778.209	5924.159	7399.144	6354.839	7609.653	8289.439	5405.066	6414.068	5206.36	6399.2219	3
20200311_Exploris_RSLC9_Waters_CC_DIA_M2_1ng	Q14847;Q14847-2	8.89111184304879e-07	5111.813	5220.584	5405.411	6226.481	5554.204	11107.41	8538.557	8512.858	7346.64	7245.928	1
20200311_Exploris_RSLC9_Waters_CC_DIA_M2_1ng	Q14974	8.97822177797579e-09	10283.22	14735.2406	13250.049	12007.4291	11861.854	24339.277	20026.432	19579.269	17925.41	15899.196	3
20200311_Exploris_RSLC9_Waters_CC_DIA_M2_1ng	Q14978-1;Q14978-2;Q14978-3	6.76106748596763e-09	22039.862	25090.31	23821.645	22545.534	25080.976	40272.031	32935.746	33313.783	29583.292	27915.771	5
20200311_Exploris_RSLC9_Waters_CC_DIA_M2_1ng	Q14980-1;Q14980-2	6.00481800851381e-08	14560.05	10399.01	14679.57	13527.5597	14432.57	28119.26	24886.253	20775.55	20399.814	17858.5679	2
20200311_Exploris_RSLC9_Waters_CC_DIA_M2_1ng	Q15019;Q15019-2;Q15019-3	1.28888084238734e-08	3375.537	3326.388	2562.345	3249.809	3497.483	4110.983	4858.105	4999.481	4220.135	3228.895	1
20200311_Exploris_RSLC9_Waters_CC_DIA_M2_1ng	Q15029;Q15029-2;Q15029-3	6.39958110425355e-10	15596.1935	15725.847	14729.725	14923.342	17209.5428	38841.007	33003.201	29388.108	28986.467	24396.909	2
20200311_Exploris_RSLC9_Waters_CC_DIA_M2_1ng	Q15046;Q15046-2	4.11493882650047e-08	7428.102	6824.778	6476.893	8716.273	6185.626	13856.9	13660.43	12457.86	10966.69	12761.61	1
20200311_Exploris_RSLC9_Waters_CC_DIA_M2_1ng	Q15050	5.35257984240477e-08	9692.474	8623.307	11389.939	8109.292	10166.203	17394.301	17123.954	14420.954	12681.243	12707.555	2
20200311_Exploris_RSLC9_Waters_CC_DIA_M2_1ng	Q15056-1;Q15056-2	2.64782310109565e-07	2018.394	1870.811	2407.034	2155.774	2622.125	3783.449	3681.997	4744.066	2500.142	3235.238	1
20200311_Exploris_RSLC9_Waters_CC_DIA_M2_1ng	Q15084-1;Q15084-2;Q15084-3;Q15084-4;Q15084-5	3.08985412431209e-10	29384.024	23613.997	27892.155	26024.526	26391.201	34258.118	27465.158	27709.169	24695.655	24582.283	2
20200311_Exploris_RSLC9_Waters_CC_DIA_M2_1ng	Q15149-1;Q15149-2;Q15149-3;Q15149-4;Q15149-5;Q15149-6;Q15149-7;Q15149-8;Q15149-9	6.31342771968073e-10	70615.144	74350.976	74342.953	65808.889	72972.947	78999.796	68631.794	71453.836	57250.615	60705.627	13
20200311_Exploris_RSLC9_Waters_CC_DIA_M2_1ng	Q15185;Q15185-3;Q15185-4	1.82180061697304e-08	14190.19	11504.52	14097.74	11395.11	13313.12	14595.64	13628.14	15144.4	9608.084	10450.92	1
20200311_Exploris_RSLC9_Waters_CC_DIA_M2_1ng	Q15233;Q15233-2	6.35985903681745e-09	66503.102	59538.941	68749.535	56790.746	68991.269	106149.455	92598.959	104384.928	80416.704	84936.28	5
20200311_Exploris_RSLC9_Waters_CC_DIA_M2_1ng	Q15287-1;Q15287-2;Q15287-3	8.30102634714662e-08	6364.251	5611.451	4783.755	5790.205	5004.671	9749.341	7368.147	7556.019	7078.746	5854.693	1
20200311_Exploris_RSLC9_Waters_CC_DIA_M2_1ng	Q15365	5.04722390803446e-11	5992.292	7045.869	6617.08	5803.524	4745.475	10187.102	8786.93	8128.647	5181.494	6640.744	2
20200311_Exploris_RSLC9_Waters_CC_DIA_M2_1ng	Q15366-1;Q15366-2;Q15366-3;Q15366-4;Q15366-5;Q15366-6;Q15366-7;Q15366-8	7.15171511027933e-11	88521.161	79764.853	93733.512	82994.797	86017.255	144109.365	118340.878	128515.089	106983.569	100548.049	7
20200311_Exploris_RSLC9_Waters_CC_DIA_M2_1ng	Q15370;Q15370-2	6.99830190822191e-08	43153.88	37645.53	41974.67	33162.45	36791.86	71351.81	65701.62	66458.25	52932.05	51241.82	2
20200311_Exploris_RSLC9_Waters_CC_DIA_M2_1ng	Q15393-1	5.50224183205099e-08	13035.346	9796.209	11804.587	9802.4475	11698.3724	25257.378	21582.934	25274.556	19422.827	17972.917	3
20200311_Exploris_RSLC9_Waters_CC_DIA_M2_1ng	Q15424-1;Q15424-3;Q15424-4	9.26988502339616e-08	3376.24	3432.921	3722.022	3286.198	2591.559	6092.013	4474.045	5572.669	3631.283	5201.602	1
20200311_Exploris_RSLC9_Waters_CC_DIA_M2_1ng	Q15428	1.4122008849776e-07	1861.894	3100.01	1683.321	1398.438	2555.604	3501.161	3724.229	4767.858	3231.773	2945.526	1
20200311_Exploris_RSLC9_Waters_CC_DIA_M2_1ng	Q15459	2.16069878494617e-08	28925.785	26926.356	30607.62	26135.139	29830.465	47113.166	40648.648	44048.975	36315.358	39111.314	4
20200311_Exploris_RSLC9_Waters_CC_DIA_M2_1ng	Q15631-1	2.29195173546002e-05	2626.447	2470.074	3648.431	2409.433	2261.755	5334.246	4150.744	4339.318	3863.404	3852.385	1
20200311_Exploris_RSLC9_Waters_CC_DIA_M2_1ng	Q15651-1;Q15651-2	6.7936837249535e-05	8060.353	9951.889	9852.277	7931.597	7772.912	3872.18	3674.249	3096.083	2726.62	3911.785	1
20200311_Exploris_RSLC9_Waters_CC_DIA_M2_1ng	Q15691	3.66391723409679e-08	14640.579	10043.674	13173.513	11793.513	12200.518	18078.86	16449.208	16794.724	15459.073	12375.193	2
20200311_Exploris_RSLC9_Waters_CC_DIA_M2_1ng	Q15717;Q15717-2	8.30102634714662e-08	4283.238	4304.735	5149.307	4099.33	3779.597	9411.736	6970.608	7625.933	6346.905	6988.339	1
20200311_Exploris_RSLC9_Waters_CC_DIA_M2_1ng	Q15843	5.60872743735374e-05	949.9495	2235.43	1350.797	1468.631	1567.321	2365.391	2166.63	1666.932	1436.974	1118.091	1
20200311_Exploris_RSLC9_Waters_CC_DIA_M2_1ng	Q15942;Q15942-2	5.12111510117108e-08	4207.072	3463.479	4028.434	4116.322	3976.314	5009.418	5441.09	8295.287	5996.46	5189.199	1
20200311_Exploris_RSLC9_Waters_CC_DIA_M2_1ng	Q16181;Q16181-2	1.42870982292849e-07	14241.25	18203.2	16197.12	14792.66	15340.75	15192.71	13514.09	13732.18	11464.21	10559.24	1
20200311_Exploris_RSLC9_Waters_CC_DIA_M2_1ng	Q16186	3.79841413169632e-08	4623.126	5461.736	4779.0318	5235.946	5782.672	8581.32	6460.752	7858.203	6721.208	6433.19	2
20200311_Exploris_RSLC9_Waters_CC_DIA_M2_1ng	Q16222-1;Q16222-2;Q16222-3	1.58241166372533e-10	15918.25	15761.054	17735.187	14830.329	17204.71	46416.039	37248.851	38140.831	32091.504	34403.419	2
20200311_Exploris_RSLC9_Waters_CC_DIA_M2_1ng	Q16531	1.73422024918433e-08	12793.36	14754.94	12544.38	12324.75	15621.67	20460.49	16071.07	15125.65	14143.64	15832.45	1
20200311_Exploris_RSLC9_Waters_CC_DIA_M2_1ng	Q16543	1.15726881245731e-08	3930.613	3167.105	3232.338	2762.346	3648.52	7738.646	5405.104	7413.934	5361.207	5568.791	1
20200311_Exploris_RSLC9_Waters_CC_DIA_M2_1ng	Q16629;Q16629-2;Q16629-3;Q16629-4	5.93018172630964e-09	7934.322	6220.5084	7318.975	7183.988	8327.392	15588.298	13205.182	12223.382	11276.287	9034.583	2
20200311_Exploris_RSLC9_Waters_CC_DIA_M2_1ng	Q16658	1.20937481287471e-10	22250.742	19679.992	24671.509	20114.308	23476.573	62610.79	52220.24	60891.28	51195.77	48922.97	2
20200311_Exploris_RSLC9_Waters_CC_DIA_M2_1ng	Q16718;Q16718-2	3.93374913272543e-06	4071.489	4586.896	5102.934	4193.083	4575.541	10537.51	8286.782	10284.19	6510.073	7043.597	1
20200311_Exploris_RSLC9_Waters_CC_DIA_M2_1ng	Q16851;Q16851-2	3.05861566159608e-09	6358.256	6820.749	7011.222	7197.276	6126.803	11290.203	10466.168	9705.636	7320.741	7955.758	2
20200311_Exploris_RSLC9_Waters_CC_DIA_M2_1ng	Q16881-1;Q16881-2;Q16881-3;Q16881-4;Q16881-5;Q16881-6;Q16881-7	2.51915012724492e-10	8371.475	8855.236	8956.891	7892.479	9368.684	10632.78	9488.519	9128.985	7606.647	6263.587	1
20200311_Exploris_RSLC9_Waters_CC_DIA_M2_1ng	Q16891-2	5.59374918650176e-08	13776.831	11005.077	13599.275	11932.071	12612.18	21764.143	16713.645	18231.179	15640.715	15911.275	2
20200311_Exploris_RSLC9_Waters_CC_DIA_M2_1ng	Q1KMD3	4.57574235425267e-08	11689.79	10967.13	13134.99	10417.79	9429.397	20067.7	17234.67	17588.38	14643.08	11529.08	1
20200311_Exploris_RSLC9_Waters_CC_DIA_M2_1ng	Q2KHT3;Q2KHT3-2	5.15480233360991e-08	9060.224	10418.84	12356.75	9189.28	9685.755	16185.34	12287.81	12755.14	11046.57	9488.273	1
20200311_Exploris_RSLC9_Waters_CC_DIA_M2_1ng	Q2NL82	2.40123427278216e-05	8024.347	5767.168	6177.077	6545.468	5833.962	9414.057	7699.348	8325.122	6485.611	6049.857	1
20200311_Exploris_RSLC9_Waters_CC_DIA_M2_1ng	Q2TAY7	3.78610422550263e-08	2298.658	3328.909	3036.289	3383.958	3271.121	6067.621	4346.572	4852.348	5278.249	3283.705	1
20200311_Exploris_RSLC9_Waters_CC_DIA_M2_1ng	Q32MZ4-3	1.15916072109676e-06	3770.959	3683.973	3623.218	3217.612	3077.36	5017.619	4511.477	5874.499	4003.67	3588.063	1
20200311_Exploris_RSLC9_Waters_CC_DIA_M2_1ng	Q3MHD2;Q3MHD2-2	3.15187418561778e-07	1731.812	1494.985	2545.447	1684.552	2658.356	4384.538	4183.596	3994.624	3107.191	3463.713	1
20200311_Exploris_RSLC9_Waters_CC_DIA_M2_1ng	Q494V2-1;Q494V2-2	2.14787640121764e-08	66724.64	59491.9	67379.44	57908.08	65963.07	13367.99	12536.3	10285.54	8267.044	7524.343	1
20200311_Exploris_RSLC9_Waters_CC_DIA_M2_1ng	Q53GS9;Q53GS9-3	2.07205073120816e-07	1305.219	783.0424	1578.384	1686.738	1053.2	2064.762	2098.575	1649.601	1655.895	2042.635	1
20200311_Exploris_RSLC9_Waters_CC_DIA_M2_1ng	Q5T4S7-1;Q5T4S7-2;Q5T4S7-3;Q5T4S7-4	1.41173860905917e-05	6383.18	5613.348	6162.418	5478.807	6496.919	9710.173	8632.238	7791.208	6474.273	7159.103	1
20200311_Exploris_RSLC9_Waters_CC_DIA_M2_1ng	Q6FI81-1	4.90979770628745e-05	37606.87	36835.58	47756.53	32559.42	37454.13	48078.74	39870.34	41975.66	34386.82	35561.95	1
20200311_Exploris_RSLC9_Waters_CC_DIA_M2_1ng	Q6P161	2.7622897758698e-05	10721.8	10615.63	14116.98	10975.33	11408.52	15725.99	14504.03	14991.02	14347.63	11481.68	1
20200311_Exploris_RSLC9_Waters_CC_DIA_M2_1ng	Q6P2Q9	3.20232715012698e-08	6010.748	5649.941	5796.427	4005.407	4640.562	9343.108	6825.12	7326.756	6530.833	6973.177	2
20200311_Exploris_RSLC9_Waters_CC_DIA_M2_1ng	Q6PD74;Q6PD74-2	8.37194001951035e-07	3954.092	4003.637	3620.581	4270.248	4486.821	10713.25	7207.398	7019.4	8191.745	6660.785	1
20200311_Exploris_RSLC9_Waters_CC_DIA_M2_1ng	Q6PKG0-1	7.45720841950558e-10	6799.157	6086.522	4362.375	5733.447	6466.537	8527.966	7464.675	9927.4	6088.279	6239.688	1
20200311_Exploris_RSLC9_Waters_CC_DIA_M2_1ng	Q6PL18-1	3.23485958040159e-07	6844.853	4427.137	4991.545	4094.095	5179.259	5965.552	6496.129	8100.453	5303.213	4561.346	1
20200311_Exploris_RSLC9_Waters_CC_DIA_M2_1ng	Q6YN16;Q6YN16-2	4.89210445487025e-06	8666.558	6957.294	9173.91	7820.538	7688.943	10045.25	7816.723	8412.218	8577.836	6096.394	1
20200311_Exploris_RSLC9_Waters_CC_DIA_M2_1ng	Q7KZF4	7.14909593216001e-09	39986.515	34633.444	36443.092	36712.766	39177.972	75543.869	65736.949	66732.45	57824.161	57170.908	7
20200311_Exploris_RSLC9_Waters_CC_DIA_M2_1ng	Q7L014	7.6214746826402e-08	24707.438	17372.757	20411.467	16853.537	19642.441	25166.09	23630.79	24084.101	22131.433	19901.331	3
20200311_Exploris_RSLC9_Waters_CC_DIA_M2_1ng	Q7L0Y3	1.09782118426556e-06	9780.143	9418.239	10559.58	8665.079	11119.6	10337.93	8303.163	8788.199	8793.394	8161.98	1
20200311_Exploris_RSLC9_Waters_CC_DIA_M2_1ng	Q7RTV0	8.16200566643241e-08	7854.359	6332.4	9480.509	7767.34	8117.811	14783.13	13675.37	14928.85	13016.77	11369.21	1
20200311_Exploris_RSLC9_Waters_CC_DIA_M2_1ng	Q7Z2W4	1.50097351392437e-07	8877.815	8436.702	7846.292	6569.3688	6923.078	13441.599	10164.934	10307.815	11461.707	9308.1836	2
20200311_Exploris_RSLC9_Waters_CC_DIA_M2_1ng	Q7Z6Z7;Q7Z6Z7-2;Q7Z6Z7-3	6.72591610296147e-06	4195.817	3300.649	4086.791	2603.496	4323.229	3983.938	3475.507	3723.896	2355.125	2166.787	1
20200311_Exploris_RSLC9_Waters_CC_DIA_M2_1ng	Q86U42-1;Q86U42-2;Q92843-2	3.78652378335655e-07	13718.348	13603.217	14560.167	13784.717	15703.397	41240.67	35955.38	36822.65	31714.89	29516.41	2
20200311_Exploris_RSLC9_Waters_CC_DIA_M2_1ng	Q86UX7;Q86UX7-2	5.17335204281026e-08	16112.867	14092.685	19191.878	15207.615	14970.509	22939.89	17489.3	21111.147	18280.497	16145.904	2
20200311_Exploris_RSLC9_Waters_CC_DIA_M2_1ng	Q86V81	1.79323303827435e-06	11594.318	10986.9	11142.982	11430.367	12665.609	17162.89	15273.996	14201.076	13871.097	12768.086	2
20200311_Exploris_RSLC9_Waters_CC_DIA_M2_1ng	Q86Y56;Q86Y56-3	4.71240583863579e-06	9631.238	8167.4	10826.02	9210.104	8493.555	18282.8	16221.94	17332.32	15545.92	15918.5	1
20200311_Exploris_RSLC9_Waters_CC_DIA_M2_1ng	Q8IUE6	2.55201505324861e-12	153667.24	140133.42	165580.27	138101.31	154380.1	178286.83	165433.1	168453.49	137286.89	149303.45	1
20200311_Exploris_RSLC9_Waters_CC_DIA_M2_1ng	Q8IZ69;Q8IZ69-2	2.52045988824585e-07	10301.09	6558.906	7846.711	8287.467	7680.605	13514.7	9001.318	12956.8	7050.571	9140.036	1
20200311_Exploris_RSLC9_Waters_CC_DIA_M2_1ng	Q8IZL8	1.11209903325259e-07	5705.282	3724.406	6028.257	4256.832	6343.116	6516.275	6357.656	5775.677	5062.5	6531.847	1
20200311_Exploris_RSLC9_Waters_CC_DIA_M2_1ng	Q8N163-1;Q8N163-2	6.79651698760359e-09	15899.902	14135.753	13627.301	14643.73	15669.872	26450.583	22921.668	23829.48	19483.446	19783.956	3
20200311_Exploris_RSLC9_Waters_CC_DIA_M2_1ng	Q8N1F7-1	1.05281042533807e-07	6917.511	6459.35	7657.097	6754.771	7797.371	13660.1	9606.206	9354.182	8130.417	8113.742	1
20200311_Exploris_RSLC9_Waters_CC_DIA_M2_1ng	Q8N1G4	1.98618853600419e-07	14649.747	13241.712	15048.083	12591.937	15095.542	25828.829	22281.823	21482.138	16411.501	18413.605	3
20200311_Exploris_RSLC9_Waters_CC_DIA_M2_1ng	Q8N684-1;Q8N684-2;Q8N684-3	1.02766994448827e-08	1773.957	3932.061	4267.521	3633.784	4507.525	5965.427	4754.639	5143.713	4530.027	4092.707	1
20200311_Exploris_RSLC9_Waters_CC_DIA_M2_1ng	Q8NBJ5	8.06176718663478e-06	3668.825	2943.517	2896.931	3344.236	2943.382	2537.932	2082.165	2613.059	1790.948	1479.926	1
20200311_Exploris_RSLC9_Waters_CC_DIA_M2_1ng	Q8NC51-1;Q8NC51-2	1.25753846473078e-07	7309.472	7450.051	7639.498	6044.572	6604.451	11737.73	8719.992	8509.105	9642.238	6671.595	1
20200311_Exploris_RSLC9_Waters_CC_DIA_M2_1ng	Q8NC51-3;Q8NC51-4	5.60918377755957e-10	40997.634	40264.768	42779.483	38751.712	46745.004	59370.82	51525.428	50873.767	46847.324	41605.403	6
20200311_Exploris_RSLC9_Waters_CC_DIA_M2_1ng	Q8NE71-1	1.26473005907513e-07	15713.601	13499.685	17972.832	14328.646	16980.138	19515.518	19178.923	19880.753	15990.141	16530.472	2
20200311_Exploris_RSLC9_Waters_CC_DIA_M2_1ng	Q8TAT6-1;Q8TAT6-2	2.37777502171137e-07	3472.316	4437.974	4075.184	4004.95	4316.389	6118.84	5905.233	6304.903	4037.695	3173.565	1
20200311_Exploris_RSLC9_Waters_CC_DIA_M2_1ng	Q8TCS8	7.68608742375619e-08	5152.71	4245.833	4399.871	3497.68	5410.244	5264.523	3742.692	4854.978	5262.798	4727.533	1
20200311_Exploris_RSLC9_Waters_CC_DIA_M2_1ng	Q8TEQ6	5.95713799246361e-07	4620.999	4402.892	4189.288	4930.481	4494.179	8786.946	5063.613	5579.112	4892.857	4948.152	1
20200311_Exploris_RSLC9_Waters_CC_DIA_M2_1ng	Q8WUD4	1.96552602268479e-05	4560.318	4552.089	4679.665	3650.709	5209.787	10038.92	8025.117	9052.799	8416.412	6374.56	1
20200311_Exploris_RSLC9_Waters_CC_DIA_M2_1ng	Q8WUM4	6.53709460635488e-10	43080.024	37122.899	45590.117	37245.2	40756.642	58492.191	49794.116	48024.847	43163.814	39144.338	6
20200311_Exploris_RSLC9_Waters_CC_DIA_M2_1ng	Q8WVJ2	2.76347875598782e-07	2275.398	2260.61	2627.136	1957.069	1410.027	5291.749	2515.383	4592.621	3567.7	3544.925	1
20200311_Exploris_RSLC9_Waters_CC_DIA_M2_1ng	Q8WW33	7.21561744125645e-08	2602.627	2107.793	3081.701	2765.929	1905.167	6240.583	4428.502	4849.248	4261.625	3863.425	1
20200311_Exploris_RSLC9_Waters_CC_DIA_M2_1ng	Q8WWM7-1;Q8WWM7-2;Q8WWM7-3;Q8WWM7-4;Q8WWM7-5;Q8WWM7-6;Q8WWM7-8;Q8WWM7-9	1.82483119200498e-08	11147.798	11343.157	12564.078	10304.628	11329.833	20352.281	16095.195	14668.554	15587.973	12562.074	2
20200311_Exploris_RSLC9_Waters_CC_DIA_M2_1ng	Q8WXX5	5.32679228854286e-08	32123.9	28759.06	26970.72	26968.52	25472.5	21519.26	18034.91	17669.95	13201	17360.57	1
20200311_Exploris_RSLC9_Waters_CC_DIA_M2_1ng	Q8WZA0;Q8WZA0-2	1.96450491041521e-05	8706.91	5841.017	6936.511	7614.648	7403.745	12502.24	11023.73	11500.29	9370.412	9296.511	1
20200311_Exploris_RSLC9_Waters_CC_DIA_M2_1ng	Q92598;Q92598-2	3.79369458950685e-09	23422.078	22146.373	24336.001	21027.711	21682.921	43348.973	34624.965	37763.538	33073.139	31652.92	4
20200311_Exploris_RSLC9_Waters_CC_DIA_M2_1ng	Q92616	2.68921534462023e-06	5845.798	5105.839	6059.268	4758.826	4602.629	9089.238	7481.447	7813.287	6901.194	7134.211	1
20200311_Exploris_RSLC9_Waters_CC_DIA_M2_1ng	Q92621	7.55990049751397e-08	12002.474	8427.961	8533.931	7962.412	10858.694	15968.337	14258.562	13594.543	13592.85	13871.634	2
20200311_Exploris_RSLC9_Waters_CC_DIA_M2_1ng	Q92841;Q92841-1;Q92841-3	1.32849859869594e-10	54129.113	47386.978	49896.933	46960.756	47550.863	83350.467	75884.097	75810.988	66822.663	60179.041	5
20200311_Exploris_RSLC9_Waters_CC_DIA_M2_1ng	Q92922	7.76274418830767e-06	3176.253	3272.255	2644.199	3784.222	4548.382	7483.665	6002.694	5459.892	4619.92	5097.198	1
20200311_Exploris_RSLC9_Waters_CC_DIA_M2_1ng	Q92945	2.73548845337345e-08	15948.621	16872.508	17809.656	14239.19	15844.385	39438.273	32756.709	34064.842	29496.829	27490.075	3
20200311_Exploris_RSLC9_Waters_CC_DIA_M2_1ng	Q92973-1;Q92973-2;Q92973-3	5.67300225323235e-08	6228.428	6103.508	6879.939	6279.477	6555.704	9241.913	8365.021	7855.232	6542.242	7167.263	2
20200311_Exploris_RSLC9_Waters_CC_DIA_M2_1ng	Q969G3;Q969G3-2;Q969G3-3;Q969G3-4;Q969G3-5;Q969G3-6	1.11645800803355e-05	3380.481	3527.095	4918.563	3501.283	3869.343	5262.722	3895.302	4211.561	4200.483	3860.131	1
20200311_Exploris_RSLC9_Waters_CC_DIA_M2_1ng	Q96A35	5.69984280293013e-05	10789.21	12149.73	13173.73	10124.21	11407.96	13042.59	11912.83	15220.83	10010.43	9077.81	1
20200311_Exploris_RSLC9_Waters_CC_DIA_M2_1ng	Q96A49	3.70445342302564e-06	3304.407	4191.011	4355.721	3274.974	4781.579	7378.334	6578.596	5817.118	4860.057	5232.884	1
20200311_Exploris_RSLC9_Waters_CC_DIA_M2_1ng	Q96AE4;Q96AE4-2	9.82629880525969e-10	22361.764	20974.436	21820.244	23033.167	21784.397	36322.22	31833.655	31770.491	26664.706	25622.042	4
20200311_Exploris_RSLC9_Waters_CC_DIA_M2_1ng	Q96AG4	1.27993579188958e-06	5078.485	5250.593	2954.756	4875.734	3756.947	5549.694	3994.19	3738.939	3188.033	4504.372	1
20200311_Exploris_RSLC9_Waters_CC_DIA_M2_1ng	Q96B26	2.80780087694477e-07	22143.9	20919.96	21276.79	20064.06	21294.64	30140.55	28494.13	27712.85	25142.05	26463.18	1
20200311_Exploris_RSLC9_Waters_CC_DIA_M2_1ng	Q96DG6	2.4988419996718e-09	24507.064	23802.662	25211.706	22201.888	23415.989	46472.101	38238.063	36889.608	31224.748	31915.431	2
20200311_Exploris_RSLC9_Waters_CC_DIA_M2_1ng	Q96DI7;Q96DI7-2	2.32481458257962e-07	11636.74	8778.232	9086.788	7584.612	9881.802	9815.989	7602.162	6361.65	5028.702	7710.827	1
20200311_Exploris_RSLC9_Waters_CC_DIA_M2_1ng	Q96FQ6	2.37606759596887e-08	7266.456	6988.33	7618.974	6077.207	8256.448	8913.065	8857.444	9820.417	7402.12	9023.618	1
20200311_Exploris_RSLC9_Waters_CC_DIA_M2_1ng	Q96FW1	1.02766994448827e-08	4096.723	5221.287	4677.251	6175.227	5027.118	9058.639	7442.418	7530.705	6428.395	5664.455	1
20200311_Exploris_RSLC9_Waters_CC_DIA_M2_1ng	Q96GQ7	1.09017637646592e-07	1737.065	2978.096	2175.031	1678.107	2666.149	3847.585	2879.479	2533.039	2957.742	2433.291	1
20200311_Exploris_RSLC9_Waters_CC_DIA_M2_1ng	Q96GU1;Q96GU1-2	2.34751880085173e-07	41186.07	37915	35466.59	32038.64	41092.34	121713.1	107728.3	110170.6	93212.91	85946.7	1
20200311_Exploris_RSLC9_Waters_CC_DIA_M2_1ng	Q96HJ9-2;Q9Y383;Q9Y383-2;Q9Y383-3	9.97878894432723e-09	7439.409	7494.872	7439.783	7178.067	8246.818	14709.661	14600.12	13723.055	11714.65	9922.594	2
20200311_Exploris_RSLC9_Waters_CC_DIA_M2_1ng	Q96KB5;Q96KB5-2	6.42735066346073e-09	4447.949	4956.241	4249.657	3067.459	4638.162	5742.094	4766.289	4826.659	2933.854	3299.452	1
20200311_Exploris_RSLC9_Waters_CC_DIA_M2_1ng	Q96KP4	1.09017637646592e-07	4451.13	3998.991	3556.644	2938.134	4402.901	6004.372	5409.265	7111.79	5673.771	3359.325	1
20200311_Exploris_RSLC9_Waters_CC_DIA_M2_1ng	Q96KR1	3.47939255219294e-05	7472.329	6225.077	6054.269	6357.9	7693.37	11102.03	7498.711	10086.29	8672.802	8660.598	1
20200311_Exploris_RSLC9_Waters_CC_DIA_M2_1ng	Q96M27-1;Q96M27-2;Q96M27-3	3.53823810260367e-06	7585.555	6571.392	6338.924	6070.454	6217.679	11194.51	7249	8802.805	6238.696	7134.526	1
20200311_Exploris_RSLC9_Waters_CC_DIA_M2_1ng	Q96N67;Q96N67-2;Q96N67-3;Q96N67-4;Q96N67-5;Q96N67-6	1.14542165230287e-07	5773.338	4750.095	5160.716	4972.215	5365.734	8188.448	6667.537	9232.215	6684.023	5404.296	1
20200311_Exploris_RSLC9_Waters_CC_DIA_M2_1ng	Q96PK6-1	1.69099877439282e-09	35128.615	36160.97	35846.17	32139.239	33727.705	53333.141	43646.056	48337.481	37021.825	39505.389	5
20200311_Exploris_RSLC9_Waters_CC_DIA_M2_1ng	Q96QK1	1.13453819902314e-07	5808.014	5560.843	6978.37	5157.136	6601.655	6760.479	6330.337	6957.889	5827.615	5382.581	1
20200311_Exploris_RSLC9_Waters_CC_DIA_M2_1ng	Q96RS6;Q96RS6-2;Q96RS6-3	4.98597920677685e-07	5745.015	4401.922	4933.575	5351.269	4966.32	7746.809	6990.413	7764.565	6759.598	6179.224	1
20200311_Exploris_RSLC9_Waters_CC_DIA_M2_1ng	Q96T37-1;Q96T37-2;Q96T37-3;Q96T37-4	1.06621978075175e-06	9987.193	9009.027	10806.01	9210.697	10014.03	14743.51	12756.13	13853.18	9233.724	10709.63	1
20200311_Exploris_RSLC9_Waters_CC_DIA_M2_1ng	Q96T88;Q96T88-2	1.30006073755424e-07	888.542	1576.615	1381.545	1382.281	1145.005	1992.751	1789.848	2096.822	1282.783	1590.666	1
20200311_Exploris_RSLC9_Waters_CC_DIA_M2_1ng	Q96TA1;Q96TA1-2	9.97990000318902e-08	15829.98	15389.85	16001.79	15366.53	16187.6	19747.29	15930.28	15904.78	13885.44	12463.81	1
20200311_Exploris_RSLC9_Waters_CC_DIA_M2_1ng	Q99436	1.83782099173051e-09	9763.932	9135.813	9764.828	8742.519	9712.01	15859.33	11613.36	15366.59	11218.05	11701.01	1
20200311_Exploris_RSLC9_Waters_CC_DIA_M2_1ng	Q99439;Q99439-2	2.28384412833198e-05	7888.045	7563.76	7519.146	6055.438	6877.989	11284.38	10073.04	11127.61	9831.606	10369.11	1
20200311_Exploris_RSLC9_Waters_CC_DIA_M2_1ng	Q99447-1;Q99447-3	1.05561962190276e-07	4834.721	4956.025	5168.474	5565.939	6093.317	11211.54	9374.771	10495.62	8057.637	8107.627	1
20200311_Exploris_RSLC9_Waters_CC_DIA_M2_1ng	Q99460;Q99460-2	6.88585346886855e-08	6855.38	5107.419	7210.279	5464.807	6252.892	10646.9	9055.856	9512.482	7488.655	5942.351	1
20200311_Exploris_RSLC9_Waters_CC_DIA_M2_1ng	Q99471-1	5.00394249750673e-08	10686.113	13042.329	12373.579	11246.503	12167.93	19974.275	15780.633	16927.235	14239.345	13537.658	2
20200311_Exploris_RSLC9_Waters_CC_DIA_M2_1ng	Q99497	9.94609732309061e-09	4282.068	3965.166	3548.15	4123.859	4201.583	6476.791	5971.832	5379.042	4929.273	3704.568	1
20200311_Exploris_RSLC9_Waters_CC_DIA_M2_1ng	Q99536;Q99536-2;Q99536-3	8.99322292828133e-08	4340.471	3835.847	4127.303	4025.292	3211.468	5514.212	4659.183	4567.038	4584.897	4703.26	1
20200311_Exploris_RSLC9_Waters_CC_DIA_M2_1ng	Q99567	1.3088348716139e-05	106700.6	98686.65	114092.5	95390.05	105904.8	113016	108989	114853.5	85594.02	97555.08	1
20200311_Exploris_RSLC9_Waters_CC_DIA_M2_1ng	Q99584	5.84606765971283e-08	8903.146	7949.631	7731.474	6517.782	8623.528	9491.926	8463.241	10406.35	8561.929	8183.594	1
20200311_Exploris_RSLC9_Waters_CC_DIA_M2_1ng	Q99615-1	7.72044570430103e-09	31468.294	30910.836	32677.463	29010.895	33531.018	36071.287	28573.79	32508.937	23771.283	23741.27	3
20200311_Exploris_RSLC9_Waters_CC_DIA_M2_1ng	Q99623	5.76319187024364e-08	11868.546	10629.99	9878.073	11287.874	10679.087	16805.804	13519.781	14599.029	12441.414	12769.864	2
20200311_Exploris_RSLC9_Waters_CC_DIA_M2_1ng	Q99661-1;Q99661-2	4.24458133255816e-06	2978.534	3530.011	2049.734	1899.869	2776.176	4771.39	3768.142	4778.355	3969.598	3715.604	1
20200311_Exploris_RSLC9_Waters_CC_DIA_M2_1ng	Q99714-1	3.60263436274116e-10	12087.114	11575.753	15641.657	12627.838	14598.406	22105.28	18885.486	20437.17	16313.205	15802.377	1
20200311_Exploris_RSLC9_Waters_CC_DIA_M2_1ng	Q99729-3	5.59374918650176e-08	5366.766	4855.304	5374.35	5618.359	6422.735	11300.293	9501.471	8506.414	9858.89	7883.678	2
20200311_Exploris_RSLC9_Waters_CC_DIA_M2_1ng	Q99747	9.42444065358527e-07	0	0	0	0	0	775.6723	1148.074	814.5098	1336.575	0	1
20200311_Exploris_RSLC9_Waters_CC_DIA_M2_1ng	Q99798	9.03195978114408e-10	11450.18	9509.271	11774.17	9059.449	8965.754	13676.92	11783.72	13953.93	9310.655	10524.62	1
20200311_Exploris_RSLC9_Waters_CC_DIA_M2_1ng	Q99832	3.64328843131335e-09	19482.7884	16480.422	19704.885	19685.3183	20548.113	48478.736	40732.5072	42489.531	36836.839	37991.949	4
20200311_Exploris_RSLC9_Waters_CC_DIA_M2_1ng	Q99848	1.5956333010102e-09	16763.119	13907.933	19074.025	14963.339	13967.533	26330.57	21560.051	25030.28	17279.72	17988.688	2
20200311_Exploris_RSLC9_Waters_CC_DIA_M2_1ng	Q99961;Q99961-2;Q99961-3	7.41589441809363e-08	5764.143	4907.881	5615.698	4673.208	5419.105	7438.805	6332.626	7303.764	6636.088	5642.089	1
20200311_Exploris_RSLC9_Waters_CC_DIA_M2_1ng	Q9BQA1;Q9BQA1-2	1.37159187921652e-08	2061.401	2992.807	2008.217	2528.99	2912.383	3572.209	3237.44	2848.695	3054.592	1901.209	1
20200311_Exploris_RSLC9_Waters_CC_DIA_M2_1ng	Q9BR76	6.80417471671559e-05	3029.695	2826.229	3293.344	2846.29	2541.722	5559.709	5123.111	5129.441	3446.486	5037.137	1
20200311_Exploris_RSLC9_Waters_CC_DIA_M2_1ng	Q9BRA2	1.14566510126055e-07	8542.613	7200.875	9131.474	8681.265	7316.84	8929.299	6318.107	7106.566	4585.618	5219.701	1
20200311_Exploris_RSLC9_Waters_CC_DIA_M2_1ng	Q9BT78;Q9BT78-2	6.76810781716358e-05	10281.98	11617.94	10980.64	7821.188	9858.853	12862.11	11102.94	11451.91	9389.919	7644.462	1
20200311_Exploris_RSLC9_Waters_CC_DIA_M2_1ng	Q9BUJ2-1;Q9BUJ2-2;Q9BUJ2-3;Q9BUJ2-4	2.50155873364463e-08	5604.771	6051.735	6301.8	6927.896	5511.812	9184.491	7707.19	9808.115	5552.904	8289.165	1
20200311_Exploris_RSLC9_Waters_CC_DIA_M2_1ng	Q9BUL8	6.72839116936658e-08	6359.679	5863.502	6681.547	4528.97	5064.763	8413.193	7373.782	8384.36	5619.892	5446.448	1
20200311_Exploris_RSLC9_Waters_CC_DIA_M2_1ng	Q9BUQ8	6.91043650519606e-06	7173.461	8023.923	7622.872	6491.788	5994.763	10654.981	9823.453	11405.052	9250.024	9081.846	2
20200311_Exploris_RSLC9_Waters_CC_DIA_M2_1ng	Q9BV38	3.09186239277009e-07	8028.219	7225.566	7957.214	7118.593	6843.139	10508.78	8084.997	8335.761	7031.942	8825.656	1
20200311_Exploris_RSLC9_Waters_CC_DIA_M2_1ng	Q9BVI4	1.50718892621879e-07	1909.355	1142.711	1299.777	0	2129.738	3651.623	2338.476	2410.879	2728.74	2474.885	1
20200311_Exploris_RSLC9_Waters_CC_DIA_M2_1ng	Q9BVP2;Q9BVP2-2	1.29710903805747e-07	14141.55	11244.29	16132.21	11385.22	12054.17	11612.16	11276.84	11193.69	7463.342	9192.471	1
20200311_Exploris_RSLC9_Waters_CC_DIA_M2_1ng	Q9BWF3-1	2.9495693027912e-07	14311.012	9500.668	11071.06	11002.492	13481.239	21838.53	20315.869	18886.718	18762.713	19944.001	2
20200311_Exploris_RSLC9_Waters_CC_DIA_M2_1ng	Q9BXJ9	2.12579534350033e-07	10817.001	8395.201	10128.831	11060.726	10032.572	19420.899	14967.758	14421.562	12251.703	12200.871	2
20200311_Exploris_RSLC9_Waters_CC_DIA_M2_1ng	Q9BXP5;Q9BXP5-2;Q9BXP5-3;Q9BXP5-4;Q9BXP5-5	3.24259206679309e-07	1602.819	1250.181	1856.382	2021.531	2562.681	4922.718	3202.122	3347.119	3407.298	3865.491	1
20200311_Exploris_RSLC9_Waters_CC_DIA_M2_1ng	Q9BYG3	1.5267388827082e-06	1276.719	1127.042	1380.093	1903.081	1228.357	1450.553	1132.13	1928.119	1750.397	1067.366	1
20200311_Exploris_RSLC9_Waters_CC_DIA_M2_1ng	Q9BZZ5-2;Q9BZZ5-3;Q9BZZ5-4	3.20232715012698e-08	3616.831	3456.086	4056.134	2885.013	3737.894	4052.668	2196.286	3166.536	2073.16	2819.661	1
20200311_Exploris_RSLC9_Waters_CC_DIA_M2_1ng	Q9H000;Q9H000-2	6.80417471671559e-05	6164.416	5947.317	8227.826	6978.295	6162.923	12923.21	10244.47	10510.56	8196.479	6059.239	1
20200311_Exploris_RSLC9_Waters_CC_DIA_M2_1ng	Q9H2U2;Q9H2U2-2;Q9H2U2-3;Q9H2U2-6	1.23943976699253e-07	4609.406	6797.629	5467.915	5850.252	6011.049	8581.846	7715.929	9464.811	7766.42	7382.708	1
20200311_Exploris_RSLC9_Waters_CC_DIA_M2_1ng	Q9H307	2.04819649522704e-07	24549.71	24762.14	27082.96	22150.28	26849.09	45468.12	38655.12	48883.29	38434.75	36826.47	1
20200311_Exploris_RSLC9_Waters_CC_DIA_M2_1ng	Q9H3K6-1;Q9H3K6-2	7.05778826780459e-07	9132.397	8941.235	9336.93	8122.544	6871.097	9475.997	6905.964	6475.983	7116.135	7166.312	1
20200311_Exploris_RSLC9_Waters_CC_DIA_M2_1ng	Q9H4M9	3.18808501583347e-08	1452.494	1009.359	1749.976	1416.678	980.6012	2264.369	2644.7	2051.928	1267.155	1737.241	1
20200311_Exploris_RSLC9_Waters_CC_DIA_M2_1ng	Q9H6F5	7.17208383605579e-07	29809.6	29140.13	29822.02	25391.88	29411.79	9014.241	7960.337	5912.783	6357.524	5792.135	1
20200311_Exploris_RSLC9_Waters_CC_DIA_M2_1ng	Q9H910-1;Q9H910-2;Q9H910-3	1.05971001651913e-10	9043.393	7285.269	7606.567	7293.831	6750.483	13542.783	13222.922	11302.175	9876.788	9369.667	2
20200311_Exploris_RSLC9_Waters_CC_DIA_M2_1ng	Q9H9B4	1.14386554833982e-07	5561.415	4628.967	6034.453	5753.737	5957.927	9881.104	7946.202	9037.032	8261.536	7270.744	1
20200311_Exploris_RSLC9_Waters_CC_DIA_M2_1ng	Q9HAV4	6.18951716054834e-08	3088.029	2775.549	2889.056	2678.164	3220.684	3707.76	4257.073	4107.65	2995.706	3385.617	1
20200311_Exploris_RSLC9_Waters_CC_DIA_M2_1ng	Q9HB71;Q9HB71-3	2.27540040996152e-08	5035.197	3473.717	3809.227	4738.069	4795.824	8884.584	6489.632	7626.688	6078.998	5913.248	1
20200311_Exploris_RSLC9_Waters_CC_DIA_M2_1ng	Q9HC38;Q9HC38-2;Q9HC38-3	7.51665731803426e-06	3135.161	2559.972	3014.371	3544.713	3487.862	3815.798	2776.355	2846.181	2835.812	3178.019	1
20200311_Exploris_RSLC9_Waters_CC_DIA_M2_1ng	Q9HCM3-1;Q9HCM3-2;Q9HCM3-3;Q9HCM3-4	1.48496035500189e-06	7451.062	6957.938	6747.827	6398.216	7432.572	12054.52	11124.42	11550.94	9786.308	7276.505	1
20200311_Exploris_RSLC9_Waters_CC_DIA_M2_1ng	Q9NR30-1;Q9NR30-2	6.53682957018056e-08	3427.283	2943.853	3270.932	3088.403	3721.982	6481.154	5718.384	5126.427	4488.706	3996.643	1
20200311_Exploris_RSLC9_Waters_CC_DIA_M2_1ng	Q9NR46	2.34780716935076e-07	3880.887	3038.228	3422.732	2387.746	2695.056	3502.776	3340.075	3623.798	2911.903	2753.182	1
20200311_Exploris_RSLC9_Waters_CC_DIA_M2_1ng	Q9NRF9	9.8306997794096e-07	5622.562	3826.553	6097.422	4267.601	5944.157	7715.234	7649.793	7817.734	7641.023	6601.74	1
20200311_Exploris_RSLC9_Waters_CC_DIA_M2_1ng	Q9NTJ3-1	9.67450522005609e-08	5424.14	5682.593	4923.485	5266.707	6332.204	7322.764	5511.978	7261.075	5560.635	5374.805	1
20200311_Exploris_RSLC9_Waters_CC_DIA_M2_1ng	Q9NTK5-1	3.75207869195097e-08	23494.149	22368.97	26696.167	23424.575	26302.177	46777.483	37607.773	42906.27	35643.876	36527.246	4
20200311_Exploris_RSLC9_Waters_CC_DIA_M2_1ng	Q9NUU7;Q9UMR2-1;Q9UMR2-2;Q9UMR2-4	2.39681545674114e-07	3896.568	3731.427	4538.399	5135.251	4034.387	5938.236	5356.826	6665.328	5001.334	6326.701	1
20200311_Exploris_RSLC9_Waters_CC_DIA_M2_1ng	Q9NVI7;Q9NVI7-2	4.68005921081984e-08	9915.334	9485.545	10478.391	10245.994	9007.174	16122.156	12922.378	12570.668	8782.85	12478.636	2
20200311_Exploris_RSLC9_Waters_CC_DIA_M2_1ng	Q9NX24	1.15247736857942e-09	10212.159	9948.175	12165.614	9549.396	11315.635	19263.26	12616.798	17147.788	13343.665	12758.034	2
20200311_Exploris_RSLC9_Waters_CC_DIA_M2_1ng	Q9NX40	1.5964524529133e-06	8145.525	9837.5	11065.53	7645.046	10496	18457.37	17269.41	16493.89	15660.16	16328.86	1
20200311_Exploris_RSLC9_Waters_CC_DIA_M2_1ng	Q9NX55-2	1.05036498306181e-07	9007.748	6962.167	8830.711	8785.432	9447.223	12818.29	9964.369	11753.95	9395.372	9813.23	1
20200311_Exploris_RSLC9_Waters_CC_DIA_M2_1ng	Q9NX63	3.72235998283182e-08	6582.066	5769.601	6802.647	6125.097	5078.031	10204.08	9753.889	9935.222	8007.13	7651.059	1
20200311_Exploris_RSLC9_Waters_CC_DIA_M2_1ng	Q9NXG2	8.76658284143928e-08	13535.49	10255.92	13352.83	15258.42	11394.66	20623.71	14636.51	17208.52	14466.45	14573.12	1
20200311_Exploris_RSLC9_Waters_CC_DIA_M2_1ng	Q9NY93;Q9NY93-2	8.23912152971795e-07	2605.061	1871.766	1839.564	1806.775	1622.983	3542.999	2928.385	3081.422	3408.729	2849.009	1
20200311_Exploris_RSLC9_Waters_CC_DIA_M2_1ng	Q9NYF8-1;Q9NYF8-2;Q9NYF8-3	6.83694261405618e-05	6633.114	5134.133	6270.518	4723.802	6834.548	7532.519	7142.85	7307.723	7305.689	6915.003	1
20200311_Exploris_RSLC9_Waters_CC_DIA_M2_1ng	Q9NYH9	0.000330387679163327	7597.718	6676.116	8258.647	7076.131	8525.629	11715.64	10957.8	10996.9	8942.177	8308.348	1
20200311_Exploris_RSLC9_Waters_CC_DIA_M2_1ng	Q9NZ01-1	7.27998614920507e-08	12492.24	10142.54	11691.1	11103.66	11437.38	15549.01	10712.07	12595.14	9584.265	9145.394	1
20200311_Exploris_RSLC9_Waters_CC_DIA_M2_1ng	Q9NZI8	7.45466387662902e-09	11327.504	9881.162	12697.191	10231.479	11700.349	23096.939	22955.01	21208.217	17627.414	18058.237	2
20200311_Exploris_RSLC9_Waters_CC_DIA_M2_1ng	Q9NZZ3	3.51483507103494e-08	3392.701	3061.781	3026.16	3209.896	3288.121	6812.707	4311.932	6500.305	3901.208	5067.572	1
20200311_Exploris_RSLC9_Waters_CC_DIA_M2_1ng	Q9P013	4.85766242166046e-07	0	0	1063.81	0	628.3892	1797.441	2126.116	1032.322	860.6434	765.7922	1
20200311_Exploris_RSLC9_Waters_CC_DIA_M2_1ng	Q9P0L0;Q9P0L0-2	2.41747327885357e-11	5800.356	4500.977	5922.58	6206.959	5309.885	5835.311	5236.979	5621.024	3703.355	4722.16	1
20200311_Exploris_RSLC9_Waters_CC_DIA_M2_1ng	Q9P258	2.43477681879829e-08	29674.539	26496.0441	30056.607	28312.311	30094.943	46897.612	41904.981	40822.539	33217.251	35078.884	4
20200311_Exploris_RSLC9_Waters_CC_DIA_M2_1ng	Q9P2J5;Q9P2J5-2	2.26237659401896e-10	25951.544	66407.034	35481.809	36428.497	32899.993	34597.706	29141.094	24395.086	22779.918	27164.169	3
20200311_Exploris_RSLC9_Waters_CC_DIA_M2_1ng	Q9UBE0-1	7.27263640847364e-07	30839.06	29973.174	31422.957	27874.106	29614.267	27033.35	21497.654	23734.792	16680.291	16071.524	2
20200311_Exploris_RSLC9_Waters_CC_DIA_M2_1ng	Q9UBS4	1.3088348716139e-05	5917.951	6179.373	6778.259	4683.456	6232.267	8701.526	4810.296	6514.791	4718.986	4085.713	1
20200311_Exploris_RSLC9_Waters_CC_DIA_M2_1ng	Q9UBT2	4.00540781152964e-09	12754.828	12543.453	12348.654	9488.538	12065.176	23600.465	17584.106	17800.531	18544.544	16010.037	3
20200311_Exploris_RSLC9_Waters_CC_DIA_M2_1ng	Q9UBX3;Q9UBX3-2	1.53652319887969e-05	15436.49	12302.88	16789.74	12808.28	14104.08	15417.61	11441.93	14836.14	10131.68	9729.839	1
20200311_Exploris_RSLC9_Waters_CC_DIA_M2_1ng	Q9UHV9	1.92644715628789e-07	19415.553	19024.862	25236.971	17397.777	19126.881	38900.549	30092.574	34234.013	28721.39	27148.339	2
20200311_Exploris_RSLC9_Waters_CC_DIA_M2_1ng	Q9UHX1-1;Q9UHX1-2;Q9UHX1-3;Q9UHX1-4;Q9UHX1-5;Q9UHX1-6	5.69691228156805e-08	4515.867	4433.723	6402.903	4004.727	3951.078	6648.224	6726.9	5144.815	5137.316	4844.407	1
20200311_Exploris_RSLC9_Waters_CC_DIA_M2_1ng	Q9UII2-1	2.5558970303646e-10	10928.797	9273.459	11447.675	9382.314	11414.62	17072.417	12547.551	14130.815	12851.39	12491.422	2
20200311_Exploris_RSLC9_Waters_CC_DIA_M2_1ng	Q9UJU6-1;Q9UJU6-2;Q9UJU6-3;Q9UJU6-4;Q9UJU6-5;Q9UJU6-6	8.77963255788278e-06	4646.078	2754.211	2859.772	2274.194	3212.804	4263.525	3896.792	3733.963	2515.243	3275.31	1
20200311_Exploris_RSLC9_Waters_CC_DIA_M2_1ng	Q9UJZ1;Q9UJZ1-2	3.230254140717e-09	3106.267	2201.624	3248.935	2551.318	3373.789	4111.435	4324.035	4574.953	3023.842	2169.031	1
20200311_Exploris_RSLC9_Waters_CC_DIA_M2_1ng	Q9UKD2	9.35485927096883e-09	14233.965	14443.494	16812.705	13054.822	15990.118	27993.791	24891.955	26055.552	21569.977	20543.774	3
20200311_Exploris_RSLC9_Waters_CC_DIA_M2_1ng	Q9UKK9	3.04990922127456e-10	10211.018	9379.689	10823.09	9214.41	8842.8213	16555.287	14407.291	13259.405	12709.566	12496.078	2
20200311_Exploris_RSLC9_Waters_CC_DIA_M2_1ng	Q9UKM9-1;Q9UKM9-2	2.3294813801349e-07	32896.601	29746.53	29727.585	27828.316	33243.132	38745.103	36449.535	38928.084	33842.495	33404.098	3
20200311_Exploris_RSLC9_Waters_CC_DIA_M2_1ng	Q9UKV3-1;Q9UKV3-5	5.04512403728441e-11	5079.458	5515.829	4533.36	4680.02	4335.635	10982.818	8664.736	10900.227	9897.824	8189.123	2
20200311_Exploris_RSLC9_Waters_CC_DIA_M2_1ng	Q9UKX7;Q9UKX7-2	1.73385056775524e-06	6440.36	4362.008	5827.161	4065.105	5853.462	9161.5	8796.875	7758.458	7039.643	6111.305	1
20200311_Exploris_RSLC9_Waters_CC_DIA_M2_1ng	Q9ULV4;Q9ULV4-2;Q9ULV4-3	2.85426745771126e-06	22800.59	17365.858	21794.11	20774.006	21951.12	46533.8	36636.18	42947.09	32825.01	31708.98	2
20200311_Exploris_RSLC9_Waters_CC_DIA_M2_1ng	Q9UMS4	1.26315115068661e-09	5001.946	5196.94	4270.815	5141.625	4972.421	8206.417	5299.453	7024.201	4831.82	5563.14	1
20200311_Exploris_RSLC9_Waters_CC_DIA_M2_1ng	Q9UN86;Q9UN86-2	2.55211554409295e-07	4920.675	5901.537	6468.885	5111.043	5331.556	14253.47	11408.69	12292.21	9370.237	8341.087	1
20200311_Exploris_RSLC9_Waters_CC_DIA_M2_1ng	Q9UNH7-1	2.68526736031706e-08	3768.985	3788.909	3942.971	3859.445	3900.351	6555.495	4423.802	5297.594	3429.673	3587.198	1
20200311_Exploris_RSLC9_Waters_CC_DIA_M2_1ng	Q9UNM6;Q9UNM6-2	5.57104138185377e-08	14121.388	12607.125	14511.085	10619.102	14192.594	20724.344	18503.835	18457.067	14283.625	14903.962	2
20200311_Exploris_RSLC9_Waters_CC_DIA_M2_1ng	Q9UNZ2;Q9UNZ2-4;Q9UNZ2-5;Q9UNZ2-6	7.22390678099556e-06	49370.66	43068.1	53325.72	50261.52	52348.93	60020.99	52659.27	54346.49	45957.69	42893.73	1
20200311_Exploris_RSLC9_Waters_CC_DIA_M2_1ng	Q9UQ35	5.41207054511383e-08	5957.052	6096.456	6768.82	5416.696	6234.022	9120.653	10206.41	7746.316	8311.172	6199.06	1
20200311_Exploris_RSLC9_Waters_CC_DIA_M2_1ng	Q9UQ80	4.04117739209226e-10	11569.959	12825.105	14661.434	10999.434	14080.535	20527.281	18537.501	24420.992	18623.231	16001.495	2
20200311_Exploris_RSLC9_Waters_CC_DIA_M2_1ng	Q9UQE7	3.73048821594546e-08	12841.676	10937.05	13118.993	14712.973	13953.269	19412.458	15986.728	18800.867	13918.599	14071.784	2
20200311_Exploris_RSLC9_Waters_CC_DIA_M2_1ng	Q9Y230	2.04958609351452e-09	15905.944	13796.035	15212.547	12389.022	12840.953	25078.767	25164.947	24116.841	20530.362	18853.57	2
20200311_Exploris_RSLC9_Waters_CC_DIA_M2_1ng	Q9Y262;Q9Y262-2	2.14597138486585e-08	23031.471	22248.063	27807.522	22504.964	23139.12	28058.94	22726.295	24657.4	18219.277	19713.94	2
20200311_Exploris_RSLC9_Waters_CC_DIA_M2_1ng	Q9Y265	1.39954804522792e-09	10899.199	12038.537	13791.553	12672.698	10995.695	22703.973	19692.001	20707.606	17160.633	14612.134	2
20200311_Exploris_RSLC9_Waters_CC_DIA_M2_1ng	Q9Y266	2.86339925019931e-10	24286.4307	18958.7747	27374.274	22433.331	27183.277	48288.226	49974.875	50602.791	37905.644	37892.098	5
20200311_Exploris_RSLC9_Waters_CC_DIA_M2_1ng	Q9Y2B0	4.5200806490393e-08	2776.926	2272.554	2507.679	2437.133	3167.519	4084.545	2999.878	2673.046	2375.643	2475.948	1
20200311_Exploris_RSLC9_Waters_CC_DIA_M2_1ng	Q9Y2Q9	3.03003697977298e-05	13493.66	10385.29	8859.155	10600.9	10489.81	15664.33	12162.33	14105.75	11392.22	9075.618	1
20200311_Exploris_RSLC9_Waters_CC_DIA_M2_1ng	Q9Y2R5	1.54350304368761e-07	3141.669	3787.256	3118.031	3533.03	2344.137	4040.823	3363.457	2922.965	2790.182	3667.195	1
20200311_Exploris_RSLC9_Waters_CC_DIA_M2_1ng	Q9Y2W1	1.77783932140043e-08	25305.649	22630.825	25959.195	23094.08	22251.955	34600.072	28715.495	32279.899	25753.31	23006.289	2
20200311_Exploris_RSLC9_Waters_CC_DIA_M2_1ng	Q9Y2X3	6.00481800851381e-08	10590.14	8291.991	10290.71	8474.885	8656.759	15431.66	13738.41	15750.7	10824.63	13186.75	1
20200311_Exploris_RSLC9_Waters_CC_DIA_M2_1ng	Q9Y3A5	2.98870438095618e-08	6148.929	5607.154	5711.497	5692.018	6516.806	7849.275	7012.619	5843.088	6087.792	6180.952	2
20200311_Exploris_RSLC9_Waters_CC_DIA_M2_1ng	Q9Y3C1	7.264786339414e-09	3675.982	4879.382	3448.038	3546.65	2477.217	5554.75	3438.728	5773.793	5422.813	3805.745	1
20200311_Exploris_RSLC9_Waters_CC_DIA_M2_1ng	Q9Y3I0	2.92610804499646e-08	4080.288	4041.783	3217.195	3318.954	5491.483	3229.365	4468.136	3286.833	1772.16	3147.398	1
20200311_Exploris_RSLC9_Waters_CC_DIA_M2_1ng	Q9Y3U8	9.97878894432723e-09	6109.574	6662.907	5967.593	6485.285	5703.018	11460.86	8925.147	13542.8	10049.87	9323.37	1
20200311_Exploris_RSLC9_Waters_CC_DIA_M2_1ng	Q9Y3Y2;Q9Y3Y2-3;Q9Y3Y2-4	1.75678595314336e-07	3536.923	2635.269	4130.186	3270.097	2895.64	4562.971	3336.351	3164.876	2348.498	1965.554	1
20200311_Exploris_RSLC9_Waters_CC_DIA_M2_1ng	Q9Y490	5.16048954841393e-10	26158.808	25370.558	27694.171	26929.973	25442.749	54083.938	39160.822	45697.091	33774.509	33762.933	6
20200311_Exploris_RSLC9_Waters_CC_DIA_M2_1ng	Q9Y4E8;Q9Y4E8-2;Q9Y4E8-3	5.80248437061374e-08	2140.982	2619.354	3952.821	2600.556	3261.158	5241.938	3373.322	6094.444	3735.801	4883.733	1
20200311_Exploris_RSLC9_Waters_CC_DIA_M2_1ng	Q9Y4L1	6.97686839020577e-08	4940.947	6125.011	4521.165	4005.936	4409.193	4977.376	4138.366	5587.44	3730.248	3562.825	1
20200311_Exploris_RSLC9_Waters_CC_DIA_M2_1ng	Q9Y5A9-1;Q9Y5A9-2	4.24232717615814e-08	2521.473	1707.665	1543.141	2117.693	2689.291	4250.122	4067.899	3608.99	3141.691	3163.754	1
20200311_Exploris_RSLC9_Waters_CC_DIA_M2_1ng	Q9Y5J9	3.26216622318742e-07	3174.017	3793.705	2971.577	3014.261	3110.479	4275.354	3416.011	3854.979	3962.123	3889.581	1
20200311_Exploris_RSLC9_Waters_CC_DIA_M2_1ng	Q9Y5L0-1;Q9Y5L0-2;Q9Y5L0-5	1.72834083926642e-08	5608.477	7020.296	8322.88	8479.713	8082.335	13353.9	9737.054	9249.175	9265.123	10589.42	1
20200311_Exploris_RSLC9_Waters_CC_DIA_M2_1ng	Q9Y5S9;Q9Y5S9-2	1.20343260069258e-08	13411.115	12912.618	13439.07	11159.066	12712.194	20383.544	19110.839	16352.671	15971.546	17466.971	2
20200311_Exploris_RSLC9_Waters_CC_DIA_M2_1ng	Q9Y606;Q9Y606-2	2.04819649522704e-07	2505.445	3036.833	2463.378	2703.119	2846.498	5285.924	4024.306	4789.729	2986.419	3897.856	1
20200311_Exploris_RSLC9_Waters_CC_DIA_M2_1ng	Q9Y617-1	8.57977381141412e-11	2993.742	3067.313	2446.233	2937.219	3681.796	4287.928	4137.563	4455.611	2091.377	1807.147	1
20200311_Exploris_RSLC9_Waters_CC_DIA_M2_1ng	Q9Y678	2.85699132106808e-07	5969.128	6313.121	5934.326	5629.504	6238.134	8538.901	7880.113	6037.567	6351.06	6257.863	1
20200311_Exploris_RSLC9_Waters_CC_DIA_M2_1ng	Q9Y6A5	1.09493546563715e-05	4200.235	2715.474	3139.875	2802.902	2508.925	7607.038	5401.857	6924.634	5552.835	4813.468	1
20200311_Exploris_RSLC9_Waters_CC_DIA_M2_1ng	Q9Y6E2	1.0321500919028e-07	2760.556	3114.822	3751.343	2795.117	3616.787	5096.728	6423.378	7319.515	4344.469	3706.897	1
20200311_Exploris_RSLC9_Waters_CC_DIA_M2_5ng	A0A0U1RRE5	3.05918854036297e-08	17973.59	13645.37	16804.34	16798.06	16721.44	17230.61	14322.16	15393.64	12895.08	11347.25	1
20200311_Exploris_RSLC9_Waters_CC_DIA_M2_5ng	A0AVT1-1	1.97643798104637e-05	20467.6	20076.01	20788.08	20464.28	23142.6	32517.08	27879.57	24296.95	20971.73	24858.15	1
20200311_Exploris_RSLC9_Waters_CC_DIA_M2_5ng	A1L429;A6NDE8;Q13066;Q13067;Q13069;Q13070;Q6NT46;Q9UEU5	1.50097351392437e-07	4017.679	3725.258	3919.344	4188.621	3905.782	14048.24	11845.68	12735.83	10759.49	11581.46	1
20200311_Exploris_RSLC9_Waters_CC_DIA_M2_5ng	A6NHR9-1	9.90092347168299e-06	15394.91	12847.21	15919.51	14825.13	17551.08	24363.39	22913.89	24134.81	18069.31	21573.29	1
20200311_Exploris_RSLC9_Waters_CC_DIA_M2_5ng	A8MWD9;P62308	3.78895934417607e-12	66467.17	63974.31	73188.91	64183.61	57945.83	125125.45	104439.88	117018.58	89924.2	92388.27	2
20200311_Exploris_RSLC9_Waters_CC_DIA_M2_5ng	B5ME19;Q99613;Q99613-2	7.97374837567305e-09	177433.76	170608.21	180838.05	164700.099	174418.18	253148.62	216862.7	217898.61	190300.66	175833.12	5
20200311_Exploris_RSLC9_Waters_CC_DIA_M2_5ng	E9PAV3;E9PAV3-2;Q13765-1	1.34552976649488e-11	71570.812	64636.831	67277.222	64313.182	63776.163	104215.24	82675.048	89683.15	79705.403	72919.606	3
20200311_Exploris_RSLC9_Waters_CC_DIA_M2_5ng	O00116	1.20158962369954e-06	42089.38	36204.88	38800.35	34257.68	36237.77	61374	53053.84	54309.17	46260.55	42802.86	1
20200311_Exploris_RSLC9_Waters_CC_DIA_M2_5ng	O00139;O00139-1;O00139-2;O00139-4;O00139-5	2.34031425574488e-05	16057.18	15015.58	18430.52	16145.49	16624.24	29640.68	24711.92	23586.33	24002.9	20909.1	1
20200311_Exploris_RSLC9_Waters_CC_DIA_M2_5ng	O00148	1.13864896329199e-07	106228.351	100792.321	104671.42	95874.772	102083.93	169308.119	148624.286	157502.017	126439.612	120594.222	3
20200311_Exploris_RSLC9_Waters_CC_DIA_M2_5ng	O00151	7.20266982716803e-06	36769.71	33833.96	35829.72	32335.6	35341.09	62462.68	60175.95	56700.9	55301.52	51606.28	2
20200311_Exploris_RSLC9_Waters_CC_DIA_M2_5ng	O00193	2.96114979912897e-08	26282.13	26376.25	28656.12	29542.83	30376.44	43316.51	35104.06	35999.8	29855.92	31242.78	2
20200311_Exploris_RSLC9_Waters_CC_DIA_M2_5ng	O00217	8.29965649129359e-05	34167.98	34440.23	38988.78	33696.33	33667.04	60219.43	47551.73	50197.12	44390.08	38180.99	1
20200311_Exploris_RSLC9_Waters_CC_DIA_M2_5ng	O00231;O00231-2	1.23491160317515e-06	44339.59	39364.54	41811.05	37594.07	43274.25	72608.37	59063.75	63009.99	53377.43	55079.97	2
20200311_Exploris_RSLC9_Waters_CC_DIA_M2_5ng	O00232-1;O00232-2	8.62985002603911e-06	26238.92	24916.437	26327.77	22852.415	28887.99	43865.39	31655.34	35533.62	29742.67	31774.28	2
20200311_Exploris_RSLC9_Waters_CC_DIA_M2_5ng	O00233-1;O00233-2	8.73909827941191e-07	153674.041	134417.394	158581.122	135881.001	145477.13	214393.47	174932.37	182737.27	164210.05	151738.42	3
20200311_Exploris_RSLC9_Waters_CC_DIA_M2_5ng	O00244	3.35352808432143e-05	38749.3	38739.37	42581.23	37527.03	44158.77	57027.52	52352.05	45386.22	45248.75	44541.23	1
20200311_Exploris_RSLC9_Waters_CC_DIA_M2_5ng	O00264;O00264-2	2.82485542626257e-05	28026.35	25581.92	27642.87	23262.65	26146.83	28234.62	24514.88	25626.09	24318.97	20310.17	1
20200311_Exploris_RSLC9_Waters_CC_DIA_M2_5ng	O00267;O00267-2	1.05036498306181e-07	76484.36	75515.93	73694.73	73586.38	77320.04	125705.57	103024.22	108155.69	87663.62	89463.51	3
20200311_Exploris_RSLC9_Waters_CC_DIA_M2_5ng	O00273-1	5.28427128763667e-07	30636.958	28775.885	35148.547	30273.341	29075.123	41645.602	41126.748	36487.184	32345.728	35775.888	3
20200311_Exploris_RSLC9_Waters_CC_DIA_M2_5ng	O00299	4.53239359093829e-08	128381.111	112442.295	139426.042	118623.498	130662.044	459031.839	372973.724	390426.987	322571.667	339438.676	6
20200311_Exploris_RSLC9_Waters_CC_DIA_M2_5ng	O00303	5.79988878619265e-09	109548.133	96888.872	102260.965	94251.884	98661.314	130325.299	106225.707	113361.814	96455.269	100005	4
20200311_Exploris_RSLC9_Waters_CC_DIA_M2_5ng	O00410;O00410-2;O00410-3	1.57730993548578e-07	263628.171	245566.127	266480.321	247435.416	274702.858	495936.951	421936.41	435505.104	372106.963	356056.621	5
20200311_Exploris_RSLC9_Waters_CC_DIA_M2_5ng	O00422	3.78610422550263e-08	78596.958	76930.558	88959.791	77575.673	79210.945	73248.89	65189.73	60861.84	56385.28	51930.826	2
20200311_Exploris_RSLC9_Waters_CC_DIA_M2_5ng	O00425	9.6873162259469e-07	237829.449	226168.816	236459.314	210209.84	243770.698	219085.75	196480.35	202229.5	159378.3	155050.02	5
20200311_Exploris_RSLC9_Waters_CC_DIA_M2_5ng	O00429;O00429-2;O00429-3;O00429-4;O00429-5;O00429-6;O00429-8	2.11668425071986e-07	45471.13	37948.73	48332.08	42550.56	49359.26	73934.77	61734.39	58267.83	53793.84	56959.36	3
20200311_Exploris_RSLC9_Waters_CC_DIA_M2_5ng	O00483	1.02762881694805e-07	157706.53	148445.43	158243.4	142393.99	158680.89	107192.44	97674.1	88520.6	79825.39	80295.4	2
20200311_Exploris_RSLC9_Waters_CC_DIA_M2_5ng	O00487	6.80682331647895e-05	19583.1	18002.51	18471.8	16750.41	21098.26	35937.36	30002.73	32815.71	28245.74	23288.08	1
20200311_Exploris_RSLC9_Waters_CC_DIA_M2_5ng	O00505;O00629	8.50440866097054e-08	17687.91	18607.65	21593.97	16818.29	18513.42	33211.84	30886.29	30872.01	27527.18	27285.8	1
20200311_Exploris_RSLC9_Waters_CC_DIA_M2_5ng	O00541-1;O00541-2	8.31154570864702e-08	34235.27	29583.04	37455.81	32193.22	32925.02	58161.4	47556.04	55523.96	47318.53	41662.04	1
20200311_Exploris_RSLC9_Waters_CC_DIA_M2_5ng	O00566	1.03740522240006e-07	29378.19	22535.45	28524.92	24649.42	27399.69	52970.76	48570.42	50697.71	45096.65	43365.5	1
20200311_Exploris_RSLC9_Waters_CC_DIA_M2_5ng	O00567	7.40516516338663e-08	76876.82	73615.27	83887.14	73812.77	78308.38	86257.18	74819.62	69953.82	66122.23	60964.88	2
20200311_Exploris_RSLC9_Waters_CC_DIA_M2_5ng	O00571;O00571-2	5.92544338243399e-08	258589.187	249600.827	272218.365	251042.299	263881.547	464203.458	359374.283	415003.316	330677.056	330802.34	7
20200311_Exploris_RSLC9_Waters_CC_DIA_M2_5ng	O00743;O00743-2;O00743-3	1.20708924244271e-05	83640.02	75748.99	81089.93	75789.09	81821.88	86203.14	76293.13	81959.07	68347.06	66279.02	1
20200311_Exploris_RSLC9_Waters_CC_DIA_M2_5ng	O14545	8.89802169599141e-08	8220.358	5550.958	7313.26	6861.514	6574.276	12040.84	12836.63	14324.89	11633.36	12260.23	1
20200311_Exploris_RSLC9_Waters_CC_DIA_M2_5ng	O14561	1.55066278752741e-08	66826.16	61014.25	68206.25	62348.3	63518.87	58517.19	55307.93	50361.74	47373.5	43854.71	1
20200311_Exploris_RSLC9_Waters_CC_DIA_M2_5ng	O14576-1;O14576-2;O14576-3;O14576-4;O14576-5;Q8WZ42;Q8WZ42-10;Q8WZ42-11;Q8WZ42-12;Q8WZ42-13;Q8WZ42-2;Q8WZ42-3;Q8WZ42-4;Q8WZ42-5;Q8WZ42-6;Q8WZ42-7;Q8WZ42-8;Q8WZ42-9	1.53299291388133e-05	68614.22	68199.88	76864.54	64653.88	76148.3	90242.29	83092.7	75789.2	75266.3	71746.61	1
20200311_Exploris_RSLC9_Waters_CC_DIA_M2_5ng	O14684	5.02877066128415e-10	86803.31	84536.786	91023.207	80173.729	88754.324	48848.445	44482.719	37099.474	35245.778	31663.559	3
20200311_Exploris_RSLC9_Waters_CC_DIA_M2_5ng	O14737	3.20232715012698e-08	39450.913	35750.484	38339.015	37838.598	37571.615	106265.23	87397.18	97511.14	81659.6	77946.32	1
20200311_Exploris_RSLC9_Waters_CC_DIA_M2_5ng	O14744	6.42735066346073e-09	53805.633	48200.804	54608.086	53752.625	50038.412	89368.995	72927.393	78134.423	66600.605	64187.636	3
20200311_Exploris_RSLC9_Waters_CC_DIA_M2_5ng	O14776-1;O14776-2	2.55201505324861e-12	64704.07	60614.08	64238.93	59535.37	66852.78	111787.13	98210.37	97756.97	86394.96	84106.38	2
20200311_Exploris_RSLC9_Waters_CC_DIA_M2_5ng	O14818-1	5.72323924208948e-10	137991.336	129858.608	139930.729	131481.62	133652.986	228430.895	208244.1	208448.52	179072.226	173402.838	5
20200311_Exploris_RSLC9_Waters_CC_DIA_M2_5ng	O14828;O14828-2	2.23288941221669e-07	15373.2	15096.6	14587.91	13713.4	14251.7	21447.83	17528.63	19436.51	16182.75	19057.65	1
20200311_Exploris_RSLC9_Waters_CC_DIA_M2_5ng	O14929;O14929-2	9.82960450248962e-09	49095.74	45261.556	52469.22	47587.938	50950.271	86598.27	79159.55	77883.3	65383.564	69302.41	3
20200311_Exploris_RSLC9_Waters_CC_DIA_M2_5ng	O14949	5.64916511011693e-07	40420.66	39024.482	41142.139	35852.562	39680.36	58607.35	55631.42	54252.08	44148.461	47714.33	2
20200311_Exploris_RSLC9_Waters_CC_DIA_M2_5ng	O14950;P19105	3.60986986938914e-07	94819.911	80889.656	90313.102	77562.726	93334.023	126583.427	114645.002	111068.037	88931.41	95717.437	3
20200311_Exploris_RSLC9_Waters_CC_DIA_M2_5ng	O14964;O14964-2	2.19832775385748e-07	15152.24	14939.76	17079.56	14044.71	16759.05	20197.89	17958.51	16398.84	14909.06	13953.82	1
20200311_Exploris_RSLC9_Waters_CC_DIA_M2_5ng	O14976	7.98824170639599e-07	90377.24	84290.08	91550.71	79377.76	93687.8	152367.74	137078.84	138275.84	121175.17	97942.67	1
20200311_Exploris_RSLC9_Waters_CC_DIA_M2_5ng	O14979-1;O14979-2;O14979-3	1.72834083926642e-08	108416.769	103281.738	106873.949	93695.453	109500.346	182342.406	168020.775	167109.112	143538.422	136583.42	3
20200311_Exploris_RSLC9_Waters_CC_DIA_M2_5ng	O14980	1.78875001064499e-09	320767.316	295047.446	330643.73	285681.454	322509.937	461239.44	384415.886	407888.981	340217.637	328964.61	8
20200311_Exploris_RSLC9_Waters_CC_DIA_M2_5ng	O15042;O15042-2	6.03357090492065e-05	8677.926	9292.062	12211.7	8665.894	9764.609	22293.88	23101.35	18897.32	17442.68	18128.13	1
20200311_Exploris_RSLC9_Waters_CC_DIA_M2_5ng	O15067	5.8692507692733e-08	117230.56	106016.57	119291.91	98225.51	111049.86	163161.2	139206.92	147473.26	113961.02	117963.02	4
20200311_Exploris_RSLC9_Waters_CC_DIA_M2_5ng	O15127	8.78129378940236e-08	24063.86	21353.8	22970.32	22294.29	22966.6	44440.71	38280.22	39126.7	30030.71	30745.87	1
20200311_Exploris_RSLC9_Waters_CC_DIA_M2_5ng	O15144	1.9783628185468e-07	37991.09	39476.29	39949.51	41078.28	41624.31	51641.75	43276.38	44569.15	37140.36	40609.97	2
20200311_Exploris_RSLC9_Waters_CC_DIA_M2_5ng	O15160	6.27459616444287e-06	27266.209	28299.879	24926.387	25056.876	29767.017	48669.84	39522.7	41483.183	37783.706	34449.597	2
20200311_Exploris_RSLC9_Waters_CC_DIA_M2_5ng	O15212	5.46080077920093e-07	95659.44	83044.18	99832.03	77209.77	87969.54	101939.63	85910.59	90378.99	73347.65	70251.8	1
20200311_Exploris_RSLC9_Waters_CC_DIA_M2_5ng	O15226;O15226-2	3.30035362835259e-06	19123.05	16467.15	20557.62	16971.36	19330.38	30039.36	25754.62	28577.2	19685.78	19368.41	1
20200311_Exploris_RSLC9_Waters_CC_DIA_M2_5ng	O15258	1.73479277768166e-05	30922.18	30960.91	32858	25117.05	31822.4	41081.11	35696.9	31669.27	33036.35	28624.84	1
20200311_Exploris_RSLC9_Waters_CC_DIA_M2_5ng	O15260-1;O15260-2;O15260-3	5.61216409819029e-08	18340.97	19044.54	19918.05	17687.1	18329.77	27111.8	24979.73	23570.61	18025.42	17493.23	1
20200311_Exploris_RSLC9_Waters_CC_DIA_M2_5ng	O15294;O15294-3	1.3853215153215e-06	23934.32	21977.45	24092.74	23612.91	23567.54	43640.51	39417.79	38375.17	32586.65	29348.2	2
20200311_Exploris_RSLC9_Waters_CC_DIA_M2_5ng	O15347	6.18951716054834e-08	16131.17	12936.71	14122.79	11976.82	14203.17	17547.51	17110.76	16336.25	12397.41	12908.02	1
20200311_Exploris_RSLC9_Waters_CC_DIA_M2_5ng	O15355	8.9404348474336e-08	224722.843	195775.701	231296.812	194856.495	212546.524	263140.51	220527.761	228253.161	187111.307	178811.351	7
20200311_Exploris_RSLC9_Waters_CC_DIA_M2_5ng	O15371;O15371-2;O15371-3	9.20148680080576e-08	92994.403	93801.609	101369.89	79726.166	91842.922	97056.84	84218.449	86302.08	75202.515	67171.861	3
20200311_Exploris_RSLC9_Waters_CC_DIA_M2_5ng	O15382;O15382-2	2.30096033728108e-05	14382.63	14402.13	16813.87	11167.76	14187.98	17162.01	16425.8	14080.14	12858.8	12404.59	1
20200311_Exploris_RSLC9_Waters_CC_DIA_M2_5ng	O15479	1.61159110962372e-09	23934.949	21245.907	26029.353	21692.695	20813.223	67414.27	58646.14	62181.4	52280.81	45605.55	2
20200311_Exploris_RSLC9_Waters_CC_DIA_M2_5ng	O15541	5.27496082762838e-06	16176.38	16143.76	19379.74	14347.93	19007.24	31319.91	27382.51	26429.55	22302.8	24344.77	1
20200311_Exploris_RSLC9_Waters_CC_DIA_M2_5ng	O43143	2.02761813320817e-11	132044.84	127647.37	134794.8	116987.33	140430.06	174214.2	146447.19	155647.45	127673.69	133110.2	4
20200311_Exploris_RSLC9_Waters_CC_DIA_M2_5ng	O43172-1;O43172-2	8.34346858187771e-06	54482.4	47728.43	50643.91	46001.68	48048.09	78229.13	66368.74	69866.96	61834.64	56376.42	2
20200311_Exploris_RSLC9_Waters_CC_DIA_M2_5ng	O43175	5.69691228156805e-08	73770.765	66358.233	68473.492	66436.928	67430.126	54080.139	49937.342	47547.132	39396.359	40167.581	3
20200311_Exploris_RSLC9_Waters_CC_DIA_M2_5ng	O43242	8.56656691328798e-09	414771.906	377608.017	417324.939	359250.741	409520.243	568807.68	495358.604	501319.537	427260.255	396946.181	9
20200311_Exploris_RSLC9_Waters_CC_DIA_M2_5ng	O43290	6.58374213306547e-07	16182.59	21599.42	18853.25	16436.47	20030.61	29370.27	22530.04	26796.36	22380.77	19800.66	1
20200311_Exploris_RSLC9_Waters_CC_DIA_M2_5ng	O43324-1;O43324-2	4.70864201473735e-06	19758.79	21885.61	20302.83	20147.14	20857.92	33825.75	32493.05	30542.39	25743.41	23679.49	1
20200311_Exploris_RSLC9_Waters_CC_DIA_M2_5ng	O43390-1	1.06521287013214e-10	539080.231	500122.144	563050.034	491134.437	513581.2	717320.907	568709.007	626029.07	492148.171	497343.326	6
20200311_Exploris_RSLC9_Waters_CC_DIA_M2_5ng	O43396	8.31154570864702e-08	24071.51	24750.22	25193.11	20053.08	24818.46	33945.93	34399.56	32273.6	27278.23	29862.1	1
20200311_Exploris_RSLC9_Waters_CC_DIA_M2_5ng	O43399;O43399-5;O43399-7	5.61955317426786e-08	137808.98	122531.34	140612.61	124006.23	139241.26	185841.27	163178.25	165907.19	135531.28	137257.95	4
20200311_Exploris_RSLC9_Waters_CC_DIA_M2_5ng	O43447	5.69390817195526e-08	128260.58	115432.54	135792.25	117403.34	132923.4	260756.08	238287.13	241191.15	196393.11	200303.45	3
20200311_Exploris_RSLC9_Waters_CC_DIA_M2_5ng	O43583	2.14718506706378e-06	15278.46	12511.49	17102.56	11994.63	14470.1	15697.5	12453.71	14214.21	10809.53	11054.17	1
20200311_Exploris_RSLC9_Waters_CC_DIA_M2_5ng	O43615	2.80767785047085e-05	62495.32	61120.32	64587.15	62001.46	60490.69	110739.69	89668.56	94798.64	82609.72	74336.26	2
20200311_Exploris_RSLC9_Waters_CC_DIA_M2_5ng	O43670-1;O43670-2;O43670-3;O43670-4	4.26485271409418e-12	53656.82	44716.95	57275.45	47418.89	53290.7	91760.76	80033.96	80703.55	65377.56	69096.1	1
20200311_Exploris_RSLC9_Waters_CC_DIA_M2_5ng	O43674-1;O43674-2	1.29525192743222e-06	48316.12	38917.34	50944.08	42903.71	48432.96	66905.55	62202.17	56264.79	51387.25	57104.93	1
20200311_Exploris_RSLC9_Waters_CC_DIA_M2_5ng	O43684;O43684-2	9.35470526274028e-06	13977.56	15805.33	16510.61	15252.19	16649.3	19587.22	16814.17	18622.44	14789.09	12801.51	1
20200311_Exploris_RSLC9_Waters_CC_DIA_M2_5ng	O43707	2.34764335324214e-09	428367.588	392557.822	453318.666	388624.435	423841.436	683602.888	569617.313	584066.389	503419.096	488092.84	18
20200311_Exploris_RSLC9_Waters_CC_DIA_M2_5ng	O43719	7.05419188325544e-07	267953	224254.16	257597.31	216108.99	242328.28	359222.29	306291.75	328400.94	266494.7	262164.85	2
20200311_Exploris_RSLC9_Waters_CC_DIA_M2_5ng	O43747-1;O43747-2	3.83108142232325e-05	4454.256	3649.949	2793.746	3904.032	4551.08	5745.1	5422.722	6795.594	4107.433	4703.252	1
20200311_Exploris_RSLC9_Waters_CC_DIA_M2_5ng	O43765	9.54634757379271e-09	33691.316	27136.978	30790.895	26933.703	27931.097	52173.334	40684.365	39733.754	39761.94	32268.409	3
20200311_Exploris_RSLC9_Waters_CC_DIA_M2_5ng	O43768;O43768-2;O43768-3;O43768-4;O43768-5;O43768-6;O43768-7;O43768-9	2.78806459555317e-07	40687.66	35863.16	44644.61	40244.71	41158.66	105097.52	94294.28	93202.15	80469.56	79882.02	2
20200311_Exploris_RSLC9_Waters_CC_DIA_M2_5ng	O43776	5.5019635145406e-08	196855.941	179645.44	210483.98	185025.9	198345.75	268899.21	236703.57	234539.69	204770.2	205972.61	4
20200311_Exploris_RSLC9_Waters_CC_DIA_M2_5ng	O43809	2.53460380443772e-06	48595.61	44285.88	50071.87	43661.06	52380.45	77792.61	65730.04	71554.94	55635.47	52817.53	2
20200311_Exploris_RSLC9_Waters_CC_DIA_M2_5ng	O43813	1.69810976377592e-05	41410.95	33322.63	38848.75	39440.68	37979.8	68702.64	61191.08	62014.83	49174.86	51035.61	1
20200311_Exploris_RSLC9_Waters_CC_DIA_M2_5ng	O43823	1.18127649842941e-05	3523.532	3184.723	4243.535	2509.5	2322.633	6586.853	6308.398	5289.389	4043.583	4953.405	1
20200311_Exploris_RSLC9_Waters_CC_DIA_M2_5ng	O43847-1;O43847-2	2.19097239238083e-07	45071.36	42584.13	42442.57	41648.92	44280.43	101615.24	92245.11	98756	83128.77	79166.6	2
20200311_Exploris_RSLC9_Waters_CC_DIA_M2_5ng	O43852;O43852-3	4.90443226501522e-08	628927.17	573107.24	686263.15	636287.93	654610.55	773330.41	629196.64	665539.38	563555	562316.87	4
20200311_Exploris_RSLC9_Waters_CC_DIA_M2_5ng	O60220	7.98824170639599e-07	16633.742	15231.434	17533.674	16734.775	20012.603	31956.836	26064.284	26151.913	24034.729	22116.621	2
20200311_Exploris_RSLC9_Waters_CC_DIA_M2_5ng	O60231	6.64279451743892e-07	6877.418	5634.52	8041.727	6567.392	7564.792	11387.29	8668.09	9704.744	7492.048	6119.079	1
20200311_Exploris_RSLC9_Waters_CC_DIA_M2_5ng	O60256-1;O60256-2;O60256-3;O60256-4;Q14558;Q14558-2	4.69121359878785e-07	22552.69	24720.33	25914.91	22503.24	23813.88	38970.55	27473.09	29005.52	24538.69	25214.98	1
20200311_Exploris_RSLC9_Waters_CC_DIA_M2_5ng	O60264	7.67424704623236e-08	142250.83	136248.62	146393.63	139785.96	138925.5	246812.7	191722.42	212924.21	174011.77	166211.66	6
20200311_Exploris_RSLC9_Waters_CC_DIA_M2_5ng	O60313;O60313-10;O60313-11;O60313-13;O60313-2;O60313-9	2.36931966706804e-06	15013.19	14600.23	15795.43	17337.96	14381.58	24937.27	21049.63	21753.45	19189.71	20586.52	1
20200311_Exploris_RSLC9_Waters_CC_DIA_M2_5ng	O60341;O60341-2	4.48556668392778e-08	28746.25	25982.76	27071.87	25641.89	28495.73	68206.03	57723.27	62809.07	56325.9	53501.71	2
20200311_Exploris_RSLC9_Waters_CC_DIA_M2_5ng	O60493-1	6.71104404642844e-08	32277.04	33038.235	33989.267	33586.291	34698.96	55647.8	46823.61	49393.93	39395.24	43157.05	2
20200311_Exploris_RSLC9_Waters_CC_DIA_M2_5ng	O60506;O60506-2;O60506-3;O60506-4	1.0958021893878e-08	114503.689	101408.384	115692.662	100875.331	102294.885	151793.947	143993.517	137488.755	125600.479	111497.489	6
20200311_Exploris_RSLC9_Waters_CC_DIA_M2_5ng	O60568	1.32950952703177e-05	11502.6	10809.44	12829.19	10896.73	12363.54	11423.89	8382.611	9297.779	5058.142	7940.337	1
20200311_Exploris_RSLC9_Waters_CC_DIA_M2_5ng	O60610-1;O60610-2;O60610-3	6.42735066346073e-09	78579.63	75164.95	76776.55	75064.37	80844.09	133926.92	116786.26	124318.97	105238.84	99911.66	3
20200311_Exploris_RSLC9_Waters_CC_DIA_M2_5ng	O60664-1;O60664-3;O60664-4	8.29272499888582e-09	123463.548	115409.025	125663.154	118992.973	128079.963	152289.391	138883.677	135799.737	118204.818	112844.218	6
20200311_Exploris_RSLC9_Waters_CC_DIA_M2_5ng	O60684	9.94609732309061e-09	11493.9	17983.76	12273.63	15747.54	13718.82	27140.81	19658.52	21817.5	18344.15	18090.6	1
20200311_Exploris_RSLC9_Waters_CC_DIA_M2_5ng	O60739;P41567	3.44861415841174e-08	49740	43234.71	47686.65	39854.48	47542.23	68109.81	57592.41	55861.45	46240.78	46133.98	1
20200311_Exploris_RSLC9_Waters_CC_DIA_M2_5ng	O60749;O60749-2	1.86564391623265e-06	61732.25	51868.96	64508.84	56504.25	58959.24	75720.46	67702.62	66739.99	53382.72	61785.76	2
20200311_Exploris_RSLC9_Waters_CC_DIA_M2_5ng	O60762	6.74452595546609e-05	16684.05	14760.03	18085.32	15761.45	15446.11	12422.16	9130.848	10264.15	11466.26	10176.47	1
20200311_Exploris_RSLC9_Waters_CC_DIA_M2_5ng	O60763-1;O60763-2	5.25031958253958e-07	36319.63	31956.69	36693.24	34269.26	33616.61	50014.45	42261.82	45630.63	36676.93	35985.97	2
20200311_Exploris_RSLC9_Waters_CC_DIA_M2_5ng	O60814;P57053;P58876;P62807;Q5QNW6-1;Q5QNW6-2;Q93079;Q99877;Q99879;Q99880	2.55201505324861e-12	4793125.609	4327062.2618	4688467.468	4553619.159	4677752.644	7522711.445	6451575.296	6870179.017	5761435.361	5532060.825	7
20200311_Exploris_RSLC9_Waters_CC_DIA_M2_5ng	O60828;O60828-2;O60828-3;O60828-5	1.91683031119088e-06	18999.56	18083.58	15840.5	15677.79	15364.14	38610.54	31543.36	32583.44	29045.43	28092.45	1
20200311_Exploris_RSLC9_Waters_CC_DIA_M2_5ng	O60832-1	1.73661986023994e-07	117140.34	103592.782	120535.578	100428.614	114214.578	153989.55	144696.79	133600.123	121378.96	108448.931	3
20200311_Exploris_RSLC9_Waters_CC_DIA_M2_5ng	O60841	5.60918377755957e-10	253896.32	228316.53	255222.83	238625.06	245776.85	414487.21	353216.74	362120.54	304829.96	311610.96	9
20200311_Exploris_RSLC9_Waters_CC_DIA_M2_5ng	O60869-1;O60869-2;O60869-3	1.19322520518664e-06	26273.48	24116.06	26236.13	22231.23	25414.68	35934	30740.13	30718.12	27369.97	28450.4	1
20200311_Exploris_RSLC9_Waters_CC_DIA_M2_5ng	O60884	2.04879228858539e-08	51840.334	48721.214	55880.358	43783.109	53322.513	86350.391	70478.591	68518.017	64442.931	61882.293	3
20200311_Exploris_RSLC9_Waters_CC_DIA_M2_5ng	O60888-1;O60888-2;O60888-3	7.6338465794098e-08	4538.742	3856.682	3789.7	3527.982	4034.337	5868.668	4367.765	4941.995	2317.067	2578.97	1
20200311_Exploris_RSLC9_Waters_CC_DIA_M2_5ng	O75081;O75081-2;O75081-4	5.24294484005425e-07	12112.28	10284.17	10080.25	9486.471	10761.88	20044.96	15756.72	16307.91	13323.66	16921.62	1
20200311_Exploris_RSLC9_Waters_CC_DIA_M2_5ng	O75083	8.58277276666662e-08	165101.61	142110.42	165853.4	152147.1	160425.23	272619.07	241133.65	243153.35	206585.11	207408.14	4
20200311_Exploris_RSLC9_Waters_CC_DIA_M2_5ng	O75153	5.31982613384171e-07	31132.82	26056.844	30258.43	27174.71	28009.67	59130.92	49189	49473.86	45610.55	45040.4	2
20200311_Exploris_RSLC9_Waters_CC_DIA_M2_5ng	O75223-1	1.40978100234073e-06	38156.55	38086.57	39730.24	40098.59	41919.09	56467.87	47819.75	50651.25	39042.59	43436.04	1
20200311_Exploris_RSLC9_Waters_CC_DIA_M2_5ng	O75306-1;O75306-2	4.26422104031525e-06	29546	25445.33	29293.2	24091.21	28919.85	33679.39	33383.55	29423.71	28782.67	30294.67	1
20200311_Exploris_RSLC9_Waters_CC_DIA_M2_5ng	O75340;O75340-2	9.97990000318902e-08	10877.1	12742.18	12914.07	10661.39	11140.71	19215.03	13297.13	12177.04	11935.12	11754.77	1
20200311_Exploris_RSLC9_Waters_CC_DIA_M2_5ng	O75347	5.52049018427335e-08	111255.26	99806.02	112994.99	110491.7	118634.2	197179.79	181852.26	173810.21	159308.85	147365.93	3
20200311_Exploris_RSLC9_Waters_CC_DIA_M2_5ng	O75352;O75352-2	2.83700562850947e-05	2302.028	2065.438	2529.468	1261.448	1439.969	2872.473	1936.357	1474.222	2260.971	1678.346	1
20200311_Exploris_RSLC9_Waters_CC_DIA_M2_5ng	O75367-1;O75367-2;O75367-3	4.61309357785644e-12	107265.4	102708.935	102864.55	87812.73	101153.8	99897.14	87005.75	91325.27	71920.559	74069.083	4
20200311_Exploris_RSLC9_Waters_CC_DIA_M2_5ng	O75369-1;O75369-2;O75369-8;O75369-9	4.23863731300013e-10	899899.993	831145.695	956955.802	821686.178	871218.224	954809.523	832949.052	810773.764	697487.23	659770.369	24
20200311_Exploris_RSLC9_Waters_CC_DIA_M2_5ng	O75390	3.36415062104007e-08	123242.83	107124.62	124451.45	108641.34	124536.17	155342.46	137560.49	136922.16	124525.67	117282.79	3
20200311_Exploris_RSLC9_Waters_CC_DIA_M2_5ng	O75396	2.27289427939369e-08	16280.88	16604.06	20313.75	15558.1	17603.18	23451.69	18105.24	17573.82	17242.64	17862.77	1
20200311_Exploris_RSLC9_Waters_CC_DIA_M2_5ng	O75400;O75400-2;O75400-3	6.4207703765606e-08	70987.452	75230.813	71192.244	72169.723	77449.504	130787.29	116890.51	116633.251	96243.954	98964.26	5
20200311_Exploris_RSLC9_Waters_CC_DIA_M2_5ng	O75436-1;O75436-2	1.22598694962222e-07	62968.65	63082.14	67916.85	55864.54	65711.96	112125.76	99317.25	103143.74	89412.96	84891.86	1
20200311_Exploris_RSLC9_Waters_CC_DIA_M2_5ng	O75439	4.75715811388719e-07	39569.81	38427.42	42703.35	36692.68	38456.54	54562.62	51339.68	48530.86	42228.99	39595.58	1
20200311_Exploris_RSLC9_Waters_CC_DIA_M2_5ng	O75475-1;O75475-2;O75475-3	2.89521811677835e-07	51005.35	47350.23	49360.37	40559.39	48541.65	74891.02	69625.45	63103.8	54181.62	55278.73	1
20200311_Exploris_RSLC9_Waters_CC_DIA_M2_5ng	O75489	4.76001032650188e-08	7921.623	7746.428	8048.355	8500.519	8606.404	12155.783	10469.736	10429.144	10838.579	10437.234	2
20200311_Exploris_RSLC9_Waters_CC_DIA_M2_5ng	O75494-1;O75494-2;O75494-3;O75494-4;O75494-5;O75494-6;Q8WXF0	1.00050189262305e-05	31508.22	31203.64	31799.72	30461.84	32987.63	65406.42	56855.71	50725.1	46562.53	48846.9	2
20200311_Exploris_RSLC9_Waters_CC_DIA_M2_5ng	O75531	1.41654039842431e-07	38761.054	36834.191	41764.486	32665.002	36369.577	33207.129	24150.117	27395.652	21781.661	18908.381	2
20200311_Exploris_RSLC9_Waters_CC_DIA_M2_5ng	O75533-1	4.53239359093829e-08	138613.95	121749.434	134742.701	119100.567	128703.312	223118.661	191879.178	198411.848	171456.879	162508.617	8
20200311_Exploris_RSLC9_Waters_CC_DIA_M2_5ng	O75534;O75534-2;O75534-3;O75534-4	4.23803414772136e-08	123147.105	111084.952	121663.697	110577.66	120748.165	223568.22	179700.765	191437.04	157016.77	153424.996	5
20200311_Exploris_RSLC9_Waters_CC_DIA_M2_5ng	O75607	8.38191304708425e-08	44594.18	38672.31	45586.33	44655.11	45558.39	68603.49	61043.44	58534.44	50814.15	52567.79	2
20200311_Exploris_RSLC9_Waters_CC_DIA_M2_5ng	O75608;O75608-2	6.69886172978422e-08	123981.6	115234.3	124841.9	111501.7	111419.5	200690.3	167920	187705.6	133373	131110.3	1
20200311_Exploris_RSLC9_Waters_CC_DIA_M2_5ng	O75643-1	4.92473088383087e-08	311026.192	274326.6	311030.014	282548.324	300986.434	503483.771	436979.939	437160.453	386074.457	386829.815	13
20200311_Exploris_RSLC9_Waters_CC_DIA_M2_5ng	O75663	1.23709650461754e-05	12446.95	15167.67	13159.66	14649.18	14574.86	27522.26	24530.87	23051.51	19373	16759.78	1
20200311_Exploris_RSLC9_Waters_CC_DIA_M2_5ng	O75683	9.73552932430755e-07	31936.181	30589.622	35481.221	32344.125	36102.53	60381.953	50038.17	49407.533	44036.463	46012.422	3
20200311_Exploris_RSLC9_Waters_CC_DIA_M2_5ng	O75694;O75694-2	9.62048488903027e-09	44704.76	41653.67	49393.25	44338.48	47610.64	82037.83	66814.36	74384.84	61139.21	59003.84	2
20200311_Exploris_RSLC9_Waters_CC_DIA_M2_5ng	O75821	5.68721855014101e-09	151815.56	150307.66	169209.17	146893.92	147791.16	195160.48	167123.76	172690.07	141373.5	141060.15	4
20200311_Exploris_RSLC9_Waters_CC_DIA_M2_5ng	O75822;O75822-3	1.8260278048964e-07	129652.08	114058.16	125985.28	119966.57	120840.32	208476.44	175598.28	189984.63	156611.96	143469.06	1
20200311_Exploris_RSLC9_Waters_CC_DIA_M2_5ng	O75828;P16152;P16152-2	6.57828714290224e-08	31856.15	33254.34	33807.7	30160.07	32382.79	49126.82	44289.6	46591.76	36911.96	38210.18	1
20200311_Exploris_RSLC9_Waters_CC_DIA_M2_5ng	O75832	6.00404283699402e-08	28823.83	21560.99	27136.03	25619.26	25275.72	33939.66	31539.19	27141.74	23546.62	22219.81	1
20200311_Exploris_RSLC9_Waters_CC_DIA_M2_5ng	O75844	1.5694638125178e-06	12202.01	9804.336	11196.48	11282.96	13385.53	11865.1	9331.37	10958.62	8195.319	7938.477	1
20200311_Exploris_RSLC9_Waters_CC_DIA_M2_5ng	O75874	8.8337949231893e-08	227289.377	197810.565	242407.793	207135.665	198187.312	248775.03	194180.21	204996.35	174313.479	168766.57	2
20200311_Exploris_RSLC9_Waters_CC_DIA_M2_5ng	O75934	5.20416394834286e-07	15634.89	14007.51	13659.89	15133.23	15412.25	18647.27	18570.84	18289.17	16567.79	16426.86	1
20200311_Exploris_RSLC9_Waters_CC_DIA_M2_5ng	O75937	5.53139165118631e-08	90409.02	78517.12	86625.76	79577.91	83282.03	157444.3	136041.76	144917.09	128185.23	114442.54	3
20200311_Exploris_RSLC9_Waters_CC_DIA_M2_5ng	O75947-1;O75947-2	3.91485990457352e-08	24628.75	20412.69	25930.68	19205.37	24735.65	99545.98	105265	102383.4	80535.03	80361.96	1
20200311_Exploris_RSLC9_Waters_CC_DIA_M2_5ng	O75964	1.37159187921652e-08	3706.676	4901.936	3582.01	4731.111	4671.841	6870.734	6115.374	5440.995	5684.661	5134.215	1
20200311_Exploris_RSLC9_Waters_CC_DIA_M2_5ng	O76003	6.31902311665808e-08	37247.369	31941.69	35833.402	34708.843	35124.296	80724.76	67042.863	68260.725	64357.262	57007.688	2
20200311_Exploris_RSLC9_Waters_CC_DIA_M2_5ng	O76021	8.97540735225196e-11	129593.33	119304.52	130149.83	114867.28	124459.27	111673.6	104992.4	103808.98	87109.688	79756.757	4
20200311_Exploris_RSLC9_Waters_CC_DIA_M2_5ng	O76094	9.86076108432866e-08	62846.238	59256.879	64430.472	59881.724	63678.573	128666.12	108831.28	113399.58	98695.149	89113.729	3
20200311_Exploris_RSLC9_Waters_CC_DIA_M2_5ng	O94776	5.59374918650176e-08	750638.171	674196.077	799346.202	724411.748	724699.691	213846.042	184392.551	144879.796	126109.522	128618.268	4
20200311_Exploris_RSLC9_Waters_CC_DIA_M2_5ng	O94788-1	4.79374510909824e-08	45934.54	42462.618	48890.72	42492.875	50418.14	105563.09	92424.32	102640.84	82129.54	79268.85	3
20200311_Exploris_RSLC9_Waters_CC_DIA_M2_5ng	O94826	1.23620760019694e-06	11713.56	10009.32	10466.3	10168.86	9914.595	23582.16	21880.58	21976.78	17757.76	17365.4	1
20200311_Exploris_RSLC9_Waters_CC_DIA_M2_5ng	O94906-1;O94906-2	6.86401014493612e-06	30609.02	30245.12	30981.42	28567.92	31044.2	55835.39	51529.7	54149.87	49546.39	47428.24	2
20200311_Exploris_RSLC9_Waters_CC_DIA_M2_5ng	O94979;O94979-10;O94979-2;O94979-3;O94979-4;O94979-6;O94979-7;O94979-8;O94979-9	1.82678894961037e-07	65686.27	60327.27	64746.79	61219.52	56588.62	116762.89	94524.5	107911.36	91770.06	85461.8	3
20200311_Exploris_RSLC9_Waters_CC_DIA_M2_5ng	O94992	2.90680945737473e-07	67080.69	65159.39	65862.21	63317.64	65426.12	87831.1	77946.14	79465.69	65615.17	67151.48	3
20200311_Exploris_RSLC9_Waters_CC_DIA_M2_5ng	O95139;O95139-2	2.58640352787516e-07	13263.95	14709.3	15133.89	13174.76	14463.01	11162.8	10520	10841.71	9028.435	8357.546	1
20200311_Exploris_RSLC9_Waters_CC_DIA_M2_5ng	O95168-1;O95168-2	3.97599552305109e-05	9824.982	8892.159	10044.64	7965.165	9208.383	12387.27	10524.11	11406	10073.47	9751.598	1
20200311_Exploris_RSLC9_Waters_CC_DIA_M2_5ng	O95182	1.17012427788444e-07	27971.52	21688.59	25298.34	21780.14	21361.75	30355.63	23829.7	23079.96	19063.48	21663.62	1
20200311_Exploris_RSLC9_Waters_CC_DIA_M2_5ng	O95202-1	3.22460976710181e-07	30910.69	29328.61	31583.92	32709.06	33855	60108.49	51515.64	47856.4	43333.27	44644.68	2
20200311_Exploris_RSLC9_Waters_CC_DIA_M2_5ng	O95232-1	4.46004782346908e-08	161380.614	145773.565	168735.7223	147005.709	153786.047	217824.301	201561.755	197444.51	164538.96	165888.426	5
20200311_Exploris_RSLC9_Waters_CC_DIA_M2_5ng	O95295	0.000148374470356084	32048.88	26343	30676.56	27805.7	31986.67	76880.22	68415.47	76021.4	59788.27	56579.11	1
20200311_Exploris_RSLC9_Waters_CC_DIA_M2_5ng	O95298-1;O95298-2	1.46710128360051e-06	40028.92	41381.71	41250.01	37544.19	39741.95	35585.26	30044.38	31188.46	28275.13	25283.25	1
20200311_Exploris_RSLC9_Waters_CC_DIA_M2_5ng	O95336	1.11727764937817e-08	68039.216	60526.068	77887.972	65465.364	76484.198	97829.653	86359.021	86895.266	79960.774	73289.171	3
20200311_Exploris_RSLC9_Waters_CC_DIA_M2_5ng	O95372	1.14928508756686e-05	18384.74	14537.34	21076.51	15616.53	17210.98	28526.5	22255.25	21938.11	19668.01	20683.21	1
20200311_Exploris_RSLC9_Waters_CC_DIA_M2_5ng	O95373	9.94609732309061e-09	113592.478	102266.798	113725.785	104619.905	108641.679	150935.179	124154.518	133448.28	106905.146	114240.591	6
20200311_Exploris_RSLC9_Waters_CC_DIA_M2_5ng	O95433;O95433-2	3.22430586253347e-08	43227.4	39261.75	39548.88	45561.38	43894.44	92820.87	76262.24	77571.7	72709.01	65887.53	1
20200311_Exploris_RSLC9_Waters_CC_DIA_M2_5ng	O95478	1.32904319205062e-07	34363.96	35106.73	35171.85	33927.26	36359.59	51965.98	44769.39	39731.86	38914.36	38037.03	1
20200311_Exploris_RSLC9_Waters_CC_DIA_M2_5ng	O95487-1;O95487-2;O95487-3	7.93950836348673e-07	10462.03	9854.968	11190.79	7963.293	9328.453	15568.7	13562.53	17160.21	13050.56	13692.29	1
20200311_Exploris_RSLC9_Waters_CC_DIA_M2_5ng	O95721	6.79407296672166e-05	42132.58	35030.48	40010.63	37899.5	33704.15	62925.21	54068.62	51575.2	47473.87	42583.95	1
20200311_Exploris_RSLC9_Waters_CC_DIA_M2_5ng	O95747	1.98270401277676e-07	25765.28	25412.31	28867.41	20634.329	26591.19	41587.42	38840.24	45251.27	32173.19	35419.93	2
20200311_Exploris_RSLC9_Waters_CC_DIA_M2_5ng	O95757	1.78812755740597e-06	39408.64	32680.22	40028.55	36123.89	34141.39	61852.47	54546.68	54106.4	52902.08	46170.56	2
20200311_Exploris_RSLC9_Waters_CC_DIA_M2_5ng	O95777	1.4092823673066e-07	10357.31	10226.77	9718.071	7205.553	7945.241	17834.67	15928.65	16631.9	14369.36	14681.1	1
20200311_Exploris_RSLC9_Waters_CC_DIA_M2_5ng	O95782;O95782-2	3.66484391006293e-08	38490.44	37605.39	40364.71	37003.81	42100.16	52739.47	44185.14	40712.16	42588.42	38556.28	2
20200311_Exploris_RSLC9_Waters_CC_DIA_M2_5ng	O95816	6.66257428373572e-08	203455.759	180663.709	209492.496	189265.943	197335.901	251873.29	221699.88	223067.25	185689.953	188930.171	7
20200311_Exploris_RSLC9_Waters_CC_DIA_M2_5ng	O95831-1;O95831-3	2.24502279258797e-08	96732.917	91991.083	104999.311	91002.727	97565.934	96446.052	83865.288	80370.274	68952.645	66964.273	4
20200311_Exploris_RSLC9_Waters_CC_DIA_M2_5ng	O95881	2.70937993231435e-07	9437.387	8321.424	7971.618	7432.105	8885.267	10428.4	8416.818	8843.38	6646.632	5949.874	1
20200311_Exploris_RSLC9_Waters_CC_DIA_M2_5ng	O96019-1	2.155868038764e-05	26280.684	20473.62	24346.674	24065.095	24129.266	53079	43816.64	47868.62	37997.92	34166.31	2
20200311_Exploris_RSLC9_Waters_CC_DIA_M2_5ng	P00338-1;P00338-3	1.69315783327947e-10	829870.257	740312.729	841976.227	731102.111	795040.32	947761.558	824295.075	829983.779	740100.92	678982.123	7
20200311_Exploris_RSLC9_Waters_CC_DIA_M2_5ng	P00367	9.95524211019149e-06	188478.23	176095.06	197571.38	162502.65	184253.23	174876.29	151286.62	164619.94	132120.47	127772.89	3
20200311_Exploris_RSLC9_Waters_CC_DIA_M2_5ng	P00387;P00387-2;P00387-3	1.5196199580922e-05	51000.16	45660.71	48025.36	42322.47	51174.8	45841.51	40900.14	41233.46	33845.7	33867.05	1
20200311_Exploris_RSLC9_Waters_CC_DIA_M2_5ng	P00390;P00390-2;P00390-3	1.95091511564657e-08	300278.97	295826.98	307287.99	260514.17	291243.22	239961.55	189638.46	191659.63	165006.31	159231.75	4
20200311_Exploris_RSLC9_Waters_CC_DIA_M2_5ng	P00441	1.02766994448827e-08	315606.92	268150.33	330127.33	277505.65	292642.89	357998.94	287927.23	330606.22	254209.08	250392.45	1
20200311_Exploris_RSLC9_Waters_CC_DIA_M2_5ng	P00491	6.57828714290224e-08	13853.49	16556.421	15458.092	12489.352	13256.234	20316.51	20117.418	20470.697	16339.683	16712.356	2
20200311_Exploris_RSLC9_Waters_CC_DIA_M2_5ng	P00505	7.29626980770857e-08	116861.081	103822.585	118484.749	104506.159	117989.497	156135.505	130093.4	136788.403	116696.617	112265.563	5
20200311_Exploris_RSLC9_Waters_CC_DIA_M2_5ng	P00558	6.68378788153123e-11	1182116.61	1072488.35	1201617.9	1074061.015	1102904.64	1186064.86	969043.13	985994.19	846943.657	795761.25	11
20200311_Exploris_RSLC9_Waters_CC_DIA_M2_5ng	P00568	1.54470472292133e-07	17332.72	17370.75	17454.32	13683.7	14223.4	21192.44	16243.04	16894.38	16271.85	16192.24	1
20200311_Exploris_RSLC9_Waters_CC_DIA_M2_5ng	P00734	1.97070070087607e-07	8172.823	9032.593	7685.515	8198.641	8072.959	11179.51	8787.647	9063.344	8829.273	7220.972	1
20200311_Exploris_RSLC9_Waters_CC_DIA_M2_5ng	P00966	1.5344646172567e-08	297968.957	279588.612	317061.858	253251.293	275983.342	166490.659	144775.685	139659.373	115166.256	111583.791	6
20200311_Exploris_RSLC9_Waters_CC_DIA_M2_5ng	P01008	6.80417471671559e-05	16784.94	12175	16886.18	15123.91	14722.46	25493.31	19343.98	18784.69	16832.22	15339.96	1
20200311_Exploris_RSLC9_Waters_CC_DIA_M2_5ng	P01024	5.67798558147569e-08	135890.42	121188.25	136209.28	113752.41	123931.26	70121.96	70422.38	60827.19	56828.39	53784.68	2
20200311_Exploris_RSLC9_Waters_CC_DIA_M2_5ng	P01111;P01112	1.14865664754164e-06	27627.96	21856.99	24471.78	23487.89	26281.91	32742.64	28293.9	30704.83	22013.25	26255.82	1
20200311_Exploris_RSLC9_Waters_CC_DIA_M2_5ng	P01889;P01891;P01892;P03989;P04439;P05534;P10314;P10316;P10319;P13746;P13746-2;P16188;P16189;P16190;P18462;P18463;P18464;P18465;P30443;P30447;P30450;P30453;P30455;P30456;P30457;P30459;P30460;P30461;P30462;P30464;P30466;P30475;P30479;P30480;P30481;P30483;P30484;P30485;P30486;P30487;P30488;P30490;P30491;P30492;P30493;P30495;P30498;P30512;P30685;Q04826;Q29718;Q29836;Q29940;Q31610;Q95365	2.47436489053759e-05	13945.27	9912.401	13334.84	11386.14	11278.59	15185.85	13499.21	14108.28	10216.4	14251.54	1
20200311_Exploris_RSLC9_Waters_CC_DIA_M2_5ng	P02008	4.91990384794175e-09	135818.45	114662.87	129649.26	118129.26	131487.03	588335.19	473774.99	530479.78	430297.92	400936.84	5
20200311_Exploris_RSLC9_Waters_CC_DIA_M2_5ng	P02100	2.26745257911567e-08	122441.87	113655.46	137346.67	111235.2	130902.39	298536.07	252975.36	275648.58	227504.7	219669.9	4
20200311_Exploris_RSLC9_Waters_CC_DIA_M2_5ng	P02545	1.85836337073941e-10	1044595.729	956030.687	1084095.051	946058.465	993496.096	1229808.616	1037101.756	1073986.768	900177.141	896602.422	18
20200311_Exploris_RSLC9_Waters_CC_DIA_M2_5ng	P02656	6.65693327879445e-08	16890.76	19021.87	20438.08	17245.62	15996.5	24622.51	22747.68	23037.96	19585.2	14253.54	1
20200311_Exploris_RSLC9_Waters_CC_DIA_M2_5ng	P02765	6.70932945486319e-06	3756.371	3171.944	4283.863	2712.79	3183.56	2816.75	2438.3	3388.668	1827.732	2999.814	1
20200311_Exploris_RSLC9_Waters_CC_DIA_M2_5ng	P02768-1	1.65994776286931e-09	41604.15	41048.63	45278.24	36799.19	39199.16	45387.75	44648.24	38551.35	37286.06	36234.78	2
20200311_Exploris_RSLC9_Waters_CC_DIA_M2_5ng	P02786	6.73072229784307e-10	513160.942	460697.467	535461.919	489223.835	502174.879	834164.917	698271.962	750011.059	629737.919	597586.644	11
20200311_Exploris_RSLC9_Waters_CC_DIA_M2_5ng	P04004	3.1686920096652e-08	95680.08	91007.63	98480.25	84349.3	95677.38	102956.2	92374.21	94413.26	74209.97	73641.89	1
20200311_Exploris_RSLC9_Waters_CC_DIA_M2_5ng	P04040	4.70477850273393e-09	225651.61	196585.78	221013.56	209579.28	215334.04	324923.27	279407.43	279878.7	235217.09	235039.42	7
20200311_Exploris_RSLC9_Waters_CC_DIA_M2_5ng	P04075	9.48960408585958e-10	1154459.31	1038315.79	1201846.96	1108673.79	1121503.93	2762957.22	2225642.67	2414439.01	1961643.24	1985947.12	10
20200311_Exploris_RSLC9_Waters_CC_DIA_M2_5ng	P04080	2.52581810625589e-09	184469.38	167328.74	192084.25	164022.54	176122.4	132175.57	95333.93	102349.26	84177	74676.1	2
20200311_Exploris_RSLC9_Waters_CC_DIA_M2_5ng	P04083	8.57977381141412e-11	432341.698	400750.063	436049.122	386340.542	423465.233	727227.891	605255.08	631395.336	535661.854	525422.801	11
20200311_Exploris_RSLC9_Waters_CC_DIA_M2_5ng	P04179;P04179-2;P04179-3;P04179-4	1.74871660640945e-07	43429.66	40793.77	47031.95	37123.76	38413.09	29335.24	25359.77	23355.38	21610.71	19707.56	1
20200311_Exploris_RSLC9_Waters_CC_DIA_M2_5ng	P04181-1	1.97432030849616e-07	102591.29	101926.49	106813.09	94604.17	103173.2	174867.11	152425.54	156991.99	136240.43	129524.42	2
20200311_Exploris_RSLC9_Waters_CC_DIA_M2_5ng	P04183	7.05368408879385e-08	50640.188	51554.976	54661.481	47040.168	52566.025	98393.884	88182.087	90597.841	76221.091	76087.29	4
20200311_Exploris_RSLC9_Waters_CC_DIA_M2_5ng	P04406-1;P04406-2	4.84371871912727e-12	1897450.947	1628625.242	1908410.634	1621083.22	1730171.679	2069666.44	1646041.852	1769217.583	1437586.588	1399314.89	7
20200311_Exploris_RSLC9_Waters_CC_DIA_M2_5ng	P04632	2.99445619068692e-08	141911.3	128201.9	159976.3	128801.3	149226.9	362149.1	317332	344703.4	275396.3	262304.6	1
20200311_Exploris_RSLC9_Waters_CC_DIA_M2_5ng	P04792	1.53727123891121e-08	164893.089	157797.29	180454.795	164271.904	171379.005	364509.68	310430.462	344516.989	292220.8	275233.303	4
20200311_Exploris_RSLC9_Waters_CC_DIA_M2_5ng	P04818	1.02744595369203e-06	64906.397	60745.651	64360.697	58949.936	62642.968	106175.98	85335.56	92030.87	75654.96	74737.19	3
20200311_Exploris_RSLC9_Waters_CC_DIA_M2_5ng	P04843	3.45549464385794e-08	138327.512	124270.656	139488.753	126024.036	135404.348	153803.334	125107.596	130224.446	125637.358	107616.237	6
20200311_Exploris_RSLC9_Waters_CC_DIA_M2_5ng	P05023;P05023-3;P05023-4	4.77948328704803e-08	152272.15	141730.3	165660.89	139148.11	142597.67	206332.75	174442.02	183984.08	151236.43	144250.13	4
20200311_Exploris_RSLC9_Waters_CC_DIA_M2_5ng	P05114	1.0321500919028e-07	73483.883	62402.34	67647.055	66710.33	69922.418	106081.78	97113.09	97517.38	82526.42	85293.422	3
20200311_Exploris_RSLC9_Waters_CC_DIA_M2_5ng	P05141	6.39958110425355e-10	480178.37	437857.88	502497.5	470515.5	486858.31	584429.46	441983.31	483676.93	411811.04	397165.01	3
20200311_Exploris_RSLC9_Waters_CC_DIA_M2_5ng	P05198	3.78610422550263e-08	142004.68	129143.21	141138.73	134548.08	136860.64	175778.05	157667.5	162791.68	136424.77	132439.55	5
20200311_Exploris_RSLC9_Waters_CC_DIA_M2_5ng	P05204	1.97760583359512e-11	39796.529	27178.292	40727.725	27089.85	40664.022	45507.55	37164.754	45549.872	35431.572	30680.28	2
20200311_Exploris_RSLC9_Waters_CC_DIA_M2_5ng	P05386	2.18727585253826e-06	2203.82	2387.873	2054.829	1925.55	3022.069	4173.509	2225.531	2729.304	2275.773	2455.347	1
20200311_Exploris_RSLC9_Waters_CC_DIA_M2_5ng	P05387	6.42735066346073e-09	274928.194	244225.095	292734.718	263164.7006	271900.254	459477.482	354397.876	392827.332	322764.108	331338.175	4
20200311_Exploris_RSLC9_Waters_CC_DIA_M2_5ng	P05388	6.34912252030465e-10	87091.302	76357.343	84504.488	71915.333	84211.349	130031.56	113736.336	120625.894	97935.188	90792.133	4
20200311_Exploris_RSLC9_Waters_CC_DIA_M2_5ng	P05423	1.47720091270134e-06	30448.6	26808.12	33997	26170.19	31642.16	63483.93	56886.79	58670.13	49933.27	45890.14	1
20200311_Exploris_RSLC9_Waters_CC_DIA_M2_5ng	P05455	8.28536462995747e-09	115479.123	110706.068	112958.889	103018.424	115264.741	261404.419	222413.147	231559.268	205240.973	198200.107	5
20200311_Exploris_RSLC9_Waters_CC_DIA_M2_5ng	P05556-1	4.62913468975767e-06	76890.11	75796.47	88566.03	67202.27	69621.46	77492.3	65176.75	64181.36	52140.2	53607.79	2
20200311_Exploris_RSLC9_Waters_CC_DIA_M2_5ng	P05771-1;P05771-2	6.11606250696095e-06	37577.64	36030.39	39598.38	37155.66	38715.9	81143.36	59520.46	71106.85	57445.13	54671.03	1
20200311_Exploris_RSLC9_Waters_CC_DIA_M2_5ng	P05783	1.13469809753846e-09	599562.93	532691.19	594155.08	534282.061	567622.22	480057.662	405851.157	413162.078	340832.461	338884.447	10
20200311_Exploris_RSLC9_Waters_CC_DIA_M2_5ng	P05787;P05787-2	4.61309357785644e-12	1761734.269	1597358.654	1816884.371	1545888.887	1680641.263	967653.248	800615.735	773044.505	666412.771	646614.362	14
20200311_Exploris_RSLC9_Waters_CC_DIA_M2_5ng	P06132	5.74166237138527e-08	109660.729	95455.649	110863.036	93535.958	110323.89	163571.006	136513.539	142302.484	120772.614	119174.691	4
20200311_Exploris_RSLC9_Waters_CC_DIA_M2_5ng	P06454-1;P06454-2	6.7433641591959e-09	43126.888	36983.791	46978.264	35677.199	38773.434	39443.308	35748.915	34660.2017	31437.0425	29822.0913	3
20200311_Exploris_RSLC9_Waters_CC_DIA_M2_5ng	P06493;P06493-2	2.93405487440098e-05	46065.33	39553.39	48991.54	42862.92	43350.35	67080.49	53756.2	54205.7	49243.34	48403.18	1
20200311_Exploris_RSLC9_Waters_CC_DIA_M2_5ng	P06576	4.00540781152964e-09	404771.446	362659.081	412428.4	346463.903	383367.678	699863.293	588505.881	625382.548	537311.375	521288.615	9
20200311_Exploris_RSLC9_Waters_CC_DIA_M2_5ng	P06703	3.93993292913725e-10	429019.78	381665.01	436386.17	362075.58	406553.61	77060.48	68824.92	48585.71	39007.01	40595.69	2
20200311_Exploris_RSLC9_Waters_CC_DIA_M2_5ng	P06730;P06730-2;P06730-3	7.32562240142817e-08	41701.4	34792.27	43618.51	36859.023	39916.66	66096.5	52802.42	48908.11	45437.122	46526.45	2
20200311_Exploris_RSLC9_Waters_CC_DIA_M2_5ng	P06733-1	1.37637677085103e-11	1471753.9756	1311306.532	1511465.116	1324660.768	1383763.833	2434872.791	2000941.803	2142189.143	1688502.767	1698201.9621	11
20200311_Exploris_RSLC9_Waters_CC_DIA_M2_5ng	P06744;P06744-2	1.05971001651913e-10	354095.47	333275.274	359763.75	316488.181	353478.173	498836.12	441252.84	446134.18	377458.05	378316.731	10
20200311_Exploris_RSLC9_Waters_CC_DIA_M2_5ng	P06748;P06748-3	2.51915012724492e-10	1160256.02	1038620.439	1171423.35	1016417.004	1048422.167	2068154.24	1702198.07	1874297.07	1493517.92	1473462.81	5
20200311_Exploris_RSLC9_Waters_CC_DIA_M2_5ng	P06753-2	6.68378788153123e-11	289748.168	256469.004	302710.179	270153.799	284677.484	423437.684	368480.34	374387.092	316106.916	318187.73	5
20200311_Exploris_RSLC9_Waters_CC_DIA_M2_5ng	P06865;P06865-2	9.41418730665572e-08	11569.01	10912.77	14000.44	13566.52	13894.09	13661.51	12908.88	12071.4	9894.835	9405.601	1
20200311_Exploris_RSLC9_Waters_CC_DIA_M2_5ng	P06899;P23527;P33778;Q16778	4.61309357785644e-12	108001.8	98865.19	112734.2	93787.83	103773.4	140958.6	117845.8	125912.9	105800.2	93417.37	1
20200311_Exploris_RSLC9_Waters_CC_DIA_M2_5ng	P07195	9.85061477231585e-10	515613.86	474365.11	537671.5	470942.462	499470.471	905641.07	780700.67	825868.92	682353.11	644393.2	5
20200311_Exploris_RSLC9_Waters_CC_DIA_M2_5ng	P07237	3.79037291624806e-10	433108	411942.973	454169.31	396860	435859.898	395653.25	362583.66	347944.883	303102.426	294942.722	7
20200311_Exploris_RSLC9_Waters_CC_DIA_M2_5ng	P07339	2.19955486452887e-06	31795.39	28528.1	31204.9	30022.96	33698.08	40976.57	38925.67	36507.99	33904.06	33168.35	1
20200311_Exploris_RSLC9_Waters_CC_DIA_M2_5ng	P07355;P07355-2	2.13476407018378e-09	446290.945	406335.827	463355.549	403993.481	421138.689	427665.823	384218.202	389026.453	315749.88	321814.206	10
20200311_Exploris_RSLC9_Waters_CC_DIA_M2_5ng	P07384	2.90193165190142e-08	22894.532	21713.078	20398.153	21366.037	24884.556	38836.95	30980.73	32117.45	26509.488	27805.791	2
20200311_Exploris_RSLC9_Waters_CC_DIA_M2_5ng	P07437	2.73459650643933e-09	19409.53	17340.502	21254.159	17706.193	20514.82	42848.039	31330.4	33740.309	32065.519	28077.628	1
20200311_Exploris_RSLC9_Waters_CC_DIA_M2_5ng	P07602-1;P07602-2;P07602-3	1.30401503545288e-08	148872.06	131815.034	155410.881	136180.84	140403.992	138767.902	126062.171	124581.544	106636.025	99785.13	2
20200311_Exploris_RSLC9_Waters_CC_DIA_M2_5ng	P07737	8.6228326480258e-09	128587.007	119539.082	140250.209	117988.401	128823.352	178757.363	162703.992	160534.427	136261.357	134418.993	5
20200311_Exploris_RSLC9_Waters_CC_DIA_M2_5ng	P07741-1	1.157391206838e-07	19087.31	17061.5	19648.92	18080.73	17725.3	37910.91	30946.17	31879.61	26652.1	28631.16	1
20200311_Exploris_RSLC9_Waters_CC_DIA_M2_5ng	P07814	2.23371411426708e-08	275990.12	261752.112	291840.866	265324.064	285278.673	408183.03	376594.98	368487.87	312145.77	310909.989	11
20200311_Exploris_RSLC9_Waters_CC_DIA_M2_5ng	P07900;P07900-2	2.24701132326154e-08	408713.339	366225.108	409627.325	364701.441	391087.544	729371.27	606431.217	651114.558	556416.407	520817.164	8
20200311_Exploris_RSLC9_Waters_CC_DIA_M2_5ng	P07910-1;P07910-2	4.64611542677484e-10	201752.368	184561.214	205584.195	187190.761	198234.181	424551.987	359287.749	378730.042	318067.636	309462.32	5
20200311_Exploris_RSLC9_Waters_CC_DIA_M2_5ng	P07919	6.65693327879445e-08	50822.756	44517.461	49575.835	42170.575	49918.012	87928.07	76408.51	78041.27	68338	61708.61	3
20200311_Exploris_RSLC9_Waters_CC_DIA_M2_5ng	P07954;P07954-2	2.68526736031706e-08	258849.955	221110.027	247748.325	223434.563	234049.382	381117.658	330333.091	342448.308	299906.418	281663.615	5
20200311_Exploris_RSLC9_Waters_CC_DIA_M2_5ng	P07996	1.18035505865239e-05	4359.989	5426.162	5669.598	5639.915	5868.883	4244.827	4401.288	3138.949	3675.684	2136.041	1
20200311_Exploris_RSLC9_Waters_CC_DIA_M2_5ng	P08134;P61586	1.63337701091072e-07	9758.01	9425.06	11039.19	9080.425	10467.05	20694.81	15994.7	18588.51	14588.42	15827.42	1
20200311_Exploris_RSLC9_Waters_CC_DIA_M2_5ng	P08174-1;P08174-2;P08174-3;P08174-4;P08174-5;P08174-6;P08174-7	1.13469809753846e-09	130963.204	117807.35	140812.135	107995.762	127558.178	81579.8	67801.68	64809.75	53986.727	53835.285	4
20200311_Exploris_RSLC9_Waters_CC_DIA_M2_5ng	P08195;P08195-2;P08195-3;P08195-4	1.7922537208184e-08	173743.572	162459.187	179623.075	157920.575	172673.371	204382.329	169445.846	176972.352	135323.493	135972.631	2
20200311_Exploris_RSLC9_Waters_CC_DIA_M2_5ng	P08238	4.55064859635813e-12	1585512.304	1465842.207	1593708.564	1512801.304	1613419.992	4618524.752	3782680.193	4062583.169	3443251.455	3344093.536	18
20200311_Exploris_RSLC9_Waters_CC_DIA_M2_5ng	P08243-1;P08243-2	8.21811525045788e-09	243146.4688	222493.6012	242879.6916	219205.1585	238414	431639.578	362176.726	385068.241	323185.572	304210.7264	6
20200311_Exploris_RSLC9_Waters_CC_DIA_M2_5ng	P08397-1;P08397-2	5.15480233360991e-08	105043.05	95669.52	102666.28	93237.7	94609.9	156408.55	130901.49	137486.85	108522.9	114967.42	3
20200311_Exploris_RSLC9_Waters_CC_DIA_M2_5ng	P08559;P08559-2;P08559-3;P08559-4	1.14566510126055e-07	63056.73	60930.15	67911.06	61123.38	66046.58	68192.96	57933.57	52927.14	48511.23	50509	2
20200311_Exploris_RSLC9_Waters_CC_DIA_M2_5ng	P08579	3.05712095236056e-06	49181.45	44410.09	50129.14	48421.75	51642.41	109196.6	92881.07	95638.22	83106.55	83672.49	1
20200311_Exploris_RSLC9_Waters_CC_DIA_M2_5ng	P08621-1	2.24701132326154e-08	187350.66	178214.1	195744.81	190221.61	193324.71	292247.91	269830.56	266841.97	220478.65	227717.7	3
20200311_Exploris_RSLC9_Waters_CC_DIA_M2_5ng	P08670	3.46422240920219e-10	1109025.466	1028829.219	1125025.151	972285.9307	1068114.121	1109811.23	966973.365	970074.353	815183.267	804035.047	12
20200311_Exploris_RSLC9_Waters_CC_DIA_M2_5ng	P08708	1.42670243232255e-08	50699.242	50027.725	57509.589	48284.751	56831.316	106529.331	99625.413	90805.777	92146.595	86718.522	2
20200311_Exploris_RSLC9_Waters_CC_DIA_M2_5ng	P08727	2.55694350496729e-08	22909.01	21342.49	20775.61	17423.68	20651.65	29318.01	27241.82	29468.81	24547.31	23994.45	1
20200311_Exploris_RSLC9_Waters_CC_DIA_M2_5ng	P08729	4.47341663376415e-10	605713.3611	533975.7665	601152.6766	530166.764	546092.0835	292588.6534	259136.89	244082.717	206989.7438	212591.114	8
20200311_Exploris_RSLC9_Waters_CC_DIA_M2_5ng	P08758	1.68858648151088e-09	12606.198	12674.266	16282.965	12867.957	13570.587	15364.432	12647.659	13906.24	11830.51	10734.96	2
20200311_Exploris_RSLC9_Waters_CC_DIA_M2_5ng	P08865	7.15171511027933e-11	270318.799	250690.839	280248.308	242951.206	264163.447	352834.916	307321.192	314272.533	263657.46	260894.654	6
20200311_Exploris_RSLC9_Waters_CC_DIA_M2_5ng	P09012	2.00720743993856e-07	25264.32	23995.39	23105.895	23629.514	22634.439	39096.37	35366.68	34574.98	31230.45	29067.07	2
20200311_Exploris_RSLC9_Waters_CC_DIA_M2_5ng	P09211	1.31974532342058e-09	37452.836	32848.149	34160.496	32689.722	34617.154	82692.017	68580.76	74473.309	57388.417	58252.623	3
20200311_Exploris_RSLC9_Waters_CC_DIA_M2_5ng	P09382	1.7174616339248e-09	37398.21	35876.71	37967.92	30165.036	36419.33	62257.8	52413.28	53494.2	43689	41368.5	2
20200311_Exploris_RSLC9_Waters_CC_DIA_M2_5ng	P09429	4.54124505033987e-09	99660.89	91380.92	105462.27	89391.56	98930.2	207663.82	179858.73	183643.68	168015.02	155377.62	2
20200311_Exploris_RSLC9_Waters_CC_DIA_M2_5ng	P09493-3	2.27404089575345e-06	48199.44	45359.88	46714.88	44844.26	47310.77	64354.83	50933.56	50490.16	42316.21	46839.55	2
20200311_Exploris_RSLC9_Waters_CC_DIA_M2_5ng	P09493-5	1.68453529975823e-05	23568.582	23619.873	22843.184	22600.031	27583.768	32903.62	30017.554	30088.04	22890.726	23611.408	2
20200311_Exploris_RSLC9_Waters_CC_DIA_M2_5ng	P09496-2;P09496-5	3.22430586253347e-08	92559.93	82311.95	89490.96	78807.36	85763.82	169216.82	138398.68	146513.93	124979.28	112566.33	2
20200311_Exploris_RSLC9_Waters_CC_DIA_M2_5ng	P09497-1;P09497-2	5.86616511681381e-08	81435.83	71379.44	78419.23	69389.08	70960.85	92018.93	83970.65	82442.85	70753.94	69470.65	2
20200311_Exploris_RSLC9_Waters_CC_DIA_M2_5ng	P09525;P09525-2	0.000878873454850519	13273.84	12018.03	12532.17	9767.95	13186.55	10494.3	7711.215	8438.971	6555.037	6353.733	1
20200311_Exploris_RSLC9_Waters_CC_DIA_M2_5ng	P09543-1;P09543-2	4.23803414772136e-08	85527.27	73216.66	88300.41	80537.14	82641.57	131737.15	113969.1	126325.2	102609.21	97120.71	2
20200311_Exploris_RSLC9_Waters_CC_DIA_M2_5ng	P09622	2.94287267362632e-08	118336.713	111261.286	123443.207	105075.51	121662.204	260096.871	227712.474	232092.327	198341.082	193938.611	4
20200311_Exploris_RSLC9_Waters_CC_DIA_M2_5ng	P09651-1;P09651-2	7.70461606727844e-12	780365.7103	700066.6327	795013.384	737000.61	802911.868	1618131.155	1333145.776	1414152.582	1199249.74	1137435.8993	12
20200311_Exploris_RSLC9_Waters_CC_DIA_M2_5ng	P09661	1.87370656118921e-09	63410.45	61607.29	63467.89	61894.97	65714.43	107536.64	92572.13	86959.99	76683.55	74276.23	3
20200311_Exploris_RSLC9_Waters_CC_DIA_M2_5ng	P09669	3.27021231008344e-06	35302.45	33880.48	37549.89	32374.95	38105.2	61678.02	51593.48	55327.59	42108.22	41197.69	1
20200311_Exploris_RSLC9_Waters_CC_DIA_M2_5ng	P09874	4.11345683786858e-08	235448.104	210125.185	247662.466	228274.895	236312.448	350303.35	293884.99	307610.25	269609.68	256741.002	9
20200311_Exploris_RSLC9_Waters_CC_DIA_M2_5ng	P09960-1;P09960-4	2.9793967080994e-08	139375.54	125738.27	142627.585	117237.745	137321.852	188114.365	155353.842	168346.414	134650.1	134775.571	5
20200311_Exploris_RSLC9_Waters_CC_DIA_M2_5ng	P09972	9.85112672884762e-10	90248.369	81794.03	97865.97	88592.271	90974.512	160350.55	136710.06	145560.95	119212.85	119963.2	4
20200311_Exploris_RSLC9_Waters_CC_DIA_M2_5ng	P0C0L4-1;P0C0L4-2;P0C0L5	6.78571811632022e-05	20192.25	20457.93	19481.68	21005.69	20742.94	28272.7	25138.27	26843.12	20643.77	20461.82	1
20200311_Exploris_RSLC9_Waters_CC_DIA_M2_5ng	P0C0S5;Q71UI9-1	1.39775823458954e-10	233801.26	209133.96	237306.05	204810.81	220275.28	280736.34	245126.67	240617.32	209567.38	204025.01	4
20200311_Exploris_RSLC9_Waters_CC_DIA_M2_5ng	P0C7P4;P47985	2.24419985537419e-06	84762.36	75485.98	86572.54	70338.95	79453.89	95460.52	82528.45	87255.13	73774.2	63975.08	1
20200311_Exploris_RSLC9_Waters_CC_DIA_M2_5ng	P0C7V7;P67812;P67812-2;P67812-3;P67812-4	9.06520962181756e-06	7035.42	7431.219	8490.768	6780.493	7949.885	3677.569	2356.057	2323.593	2359.638	1861.268	1
20200311_Exploris_RSLC9_Waters_CC_DIA_M2_5ng	P0DMV8	4.11852009892934e-11	645957.028	612125.474	675510.439	612355.179	607669.742	1225628.304	1041330.009	1088249.316	867031.571	855354.692	13
20200311_Exploris_RSLC9_Waters_CC_DIA_M2_5ng	P10109	2.22454152572339e-05	11437.79	12428.17	13260.51	11084.53	12754.89	18676.5	14626.89	13737.8	13820.06	13948.67	1
20200311_Exploris_RSLC9_Waters_CC_DIA_M2_5ng	P10412;P16403	1.7642732864926e-10	46992.5	44825.524	54044.622	44739.658	47316.6	41787.33	38358.73	35395.98	32477.15	32059.36	2
20200311_Exploris_RSLC9_Waters_CC_DIA_M2_5ng	P10515	2.71603519898906e-07	438816.719	384071.78	441797.14	378429.746	391271.483	227020.761	194050.788	193882.762	153790.603	154376.758	4
20200311_Exploris_RSLC9_Waters_CC_DIA_M2_5ng	P10599-1;P10599-2	7.97374837567305e-09	341990.25	306803.33	345639.8	303534.89	326750.59	445609.94	357020.45	380902.97	325208.88	321376.96	2
20200311_Exploris_RSLC9_Waters_CC_DIA_M2_5ng	P10606	5.61060526304039e-08	30559.88	26555.89	35259.82	31551.73	31245.73	58054.4	43017.31	45405.2	41558.08	39434.49	2
20200311_Exploris_RSLC9_Waters_CC_DIA_M2_5ng	P10644	9.8608859554655e-07	25397.553	24445.368	26760.287	24428.294	28905.41	53240	43719.21	42798.83	39484.29	37771.36	2
20200311_Exploris_RSLC9_Waters_CC_DIA_M2_5ng	P10768	3.71839483465585e-08	46662.61	50228.52	46208.63	44898.76	45081.41	69798.03	61620.99	65860.79	52407.08	48799.17	2
20200311_Exploris_RSLC9_Waters_CC_DIA_M2_5ng	P10809	1.37637677085103e-11	462509.805	424061.9046	475564.7504	416165.672	443442.59	724752.597	634071.791	664943.948	541524.808	530926.437	6
20200311_Exploris_RSLC9_Waters_CC_DIA_M2_5ng	P11021	3.60449274289824e-11	588619.478	551975.3	622412.5	532552.601	567553.919	659142.379	570840.108	574194.189	485638.603	478037.692	13
20200311_Exploris_RSLC9_Waters_CC_DIA_M2_5ng	P11142-1	1.82695889214095e-11	1729176.661	1579368.16	1804116.87	1620802.806	1729116.147	4285702.033	3383303.554	3819112.524	3085987.411	3079532.546	15
20200311_Exploris_RSLC9_Waters_CC_DIA_M2_5ng	P11172;P11172-2;P11172-3	4.24232717615814e-08	24681.12	21186.74	26955.6	22508.66	25667.97	33913.45	34960.8	33687.66	27063.62	27786.8	1
20200311_Exploris_RSLC9_Waters_CC_DIA_M2_5ng	P11216	0.00024996061567908	12945.81	10938.47	12072.88	11928.53	12476.35	14315.44	12456.24	15261.27	13118.88	12332.44	1
20200311_Exploris_RSLC9_Waters_CC_DIA_M2_5ng	P11279;P11279-2	2.07205073120816e-07	7822.28	7047.615	7391.008	7666.682	7110.853	7887.85	6273.005	6243.015	4974.46	5308.861	1
20200311_Exploris_RSLC9_Waters_CC_DIA_M2_5ng	P11387	2.85417038013945e-10	268952.18	253488.68	283441.61	238637.39	266298.33	467200.95	397215.62	423863.38	348717.51	336902.42	5
20200311_Exploris_RSLC9_Waters_CC_DIA_M2_5ng	P11413-1;P11413-2;P11413-3	2.87970457175376e-08	431695.883	409596.832	424243.695	392457.602	429911.422	641033.087	551767.679	585045.171	471995.192	463775.261	7
20200311_Exploris_RSLC9_Waters_CC_DIA_M2_5ng	P11441	1.89333332063216e-05	54314.5	57850.06	53725.4	56706.57	55231.67	87175.67	71833.09	79210.46	61466.4	61384.74	1
20200311_Exploris_RSLC9_Waters_CC_DIA_M2_5ng	P11498;P11498-2	7.98481893655321e-05	25436.69	20007.69	24614.35	21630.68	22930.23	36799.16	27866.02	30619.22	26316.85	26376.9	1
20200311_Exploris_RSLC9_Waters_CC_DIA_M2_5ng	P11586	1.13176078016713e-10	299623.346	281840.064	317819.325	284659.405	286401.848	414630.384	371927.971	374655.173	311460.117	314647.674	8
20200311_Exploris_RSLC9_Waters_CC_DIA_M2_5ng	P11717	3.03411236770899e-07	24358.03	21366.19	22893.1	23995.01	22697.82	39209.46	32050.45	38626.52	31248.7	34022.43	1
20200311_Exploris_RSLC9_Waters_CC_DIA_M2_5ng	P11766	5.43551515152612e-08	54508.744	53408.175	51201.081	47315.293	53961.096	102310.5	81414.461	84052.09	74229.21	74764.795	4
20200311_Exploris_RSLC9_Waters_CC_DIA_M2_5ng	P11940-1;P11940-2	5.09165506729911e-09	338167.59	291595.059	343215.537	297258.973	321177.001	555241.39	478893.8	483520.49	407865.006	384712.763	8
20200311_Exploris_RSLC9_Waters_CC_DIA_M2_5ng	P12004	1.44600695367038e-09	349131	333509.39	375075.31	325168.07	350928.52	541500.02	470202.12	475126.61	416031.37	391951.98	7
20200311_Exploris_RSLC9_Waters_CC_DIA_M2_5ng	P12081;P12081-2;P12081-3;P12081-4	3.90228499503296e-06	159909.46	155737.1	170119.78	143002.83	161035.91	198346.35	184184.7	177590.41	157947.85	162963.27	2
20200311_Exploris_RSLC9_Waters_CC_DIA_M2_5ng	P12235	1.90853607692518e-06	26340.02	22475.62	24985.02	23246.54	24870.54	34673.43	29502.12	31478.7	27435.27	30327.31	1
20200311_Exploris_RSLC9_Waters_CC_DIA_M2_5ng	P12268	1.9078054358933e-09	290575.01	292385.95	303471.24	276991.1	298610.05	579028.29	520198.52	525190.88	439833.98	415323.13	6
20200311_Exploris_RSLC9_Waters_CC_DIA_M2_5ng	P12270	8.70084907638919e-08	430020.799	418604.615	452182.801	392198.068	414162.279	666257.25	555656.968	587792.45	500049.873	464071.479	15
20200311_Exploris_RSLC9_Waters_CC_DIA_M2_5ng	P12277	1.69175683184237e-10	83528.532	77016.73	88241.792	79794.622	76300.204	155024.855	131322.535	136175.414	119089.789	111110.276	5
20200311_Exploris_RSLC9_Waters_CC_DIA_M2_5ng	P12429	2.81015513898499e-06	54386.38	51452.06	56578.53	51138.85	55128.32	36446.54	31681.73	28882.59	27381.63	25752.06	1
20200311_Exploris_RSLC9_Waters_CC_DIA_M2_5ng	P12814-1;P12814-2;P12814-3;P12814-4	1.75745395142087e-07	49032.19	43381.57	51074.41	39771.23	42175.42	118199.37	93839.4	105884.57	86974.82	85178.98	2
20200311_Exploris_RSLC9_Waters_CC_DIA_M2_5ng	P12829	1.47701898436418e-08	20843.053	19813.368	23499.433	21004.563	23550.585	79632.772	67163.659	71384.48	62254.381	58487.257	2
20200311_Exploris_RSLC9_Waters_CC_DIA_M2_5ng	P12955;P12955-2	1.27559796545141e-05	13294.53	15874.56	18027.76	12359.27	14014.33	22947.12	20206.54	19363.78	16187.64	18184.11	1
20200311_Exploris_RSLC9_Waters_CC_DIA_M2_5ng	P12956;P12956-2	2.11957599027952e-10	148977.46	136918.55	150422.05	134331.53	154702.15	257801.21	215935.01	211554.08	181602.57	186469.96	3
20200311_Exploris_RSLC9_Waters_CC_DIA_M2_5ng	P13010	1.42670243232255e-08	163820.31	148838.55	168669.94	149710.04	155549.35	260553.98	217365.84	240017.79	202385.84	192635.59	4
20200311_Exploris_RSLC9_Waters_CC_DIA_M2_5ng	P13073	2.39377651466564e-10	67245.4	71445.18	75464.23	60752.65	69772.1	106305.71	84876.21	90562.01	78847.57	74556.15	1
20200311_Exploris_RSLC9_Waters_CC_DIA_M2_5ng	P13489	7.55915453398488e-08	216788.372	199731.356	227424.62	196369.726	219674.39	379363.35	312990.18	333128.81	269463.72	279595.12	6
20200311_Exploris_RSLC9_Waters_CC_DIA_M2_5ng	P13639	1.39775823458954e-10	1216983.882	1089508.292	1223415.99	1095086.088	1203518.999	2138143.338	1814989.261	1898163.719	1618007.595	1543821.659	16
20200311_Exploris_RSLC9_Waters_CC_DIA_M2_5ng	P13645	1.69271510305424e-07	62966.242	56884.784	63585.663	57476.522	60218.937	64851.153	60393.626	61280.942	49911.394	56763.26	3
20200311_Exploris_RSLC9_Waters_CC_DIA_M2_5ng	P13667	3.94987358683728e-08	231701.96	219874.63	248805.83	220925.22	230980.97	273976.16	228622.55	237312.4	203650.75	194732.9	4
20200311_Exploris_RSLC9_Waters_CC_DIA_M2_5ng	P13693;P13693-2	1.82483119200498e-08	58556.644	56550.625	59737.007	52221.854	53937.887	90883.532	72631.833	79145.912	67759.456	66755.548	2
20200311_Exploris_RSLC9_Waters_CC_DIA_M2_5ng	P13796	1.97740948590209e-08	73343.645	69897.051	73103.717	64153.388	70143.23	205582.065	193443.463	188434.191	178511.871	160207.3	5
20200311_Exploris_RSLC9_Waters_CC_DIA_M2_5ng	P13797;P13797-2;P13797-3	5.76475992520922e-05	76104.78	77002.85	83924.43	69183.94	72077.51	78715.3	66972.59	57292.89	55210.86	49690.88	2
20200311_Exploris_RSLC9_Waters_CC_DIA_M2_5ng	P13798	2.26862725343868e-06	22116.18	18755.11	20754.87	17404.24	17363.71	32043.74	26208.88	25301.17	24530.6	19563.79	1
20200311_Exploris_RSLC9_Waters_CC_DIA_M2_5ng	P13804-1	1.22180233934943e-08	79306.57	70059.49	80161.16	69880.78	77725.46	101473.54	90867	92294.53	77203.18	73341.51	2
20200311_Exploris_RSLC9_Waters_CC_DIA_M2_5ng	P13861;P13861-2	1.35426265645569e-06	9817.229	8963.216	10589.16	9987.76	10635.92	12690.73	14493.41	12514.5	10749.16	9853.517	1
20200311_Exploris_RSLC9_Waters_CC_DIA_M2_5ng	P13984	1.29193534092874e-06	26965.02	23519.85	26994.61	26517.22	28220.4	36677.07	28922.92	31598.04	27622.38	25859.86	1
20200311_Exploris_RSLC9_Waters_CC_DIA_M2_5ng	P14174	1.09493546563715e-05	37482.601	37033.424	40593.745	34888.498	38957.843	41228.046	34342.689	30863.084	27521.016	30373.387	2
20200311_Exploris_RSLC9_Waters_CC_DIA_M2_5ng	P14314;P14314-2	3.93227525567181e-09	320740.65	293959.37	326942.19	286414.84	298547.35	356362.76	293653.56	299593.771	263519.36	256412.724	4
20200311_Exploris_RSLC9_Waters_CC_DIA_M2_5ng	P14324;P14324-2	4.10056815758581e-05	77646.22	80239.67	81467.73	79785.77	71871.49	130894.53	121644.98	122055.42	102774.3	102728.53	2
20200311_Exploris_RSLC9_Waters_CC_DIA_M2_5ng	P14550	2.47742801681717e-05	18318.45	18019.05	16462.22	16995.58	16883.53	50402.89	49586.33	50512.23	37118.59	41066.06	1
20200311_Exploris_RSLC9_Waters_CC_DIA_M2_5ng	P14618	2.87878536786936e-11	1441728.9632	1320729.154	1461552.242	1268582.242	1333900.1855	821534.931	687372.514	683847.66	571259.115	554349.062	17
20200311_Exploris_RSLC9_Waters_CC_DIA_M2_5ng	P14625	3.73948034887224e-10	716777.414	691927.766	768440.785	676288.269	713124.56	814643.79	693222.25	700435.48	588371.96	587073.867	15
20200311_Exploris_RSLC9_Waters_CC_DIA_M2_5ng	P14678-1;P14678-2;P14678-3;P63162;P63162-2	1.99402436739051e-09	67550.21	61972.35	67995.86	63911.39	63692.52	97357.04	83158.51	78101.21	69790.89	70347.18	2
20200311_Exploris_RSLC9_Waters_CC_DIA_M2_5ng	P14735	9.89216010513894e-07	12157.51	11839.91	13955.92	10520.54	12436.07	19517.26	17756.35	20058.33	14876.8	16044.38	1
20200311_Exploris_RSLC9_Waters_CC_DIA_M2_5ng	P14854	4.27142684147472e-08	28144.04	32513.26	30423.72	27962.599	30551.47	48125.23	40267.45	42336.2	34428.32	35119.47	2
20200311_Exploris_RSLC9_Waters_CC_DIA_M2_5ng	P14866	2.43628322454306e-11	383901.777	343781.311	377704.345	345952.8381	372441.729	451398.362	398114.176	414498.076	346294.306	339453.452	6
20200311_Exploris_RSLC9_Waters_CC_DIA_M2_5ng	P14868;P14868-2	3.90628799758607e-10	88599.15	81802.02	79851.16	79073.41	78253.93	126013.61	106133.86	116249.43	97741.08	92295.36	3
20200311_Exploris_RSLC9_Waters_CC_DIA_M2_5ng	P15121	1.20355512156984e-08	119182.95	103367.94	122546.7	106573.43	110064.66	89846.79	75949.33	74537.8	71734.14	71947.73	3
20200311_Exploris_RSLC9_Waters_CC_DIA_M2_5ng	P15170-2;P15170-3	5.4147226816663e-07	582199.64	525846.69	611768.84	527901.03	540958.51	149270.6	122829.47	102910.38	84808	82847	3
20200311_Exploris_RSLC9_Waters_CC_DIA_M2_5ng	P15311	2.23371411426708e-08	241949.986	229413.18	254663.666	215460.724	244758.823	340323.655	291488.207	295501.427	261117.006	261072.785	10
20200311_Exploris_RSLC9_Waters_CC_DIA_M2_5ng	P15328	9.48960408585958e-10	161683.61	142793.78	161111.52	139844.66	155373.982	77185.47	65456.853	54956.819	48340.515	48744.325	3
20200311_Exploris_RSLC9_Waters_CC_DIA_M2_5ng	P15374	1.28402586610991e-07	26873.04	24522.46	25713.18	27784.88	26779.51	39951.18	31486.76	32805	32130.87	33557.77	1
20200311_Exploris_RSLC9_Waters_CC_DIA_M2_5ng	P15559-1;P15559-2;P15559-3	6.23835664711493e-08	39862.14	37492.07	37752.74	37021.43	40013.28	59569.23	49126.21	52380.36	43116.98	39152.02	1
20200311_Exploris_RSLC9_Waters_CC_DIA_M2_5ng	P15880	1.44600695367038e-09	403870.491	355179.692	391868.852	357681.863	383024.574	640274.439	549333.446	584133.229	483237.623	464756.231	6
20200311_Exploris_RSLC9_Waters_CC_DIA_M2_5ng	P15954	2.82756618220881e-06	46272.85	41146.1	50087.23	45753.23	47860	22020.68	25707.66	24317.35	18894.14	22615.39	1
20200311_Exploris_RSLC9_Waters_CC_DIA_M2_5ng	P16070;P16070-10;P16070-11;P16070-12;P16070-13;P16070-14;P16070-16;P16070-17;P16070-18;P16070-3;P16070-4;P16070-5;P16070-6;P16070-7;P16070-8	1.18819115317149e-07	44936.23	39383.79	41717.34	37738.1	42510.33	49320.61	44009.55	48208.31	35516.21	36718.55	2
20200311_Exploris_RSLC9_Waters_CC_DIA_M2_5ng	P16157;P16157-10;P16157-11;P16157-12;P16157-13;P16157-14;P16157-15;P16157-16;P16157-2;P16157-21;P16157-3;P16157-4;P16157-5;P16157-6;P16157-7;P16157-8;P16157-9	1.13600705082228e-07	13369.67	15620.16	16392.59	14090.35	16847.41	30299.25	27854.56	28027.38	27067.35	21831.54	1
20200311_Exploris_RSLC9_Waters_CC_DIA_M2_5ng	P16401	9.24018117624709e-08	69933.42	70932.37	69714.82	59537.77	69804.6	37611.48	31641.76	30842.6	25840.88	28636.01	1
20200311_Exploris_RSLC9_Waters_CC_DIA_M2_5ng	P16435	3.26280755381205e-06	31635.43	31293.17	33603.55	26295.67	33006.93	42759.11	36887.02	38312.34	28360.22	31370.67	1
20200311_Exploris_RSLC9_Waters_CC_DIA_M2_5ng	P16615;P16615-2;P16615-3;P16615-4;P16615-5	7.63350350798918e-08	47958.82	39960.76	41348.54	42493.45	47897.4	58527.41	54613.01	53953.75	48165.66	47048.07	1
20200311_Exploris_RSLC9_Waters_CC_DIA_M2_5ng	P16949-1	6.37513853792483e-12	161637.998	145434.232	153735.337	142593.348	151757.74	463086.97	389491.035	433321.047	356797.04	341124.585	5
20200311_Exploris_RSLC9_Waters_CC_DIA_M2_5ng	P16989-1;P16989-2;P16989-3	6.42735066346073e-09	74260.903	65061.885	77978.985	63509.38	68596.047	54162.836	50536.508	47568.683	46763.094	39461.217	3
20200311_Exploris_RSLC9_Waters_CC_DIA_M2_5ng	P17096-1;P17096-3	2.87878536786936e-11	172669.97	147420.387	172072.42	152674.506	167824.49	307120.66	267286.58	273915.82	238392.03	234545.19	3
20200311_Exploris_RSLC9_Waters_CC_DIA_M2_5ng	P17174	9.09762931053441e-07	173939.29	169185.66	184275.55	155393.29	177984.11	308830.02	259074.72	278000.27	228754.77	225930.56	3
20200311_Exploris_RSLC9_Waters_CC_DIA_M2_5ng	P17480-1;P17480-2	2.00165239568392e-06	235243.708	208589.52	239601.829	212712.272	230228.716	190324.408	163970.882	151792.913	131974.946	138739.74	5
20200311_Exploris_RSLC9_Waters_CC_DIA_M2_5ng	P17655-1	1.12620444660049e-05	52632.88	50342.13	54494.8	50311.32	44134	88615.03	69816.83	82713.68	61437.67	64821.03	2
20200311_Exploris_RSLC9_Waters_CC_DIA_M2_5ng	P17812	2.35412400977739e-08	74536.111	67951.164	72158.118	62060.94	66213.759	112048.81	97666.02	101405.647	81003.123	83502.375	4
20200311_Exploris_RSLC9_Waters_CC_DIA_M2_5ng	P17844;P17844-2	3.90628799758607e-10	437858.72	405675.64	452563.552	397504.533	436687.257	803735.81	692237.543	714112	615092.367	591459.203	9
20200311_Exploris_RSLC9_Waters_CC_DIA_M2_5ng	P17931	1.02461573401245e-08	41307.21	36903.45	44547.76	37227.61	39104.01	62788.26	58078.93	55127.2	48330.57	47776.03	1
20200311_Exploris_RSLC9_Waters_CC_DIA_M2_5ng	P17980	5.14098007764944e-06	25342.799	26653.43	28112.905	28881.428	31089.598	43050.295	38123.314	43238.737	34282.994	30940.622	2
20200311_Exploris_RSLC9_Waters_CC_DIA_M2_5ng	P17987	7.55552331118086e-09	196451.049	160786.954	210824.589	156963.549	180167.007	276236.04	246938.027	242534.777	197153.743	195050.972	6
20200311_Exploris_RSLC9_Waters_CC_DIA_M2_5ng	P18031	3.12991067800224e-05	63554.24	54947.99	68188.95	60876.03	63473.85	147226.5	114018.4	123482.5	102089.9	103520.3	1
20200311_Exploris_RSLC9_Waters_CC_DIA_M2_5ng	P18077	1.01351745512501e-08	210763.45	182603.41	213305.01	177691.6	200894.26	323743.9	263712	277289.55	239108.07	235754.14	3
20200311_Exploris_RSLC9_Waters_CC_DIA_M2_5ng	P18124	3.79037291624806e-10	352697.097	333708.202	364078.591	300974.41	351982.705	533138.279	449579.004	460779.514	380692.123	378198.443	8
20200311_Exploris_RSLC9_Waters_CC_DIA_M2_5ng	P18206;P18206-2	1.49569002201946e-09	384731.17	345148.487	404175.689	344524.543	377206.817	636610.53	572057.05	556480.632	488869.9	460343.739	14
20200311_Exploris_RSLC9_Waters_CC_DIA_M2_5ng	P18583-1;P18583-10;P18583-2;P18583-3;P18583-4;P18583-5;P18583-6;P18583-7;P18583-9	7.83933178518196e-07	210399.06	187089.15	220642.99	186727.55	207758.73	278291.67	232392.16	232291.54	199423.11	205889.21	4
20200311_Exploris_RSLC9_Waters_CC_DIA_M2_5ng	P18621;P18621-3	1.04500834769132e-08	181445.84	159405.75	189523.21	168673.8	185463.7	212907.52	181127.72	175613.52	151658.03	144150.43	3
20200311_Exploris_RSLC9_Waters_CC_DIA_M2_5ng	P18669	4.34179031417294e-09	153005.234	133935.323	151327.6	127933.844	141085.615	157595.749	135469.181	138076.283	117245.206	114344.705	4
20200311_Exploris_RSLC9_Waters_CC_DIA_M2_5ng	P18754-1;P18754-2	2.76718359966245e-09	102317.66	95961.77	105362.71	90848.3	103931.08	227552.15	199468.73	218505.56	176510.82	168097.12	3
20200311_Exploris_RSLC9_Waters_CC_DIA_M2_5ng	P18858;P18858-2;P18858-3	1.22598694962222e-07	19683.79	18502.76	21035.65	17636.86	18751.26	35497.7	34448.42	34583.08	27917.82	26824.66	1
20200311_Exploris_RSLC9_Waters_CC_DIA_M2_5ng	P18859;P18859-2	3.44861415841174e-08	18445.98	18054.45	20245.63	16421.26	18892.58	30563.62	24189.77	27829.26	17910.75	21633.64	1
20200311_Exploris_RSLC9_Waters_CC_DIA_M2_5ng	P19338	2.02761813320817e-11	949948.067	858350.318	973318.352	862797.743	932070.387	1815570.163	1524568.48	1642614.135	1321236.078	1319854.095	12
20200311_Exploris_RSLC9_Waters_CC_DIA_M2_5ng	P19367-1;P19367-2;P19367-3;P19367-4	1.75957980950843e-07	17695.5	14308.22	21951.11	15809.97	16445.56	30870.15	24630.55	25065.52	21095.37	24763.88	1
20200311_Exploris_RSLC9_Waters_CC_DIA_M2_5ng	P19388	2.44007938213086e-06	21151.18	17600.55	19174.49	19072.43	20832.46	37095.89	29404.29	32525.3	32815.57	31829.07	1
20200311_Exploris_RSLC9_Waters_CC_DIA_M2_5ng	P19525;P19525-2	1.01224262962805e-06	37843.13	31300.01	34539.15	34257.65	33753.98	54402.63	47320.14	50870.13	42087.33	38335.2	1
20200311_Exploris_RSLC9_Waters_CC_DIA_M2_5ng	P19623	5.39313555298903e-08	16945.147	17373.351	17593.411	16137.751	19572.501	31140.39	22293.57	25894.81	23144.27	20776.286	1
20200311_Exploris_RSLC9_Waters_CC_DIA_M2_5ng	P19784	9.8246355538704e-08	36418.96	32203.92	34862.6	31306.72	34039.97	39082.67	29118.9	38862.85	26643.36	26933.78	1
20200311_Exploris_RSLC9_Waters_CC_DIA_M2_5ng	P20020;P20020-2;P20020-3;P20020-4;P20020-5;P20020-6;P23634-1;P23634-2;P23634-3;P23634-4;P23634-5;P23634-6;P23634-7;P23634-8;Q01814;Q01814-2;Q01814-3;Q01814-4;Q01814-5;Q01814-6;Q01814-7;Q01814-8;Q16720-1;Q16720-2;Q16720-3;Q16720-4;Q16720-5;Q16720-6;Q16720-7;Q16720-8	5.49721416895663e-06	24376.92	21921.69	23750.11	23343.62	22526.1	39107.41	31412.56	32529.66	24171.15	27293.04	1
20200311_Exploris_RSLC9_Waters_CC_DIA_M2_5ng	P20042	6.13926653190794e-09	122124.548	109387.355	123580.275	108703.129	116181.406	133530.555	123852.714	117726.372	104459.365	101133.973	6
20200311_Exploris_RSLC9_Waters_CC_DIA_M2_5ng	P20073-1;P20073-2	2.58840392150403e-07	30941.72	26893.38	31077.1	25214.757	28223.69	44829.32	36681.24	37047.12	32049.52	33926.02	2
20200311_Exploris_RSLC9_Waters_CC_DIA_M2_5ng	P20290-1;P20290-2	1.47368958807372e-09	81075.142	66723.342	79913.816	63702.322	72258.605	122922.346	104674.018	113682.25	89026.477	83826.321	2
20200311_Exploris_RSLC9_Waters_CC_DIA_M2_5ng	P20618	4.36767673553647e-10	82502.04	75522.06	82116.13	71694.63	80164.55	120862.03	97362.08	103614.15	89284.9	77813.56	2
20200311_Exploris_RSLC9_Waters_CC_DIA_M2_5ng	P20645	2.28384412833198e-05	43609.46	34232.39	39415.89	39841.1	42267.58	55532.92	49780.27	47830.59	41207.78	41676.82	1
20200311_Exploris_RSLC9_Waters_CC_DIA_M2_5ng	P20700	5.72323924208948e-10	650643.853	589954.657	652488.403	570063.635	634925.441	1113791.049	935885.47	984142.657	828865.013	806026.885	11
20200311_Exploris_RSLC9_Waters_CC_DIA_M2_5ng	P20810-10;P20810-5;P20810-6;P20810-7;P20810-9	2.9039228170778e-08	160138.268	142694.082	158297.45	143977.187	155750.959	190956.579	159229.445	159203.441	147944.775	129383.094	5
20200311_Exploris_RSLC9_Waters_CC_DIA_M2_5ng	P20962	1.1186852025246e-07	20051.16	17459	21447.22	17659	19899.71	31494.36	26850.53	28273.74	24929.55	27301.79	1
20200311_Exploris_RSLC9_Waters_CC_DIA_M2_5ng	P21127-1;P21127-10;P21127-12;P21127-2;P21127-3;P21127-4;P21127-5;P21127-6;P21127-8;P21127-9;Q9UQ88-1;Q9UQ88-10;Q9UQ88-2;Q9UQ88-3;Q9UQ88-4;Q9UQ88-5;Q9UQ88-9	1.29773428441185e-06	100618.6	86713.47	103904.35	84535.93	94049.03	106539.68	102782.11	98053.28	79590.35	85674.41	2
20200311_Exploris_RSLC9_Waters_CC_DIA_M2_5ng	P21281	6.00481800851381e-08	80434.949	76764.102	90518.01	75258.207	86825.778	151773.93	141959.39	131701.48	110153.669	113013.33	4
20200311_Exploris_RSLC9_Waters_CC_DIA_M2_5ng	P21291	5.94212871138032e-08	83998.063	75182.167	81896.367	73696.215	77377.034	76342.399	62580.953	64710.853	55291.946	56234.858	3
20200311_Exploris_RSLC9_Waters_CC_DIA_M2_5ng	P21333;P21333-2	1.15987010412821e-10	979358.641	905507.331	1007386.388	912729.13	973332.68	1247029.872	1055648.329	1088790.411	921488.069	909332.63	27
20200311_Exploris_RSLC9_Waters_CC_DIA_M2_5ng	P21399	6.67806916771325e-05	79655.07	75518.84	88428.81	73736.34	80975.93	160339.93	130862.52	133688.77	114080.7	120818.06	2
20200311_Exploris_RSLC9_Waters_CC_DIA_M2_5ng	P21796	4.64410881319949e-08	242374.85	225887.33	254368.99	232500.78	242056.24	318969.4	268304.52	274131.07	238902.26	228831.46	3
20200311_Exploris_RSLC9_Waters_CC_DIA_M2_5ng	P21912	6.25226871491334e-08	183338.899	174288.211	186438.219	159105.176	173724.73	137216.883	111481.224	111848.635	94832.919	92714.276	3
20200311_Exploris_RSLC9_Waters_CC_DIA_M2_5ng	P21964-1;P21964-2	1.02979358473206e-05	66170.03	56857.68	65850.18	60764.64	65067.29	81400.24	70379.94	70893.83	64712.41	59722.36	1
20200311_Exploris_RSLC9_Waters_CC_DIA_M2_5ng	P21980	9.92755660098475e-08	40213.701	34833.764	38711.863	33641.444	37744.126	58576.72	54058.512	54482.844	44954.291	40171.046	4
20200311_Exploris_RSLC9_Waters_CC_DIA_M2_5ng	P22059	1.55830785515168e-06	22138.26	21826.26	19531.7	19102.91	21551.29	36637.15	34087.16	31925.43	24401.64	27903.22	1
20200311_Exploris_RSLC9_Waters_CC_DIA_M2_5ng	P22061;P22061-2	1.07756206804e-06	30381.77	29303.18	35206.31	29976.54	33401.76	62442.05	55503.65	55962.85	52457.49	46671.71	2
20200311_Exploris_RSLC9_Waters_CC_DIA_M2_5ng	P22087	1.72212314595074e-08	28789.05	27973.77	30893.93	31592.51	30614.97	48164.43	46446.3	45938.65	42833.61	39268.92	1
20200311_Exploris_RSLC9_Waters_CC_DIA_M2_5ng	P22102-1	1.7174616339248e-09	257943.399	239668.871	268345.896	238722.546	249499.07	497112.738	422194.502	435456.692	374257.523	361931.686	9
20200311_Exploris_RSLC9_Waters_CC_DIA_M2_5ng	P22234;P22234-2	7.40675019331155e-08	48295.07	46693.49	48647.89	41312.16	45388.76	89171.98	67667.14	75415.76	59209.54	62245.4	1
20200311_Exploris_RSLC9_Waters_CC_DIA_M2_5ng	P22314;P22314-2	1.23473019179173e-08	415675.3	384041.53	427977.44	380998.32	407856.81	400575.36	337552.46	339955.14	298012.42	292303.13	12
20200311_Exploris_RSLC9_Waters_CC_DIA_M2_5ng	P22392;P22392-2	9.73322316909718e-09	249638.24	211924.59	255037.82	215478.37	239173.88	381761.85	333766.39	340487.26	274083.65	264357.04	5
20200311_Exploris_RSLC9_Waters_CC_DIA_M2_5ng	P22570;P22570-2;P22570-3;P22570-4;P22570-5;P22570-6;P22570-7	2.32982795960797e-07	8730.382	8798.419	9567.709	9299.708	9914.106	14824.79	15803.57	14120.5	12423.33	13053.02	1
20200311_Exploris_RSLC9_Waters_CC_DIA_M2_5ng	P22626;P22626-2	6.78808645257262e-10	1169716.995	1131478.463	1222919.327	1116885.129	1127103.52	1396384.53	1121438.21	1162818.9	992985.88	993252.69	8
20200311_Exploris_RSLC9_Waters_CC_DIA_M2_5ng	P22695	1.00309235288916e-09	83721.849	72628.399	78304.345	68737.966	74749.65	115263.71	99579.451	101590.439	94016.688	85542.872	3
20200311_Exploris_RSLC9_Waters_CC_DIA_M2_5ng	P23193	9.51141774712732e-08	53061.167	51005.862	60069.372	54395.653	55885.026	95966.166	71549.421	78859.065	63632.723	61826.906	3
20200311_Exploris_RSLC9_Waters_CC_DIA_M2_5ng	P23246-1	6.14030000856672e-10	266704.847	249454.123	277419.335	249395.112	266566.301	500952.234	431477.758	459773.756	384540.807	373507.178	10
20200311_Exploris_RSLC9_Waters_CC_DIA_M2_5ng	P23258;Q9NRH3	1.09989884203682e-06	16206.94	14912.76	13313.78	14524.02	14686.57	19789.06	18480.27	18665.78	13991.57	14372.33	1
20200311_Exploris_RSLC9_Waters_CC_DIA_M2_5ng	P23284	5.60308520248804e-10	379083.07	343620.37	381998.83	322939.28	354582.03	366605.04	317361.84	315468.65	280043.69	268765.44	4
20200311_Exploris_RSLC9_Waters_CC_DIA_M2_5ng	P23381	6.57828714290224e-08	69682.45	74689.09	82053.02	72956.66	76616.47	120089.9	103883.9	97606.05	91274.71	94540.87	1
20200311_Exploris_RSLC9_Waters_CC_DIA_M2_5ng	P23396-1;P23396-2	1.56079251088999e-09	239478.06	206315.39	232474.95	210752.25	237263.5	320905.78	266285.67	279616.67	241784.56	221291.2	4
20200311_Exploris_RSLC9_Waters_CC_DIA_M2_5ng	P23526-1	1.16780165662005e-10	200148.155	196672.324	211522.551	192297.262	211225.724	341455.805	283070.687	299342.213	247997.172	240523.79	8
20200311_Exploris_RSLC9_Waters_CC_DIA_M2_5ng	P23528	3.23679902688618e-10	331472.16	295955.912	349579.78	289184.475	317867.268	452396.657	388102.683	396918.148	316840.749	330237.301	6
20200311_Exploris_RSLC9_Waters_CC_DIA_M2_5ng	P23588;P23588-2	2.98007088874151e-08	175782.145	170588.5701	190805.065	168046.309	190296.082	256143.41	225007.527	229476.188	195229.558	199972.496	9
20200311_Exploris_RSLC9_Waters_CC_DIA_M2_5ng	P23786	6.67675527695737e-05	19009.91	16346.88	20099.46	15080.61	16920.2	23511.52	20833.68	20247.01	17186.39	19920.08	1
20200311_Exploris_RSLC9_Waters_CC_DIA_M2_5ng	P23919;P23919-2	5.86134483724004e-06	41857.44	37237.64	42926.66	34278	35501.16	38731.48	28342.86	31431.85	28324.36	27731.88	1
20200311_Exploris_RSLC9_Waters_CC_DIA_M2_5ng	P23921	2.9582667784315e-08	252836.497	240875.682	275386.151	237144.125	254300.231	439770.967	363619.454	372353.261	321940.695	305732.854	8
20200311_Exploris_RSLC9_Waters_CC_DIA_M2_5ng	P24311	9.6355888535325e-07	84375.09	73639.18	81050.38	67179.47	75717.15	85391.23	78923.62	74617.65	63133.46	62821.47	1
20200311_Exploris_RSLC9_Waters_CC_DIA_M2_5ng	P24534	1.85561167074074e-10	169012.39	152616.743	167168.82	150622.688	160179.884	306436.67	267416.84	280429.71	236398.42	222590.71	3
20200311_Exploris_RSLC9_Waters_CC_DIA_M2_5ng	P24539	4.15740867394478e-09	203677.84	176705.01	205775.23	177661.85	201237.36	271079.49	237522.06	230854.58	199576.96	198467.79	2
20200311_Exploris_RSLC9_Waters_CC_DIA_M2_5ng	P24666-1;P24666-4	3.07352971490267e-10	35190.62	30974.19	34354.54	29870.84	31649.66	48860.69	41204.16	44629.21	34252.85	36368.57	1
20200311_Exploris_RSLC9_Waters_CC_DIA_M2_5ng	P24752	6.18951716054834e-08	151930.028	142613.287	157887.397	140823.024	147176.234	266827.726	223730.017	227201.202	197507.312	189454.378	4
20200311_Exploris_RSLC9_Waters_CC_DIA_M2_5ng	P24928;P24928-2	2.16492432993779e-05	16276.53	14144.02	18867.83	13700.41	16882.59	26546.44	22075.5	25030.73	20081.38	20586.47	1
20200311_Exploris_RSLC9_Waters_CC_DIA_M2_5ng	P24941-1;P24941-2	2.14410492820347e-08	20221.49	20097.34	21746.66	22148.77	22453.24	31915.98	33221.16	31024.51	27051.09	26693.9	1
20200311_Exploris_RSLC9_Waters_CC_DIA_M2_5ng	P25205;P25205-2	4.82466305795903e-08	449724.797	418283.9492	469392.922	426629.0673	445740.8318	817411.432	642477.687	688487.83	547053.141	586876.548	8
20200311_Exploris_RSLC9_Waters_CC_DIA_M2_5ng	P25398	7.54473739141483e-09	97879.12	96100.27	104008.42	91152.39	98914.99	184705.71	155674.94	160974.4	136516.03	128124.94	3
20200311_Exploris_RSLC9_Waters_CC_DIA_M2_5ng	P25490;Q96MM3	7.84984287963663e-05	17360.4	14049.35	15562.14	14461.1	15783.65	22450.83	18361.39	20542.62	15762.75	15923.43	1
20200311_Exploris_RSLC9_Waters_CC_DIA_M2_5ng	P25685	2.12579534350033e-07	72155.344	66570.94	67739.287	69594.932	68438.728	111168.94	94580.308	96509.863	84344.176	80971.487	4
20200311_Exploris_RSLC9_Waters_CC_DIA_M2_5ng	P25705-1	2.14243822140688e-08	491678.782	444281.818	486781.77	471090.768	513295.545	642069.395	537043.21	541230.535	475671.36	451802.742	9
20200311_Exploris_RSLC9_Waters_CC_DIA_M2_5ng	P25786-1;P25786-2	1.29627503719984e-10	78927.079	69391.167	82134.34	70821.303	73862.119	99763.47	85298.21	89300.077	70559.275	76248.247	3
20200311_Exploris_RSLC9_Waters_CC_DIA_M2_5ng	P25787	7.43195266246081e-08	51318.593	42962.631	44806.057	45899.391	51519.766	63857.973	58918.823	60078.242	52915.015	52156.825	2
20200311_Exploris_RSLC9_Waters_CC_DIA_M2_5ng	P25788-1;P25788-2	4.07857526186861e-08	155272.33	140795.32	158175.92	138283.49	142141.86	260146.24	226850.89	220645.05	195412.55	186028.79	4
20200311_Exploris_RSLC9_Waters_CC_DIA_M2_5ng	P25789	1.25461322283262e-08	179161.257	169120.398	189525.486	159294.545	177581.024	326022.453	278717.454	287871.737	242232.421	219303.628	3
20200311_Exploris_RSLC9_Waters_CC_DIA_M2_5ng	P25815	4.57574235425267e-08	33054.14	27440.64	32719.66	25023.41	28598.26	14383.02	12887.27	11109.03	9874.517	8242.775	1
20200311_Exploris_RSLC9_Waters_CC_DIA_M2_5ng	P26038	8.60334072453713e-09	644874.748	600627.883	667194.542	598653.681	640896.543	859841.469	766893.956	782217.728	645346.74	658856.252	12
20200311_Exploris_RSLC9_Waters_CC_DIA_M2_5ng	P26196	1.87028995009947e-06	22138.26	21826.26	19531.7	19102.91	21551.29	36637.15	34087.16	31925.43	24401.64	27903.22	1
20200311_Exploris_RSLC9_Waters_CC_DIA_M2_5ng	P26368;P26368-2	2.95139425859254e-07	67856.064	55270.226	67558.428	58934.927	62514.664	107212.208	93738.666	90611.337	80383.339	78389.115	4
20200311_Exploris_RSLC9_Waters_CC_DIA_M2_5ng	P26373-1	5.39483330463545e-08	448175.385	406988.893	460181.638	395341.963	436912.031	530212.94	455711.926	479323.532	402048.341	394206.113	5
20200311_Exploris_RSLC9_Waters_CC_DIA_M2_5ng	P26447	1.22774790915309e-08	55427.29	54941.47	55655.33	53544.28	54282.68	23524.72	20435.951	18322.825	14023.182	14708.453	1
20200311_Exploris_RSLC9_Waters_CC_DIA_M2_5ng	P26583	1.59361013597575e-07	85702.532	81275.613	87787.999	77834.193	86383.66	221566.913	176320.275	196610.602	160636.326	162748.388	2
20200311_Exploris_RSLC9_Waters_CC_DIA_M2_5ng	P26599;P26599-2;P26599-3	1.7642732864926e-10	122092.07	115455.53	131349.78	110127.09	124047.37	248361.86	204763.83	211863.6	193496.87	185958.21	3
20200311_Exploris_RSLC9_Waters_CC_DIA_M2_5ng	P26639-1	3.91922216277477e-11	288700.293	276286.879	303471.374	258673.851	276271.028	388486.504	344159.572	338709.813	290410.054	283698.714	9
20200311_Exploris_RSLC9_Waters_CC_DIA_M2_5ng	P26640	4.54675372055805e-10	333351.26	291496.441	339736.94	316020.144	329755.01	733112.73	621201.86	669424.49	553225.26	527234.25	7
20200311_Exploris_RSLC9_Waters_CC_DIA_M2_5ng	P26641;P26641-2	1.35467612027857e-10	240270.65	221406.36	254909.43	213863.92	238559.37	328544.03	288278.7	287464.57	237693.34	240230.95	5
20200311_Exploris_RSLC9_Waters_CC_DIA_M2_5ng	P26885	1.46968584608458e-05	17893.23	16648.46	17403.87	16004.4	16538.95	26449.18	22760.97	24016.52	15968.47	20936.04	1
20200311_Exploris_RSLC9_Waters_CC_DIA_M2_5ng	P27348	1.97760583359512e-11	85083.44	74526.8	83079.57	80444.25	84315.73	128407.49	110062.53	112844.36	92830.63	95640.86	2
20200311_Exploris_RSLC9_Waters_CC_DIA_M2_5ng	P27635	3.43322929297053e-08	127434.34	109064.47	127740.59	108776.89	118640.48	178996.49	150286.96	156994.25	138110.82	130913.99	3
20200311_Exploris_RSLC9_Waters_CC_DIA_M2_5ng	P27694	8.11911285737526e-06	47633.58	46093.06	49019.07	46813.76	48094.94	74533.74	61544.72	63353.16	55421.21	53989.844	2
20200311_Exploris_RSLC9_Waters_CC_DIA_M2_5ng	P27695	2.50097013710843e-08	213722.167	198425.161	215848.219	204914.284	204928.829	278369.915	236819.326	257364.967	201277.717	206697.043	7
20200311_Exploris_RSLC9_Waters_CC_DIA_M2_5ng	P27708	8.56656691328798e-09	60649.175	55444.445	60094.868	58252.915	65119.342	90656.095	79892.435	88400.298	64843.011	59882.66	4
20200311_Exploris_RSLC9_Waters_CC_DIA_M2_5ng	P27797	1.48311402611569e-07	401744.967	346343.784	405730.894	343511.696	347184.951	173670.01	145655.15	142598.64	107444.65	105503.77	3
20200311_Exploris_RSLC9_Waters_CC_DIA_M2_5ng	P27816-1;P27816-2;P27816-6	1.84345019925111e-09	65686.15	63380.52	61930.58	63565.5	66048.15	118943.52	94509.12	90647.45	83699.3	79344.54	3
20200311_Exploris_RSLC9_Waters_CC_DIA_M2_5ng	P27824;P27824-2	2.9582667784315e-08	185268.024	147268.786	195729.015	156015.891	180961.837	149974.58	127491.944	115512.944	105086.289	110391.388	6
20200311_Exploris_RSLC9_Waters_CC_DIA_M2_5ng	P28066-1;P28066-2	7.55990049751397e-08	157206.67	145077.66	155663.09	135958.522	142143.19	117995.64	95102.47	98579.75	79053.68	84084.46	2
20200311_Exploris_RSLC9_Waters_CC_DIA_M2_5ng	P28070	1.29224978703473e-10	74574.65	71937.87	79824.52	67781.86	76599.98	99928.88	83891.67	82894.91	71565.45	69817.39	3
20200311_Exploris_RSLC9_Waters_CC_DIA_M2_5ng	P28072	1.33729074793047e-07	37129.05	30375.89	33731.68	29210.13	31271.73	51528.46	47194.87	50561.28	42456.91	42011.48	2
20200311_Exploris_RSLC9_Waters_CC_DIA_M2_5ng	P28331-1;P28331-2;P28331-3;P28331-4;P28331-5	9.86837209081104e-06	27784.71	27770.15	28106.71	26623.86	29389.66	33010.62	30203.81	30784.84	24183.81	25911.32	1
20200311_Exploris_RSLC9_Waters_CC_DIA_M2_5ng	P28340	9.41418730665572e-08	47893.83	47401.27	51359.93	43851.15	45921.31	73459.46	66363.25	70189.74	54885.6	55873.18	2
20200311_Exploris_RSLC9_Waters_CC_DIA_M2_5ng	P28482	1.23756215057222e-07	39150.375	39406.748	41927.379	36392.969	38992.847	66733.23	56509.54	59679.37	54975.44	55673.62	2
20200311_Exploris_RSLC9_Waters_CC_DIA_M2_5ng	P28838;P28838-2	2.35310288293358e-09	107653.88	100780.66	119289.48	107218.81	104157.51	189674.71	165722.97	173361.01	155635	138326.77	5
20200311_Exploris_RSLC9_Waters_CC_DIA_M2_5ng	P29144	4.02485475056354e-08	82040.47	78865.14	89576.94	81428.03	80618.68	100148.27	87605.91	86511.85	74864.33	77763.54	2
20200311_Exploris_RSLC9_Waters_CC_DIA_M2_5ng	P29401;P29401-2	3.08985412431209e-10	754138.759	723307.622	786167.306	720128.035	751186.447	755581.567	657744.075	647941.061	555929.438	556773.766	12
20200311_Exploris_RSLC9_Waters_CC_DIA_M2_5ng	P29692;P29692-2;P29692-3	3.04615049599339e-12	145674.37	136339.69	154260.72	131494.23	146617.55	169522.58	145084.53	146050.05	123365.41	126325.36	3
20200311_Exploris_RSLC9_Waters_CC_DIA_M2_5ng	P30040-1	6.05132011578815e-09	128384.45	110500.07	125106.71	108020.02	116804.29	142893.45	129379.18	139745.02	102806.944	110694.027	3
20200311_Exploris_RSLC9_Waters_CC_DIA_M2_5ng	P30041	9.15064569636147e-10	348512.615	315032.779	378392.846	323927.784	344907.871	508161.336	448957.408	447009.939	390996.641	381233.638	8
20200311_Exploris_RSLC9_Waters_CC_DIA_M2_5ng	P30043	7.6889894302673e-09	168320.7	148084.52	170282.18	146986.1	158597.34	299349.46	247312.31	247272.37	221400.1	207380.74	4
20200311_Exploris_RSLC9_Waters_CC_DIA_M2_5ng	P30044-1;P30044-2;P30044-3	1.97760583359512e-11	109162.45	106071.758	115950.293	98073.229	103530.851	69978.021	62057.726	58205.656	50469.369	49437.707	4
20200311_Exploris_RSLC9_Waters_CC_DIA_M2_5ng	P30048;P30048-2	4.36623525420252e-08	122297.185	111647.902	128003.417	114273.512	117436.464	144039.993	121361.302	126516.977	100276.099	97626.689	4
20200311_Exploris_RSLC9_Waters_CC_DIA_M2_5ng	P30049	2.20624339811482e-08	172977.37	157793.74	179219.05	160026.8	170303.33	249832.25	218091.38	218398.19	186767.98	183668.24	2
20200311_Exploris_RSLC9_Waters_CC_DIA_M2_5ng	P30050-1	1.44500572320488e-08	150016.565	145791.112	153139.959	139380.622	153042.484	244395.61	208090.093	219329.93	187945.237	178254.559	5
20200311_Exploris_RSLC9_Waters_CC_DIA_M2_5ng	P30084	5.18974560743124e-08	187340.597	171054.858	187972.338	162331.048	166045.933	211682.854	173994.119	178754	145535.227	148805.114	4
20200311_Exploris_RSLC9_Waters_CC_DIA_M2_5ng	P30085-1;P30085-2	7.23524218530533e-08	11188.76	11363.04	12206.65	12569.06	11200.82	21954.4	20779.01	20376.91	19368.34	15864.55	1
20200311_Exploris_RSLC9_Waters_CC_DIA_M2_5ng	P30086	2.06632104237015e-08	195037.1	176831.86	201547.9	168962.02	181186.26	173008.42	156846.09	155505.1	129361.32	133119.55	3
20200311_Exploris_RSLC9_Waters_CC_DIA_M2_5ng	P30101	2.30431344243117e-10	488989.868	449481.474	520462.121	451948.662	485424.44	595551.24	520710.709	512328.676	443772.342	417947.118	9
20200311_Exploris_RSLC9_Waters_CC_DIA_M2_5ng	P30153	3.52343235043643e-08	62548.027	61120.369	60252.019	57583.253	60999.468	104102.47	84726.81	84785.47	74335.379	79398.81	4
20200311_Exploris_RSLC9_Waters_CC_DIA_M2_5ng	P30154;P30154-2;P30154-3	6.4207703765606e-08	4075.962	5214.176	6175.092	6391.953	6005.354	9655.493	9447.701	10092.43	6916.188	7716.94	1
20200311_Exploris_RSLC9_Waters_CC_DIA_M2_5ng	P30405	2.57846074000592e-07	60050.18	50228.58	59059.69	51471.85	55031.26	85161.87	74239.24	76933.12	63861.42	64006.1	2
20200311_Exploris_RSLC9_Waters_CC_DIA_M2_5ng	P30520	1.68434959868017e-05	52993.215	51014.538	52868.043	49203.751	54785.096	86230.619	72874.589	78329.156	62102.824	65269.624	3
20200311_Exploris_RSLC9_Waters_CC_DIA_M2_5ng	P30533	0.000230122252341647	10418.06	9378.328	11918.9	7994.146	8756.443	17378.96	15434.49	16685.64	14289.18	12310.96	1
20200311_Exploris_RSLC9_Waters_CC_DIA_M2_5ng	P30566	7.8471233885094e-07	29487.87	21641.47	29812.55	27628.47	28838.15	45981.43	43168.27	45897.62	40632.3	42475.42	2
20200311_Exploris_RSLC9_Waters_CC_DIA_M2_5ng	P30613;P30613-2	7.18683605962925e-08	42737.28	43970.43	47265.99	40006.92	46584.39	84282.75	76446.89	78444.3	63822.76	63336.11	2
20200311_Exploris_RSLC9_Waters_CC_DIA_M2_5ng	P30626-1;P30626-2;P30626-3	6.66282222740515e-07	29302.86	29055.86	33567.74	28129.15	29363.23	58678.38	44858.68	53720.43	42168.96	40106.5	1
20200311_Exploris_RSLC9_Waters_CC_DIA_M2_5ng	P30740	8.62985002603911e-06	102120.83	95666.01	106138.37	95527.13	95576.93	150162.37	149336.17	131594.87	115307.6	111788.4	2
20200311_Exploris_RSLC9_Waters_CC_DIA_M2_5ng	P30825	2.36041970640557e-05	19292.04	17815.08	19550.29	19296.16	21777.77	27322.86	22587.7	23353.71	21573.52	19151.71	1
20200311_Exploris_RSLC9_Waters_CC_DIA_M2_5ng	P30876	1.42870982292849e-07	43079.94	49162.28	43987.38	42156.36	43795.06	55847.87	49945.85	51941.75	42070.17	40195.26	1
20200311_Exploris_RSLC9_Waters_CC_DIA_M2_5ng	P31150	3.5010962066684e-07	6082.398	6040.373	6412.546	6093.332	7715.44	8287.205	7032.657	7201.82	7234.93	6241.813	1
20200311_Exploris_RSLC9_Waters_CC_DIA_M2_5ng	P31153	3.79613534108692e-09	58413.06	53724.25	56302.38	52449.82	56118.673	59328.5	51218.11	52438.71	42113.779	43400.92	2
20200311_Exploris_RSLC9_Waters_CC_DIA_M2_5ng	P31327-1;P31327-3	6.14030000856672e-10	1002195.972	921618.198	1029555.974	890478.149	981367.04	975939.096	858890.93	851048.778	716244.823	687271.855	21
20200311_Exploris_RSLC9_Waters_CC_DIA_M2_5ng	P31350-1;P31350-2	6.11758788592622e-08	47820.44	51353.99	51922.01	47521.58	54485.84	88877.46	80878.95	79245.78	69835.39	65611.5	2
20200311_Exploris_RSLC9_Waters_CC_DIA_M2_5ng	P31689-1;P31689-2	1.02260815943807e-08	24122.276	21937.558	26351.825	23824.775	23788.581	34116.889	33865.728	32527.225	27993.734	28076.076	2
20200311_Exploris_RSLC9_Waters_CC_DIA_M2_5ng	P31930	9.97990000318902e-08	56228.75	54217.54	60337.41	49503.07	55616.22	72324.46	64604.25	60983.8	58108.81	52212.36	2
20200311_Exploris_RSLC9_Waters_CC_DIA_M2_5ng	P31939	4.22042624882949e-08	81035.748	71737.709	82906.21	75439.331	80977.909	157025.827	146233.679	142565.913	118686.448	119403.69	7
20200311_Exploris_RSLC9_Waters_CC_DIA_M2_5ng	P31942;P31942-2	2.74085709112612e-09	158898.55	136830.11	162469.32	138495.39	154131.96	253529.46	217127.98	225667.6	192264.06	181904.68	1
20200311_Exploris_RSLC9_Waters_CC_DIA_M2_5ng	P31943	4.77754334001806e-12	25128.058	23723.036	27286.996	25474.669	26278.898	41672.192	37265.162	43873.768	31968.531	33026.896	4
20200311_Exploris_RSLC9_Waters_CC_DIA_M2_5ng	P31947-1;P31947-2	2.85384740821697e-07	33455.723	31086.699	34036.393	29070.059	31707.717	6416.024	5543.115	4310.8734	4033.409	3540.806	2
20200311_Exploris_RSLC9_Waters_CC_DIA_M2_5ng	P31948;P31948-2	2.24466735612801e-09	1163690.99	1060269.95	1225516.02	1037193.09	1138369.95	1356138.53	1174792.42	1201877.69	981903.73	986016.77	14
20200311_Exploris_RSLC9_Waters_CC_DIA_M2_5ng	P31949	1.82483119200498e-08	619124.07	556035.86	620791.86	537224.88	566199.37	297167.58	246377.91	246354.87	197746.42	190658.65	2
20200311_Exploris_RSLC9_Waters_CC_DIA_M2_5ng	P32119	4.66011329883801e-11	430620.61	384868.14	444357.89	384161.3	419548.26	544848.63	431880.8	472232.06	411519.92	398222.4	3
20200311_Exploris_RSLC9_Waters_CC_DIA_M2_5ng	P32322;P32322-2;P32322-3	1.58393741836987e-06	11018.14	17513.71	11204.93	15793.85	12974.63	14904.17	18356.78	13299.87	13948.25	34269.47	1
20200311_Exploris_RSLC9_Waters_CC_DIA_M2_5ng	P33176	9.55063913450033e-07	53498.683	51902.755	53723.295	51625.022	50032.047	72533.32	64949.44	65137.91	55849.011	58398.854	3
20200311_Exploris_RSLC9_Waters_CC_DIA_M2_5ng	P33240;P33240-2	1.45812188561375e-07	37396.692	33065.17	34001.853	28657.325	33938.161	54009.687	49839.633	55008.856	40633.699	40089.037	2
20200311_Exploris_RSLC9_Waters_CC_DIA_M2_5ng	P33316-2;P33316-3	8.50742561350501e-09	50178.003	48856.287	53733.524	49004.538	51070.649	77940.46	73938.423	68165.852	59908.272	63257.945	4
20200311_Exploris_RSLC9_Waters_CC_DIA_M2_5ng	P33991	1.13956229746374e-07	38038.514	37093.27	39703.919	36000.231	43323.21	83287.97	68729.95	75371.32	53518.51	56704.68	2
20200311_Exploris_RSLC9_Waters_CC_DIA_M2_5ng	P33992	8.1397741010939e-07	104506.53	99838.34	111203.36	93129.75	99127.08	148277.6	118938.89	128261.02	105867.67	98596.92	3
20200311_Exploris_RSLC9_Waters_CC_DIA_M2_5ng	P33993-1	6.28038107664446e-07	149559.143	153131.153	164019.34	137327.808	153891.691	267780.489	234816.714	237634.657	198864.168	209835.623	9
20200311_Exploris_RSLC9_Waters_CC_DIA_M2_5ng	P34897-1;P34897-3	3.56814103194109e-07	30740.755	29647.822	29734.494	30001.925	29041.038	41733.422	40661.643	37563.917	29247.042	29476.743	3
20200311_Exploris_RSLC9_Waters_CC_DIA_M2_5ng	P34932	2.86024711876862e-08	310638.397	293034.823	333882.595	284157.172	323456.5	607383.87	501859.987	538585.159	458103.043	432702.371	12
20200311_Exploris_RSLC9_Waters_CC_DIA_M2_5ng	P35232	1.05453899667961e-09	402500.891	373565.734	419899.438	365190.004	384595.78	531908.256	452765.083	473657.487	400046.518	381483.183	8
20200311_Exploris_RSLC9_Waters_CC_DIA_M2_5ng	P35237	2.80222654092985e-06	35819.32	31085.38	40190.66	31732.39	38286.33	68699.05	64396.38	62616.61	53860.63	54295.54	1
20200311_Exploris_RSLC9_Waters_CC_DIA_M2_5ng	P35241-1;P35241-5	3.28224050321184e-08	388546.284	364288.712	417223.11	338643.408	380673.1	452372.142	386849.336	392896.758	320065.566	321262.786	8
20200311_Exploris_RSLC9_Waters_CC_DIA_M2_5ng	P35249	7.98824170639599e-07	34392.81	30418.85	30857.25	33884.71	31370.42	56432.38	45661.45	50650.1	42066.85	42550.93	1
20200311_Exploris_RSLC9_Waters_CC_DIA_M2_5ng	P35269	1.49974414683293e-07	11425.11	9965.656	10782.52	8738.41	10076.96	12274.94	10137.19	12185.08	8259.358	8920.318	1
20200311_Exploris_RSLC9_Waters_CC_DIA_M2_5ng	P35520-1;P35520-2	1.01545052212494e-07	46753.29	45384.82	48081.79	47865.07	46870.77	115836.66	93402.08	93995.03	85917.24	84663.92	2
20200311_Exploris_RSLC9_Waters_CC_DIA_M2_5ng	P35579-1	2.18043886340345e-08	471063.14	424331.37	471583.762	419202.6243	444633.393	575394.792	485899.1781	502544.882	420804.72	415194.8413	16
20200311_Exploris_RSLC9_Waters_CC_DIA_M2_5ng	P35580;P35580-2;P35580-3;P35580-4;P35580-5	4.12503383975336e-08	68916.874	59843.75	65815.41	60058.754	60465.813	102388.561	84898.172	98259.883	77256.938	77284.869	4
20200311_Exploris_RSLC9_Waters_CC_DIA_M2_5ng	P35606;P35606-2	6.00481800851381e-08	98397.564	86092.922	99976.607	84867.186	92525.502	162815.2	142486.81	140692.3	118148.89	119676.16	5
20200311_Exploris_RSLC9_Waters_CC_DIA_M2_5ng	P35610;P35610-2;P35610-3	4.52791406073252e-07	23524.29	19822.14	25189.26	21013.85	22902.49	24221.59	20088.49	23616.29	18025.16	19772.3	1
20200311_Exploris_RSLC9_Waters_CC_DIA_M2_5ng	P35613;P35613-2	4.38333481441277e-08	24300.76	21882.26	24238.75	25596.61	23990.62	35787.8	27270.08	28273.93	25540.84	26148.35	1
20200311_Exploris_RSLC9_Waters_CC_DIA_M2_5ng	P35637-1;P35637-2	2.11317931357655e-09	139385.8	132253.9	148050.5	123128.2	133319.9	320219	292684	290488.1	237641.7	223739	1
20200311_Exploris_RSLC9_Waters_CC_DIA_M2_5ng	P35658-1;P35658-2;P35658-3;P35658-4;P35658-5	4.5371340844717e-09	62990.348	59595.11	65483.727	57193.134	63151.579	94182.93	91808.83	93714.42	79237.32	73498.56	4
20200311_Exploris_RSLC9_Waters_CC_DIA_M2_5ng	P35659-1	2.37777502171137e-07	79894.76	69252.32	75231.48	69380.05	77735.94	116267.42	97078.88	98703.16	86412.78	83960.04	2
20200311_Exploris_RSLC9_Waters_CC_DIA_M2_5ng	P35998	2.37877826578179e-08	159916.92	148297.131	170064.76	144908.821	163994.56	295532.82	247571.6	254614.51	219585.63	216200.54	6
20200311_Exploris_RSLC9_Waters_CC_DIA_M2_5ng	P36507	4.50310889243371e-05	29938.69	29824.68	34237.06	24916.74	35619.85	47670.35	44329.72	46050.23	40391.55	41558.05	1
20200311_Exploris_RSLC9_Waters_CC_DIA_M2_5ng	P36542-1;P36542-2	5.34275558767768e-08	56757.19	52020.52	57770.34	50406.17	52805.71	97389.69	83402.7	89262.78	68397.49	70962.67	2
20200311_Exploris_RSLC9_Waters_CC_DIA_M2_5ng	P36551;P36551-2	2.47896116749444e-07	34880.02	27040.31	34953.33	31520.23	34533.85	62316.21	50419.79	55592.04	49080.42	48424.19	1
20200311_Exploris_RSLC9_Waters_CC_DIA_M2_5ng	P36578	2.6119889140593e-10	255017.489	237840.936	263444.669	224620.724	239010.116	309444.811	264940.66	263055.343	225951.832	228761.303	8
20200311_Exploris_RSLC9_Waters_CC_DIA_M2_5ng	P36776;P36776-2;P36776-3	9.37665394708778e-07	97790.614	94193.056	100221.021	92841.58	95191.932	176545.37	144824.244	154664.73	135061.77	119578.339	4
20200311_Exploris_RSLC9_Waters_CC_DIA_M2_5ng	P36873-1;P36873-2	1.64823477808512e-07	48868.6	47437.65	52339.38	42810.63	43218.77	70146.57	61438.05	61460.39	50056.77	53539.86	2
20200311_Exploris_RSLC9_Waters_CC_DIA_M2_5ng	P36915-1;P36915-2	9.77047485800807e-07	16084.74	14551.07	17004.35	16149.82	16855.39	25371.54	20191.06	21129.28	18480.97	17651.1	1
20200311_Exploris_RSLC9_Waters_CC_DIA_M2_5ng	P36952-1	2.72488039839383e-08	180072.66	178047.52	190500.08	174040.19	173167.41	157714.27	144790.78	139857.51	119787.24	113020.3	6
20200311_Exploris_RSLC9_Waters_CC_DIA_M2_5ng	P36955	4.23755865452606e-08	11328.138	10413.135	12824.206	10019.363	9966.849	12655.836	11896.236	9967.671	11206.69	9393.122	2
20200311_Exploris_RSLC9_Waters_CC_DIA_M2_5ng	P36957;P36957-2	2.53483334673752e-05	136502.94	125865.91	146700.29	119351.1	146250.57	143486.47	119391.98	119378.89	101072.46	109696.73	2
20200311_Exploris_RSLC9_Waters_CC_DIA_M2_5ng	P36959;Q9P2T1-1;Q9P2T1-2;Q9P2T1-3	2.6584396333849e-07	33821.41	30797.11	36822.72	34428.27	35999.6	54152.26	48662.1	50122.22	42790.61	42568.77	1
20200311_Exploris_RSLC9_Waters_CC_DIA_M2_5ng	P37108	5.61475148834758e-07	41496.385	37793.258	39005.91	37059.036	38696.267	67966.63	58357.16	60433.66	52000.92	48660.754	1
20200311_Exploris_RSLC9_Waters_CC_DIA_M2_5ng	P37198	2.61121181566287e-08	16998.81	15441.31	18415.88	17763.59	17033.07	29522.5	23535.36	23993.91	20593.28	21854.71	1
20200311_Exploris_RSLC9_Waters_CC_DIA_M2_5ng	P37235;P61601;P84074	2.381310521877e-08	16892.45	15338.46	16793.27	14804.86	17308.26	18727.78	16821.32	16654.54	13552.04	12789.2	1
20200311_Exploris_RSLC9_Waters_CC_DIA_M2_5ng	P37802;P37802-2	1.20616829875867e-11	153355.538	138133.703	154500.485	135073.229	149654.855	176253.369	165985.906	162285.471	132958.551	132860.78	6
20200311_Exploris_RSLC9_Waters_CC_DIA_M2_5ng	P37837	1.8709142952104e-08	107886.925	101505.636	114041.693	103842.209	113150.057	334648.173	291975.384	300714.319	265338.224	253139.922	4
20200311_Exploris_RSLC9_Waters_CC_DIA_M2_5ng	P38117;P38117-2	1.05971001651913e-10	152132.35	143983.94	160313.544	144631.417	152522.511	222028.26	204927.339	201597.202	163662.781	162975.104	7
20200311_Exploris_RSLC9_Waters_CC_DIA_M2_5ng	P38159-1	4.55064859635813e-12	96077.657	92930.451	95139.69	86570.575	95492.593	155550.196	138515.725	133544.67	121859.939	110058.545	6
20200311_Exploris_RSLC9_Waters_CC_DIA_M2_5ng	P38606;P38606-2	1.67806921880685e-05	91140.81	86669.32	94032.61	91846.28	91373.42	200254.6	174088.14	168771.72	151947.53	146988.72	3
20200311_Exploris_RSLC9_Waters_CC_DIA_M2_5ng	P38646	4.36767673553647e-10	816488.94	769321.772	869928.976	736856.563	773616.954	915118.792	772106.143	801553.524	661742.557	635773.5161	13
20200311_Exploris_RSLC9_Waters_CC_DIA_M2_5ng	P38919	1.09017637646592e-07	60260.82	52578	57472.2	48090.84	54873.25	88034.4	69959.1	76263.12	63922.39	60976.89	1
20200311_Exploris_RSLC9_Waters_CC_DIA_M2_5ng	P39019	1.44811426044054e-10	400792.982	362575.791	412238.793	351883.52	387703.424	445039.1	394490.051	393821.834	325503.9	336019.276	4
20200311_Exploris_RSLC9_Waters_CC_DIA_M2_5ng	P39023	2.14410492820347e-08	264119.7	234502.38	264530.89	223369.03	253697.57	439518.1	385639.5	416602.2	320470.7	325607.3	2
20200311_Exploris_RSLC9_Waters_CC_DIA_M2_5ng	P39687	1.15726881245731e-08	30471.841	26153.477	30859.944	24795.6606	31231.89	49444.43	43808.728	42751.581	39395.736	41608.73	2
20200311_Exploris_RSLC9_Waters_CC_DIA_M2_5ng	P39748	1.7174616339248e-09	272181.897	250978.762	267400.003	235520.12	254718.24	185265.956	150120.803	158907.976	124177.798	126753.846	3
20200311_Exploris_RSLC9_Waters_CC_DIA_M2_5ng	P40222	8.97754074136815e-08	59047.76	60544.27	66454.32	59818.09	63211.98	87321.85	76295.15	76637.59	65671.33	71888.8	2
20200311_Exploris_RSLC9_Waters_CC_DIA_M2_5ng	P40227-1	1.80526528517822e-10	258247.587	236860.865	267217.071	244114.278	255339.24	488118.707	435038.004	458430.827	362457.931	363296.533	7
20200311_Exploris_RSLC9_Waters_CC_DIA_M2_5ng	P40261	2.2766789029493e-08	176912.4	161742.7	178712.3	134811	161421	119362.3	104740.7	103515.2	84074.97	88715.99	1
20200311_Exploris_RSLC9_Waters_CC_DIA_M2_5ng	P40429;Q6NVV1	6.37513853792483e-12	22204.45	21460.71	16234.81	18932.88	19924.12	20065.47	17838.1	17638.57	16030.42	14936.78	1
20200311_Exploris_RSLC9_Waters_CC_DIA_M2_5ng	P40925;P40925-2;P40925-3	1.25461322283262e-08	169376.82	154351.99	172728.44	157637.55	170232.54	299904.23	263404.9	271149.85	233742.61	226253.46	5
20200311_Exploris_RSLC9_Waters_CC_DIA_M2_5ng	P40926	6.37513853792483e-12	127941.095	123051.269	134494.631	122910.374	130143.147	338442.471	306148.924	325383.047	260353.059	245481.769	5
20200311_Exploris_RSLC9_Waters_CC_DIA_M2_5ng	P40938;P40938-2	1.75678595314336e-07	30814.82	23863.6	27431.46	22732.7	27806.78	41735.8	34380.34	37223.58	31585.91	33308.46	1
20200311_Exploris_RSLC9_Waters_CC_DIA_M2_5ng	P40939	5.39585980936313e-09	163133.301	133467.016	161713.285	137138.805	151746.46	217512.706	199325.257	190802.158	165650.829	162251.447	5
20200311_Exploris_RSLC9_Waters_CC_DIA_M2_5ng	P41091	1.82483119200498e-08	153813.76	148933.001	161317.11	144520.66	145984.39	234043.71	200358.99	200037.45	167866.11	177270.99	7
20200311_Exploris_RSLC9_Waters_CC_DIA_M2_5ng	P41223;P41223-2	6.67890214770349e-08	1878.177	2467.895	3200.161	1807.154	3010.988	4235.636	4324.878	5796.347	4074.06	4212.232	1
20200311_Exploris_RSLC9_Waters_CC_DIA_M2_5ng	P41227-1;P41227-2	2.08943996698208e-07	44778.437	37821.449	42132.719	39025.055	48103.83	102550.19	89432.217	83639.823	78430.238	76332.464	3
20200311_Exploris_RSLC9_Waters_CC_DIA_M2_5ng	P41250	3.38372031472908e-09	211445.942	204988.95	225538.21	199659.933	214353.785	219471.39	184597.712	193822.794	159484.847	153370.511	4
20200311_Exploris_RSLC9_Waters_CC_DIA_M2_5ng	P41252	5.69691228156805e-08	132149.95	123771.698	136217.745	126863.1	135881.951	186806.397	170520.199	162062.597	143875	139703.329	6
20200311_Exploris_RSLC9_Waters_CC_DIA_M2_5ng	P42025;P61163	1.56523081476904e-07	29826.09	30428.44	31501.11	29492.86	29061.81	49355.05	36434.38	45102.23	32399.69	34843.99	1
20200311_Exploris_RSLC9_Waters_CC_DIA_M2_5ng	P42126;P42126-2	3.2672696600791e-07	68261.79	59516.12	67957.49	62572.18	67764.71	127722.77	111034.37	107729.67	88703.55	88441.2	2
20200311_Exploris_RSLC9_Waters_CC_DIA_M2_5ng	P42166	1.65408245051781e-08	109936.599	105123.807	110604.098	98881.904	111142.153	175426.65	152914.329	153429.767	130045.33	135498.46	4
20200311_Exploris_RSLC9_Waters_CC_DIA_M2_5ng	P42229	4.03401353288906e-07	5979.04	6799.332	5935.83	4999.075	6057.044	14862.56	14382.02	14930.31	10830.5	12435.97	1
20200311_Exploris_RSLC9_Waters_CC_DIA_M2_5ng	P42285	5.39944144356943e-06	48374.679	46379.962	51005.725	50390.453	47174.83	87033.41	78036.91	82527.89	67354.422	69685.81	2
20200311_Exploris_RSLC9_Waters_CC_DIA_M2_5ng	P42566-1	1.83420006760676e-05	6345.643	7638.103	8044.012	5373.416	6628.463	13863.99	10240.25	9696.307	8976.311	8326.329	1
20200311_Exploris_RSLC9_Waters_CC_DIA_M2_5ng	P42704	2.11882162398944e-09	503081.493	484996.997	532421.261	485024.936	513542.206	649159.28	563488.417	565652.71	498737.606	487613.213	12
20200311_Exploris_RSLC9_Waters_CC_DIA_M2_5ng	P42765	1.48075355972792e-05	38149.79	39492.76	43726	37709.82	38361.86	36954.7	32676.429	33690.65	27906.308	27226.173	2
20200311_Exploris_RSLC9_Waters_CC_DIA_M2_5ng	P42771-1;P42771-2;P42771-4	5.59374918650176e-08	4068.139	3318.87	2501.558	2747.394	2833.637	3533.953	4341.421	3645.333	2742.879	2280.226	1
20200311_Exploris_RSLC9_Waters_CC_DIA_M2_5ng	P43034	1.38839438396328e-06	67891.72	63858.68	67007.13	62316.09	71068.91	91204.45	86142.77	81329.26	63693.37	68731.62	1
20200311_Exploris_RSLC9_Waters_CC_DIA_M2_5ng	P43243	5.15480233360991e-08	195865.262	182347.843	208554.99	180735.329	203421.649	299209.06	261248.64	266175.05	225363.69	217886.46	8
20200311_Exploris_RSLC9_Waters_CC_DIA_M2_5ng	P43246-1;P43246-2	1.38838860041141e-07	94984.113	86581.817	98610.66	88832.987	98614.229	161662.513	138321.818	136711.773	123682.747	115477.651	3
20200311_Exploris_RSLC9_Waters_CC_DIA_M2_5ng	P43304;P43304-2	8.68103892475457e-07	10961.7	11826.19	14261.93	11460.42	12067.52	16001.24	14362.86	13871.12	12249.95	11940.13	1
20200311_Exploris_RSLC9_Waters_CC_DIA_M2_5ng	P43307;P43307-2	5.07430081260943e-08	21502.76	19059.48	21593.4	16895.29	21455.01	8578.107	10386.65	10546.43	9490.911	8987.499	1
20200311_Exploris_RSLC9_Waters_CC_DIA_M2_5ng	P43487;P43487-2	1.02766994448827e-08	17221.03	12905.2	15657.76	14835.31	13162.04	38549.3	33055.01	36818.73	27219.39	26031.52	1
20200311_Exploris_RSLC9_Waters_CC_DIA_M2_5ng	P43490	4.88039476397567e-09	53891.79	52490.664	53541.776	47862.858	56681.311	87738.926	77433.513	74653.259	64828.904	65398.044	4
20200311_Exploris_RSLC9_Waters_CC_DIA_M2_5ng	P43686;P43686-2	1.13468474743578e-09	92949.54	94186.154	103836.912	87636.649	97879.202	182389.747	140100.62	157899.894	121789.675	123479.183	4
20200311_Exploris_RSLC9_Waters_CC_DIA_M2_5ng	P43897;P43897-2	1.43021790189099e-05	32077.85	33839.89	38253.89	31321.65	32249.22	62778.43	57788.3	51472.46	49561.82	49321.27	1
20200311_Exploris_RSLC9_Waters_CC_DIA_M2_5ng	P45880;P45880-1;P45880-2	8.98040217944338e-09	165805.05	147385.68	174933.073	160128.105	176092.152	265358.51	237865.088	242872.734	196071.955	200438.338	5
20200311_Exploris_RSLC9_Waters_CC_DIA_M2_5ng	P45973	6.80417471671559e-05	34636.52	34159.65	38727.06	31214.01	37266.98	43947.58	35915.89	34677.18	30296.85	34861.87	1
20200311_Exploris_RSLC9_Waters_CC_DIA_M2_5ng	P45974-1;P45974-2	3.54058253151276e-08	96121.212	95503.37	111571.238	90650.683	100657.198	146676.331	126535.492	128252.7	118121.603	112811.632	4
20200311_Exploris_RSLC9_Waters_CC_DIA_M2_5ng	P46060	1.64882003380842e-07	99083.692	94202.388	108565.576	87300.431	97168.955	174307.17	145764.25	148620.75	124834.162	124062.627	2
20200311_Exploris_RSLC9_Waters_CC_DIA_M2_5ng	P46063	5.99328558662054e-07	70533.81	60082.93	68047.56	62357.55	61470.07	112157.7	91079.53	91471.3	81050.63	78462.53	2
20200311_Exploris_RSLC9_Waters_CC_DIA_M2_5ng	P46087;P46087-2;P46087-4	2.7329245507643e-06	76240.22	68070.62	78509.71	67363.33	77770.59	132638.98	117335.82	116236.69	103651.51	98133.89	3
20200311_Exploris_RSLC9_Waters_CC_DIA_M2_5ng	P46109	6.28577419370954e-11	56704.986	51383.111	56854.007	53234.832	57350.777	108081.484	94586.952	89924.493	78452.625	77861.786	4
20200311_Exploris_RSLC9_Waters_CC_DIA_M2_5ng	P46379-1;P46379-2;P46379-3;P46379-4;P46379-5	5.59353077494959e-07	33128.39	35093.778	37556.839	33313.317	37109.814	58566.91	48324.85	49341.29	43630.84	44683.31	2
20200311_Exploris_RSLC9_Waters_CC_DIA_M2_5ng	P46776	6.63996678062626e-08	30790.68	33393.91	32752.822	27729.66	31241.76	42732.89	38860.89	34134.36	33219.47	31046.31	1
20200311_Exploris_RSLC9_Waters_CC_DIA_M2_5ng	P46777	7.86764558845266e-09	545110.87	489927.13	552465.82	473942.55	515514.1	753503.4	631569.83	663639.01	555877.9	532880.29	5
20200311_Exploris_RSLC9_Waters_CC_DIA_M2_5ng	P46778	9.13073106267099e-08	69400.17	63583.82	76396.38	67852.1	71038.3	73899.18	61761.74	59251.47	49281.56	55460.48	2
20200311_Exploris_RSLC9_Waters_CC_DIA_M2_5ng	P46779;P46779-2;P46779-3;P46779-4;P46779-5	2.29570546205616e-08	161100.9	154804.2	178743.8	143491.4	159736.3	138257.8	119100.8	126453.6	91431.08	101710.6	1
20200311_Exploris_RSLC9_Waters_CC_DIA_M2_5ng	P46781	2.68526736031706e-08	303887.333	286550.543	304550.894	272218.553	297791.763	324433.92	274037.959	278962.168	236787.3934	239156.195	7
20200311_Exploris_RSLC9_Waters_CC_DIA_M2_5ng	P46782	7.55990049751397e-08	258342.577	241932.712	250969.835	234965.356	239694.119	285842.668	250027.042	252320.121	204950.257	221002.145	5
20200311_Exploris_RSLC9_Waters_CC_DIA_M2_5ng	P46783	2.61580725503736e-09	217716.61	212280.56	228187.76	197596.05	216874.34	293460.61	253723.43	255179.62	214095.94	212929.1	4
20200311_Exploris_RSLC9_Waters_CC_DIA_M2_5ng	P46940	1.50097351392437e-07	239602.285	220346.229	252236.208	223427.536	241191.289	280522.28	243230.95	239918.07	220332.17	194569.8	7
20200311_Exploris_RSLC9_Waters_CC_DIA_M2_5ng	P47756-1;P47756-2	2.9582667784315e-08	884689.19	776990.253	890219.88	800290.74	820425.35	717561.84	579867.56	584132.3	483718.62	494039.97	4
20200311_Exploris_RSLC9_Waters_CC_DIA_M2_5ng	P47897;P47897-2	1.50790853894785e-07	94638.01	83786.25	100195.45	91727.38	95501	195356.74	167822.76	174820.27	142930.11	142715.35	3
20200311_Exploris_RSLC9_Waters_CC_DIA_M2_5ng	P47914	6.17715024187241e-10	337319.75	294780.24	339797.72	309980.03	315989.77	233572.98	196381.39	202750.8	158122.44	168376.2	2
20200311_Exploris_RSLC9_Waters_CC_DIA_M2_5ng	P48047	6.29833772207989e-09	47418.36	47689.85	45798.38	37356.52	41903.3	56167.87	51794.11	51491.35	44027.53	46281.9	2
20200311_Exploris_RSLC9_Waters_CC_DIA_M2_5ng	P48147	6.82922342425552e-05	28150.53	25997.6	30181.87	26249.75	26868.98	45613.1	38814.54	41028.88	35497.54	31549.47	1
20200311_Exploris_RSLC9_Waters_CC_DIA_M2_5ng	P48444	1.12407874525137e-08	97629.85	87863.68	94316.57	81453.71	96997.95	127294.19	119492.31	115228.11	94423.42	103428.42	3
20200311_Exploris_RSLC9_Waters_CC_DIA_M2_5ng	P48509	6.80184297696964e-05	35915.64	30293.63	34913.81	26357.62	33315.47	29390.09	23413.33	23854.31	21126.43	24670.24	1
20200311_Exploris_RSLC9_Waters_CC_DIA_M2_5ng	P48637;P48637-2	1.3059692763093e-05	44680.984	40368.674	50318.94	43716.905	43676.628	53705.06	48743.18	45631.09	39902.506	38345.919	2
20200311_Exploris_RSLC9_Waters_CC_DIA_M2_5ng	P48643	1.77694883637063e-11	367221.52	334371.14	387230.37	337250.12	376706.46	796507	685365.58	745257.22	606899.77	600833.84	8
20200311_Exploris_RSLC9_Waters_CC_DIA_M2_5ng	P48735;P48735-2	6.03987967440291e-08	40957.38	42464.63	44836.03	39687.37	40584.93	63519.97	57489.57	59981.9	50930.11	45434.15	2
20200311_Exploris_RSLC9_Waters_CC_DIA_M2_5ng	P49006	6.57828714290224e-08	1244.579	2035.029	1536.937	1903.653	1602.346	7590.218	5794.835	8429.726	5703.184	5435.108	1
20200311_Exploris_RSLC9_Waters_CC_DIA_M2_5ng	P49189	3.78333706380641e-08	60955.9	56989.76	63796.21	53732.45	59096.69	70584.29	63292.19	61018.66	55147.5	45907.769	2
20200311_Exploris_RSLC9_Waters_CC_DIA_M2_5ng	P49207	7.11965806573756e-09	261967.11	250644.61	277018.83	239992.94	272837.89	259129.14	226568.412	229292.31	183271.443	176487.769	4
20200311_Exploris_RSLC9_Waters_CC_DIA_M2_5ng	P49321	3.50558072662289e-11	172117.24	164346.535	176144.832	160069.02	176003.302	396914.39	327471.24	371987.55	300309.97	310849.548	8
20200311_Exploris_RSLC9_Waters_CC_DIA_M2_5ng	P49327	4.64611542677484e-10	341137.777	303065.079	331042.503	304793.979	321335.478	563729.705	469352.767	513567.915	433026.092	409038.387	18
20200311_Exploris_RSLC9_Waters_CC_DIA_M2_5ng	P49368-1	4.47341663376415e-10	327506.945	299423.611	333470.348	292097.456	336997.104	775385.108	662212.727	692103.17	585251.354	567353.547	11
20200311_Exploris_RSLC9_Waters_CC_DIA_M2_5ng	P49411	9.56553187334975e-09	393222.44	367476.003	417410.5687	354498.2192	399681.5491	617139.877	546062.432	550281.2125	468819.411	458781.222	8
20200311_Exploris_RSLC9_Waters_CC_DIA_M2_5ng	P49458	4.32725921701633e-08	32028.57	30847.82	41200.14	32383.33	36625.82	84212.48	74864.95	73732.5	57037.51	62568.03	1
20200311_Exploris_RSLC9_Waters_CC_DIA_M2_5ng	P49585;Q9Y5K3;Q9Y5K3-2;Q9Y5K3-3;Q9Y5K3-4	2.04373041579846e-05	5628.356	5342.335	7110.27	5259.82	6860.598	7037.887	6605.913	6112.809	6897.484	7148.968	1
20200311_Exploris_RSLC9_Waters_CC_DIA_M2_5ng	P49588;P49588-2	6.03950058268727e-09	332887.58	292139.62	345222.39	312750.74	322210.73	419899.02	365300.06	364168.34	314572.68	299857.74	6
20200311_Exploris_RSLC9_Waters_CC_DIA_M2_5ng	P49589-1;P49589-2;P49589-3	2.55113915671697e-05	21151.68	19132.42	22374.24	21884.15	20993.7	25928.46	25495.99	26807.88	20819.01	19885.47	1
20200311_Exploris_RSLC9_Waters_CC_DIA_M2_5ng	P49591	6.39958110425355e-10	132518.03	123878.06	144182.8	119386.15	131111.35	272463.69	217431.8	240357.31	201239.85	203726.56	5
20200311_Exploris_RSLC9_Waters_CC_DIA_M2_5ng	P49593;P49593-2	9.59569992979177e-07	35181.669	36098.615	36764.095	36566.301	38918.205	90632.5	71833.13	84772.48	62503.89	62755.953	3
20200311_Exploris_RSLC9_Waters_CC_DIA_M2_5ng	P49720	1.4031458070548e-07	42381.818	39954.647	41970.616	37874.733	38953.754	73566.598	63713.52	60869.996	51188.518	52016.293	3
20200311_Exploris_RSLC9_Waters_CC_DIA_M2_5ng	P49736	1.14566510126055e-07	75075.096	68331.052	77895.568	69720.62	66686.798	113811.36	87284.08	96829.288	81572.575	84201.624	3
20200311_Exploris_RSLC9_Waters_CC_DIA_M2_5ng	P49748-1;P49748-2;P49748-3	6.23255162599487e-08	249932.912	231978.254	259023.891	235132.157	245700.877	290333.274	268531.652	261632.559	226402.481	223046.163	6
20200311_Exploris_RSLC9_Waters_CC_DIA_M2_5ng	P49756-1	8.859331673183e-08	49824.39	50867.53	54036.41	44625.11	50061.02	78058.41	68178.65	72582.15	59779.55	63375.9	3
20200311_Exploris_RSLC9_Waters_CC_DIA_M2_5ng	P49773	3.93993292913725e-10	62647.7	46997.02	66232.97	52840.71	60723.5	87353.56	75571.67	80767.66	66487.07	72830.66	1
20200311_Exploris_RSLC9_Waters_CC_DIA_M2_5ng	P49792	8.81440068083621e-07	149398.36	134609.358	146549.886	131539.115	140630.214	225284.15	181504.25	196180.31	165645.286	156433.27	7
20200311_Exploris_RSLC9_Waters_CC_DIA_M2_5ng	P49902;P49902-2	6.81349475997445e-05	10804.02	12661.98	12597.23	11337.61	13230.22	12874.52	10135.84	11434.87	10536.02	8035.578	1
20200311_Exploris_RSLC9_Waters_CC_DIA_M2_5ng	P49903-1;P49903-2;P49903-3	9.20148680080576e-08	5345.833	8175.643	6060.583	4874.494	7288.336	7903.579	9293.827	7774.411	6492.684	6225.831	1
20200311_Exploris_RSLC9_Waters_CC_DIA_M2_5ng	P49915	3.94987358683728e-08	271974.1296	233585.954	273468.84	236035.971	282351.089	567176.505	497712.774	507582.989	423404.3148	432536.348	6
20200311_Exploris_RSLC9_Waters_CC_DIA_M2_5ng	P49916-1;P49916-2;P49916-3;P49916-4	4.53358530360598e-06	51360.16	49848.21	56582.2	48659.61	58176.09	25084.28	23058.34	21741.87	14482.85	15970.23	1
20200311_Exploris_RSLC9_Waters_CC_DIA_M2_5ng	P50213-1;P50213-2	8.53444246098561e-07	316585.6	285524.9	335281.4	293755.3	298095.7	683598.3	577588.1	607888.7	516332.8	499117.2	1
20200311_Exploris_RSLC9_Waters_CC_DIA_M2_5ng	P50238	2.31232626432887e-09	272095.9	241554.9	281847.5	232998	255575.2	36504.5	34320.59	18818.55	15383.65	16019.75	1
20200311_Exploris_RSLC9_Waters_CC_DIA_M2_5ng	P50395-1	1.00309235288916e-09	179520.601	155451.609	183273.24	159059.978	168079.081	289929.567	246033.65	256606.978	212547.515	220065.934	5
20200311_Exploris_RSLC9_Waters_CC_DIA_M2_5ng	P50402	8.31154570864702e-08	80707.406	76002.726	86134.218	71634.113	75060.578	100322.037	88613.855	85411.793	69389.593	71742.802	2
20200311_Exploris_RSLC9_Waters_CC_DIA_M2_5ng	P50454	7.99793823942592e-08	25732.367	24049.52	26985.031	25623.337	24121.104	38036.91	34702.24	33591.117	30746.199	28001.321	2
20200311_Exploris_RSLC9_Waters_CC_DIA_M2_5ng	P50502;Q8NFI4	7.17208383605579e-07	32732.726	28423.527	33700.106	29602.922	27031.928	59096.591	51221.292	53904.882	45199.761	41165.195	4
20200311_Exploris_RSLC9_Waters_CC_DIA_M2_5ng	P50552	3.29885255589186e-06	31908.439	27157.791	28890.509	29514.024	30677.222	65008.586	54923.412	60132.733	48827.73	46173.466	2
20200311_Exploris_RSLC9_Waters_CC_DIA_M2_5ng	P50570-1;P50570-2;P50570-3;P50570-4;P50570-5	4.91208596290598e-06	12494.17	10934.85	11322.26	12295.7	12032.18	17848.39	17222.3	16780.61	12135.97	11952.72	1
20200311_Exploris_RSLC9_Waters_CC_DIA_M2_5ng	P50579;P50579-2;P50579-3	4.22042624882949e-08	35852.28	32700.74	39812.54	34865.69	35702.79	35614.09	31848.72	31073.15	29611.98	31626.36	1
20200311_Exploris_RSLC9_Waters_CC_DIA_M2_5ng	P50851-1;P50851-2	0.000150205080152916	15986.33	12699.14	16965	12911.56	15993.69	28086.8	22403.36	21497.8	19936.57	20360.38	1
20200311_Exploris_RSLC9_Waters_CC_DIA_M2_5ng	P50897;P50897-2	1.30136689728144e-07	129475.13	109561	125711.79	107731.54	116865.09	167468.96	155777.24	151818.97	119552.62	119342.93	2
20200311_Exploris_RSLC9_Waters_CC_DIA_M2_5ng	P50914	3.15197183680436e-08	86284.767	75830.903	89868.699	82260.81	88923.306	58878.709	50221.164	45617.748	41065.085	42919.428	2
20200311_Exploris_RSLC9_Waters_CC_DIA_M2_5ng	P50990;P50990-2	4.72809065628385e-12	674151.322	627317.403	694281.434	626954.578	676472.444	1479977.45	1257921.81	1330093.05	1129369.341	1111386.031	16
20200311_Exploris_RSLC9_Waters_CC_DIA_M2_5ng	P50991	6.37513853792483e-12	306816.03	287436.12	327102.17	280500.91	301331.88	576148.03	498453.21	524041.42	426283.44	431192.73	9
20200311_Exploris_RSLC9_Waters_CC_DIA_M2_5ng	P50995;P50995-2	1.52171365575697e-07	113630.817	103715.213	111366.654	106044.102	107273.909	199209.87	172256.91	171320.81	151030.16	148464.6	4
20200311_Exploris_RSLC9_Waters_CC_DIA_M2_5ng	P51114-1;P51114-2;P51114-3	3.61130024111939e-06	21880.05	26289.13	27305.5	20818.22	25652.99	31411.08	24612.83	29789.38	24617.89	25679.31	1
20200311_Exploris_RSLC9_Waters_CC_DIA_M2_5ng	P51148;P51148-2	2.26134648430669e-07	29420.117	28777.081	37828.146	31162.963	35421.622	44883.449	35997.824	40576.395	34257.72	30890.155	3
20200311_Exploris_RSLC9_Waters_CC_DIA_M2_5ng	P51149	8.59756802718696e-08	79219.55	79701.23	85262.83	77568.74	79008.3	122969.76	97937.16	107409.01	93920.85	86596.46	3
20200311_Exploris_RSLC9_Waters_CC_DIA_M2_5ng	P51397	7.24503287390261e-07	12737.896	11628.49	16611.879	11013.4696	12761.12	12775.1186	12017.24	12699.81	11075.5418	10839.1435	1
20200311_Exploris_RSLC9_Waters_CC_DIA_M2_5ng	P51398-1;P51398-2;P51398-3	9.62910756650183e-07	48174.53	41870.08	47841.79	40339.67	41544.38	77977.3	72141.86	69327.99	63876.26	59968.1	2
20200311_Exploris_RSLC9_Waters_CC_DIA_M2_5ng	P51532-1;P51532-2;P51532-3;P51532-4;P51532-5	9.88601466953362e-07	12983.34	14147.23	12635.65	11264.06	11894.06	19662.59	16650.58	17392.21	12904.09	14992.79	1
20200311_Exploris_RSLC9_Waters_CC_DIA_M2_5ng	P51553-1;P51553-2	4.76885948066762e-05	24790.01	19788.86	25245.92	21005.92	22998.8	33100.32	30874.17	28529.62	25793.16	24920.12	1
20200311_Exploris_RSLC9_Waters_CC_DIA_M2_5ng	P51570;P51570-2	5.36945418060203e-07	18484.44	19720.27	20194.5	16892.46	21757.18	35194.88	28326.75	27549.29	24938.76	24706.34	1
20200311_Exploris_RSLC9_Waters_CC_DIA_M2_5ng	P51572;P51572-2	1.12404212963936e-07	96480.21	87625.24	110018.52	90972.8	91724.65	80398.61	67484.93	69359.22	59171.69	55626.24	2
20200311_Exploris_RSLC9_Waters_CC_DIA_M2_5ng	P51659-1	4.09116206562456e-08	53751.56	52969	55183.42	53922.6	58400.53	91141.43	79726.96	78907.84	68319.57	65622.43	2
20200311_Exploris_RSLC9_Waters_CC_DIA_M2_5ng	P51858;P51858-2;P51858-3	9.35485927096883e-09	410799.07	374029.72	427033.84	382513.74	400051.63	474815.15	413181.89	432366.09	367485.75	352219.001	7
20200311_Exploris_RSLC9_Waters_CC_DIA_M2_5ng	P51970	5.57104138185377e-08	37534.5	32285.47	40660.43	33651.5	41697.86	68232.21	60551.82	56865.77	48786.11	48679.02	1
20200311_Exploris_RSLC9_Waters_CC_DIA_M2_5ng	P51991-1	3.88681029909297e-10	153400.56	147766.52	168925.206	142010.2	151810.446	264483.63	211530.96	221101.86	190087.6	196249.75	4
20200311_Exploris_RSLC9_Waters_CC_DIA_M2_5ng	P52209;P52209-2	3.23679902688618e-10	452971.871	409908.177	462007.7	402564.151	433316.292	652322.17	575725.011	592919.54	490008.053	478078.323	9
20200311_Exploris_RSLC9_Waters_CC_DIA_M2_5ng	P52272;P52272-2	1.99765552116243e-10	344369.323	317553.86	364055.31	312661.678	345887.924	786308.982	674521.772	705316.216	598417.747	566680.658	12
20200311_Exploris_RSLC9_Waters_CC_DIA_M2_5ng	P52292	5.00394249750673e-08	1855.213	1671.687	2345.074	2393.219	2965.141	2617.696	2307.426	3032.498	2302.608	1832.064	1
20200311_Exploris_RSLC9_Waters_CC_DIA_M2_5ng	P52434;P52434-3;P52434-4	8.58277276666662e-08	7514.339	4691.505	5896.862	4991.065	6021.786	6799.652	6604.045	7626.823	5400.951	4002.918	1
20200311_Exploris_RSLC9_Waters_CC_DIA_M2_5ng	P52565-1	7.17986480534482e-08	7783.313	6511.018	7085.137	7138.681	6677.733	10867.48	10733.55	11145.48	7356.45	8807.747	1
20200311_Exploris_RSLC9_Waters_CC_DIA_M2_5ng	P52597	6.29833772207989e-09	191424.23	164493.68	195194.37	160054.53	185351.15	353046.55	311199.64	311142.97	265065.55	256005.69	5
20200311_Exploris_RSLC9_Waters_CC_DIA_M2_5ng	P52701;P52701-2;P52701-3;P52701-4	5.59353077494959e-07	67999.16	65026.46	68660.26	60216.26	68035.18	105291.42	79328.91	86420.58	75355.43	71958.2	2
20200311_Exploris_RSLC9_Waters_CC_DIA_M2_5ng	P52788-1	6.09661130652127e-08	32244.58	32756.44	37087.1	31126.58	36805.77	49381.35	40827.68	44296.07	33398.85	36315.78	1
20200311_Exploris_RSLC9_Waters_CC_DIA_M2_5ng	P52789	1.25479857727402e-07	16137.95	17630.5	19243.3	17270.17	19334.7	30965.8	27639.86	27181.91	26893.94	23900.6	1
20200311_Exploris_RSLC9_Waters_CC_DIA_M2_5ng	P52888	7.20366216119203e-05	36069.76	32580.727	36849.202	34243.678	42161.006	49122.418	43860.763	45548.668	37580.194	39681.17	2
20200311_Exploris_RSLC9_Waters_CC_DIA_M2_5ng	P52895;Q04828	9.72491133575775e-07	21927.22	23023.77	28913	22702.49	23946.97	42074.33	32743.97	38589.97	31926.78	26736.84	1
20200311_Exploris_RSLC9_Waters_CC_DIA_M2_5ng	P52907	3.69214090602038e-08	19797.823	22205.785	21470.134	20475.785	21126.256	30333.474	26062.219	28577.8	23135.826	22750.65	2
20200311_Exploris_RSLC9_Waters_CC_DIA_M2_5ng	P52948-1;P52948-2;P52948-5;P52948-6	7.73290057702291e-08	111131.86	99088.13	111959.56	104950.71	110313.47	173936.14	149992.68	148592.65	131636.28	126081.53	4
20200311_Exploris_RSLC9_Waters_CC_DIA_M2_5ng	P53004	1.30748180034049e-06	32734.73	30465.14	29027.68	28193.53	31590.61	45615.71	31859.92	33353.4	29171.25	26343.4	1
20200311_Exploris_RSLC9_Waters_CC_DIA_M2_5ng	P53007	5.55806542438087e-07	33616.89	28873.82	32435.66	27642.41	29089.84	59215.77	55655	52506.69	46450.5	46136.52	1
20200311_Exploris_RSLC9_Waters_CC_DIA_M2_5ng	P53041	1.13453819902314e-07	51680.85	44474.42	50128.28	46016.86	51616.24	77483.97	72798.53	68069.18	61224.41	62569.65	2
20200311_Exploris_RSLC9_Waters_CC_DIA_M2_5ng	P53350	3.30175855523572e-07	16435.12	16145.15	19325.25	17117.28	17693.68	30644.33	24218.93	25121.42	24203.54	21594.07	1
20200311_Exploris_RSLC9_Waters_CC_DIA_M2_5ng	P53396-1;P53396-2	5.00050692611311e-08	169340.657	166861.787	175436.695	159680.666	166408.487	273118.227	240687.955	249998.638	216268.016	216402.067	8
20200311_Exploris_RSLC9_Waters_CC_DIA_M2_5ng	P53597	5.39944144356943e-06	66512.04	68496.6	77083.87	62238.42	66340.45	74764.87	66663.79	68426.13	53941.83	53979.2	2
20200311_Exploris_RSLC9_Waters_CC_DIA_M2_5ng	P53618	8.58277276666662e-08	668269.711	594269.995	676967.346	588867.609	661337.399	390234.85	318438.66	301784.31	267787.576	249171.286	3
20200311_Exploris_RSLC9_Waters_CC_DIA_M2_5ng	P53621-1;P53621-2	7.73290057702291e-08	124326.68	103220.33	113680.92	104823.725	119154.05	183398.16	146985.83	151747.44	133058.8	129116.97	5
20200311_Exploris_RSLC9_Waters_CC_DIA_M2_5ng	P53680	2.00445145972412e-05	32610.69	29681.83	36956.68	29144.93	30427.61	44043.84	40283.59	39559.78	30960.87	31629.21	1
20200311_Exploris_RSLC9_Waters_CC_DIA_M2_5ng	P53985	1.69528851306879e-08	47106.02	45834.54	53201.65	46722.98	44090.6	48471.48	42385.49	44185.9	39836.03	37403.47	2
20200311_Exploris_RSLC9_Waters_CC_DIA_M2_5ng	P53992	1.37503295545987e-05	108782.84	109114.95	122355.66	105348.03	116973.98	174109.88	142987.39	145171.05	130658.25	129748.77	2
20200311_Exploris_RSLC9_Waters_CC_DIA_M2_5ng	P53999	2.55423669941939e-09	113062.9	94704.34	108818.2	89736.05	101038.1	142340.8	129129.3	134960.1	108506.1	103845.1	1
20200311_Exploris_RSLC9_Waters_CC_DIA_M2_5ng	P54105	1.34499292239981e-08	37071.63	31001.56	35210.54	30151.7	32470.67	66233.11	55937.7	54912.68	47753.8	44790.11	1
20200311_Exploris_RSLC9_Waters_CC_DIA_M2_5ng	P54136-1	4.81852311708028e-08	57913.978	49799.244	57260.95	52410.81	53548.211	75170.419	67941.935	67054.739	57457.594	57911.539	3
20200311_Exploris_RSLC9_Waters_CC_DIA_M2_5ng	P54577	9.98580502643087e-10	411994.237	379563.143	427491.214	365358.981	396564.812	630270.555	568128.74	577219.772	484656.906	477535.89	14
20200311_Exploris_RSLC9_Waters_CC_DIA_M2_5ng	P54578;P54578-2	1.01258448774227e-08	199836.43	190826.74	216336.28	193605.51	198766.84	371382.53	301809.25	322081.43	263804.66	265263.3	3
20200311_Exploris_RSLC9_Waters_CC_DIA_M2_5ng	P54725-1;P54725-2;P54725-3	3.71456983178197e-07	11257.54	10100.63	14283.92	11287.99	12519.89	17312.41	16668.59	14328.05	13536.2	13484.35	1
20200311_Exploris_RSLC9_Waters_CC_DIA_M2_5ng	P54727	2.42459697321908e-08	125780.988	117779.05	132520.27	120780.86	125814.15	210825.23	172512.83	180680.11	150088.34	159192.58	4
20200311_Exploris_RSLC9_Waters_CC_DIA_M2_5ng	P54819;P54819-2;P54819-3;P54819-5	2.53242565280053e-09	213240.265	200248.324	226370.691	194981.478	213473.815	393520.652	341572.797	352022.043	288890.078	295323.361	6
20200311_Exploris_RSLC9_Waters_CC_DIA_M2_5ng	P54886;P54886-2	3.50215873643963e-05	5110.093	4787.915	6655.332	6379.455	5647.397	5802.689	4865.223	5865.882	5067.089	4126.217	1
20200311_Exploris_RSLC9_Waters_CC_DIA_M2_5ng	P55010	2.61249927724091e-07	112465.761	106776.874	118235.677	101437.749	108328.485	162762.3	135704.5	143720.58	119795.13	114365.25	4
20200311_Exploris_RSLC9_Waters_CC_DIA_M2_5ng	P55036-1;P55036-2	6.69064158912094e-08	99467.33	85430.83	98367.45	87105.07	97690.34	111120.53	99500.12	93951.74	86917.86	88698.2	2
20200311_Exploris_RSLC9_Waters_CC_DIA_M2_5ng	P55060-1;P55060-3	5.96444128345455e-09	1130953.725	1020125.909	1149635.345	1046099.77	1077073.531	1752236.498	1404143.39	1605803.985	1316215.662	1263682.453	7
20200311_Exploris_RSLC9_Waters_CC_DIA_M2_5ng	P55072	4.84122091675767e-09	486558.35	447625.824	494078.3602	437035.423	483475.883	801630.664	703347.958	718458.24	626940.137	612163.8754	12
20200311_Exploris_RSLC9_Waters_CC_DIA_M2_5ng	P55081	6.29496669244733e-07	39823.452	36167.058	40275.028	32865.204	40582.245	69738.314	64621.193	64046.808	52016.965	52613.287	2
20200311_Exploris_RSLC9_Waters_CC_DIA_M2_5ng	P55084;P55084-2	9.65669062501873e-10	104267.18	96737.92	99141.76	97577.39	98923.56	153408.59	137608	134383.79	122977.33	110465.02	2
20200311_Exploris_RSLC9_Waters_CC_DIA_M2_5ng	P55145	1.27993579188958e-06	21964.94	23610.89	21165.04	20593.35	25111.09	25251.71	25592.74	24112.28	23161.4	20586.35	1
20200311_Exploris_RSLC9_Waters_CC_DIA_M2_5ng	P55265-1;P55265-2;P55265-3;P55265-4;P55265-5	5.21911831862845e-09	107069.307	97733.303	117040.061	99082.117	105173.064	148643.033	132423.57	132389.451	114841.797	114278.303	4
20200311_Exploris_RSLC9_Waters_CC_DIA_M2_5ng	P55735-1;P55735-2;P55735-3;P55735-4	4.90443226501522e-08	90455.46	80870.5	89289.01	82890.79	92627.66	149936.56	122375.54	124863.45	109734.2	100710.21	3
20200311_Exploris_RSLC9_Waters_CC_DIA_M2_5ng	P55769	4.75352531215084e-09	92028.86	89261.68	100929.76	86759.53	92560.15	158112.16	143202.07	144011.69	118653.05	118079.52	2
20200311_Exploris_RSLC9_Waters_CC_DIA_M2_5ng	P55786;P55786-2	1.67806921880685e-05	13828.04	14899.49	17081.22	13292.79	16103.31	19746.03	15658.51	19270.79	14271.17	15131.89	1
20200311_Exploris_RSLC9_Waters_CC_DIA_M2_5ng	P55809	6.62651558520073e-08	60939.4	52621.62	65334.22	55991.03	61537.32	66010.77	59668.87	53695.04	52375.38	47904.83	2
20200311_Exploris_RSLC9_Waters_CC_DIA_M2_5ng	P55854;P55854-2;P61956;P61956-2	2.16760594056461e-05	37129.61	28033.43	33235.97	30633.69	36515.01	46860.2	38938.14	37958.98	36712.88	33792.69	1
20200311_Exploris_RSLC9_Waters_CC_DIA_M2_5ng	P55884;P55884-2	9.8837780238362e-09	154436.545	134712.009	156417.684	135203.436	143584.98	239444.801	207442.728	207203.852	170929.818	166939.436	7
20200311_Exploris_RSLC9_Waters_CC_DIA_M2_5ng	P56134;P56134-2;P56134-3;P56134-4	6.79407296672166e-05	1604.116	2486.273	2411.576	1313.973	2182.203	2938.173	2246.624	2387.834	1715.971	2625.213	1
20200311_Exploris_RSLC9_Waters_CC_DIA_M2_5ng	P56182	1.93857548040516e-07	3866.424	5058.613	3211.579	3345.315	5020.269	6324.083	5215.729	4880.082	4765.655	5796.604	1
20200311_Exploris_RSLC9_Waters_CC_DIA_M2_5ng	P56192	5.85023082851516e-08	57024.232	52980.894	61936.809	48229.836	58856.211	82303.173	69194.133	68060.762	58820.821	56264.458	3
20200311_Exploris_RSLC9_Waters_CC_DIA_M2_5ng	P56385	4.89837276223356e-08	62314.79	57760.82	67100.47	49607.32	66114.58	89467.36	72421.88	78514.2	67526.45	61955.6	1
20200311_Exploris_RSLC9_Waters_CC_DIA_M2_5ng	P56537-1	4.17493495922826e-07	39975.18	36578.9	43243.82	39023.6	43199.93	65523.76	51798.73	54519.04	49853.54	46487.51	2
20200311_Exploris_RSLC9_Waters_CC_DIA_M2_5ng	P57076	8.68065069557171e-07	16146.78	16747.88	16189.91	14721.75	14741.88	24105.75	20447.81	21858.48	17318.2	18268.66	1
20200311_Exploris_RSLC9_Waters_CC_DIA_M2_5ng	P58546	2.55127990042862e-08	395112.304	357700.246	401635.976	362318.35	372602.056	510008.613	387100.529	441783.413	351298.491	342561.37	2
20200311_Exploris_RSLC9_Waters_CC_DIA_M2_5ng	P59998;P59998-3	1.44013921005691e-07	32502.23	33034.78	32731.79	32291.38	30500.1	50901.89	38585.34	40460.89	31563.9	30215.99	2
20200311_Exploris_RSLC9_Waters_CC_DIA_M2_5ng	P60174;P60174-1	4.37848436628106e-09	709003.059	631029.623	753392.098	653495.571	682815.941	552482.554	462555.306	462985.905	387116.392	388087.88	9
20200311_Exploris_RSLC9_Waters_CC_DIA_M2_5ng	P60228	6.85232371642986e-08	52960.55	57181.8	59819.436	53584.68	54084.886	75671.62	63281.92	60108.56	51362.49	52710.52	2
20200311_Exploris_RSLC9_Waters_CC_DIA_M2_5ng	P60660;P60660-2	9.51701520343732e-08	76952.601	71717.771	80683.423	64969.17	78230.074	124230.86	101526.54	114310.44	88922.166	83637.954	2
20200311_Exploris_RSLC9_Waters_CC_DIA_M2_5ng	P60709;P63261	2.55201505324861e-12	2242386.85	2099327.24	2340885.6	2154707.6	2293055.48	3749539.44	2961961.34	3267676.56	2730087.43	2592740.69	9
20200311_Exploris_RSLC9_Waters_CC_DIA_M2_5ng	P60842	6.794879078545e-10	372863.262	330389.538	384500.128	334647.831	358027.943	563627.942	482783.573	484827.412	414122.102	398828.748	8
20200311_Exploris_RSLC9_Waters_CC_DIA_M2_5ng	P60866;P60866-2	2.19507644863235e-10	221571.64	195007.32	239307.78	188115.12	215166.22	273814.82	223055.75	239841.65	202246.17	199949.08	2
20200311_Exploris_RSLC9_Waters_CC_DIA_M2_5ng	P60891;P60891-2	2.21808876771602e-07	31306.923	24343.551	29637.603	29823.102	31345.999	43247.057	37211.232	33381.184	30279.909	33073.556	2
20200311_Exploris_RSLC9_Waters_CC_DIA_M2_5ng	P60900	4.55933303180979e-09	122331.61	111214.04	124305.82	107013.69	115967.11	208622.08	177210.58	181023.43	149613.04	146393.25	3
20200311_Exploris_RSLC9_Waters_CC_DIA_M2_5ng	P60953	6.09495320346546e-08	139975.08	130847.07	145257.29	126055.27	133698.74	231562.9	191706.4	192047.01	165461.24	171524.51	2
20200311_Exploris_RSLC9_Waters_CC_DIA_M2_5ng	P61006	5.94212871138032e-08	65882.46	62065.91	71418.2	62084.08	72794.45	98764.15	80338.34	87755.23	68165.19	67824.5	1
20200311_Exploris_RSLC9_Waters_CC_DIA_M2_5ng	P61011-1;P61011-2	3.6001585668416e-07	13617.17	13762.64	17597.42	13315.55	18009.51	24106.93	23073.66	22658.24	18241.95	18448.84	1
20200311_Exploris_RSLC9_Waters_CC_DIA_M2_5ng	P61019-1	1.63337701091072e-07	30217.94	26364.64	28058.2	24560.97	29232.87	38146.39	35101.85	36153.39	31406.4	29233.93	2
20200311_Exploris_RSLC9_Waters_CC_DIA_M2_5ng	P61024	6.66282222740515e-07	20128.66	21006.73	20572.63	21292.97	22344.77	61435.89	56460.61	60113.65	50335.93	51121.86	1
20200311_Exploris_RSLC9_Waters_CC_DIA_M2_5ng	P61026	4.16674811820929e-07	59966.562	56653.826	66419.615	54613.882	57412.677	75731.684	64094.89	67718.368	54065.431	56950.576	2
20200311_Exploris_RSLC9_Waters_CC_DIA_M2_5ng	P61081	7.9519657932707e-07	18191.93	19878.21	22144.15	16915.57	20612.82	27931.4	22178.72	22951.62	17717.62	20393.48	1
20200311_Exploris_RSLC9_Waters_CC_DIA_M2_5ng	P61088	1.8652329636514e-08	100287.51	89530.05	107287.48	92107.69	96491.13	154304.13	136908.14	145119.28	114326.81	119299.996	4
20200311_Exploris_RSLC9_Waters_CC_DIA_M2_5ng	P61106	7.87365255062548e-05	31161.59	31121.76	32175.56	31447.55	31151.54	29156.05	26457.99	23534.49	21778.98	22148.65	1
20200311_Exploris_RSLC9_Waters_CC_DIA_M2_5ng	P61158	1.22943486386607e-07	13250.66	12068	15936.4	12231.06	12700.45	17025.75	16949.21	16428.93	13791.81	13492.29	1
20200311_Exploris_RSLC9_Waters_CC_DIA_M2_5ng	P61160-1;P61160-2	1.8484738954863e-07	8538.3	6546.544	7023.387	6582.529	5814.736	8885.553	10715.95	10214.64	7345.708	7638.045	1
20200311_Exploris_RSLC9_Waters_CC_DIA_M2_5ng	P61204;P84077	6.5824948301571e-08	53670.154	52312.098	55525.115	49282.319	51089.37	73221.466	60684.979	59320.07	48164.768	46459.489	2
20200311_Exploris_RSLC9_Waters_CC_DIA_M2_5ng	P61221	3.73048821594546e-08	84611.26	69151.66	81435.758	69461.23	80688.53	132416.58	130496.5	125910.42	106557.29	105902.05	3
20200311_Exploris_RSLC9_Waters_CC_DIA_M2_5ng	P61224-1;P61224-2;P61224-3;P61224-4;P62834	5.06027813112448e-08	39995.654	40601.785	44653.653	35719.367	42590.944	55250.784	51408.037	48913.336	41012.844	43053.859	2
20200311_Exploris_RSLC9_Waters_CC_DIA_M2_5ng	P61247	4.87425349019934e-10	422712.187	378668.827	439486.626	376308.412	397629.459	544205.63	469725.074	467303.363	405737.226	397178.369	7
20200311_Exploris_RSLC9_Waters_CC_DIA_M2_5ng	P61254;Q9UNX3	9.62048488903027e-09	175247.86	164865.59	174091.13	145588.78	165737.07	220658.1	188755.43	200463.43	160137.61	149068.08	2
20200311_Exploris_RSLC9_Waters_CC_DIA_M2_5ng	P61289-1;P61289-2;P61289-3	2.99184739059236e-09	61799.104	58834.383	64968.048	59207.142	62017.913	106981.43	91571.66	87588.233	69929.37	84190.02	3
20200311_Exploris_RSLC9_Waters_CC_DIA_M2_5ng	P61313-1	6.29285017303352e-09	54211.91	43267.39	54733.64	49350.44	53086.18	60191.99	52209.02	51779.43	42022.2	41313.82	2
20200311_Exploris_RSLC9_Waters_CC_DIA_M2_5ng	P61326;Q96A72	3.06855734600662e-08	225302.15	203330.59	235137.48	200864.83	222671.19	347091.47	307217.93	301277.83	263737.52	259520.29	3
20200311_Exploris_RSLC9_Waters_CC_DIA_M2_5ng	P61353	2.14787640121764e-08	60101.3	55673.3	61227.43	49581.27	57408.68	77859.61	65100.63	61566.67	55863.16	59559.83	1
20200311_Exploris_RSLC9_Waters_CC_DIA_M2_5ng	P61513	3.49142693730924e-06	49156.97	49483.37	55404.42	51740.65	54664.55	116492.22	102496.82	97075.19	87957.01	89241.01	2
20200311_Exploris_RSLC9_Waters_CC_DIA_M2_5ng	P61604	7.19552899739347e-12	373966.1	370451.26	388856.68	348710.535	384567.55	663624.52	552149.58	583326.34	497479.24	454803.49	6
20200311_Exploris_RSLC9_Waters_CC_DIA_M2_5ng	P61619;Q9H9S3;Q9H9S3-2;Q9H9S3-3	1.25989613359965e-07	54408.05	54339.17	59722.76	52881.38	51541.18	52704.34	50340.28	44126.75	42018.81	42342.03	1
20200311_Exploris_RSLC9_Waters_CC_DIA_M2_5ng	P61758	7.26786082499127e-08	27287.23	27015.89	25990.46	24971.64	25327.48	43081.48	32350.66	33433.06	31783	28916.31	1
20200311_Exploris_RSLC9_Waters_CC_DIA_M2_5ng	P61923;P61923-4;P61923-5	5.77866655308721e-08	8128.041	10339.55	9165.544	8817.423	9689.98	19869.42	17483.57	17692.35	15901.2	14046.56	1
20200311_Exploris_RSLC9_Waters_CC_DIA_M2_5ng	P61927	2.16069878494617e-08	18245.547	16596.53	17047.858	16353.597	13869.876	16016.501	13193.309	13186.44	10044.73	9429.967	2
20200311_Exploris_RSLC9_Waters_CC_DIA_M2_5ng	P61962	6.35970686257302e-06	27075.75	25189.23	30581.68	24764.52	27277.41	48506.13	47274.48	42453.24	39976.46	39353.61	1
20200311_Exploris_RSLC9_Waters_CC_DIA_M2_5ng	P61966	2.04819649522704e-07	29827.48	27332.08	31183.79	30707.73	26241.73	40770.52	33397.8	39563.95	29252.14	28905.17	1
20200311_Exploris_RSLC9_Waters_CC_DIA_M2_5ng	P61970	1.80944144224551e-09	18507.45	16682.01	19717.66	16001.43	17693.66	28767.42	22299.89	22352.19	16362.45	15581.14	1
20200311_Exploris_RSLC9_Waters_CC_DIA_M2_5ng	P61978;P61978-2;P61978-3	3.57942734881733e-09	912241.86	803462.83	914389.71	772892.08	832158.64	1358795	1158293.75	1218047.46	970402.32	960967.58	9
20200311_Exploris_RSLC9_Waters_CC_DIA_M2_5ng	P61981	1.9078054358933e-09	161866.68	142309.5	162908.15	155570.94	156781.67	309018.03	256470.48	270437.09	227413.51	229888.41	4
20200311_Exploris_RSLC9_Waters_CC_DIA_M2_5ng	P62081	1.34777658711822e-10	207597.97	190748.34	224041.47	185176.45	212274.26	322325.66	268961.52	279004.5	241724.78	248400.74	3
20200311_Exploris_RSLC9_Waters_CC_DIA_M2_5ng	P62140	1.20339522751071e-07	71776.274	65038.839	78108.963	65394.438	75141.861	91730.906	88078.729	90708.467	71903.94	68496.427	3
20200311_Exploris_RSLC9_Waters_CC_DIA_M2_5ng	P62158	3.46422240920219e-10	590233.87	556596.729	621488.01	558965.928	589475.09	981021.55	803711.18	863952.3	711979.41	694581.74	4
20200311_Exploris_RSLC9_Waters_CC_DIA_M2_5ng	P62191	1.58336792764122e-08	158177.12	137725.67	153878.733	134293.35	139522.426	248734.34	228547.04	225628.23	199410.94	195686.248	5
20200311_Exploris_RSLC9_Waters_CC_DIA_M2_5ng	P62195-1;P62195-2	1.37159187921652e-08	369619.337	322601.016	383833.597	326854.44	344206.124	459008.576	399281.213	398534.197	327125.87	326430.382	6
20200311_Exploris_RSLC9_Waters_CC_DIA_M2_5ng	P62241	1.19036488770205e-08	109965.168	105976.762	109176.166	96900.141	114487.435	148183.963	126394.053	141047.389	116074.202	117680.198	4
20200311_Exploris_RSLC9_Waters_CC_DIA_M2_5ng	P62244	9.03195978114408e-10	234236.81	215407.74	252741.63	203351.35	220253.24	302364.67	264341.24	273563.46	209288.45	206043.82	3
20200311_Exploris_RSLC9_Waters_CC_DIA_M2_5ng	P62249	8.64891021237941e-10	141460.164	129427.005	147878.162	131246.561	143411.469	174388.82	155217.992	157368.834	129218.429	120103.15	4
20200311_Exploris_RSLC9_Waters_CC_DIA_M2_5ng	P62258-1	3.08478026665423e-10	426163.53	381832	445800.01	381723.23	428030.69	634422.45	532103.4	533881.19	455240.17	444342.68	6
20200311_Exploris_RSLC9_Waters_CC_DIA_M2_5ng	P62263	1.83764978264332e-09	69176.92	64384.83	64627.63	61122.46	74261.34	101868.91	91253.56	90265.34	83596.84	77562.13	2
20200311_Exploris_RSLC9_Waters_CC_DIA_M2_5ng	P62266	1.37637677085103e-11	69735.56	63793.37	65799.23	64786.72	68015.65	81786.14	68421.27	73180.48	58019.93	58424.32	1
20200311_Exploris_RSLC9_Waters_CC_DIA_M2_5ng	P62269	5.59374918650176e-08	57230.317	55415.761	58940.046	53019.316	59209.119	93097.142	85213.766	86077.575	76307.548	73706.12	5
20200311_Exploris_RSLC9_Waters_CC_DIA_M2_5ng	P62273-1;P62273-2	1.02295702113406e-07	68129.295	66816.831	75805.926	68100.981	74680.327	90790.819	65648.686	71949.933	67150.457	61806.94	1
20200311_Exploris_RSLC9_Waters_CC_DIA_M2_5ng	P62277	5.77866655308721e-08	104449.967	97173.531	106004.075	88543.687	96967.79	159297.939	137848.501	139803.014	118607.366	123219.266	6
20200311_Exploris_RSLC9_Waters_CC_DIA_M2_5ng	P62280	1.37637677085103e-11	384070.759	359882.005	377335.147	336840.359	373890.225	479420.893	411845.074	406053.427	348610.456	347814.667	7
20200311_Exploris_RSLC9_Waters_CC_DIA_M2_5ng	P62306	5.72323924208948e-10	20336.665	22924.46	21863.392	19401.378	19055.739	31567.76	28644.59	30140.33	25429.594	25198.63	2
20200311_Exploris_RSLC9_Waters_CC_DIA_M2_5ng	P62312	2.41996742139895e-08	65410.04	56274.42	64992.81	57355.44	61145.78	104948.02	91953.78	102655.05	85651.51	78857.33	2
20200311_Exploris_RSLC9_Waters_CC_DIA_M2_5ng	P62314	1.9811301065925e-07	28486.92	29107.91	35742.09	27901.13	31498.51	45686.5	44016.8	44191.02	33590.46	37402.15	1
20200311_Exploris_RSLC9_Waters_CC_DIA_M2_5ng	P62316	9.12359046269583e-07	23221.51	22088.3	23842.96	19248.63	21981.14	50710.93	45160.2	47661.08	38228.88	39874.72	1
20200311_Exploris_RSLC9_Waters_CC_DIA_M2_5ng	P62318;P62318-2	4.39700644166437e-09	25241.79	24550.198	27712.553	22753.06	25570.841	32730.7	28548.585	33924.733	26708.031	25631.636	2
20200311_Exploris_RSLC9_Waters_CC_DIA_M2_5ng	P62333	5.44760799143293e-07	106241.74	99671.85	101175.46	91762.858	96148.899	162109.56	126301.42	143684.08	114980.837	114637.576	3
20200311_Exploris_RSLC9_Waters_CC_DIA_M2_5ng	P62424	7.13151200758478e-11	539059.632	491918.891	551745.359	460546.752	484843.186	715417.699	602563.139	630167.246	516163.613	511590.575	5
20200311_Exploris_RSLC9_Waters_CC_DIA_M2_5ng	P62491-1;P62491-2;Q15907;Q15907-2	1.83601988830384e-09	83388.47	69463.79	85185.39	74434.47	78627.58	103770.23	109665.37	106438.64	83226	90155	2
20200311_Exploris_RSLC9_Waters_CC_DIA_M2_5ng	P62495;P62495-2	7.63020747616119e-08	5612.977	7525.602	6911.232	6075.703	6943.95	10489.54	8667.059	8473.695	9636.33	6655.271	1
20200311_Exploris_RSLC9_Waters_CC_DIA_M2_5ng	P62633-1;P62633-2;P62633-4;P62633-5;P62633-6;P62633-8	5.74166237138527e-08	7808.702	9249.266	7375.8	6329.603	8575.101	12018.403	10817.423	10517.807	10051.696	8731.911	2
20200311_Exploris_RSLC9_Waters_CC_DIA_M2_5ng	P62701	1.20616829875867e-11	296057.664	282586.461	311022.652	266797.475	291978.754	423331.946	354976.234	369040.257	318605.005	307577.551	7
20200311_Exploris_RSLC9_Waters_CC_DIA_M2_5ng	P62750	2.31232626432887e-09	85077.57	75117.33	85280.81	79144.39	84016.59	111108.11	93638.43	100393.84	78151	83118.42	2
20200311_Exploris_RSLC9_Waters_CC_DIA_M2_5ng	P62753	2.13922692199563e-08	316834.267	290605.407	324080.12	274610.939	306462.568	317432.35	278894.286	273497.284	233010.04	233113.136	6
20200311_Exploris_RSLC9_Waters_CC_DIA_M2_5ng	P62805	9.03195978114408e-10	106850.237	106087.135	123329.504	105621.583	105878.112	139579.974	119131.418	117942.479	96608.132	108314.41	4
20200311_Exploris_RSLC9_Waters_CC_DIA_M2_5ng	P62820;Q9H0U4	5.75256433853103e-08	28386.02	25549.53	30472.97	26325.53	27203.81	38382.36	30605.37	31232.64	24735.99	23453.13	1
20200311_Exploris_RSLC9_Waters_CC_DIA_M2_5ng	P62826	2.14597138486585e-08	54171.105	53951.823	54841.863	47492.584	49235.328	84340.1	69919.303	68014.988	58176.35	55958.015	3
20200311_Exploris_RSLC9_Waters_CC_DIA_M2_5ng	P62829	2.1268469574997e-09	116179.605	109264.329	120030.518	104236.21	110740.385	200095.742	154882.812	161917.468	141821.424	129984.209	3
20200311_Exploris_RSLC9_Waters_CC_DIA_M2_5ng	P62841	9.94609732309061e-09	20418.71	19787.87	19527.3	17680.87	18747.57	28908.58	23697.43	24734.92	23440.67	22494.12	1
20200311_Exploris_RSLC9_Waters_CC_DIA_M2_5ng	P62847-1;P62847-2;P62847-3;P62847-4	1.13453819902314e-07	12936.08	13179.47	13906.16	11197.64	11298.24	20893.21	16846.5	18640.81	14094.65	13569.82	1
20200311_Exploris_RSLC9_Waters_CC_DIA_M2_5ng	P62851	3.18808501583347e-08	20745.4	20375.69	21146.25	18634.31	21574.41	30285.28	27887.04	29004.11	19646.05	24575.54	1
20200311_Exploris_RSLC9_Waters_CC_DIA_M2_5ng	P62854	1.17584287018447e-07	6210.433	5751.763	5225.642	5299.983	5436.189	6966.578	7154.823	6335.105	6274.615	5843.086	1
20200311_Exploris_RSLC9_Waters_CC_DIA_M2_5ng	P62857	1.13864896329199e-07	20912.115	20604.281	21190.882	19790.472	20354.866	35112.984	32023.32	30499.836	30574.715	23020.23	2
20200311_Exploris_RSLC9_Waters_CC_DIA_M2_5ng	P62861	2.18043886340345e-08	30147.82	25074.82	28816.24	24197.63	24202.22	33403.51	32438.58	30227.11	28618.66	26124.03	1
20200311_Exploris_RSLC9_Waters_CC_DIA_M2_5ng	P62877	0.000187798722302421	19864.31	16515.69	20721.58	19434.47	18266.14	26714.37	22281.96	26860.58	19737.48	21384.05	1
20200311_Exploris_RSLC9_Waters_CC_DIA_M2_5ng	P62879	3.26466366992004e-08	61205.933	57614.273	64164.14	55754.69	66662.54	75202.07	59078.47	62046.57	56139.65	52031.432	2
20200311_Exploris_RSLC9_Waters_CC_DIA_M2_5ng	P62888	1.62194683785102e-09	103161.965	94071.184	109008.766	96555.069	100622.992	122501.412	99620.62	108762.023	88734.329	88560.12	3
20200311_Exploris_RSLC9_Waters_CC_DIA_M2_5ng	P62899	1.02766994448827e-08	200517.961	181787.423	213640.931	187514.623	185680.973	258702.181	217520.234	229057.147	189284.428	198246.546	5
20200311_Exploris_RSLC9_Waters_CC_DIA_M2_5ng	P62906	8.64891021237941e-10	533199.33	478385.75	555127.48	469280.5	494824.01	521826.26	432821.71	453612.55	365802.97	355159.32	5
20200311_Exploris_RSLC9_Waters_CC_DIA_M2_5ng	P62910	2.28005802949008e-07	181793.3	171342	185926.8	160414.8	174877.5	247386.8	208659.9	206637.9	174433.6	175320.2	1
20200311_Exploris_RSLC9_Waters_CC_DIA_M2_5ng	P62913;P62913-2	6.42735066346073e-09	261581.58	226265.15	272246.81	208525.13	240675.55	355726.99	299009.19	313706.37	256106.12	258516.19	3
20200311_Exploris_RSLC9_Waters_CC_DIA_M2_5ng	P62917	3.80563197286223e-05	42183.56	34286	40231.93	33884.53	35250.86	51656.48	46614.75	48076.9	34168.88	37743.27	1
20200311_Exploris_RSLC9_Waters_CC_DIA_M2_5ng	P62937	8.57243396572397e-11	135342.958	122915.341	131349.114	120365.14	137360.602	197668.94	173805.766	176478.321	155884.502	150680.068	5
20200311_Exploris_RSLC9_Waters_CC_DIA_M2_5ng	P62979	4.68885935485506e-09	793932.653	704516.667	815101.379	730645.333	726084.391	635194.061	495463.944	534418.811	438063.301	456778.753	3
20200311_Exploris_RSLC9_Waters_CC_DIA_M2_5ng	P62993;P62993-2	3.83477531192509e-08	38445.3	34120.28	38631.72	35535.4	38037.41	75966.27	69133.84	65586.19	61222.23	61336.39	2
20200311_Exploris_RSLC9_Waters_CC_DIA_M2_5ng	P62995;P62995-3	1.112634835017e-08	6485.554	6189.729	7292.13	6611.844	7465.617	10170.97	8477.997	8255.015	6606.823	6007.379	1
20200311_Exploris_RSLC9_Waters_CC_DIA_M2_5ng	P63010-1;P63010-2;P63010-3	1.87949256090804e-08	136619.128	120119.99	142008.308	120072.775	134344.082	247098.908	209900.367	207516.992	187435.66	181951.622	4
20200311_Exploris_RSLC9_Waters_CC_DIA_M2_5ng	P63104-1	4.20556952458917e-11	756350.721	724986.731	814758.17	685830.824	734462.924	938646.908	769841.324	821244.332	659964.158	667401.591	5
20200311_Exploris_RSLC9_Waters_CC_DIA_M2_5ng	P63151;P63151-2;Q9Y2T4;Q9Y2T4-2;Q9Y2T4-3;Q9Y2T4-4	3.52343235043643e-08	21830.35	20160.08	18623.46	20009.95	20013.68	28694.76	23959.46	23099.51	17687.26	20370.91	1
20200311_Exploris_RSLC9_Waters_CC_DIA_M2_5ng	P63173	4.61309357785644e-12	48064.36	44068.49	47243.35	46199.09	46953.66	68388.05	60230.94	55242.42	51401.96	52177.25	1
20200311_Exploris_RSLC9_Waters_CC_DIA_M2_5ng	P63208	3.36415062104007e-08	217757.778	186214.07	210184.145	202705.088	212736.503	556636.901	441997.4	491595.279	410063.53	409962.053	3
20200311_Exploris_RSLC9_Waters_CC_DIA_M2_5ng	P63241-1;P63241-2	2.16069878494617e-08	265600.29	231086.89	257991.83	229661.34	244277.29	432730.41	356659.43	383142.28	323557.91	309341.61	3
20200311_Exploris_RSLC9_Waters_CC_DIA_M2_5ng	P63244	4.66011329883801e-11	453653.668	409137.532	451830.043	397787.965	443380.845	764382.13	669495.997	682453.967	598393.827	583634.057	11
20200311_Exploris_RSLC9_Waters_CC_DIA_M2_5ng	P63279	4.43873509233923e-08	38216.82	39235.55	44190.91	40924.45	43918.05	79362.21	66124.72	67966.28	57134.13	57890.95	2
20200311_Exploris_RSLC9_Waters_CC_DIA_M2_5ng	P67775;P67775-2	4.50896136694263e-09	114367.727	103327.281	117701.39	110349.58	116528.204	227271.155	193169.723	208597.968	176137.263	178010.683	5
20200311_Exploris_RSLC9_Waters_CC_DIA_M2_5ng	P67809	1.20616829875867e-11	106165.795	95894.391	101858.447	99170.645	103731.202	176554.422	145858.22	154807.505	130311.249	133990.58	6
20200311_Exploris_RSLC9_Waters_CC_DIA_M2_5ng	P67870	7.11355075298219e-05	39822.13	36404.6	36719.14	34961.08	38475.03	60282.05	51100.43	50350.82	47204.9	42500.96	1
20200311_Exploris_RSLC9_Waters_CC_DIA_M2_5ng	P67936	3.01638296016748e-09	374547.66	339419.16	373098.39	341043.12	346362.39	327958.69	285262.09	280573.39	236083.39	230450.83	5
20200311_Exploris_RSLC9_Waters_CC_DIA_M2_5ng	P68036;P68036-3	6.62301853449096e-08	57245.05	59080.12	56711.48	55804.86	63253.42	220663.24	178804.71	192559.69	164741.11	161283.08	2
20200311_Exploris_RSLC9_Waters_CC_DIA_M2_5ng	P68104;Q5VTE0	2.55201505324861e-12	2131725.142	1882714.425	2175208.576	1963153.944	2076990.244	4303685.527	3493124.027	3900433.269	3094977.381	3085061.781	14
20200311_Exploris_RSLC9_Waters_CC_DIA_M2_5ng	P68363	5.13260220896774e-11	994817.415	920499.646	1003509.483	925425.965	971716.406	1982511.066	1615643.958	1757359.208	1491240.717	1413585.662	9
20200311_Exploris_RSLC9_Waters_CC_DIA_M2_5ng	P68371	2.55201505324861e-12	825573.154	744983.774	840285.583	758496.884	786752.291	1637691.266	1341513.287	1437496.526	1210501.144	1198299.492	10
20200311_Exploris_RSLC9_Waters_CC_DIA_M2_5ng	P68400;Q8NEV1	7.31073374001551e-07	20985.187	19557.205	21337.107	19339.553	19852.615	31869.86	25199.862	29774.051	22032.491	22692.357	2
20200311_Exploris_RSLC9_Waters_CC_DIA_M2_5ng	P68431;P84243;Q16695;Q71DI3	1.16522586562369e-08	269227.37	252645.83	271016.16	248264.34	271634.61	153672.97	144514.98	123512.85	111514.34	108051.51	3
20200311_Exploris_RSLC9_Waters_CC_DIA_M2_5ng	P69891;P69892	1.68454543259337e-08	134388.98	123253.596	136208.32	123615.28	139444.45	405355.53	345997.81	363944.11	310128.9	296631.5	4
20200311_Exploris_RSLC9_Waters_CC_DIA_M2_5ng	P69905	1.76186858589479e-06	19333.5	14529.24	19835.76	16423.81	17135.08	23762.92	23797.77	21965.33	19202.84	15182.18	1
20200311_Exploris_RSLC9_Waters_CC_DIA_M2_5ng	P78330	6.48582829621551e-05	6248.89	5720.654	5079.327	6585.417	5851.439	8242.199	8303.309	8183.048	7638.726	6355.438	1
20200311_Exploris_RSLC9_Waters_CC_DIA_M2_5ng	P78344-1;P78344-2	9.92689165975715e-08	57237.32	50292.94	55586.08	50235.73	52167.75	78188.92	76010.69	72396.8	62582.37	60400.09	3
20200311_Exploris_RSLC9_Waters_CC_DIA_M2_5ng	P78346-1;P78346-2	3.22628959371411e-06	29040.93	29505.46	28803.12	25164.12	25391.95	34076.07	26441.95	26301.49	24105.15	23809.12	1
20200311_Exploris_RSLC9_Waters_CC_DIA_M2_5ng	P78347;P78347-2;P78347-3;P78347-4	8.31154570864702e-08	121211.57	113826.91	123117.29	112793.42	123352.07	178474.74	145741.4	155437.1	131650.62	130813.22	4
20200311_Exploris_RSLC9_Waters_CC_DIA_M2_5ng	P78371-1	3.45549464385794e-08	2418353.617	2217508.556	2550339.124	2276875.341	2316384.974	795528.424	708305.301	610154.95	501038.376	491468.639	8
20200311_Exploris_RSLC9_Waters_CC_DIA_M2_5ng	P78406	3.13266018979898e-05	152399.4	132200.38	158352.98	139274.89	156387.73	301250.26	267650.41	256936.39	220699.72	221846.67	2
20200311_Exploris_RSLC9_Waters_CC_DIA_M2_5ng	P78417	1.99765552116243e-10	157629.308	151677.157	162527.175	140586.302	148533.321	266158.365	245089.34	241882.73	212513.907	206153.42	5
20200311_Exploris_RSLC9_Waters_CC_DIA_M2_5ng	P78527;P78527-2	3.1540182687438e-09	720866.355	669319.407	748702.5812	663986.6099	726309.878	958114.704	843335.008	829316.6097	744517.4158	719999.011	29
20200311_Exploris_RSLC9_Waters_CC_DIA_M2_5ng	P80723	3.61195511495201e-08	265758.31	257723.25	288261.15	241765.13	257918.26	166669.397	139638.34	133268.687	114679.587	113423.055	4
20200311_Exploris_RSLC9_Waters_CC_DIA_M2_5ng	P82650	2.81027782929231e-05	16587.03	13310.47	13861.3	11868.61	12585.99	15494.05	14779.85	14400.65	12442.31	13193.88	1
20200311_Exploris_RSLC9_Waters_CC_DIA_M2_5ng	P82675;P82675-2	0.000287211628558089	15961.37	14361.99	15691.45	16110.45	12981.99	27076.22	26182.64	24966.4	20291.68	21682.89	1
20200311_Exploris_RSLC9_Waters_CC_DIA_M2_5ng	P82933	4.24458133255816e-06	168509.623	154630.406	173014.403	147994.281	167450.207	232245.29	211366.22	208190.44	184358.84	168834.503	2
20200311_Exploris_RSLC9_Waters_CC_DIA_M2_5ng	P82970	1.02762881694805e-07	56789.74	54081.97	64238.36	58424.01	58442.99	72760.05	66267.75	59790.3	51386.11	51635.16	2
20200311_Exploris_RSLC9_Waters_CC_DIA_M2_5ng	P82979	5.9426929152744e-08	83837.26	77084.64	78831.207	73452.3	75882.84	117421.94	97127.79	106508.98	83929.59	90320.483	3
20200311_Exploris_RSLC9_Waters_CC_DIA_M2_5ng	P83731	3.72183848829481e-07	102491.15	92560.94	106552.33	95594.71	108758.03	92254.85	83755.79	81600.92	69787.06	67327.58	2
20200311_Exploris_RSLC9_Waters_CC_DIA_M2_5ng	P83916	2.97802666006019e-08	25710.22	18484.29	22786.17	18409.99	22159.28	41407.05	36307.28	36135.13	32367	33475.81	1
20200311_Exploris_RSLC9_Waters_CC_DIA_M2_5ng	P84090	3.98449031275557e-06	26659.8	23307.21	20552.33	22012.55	26386.35	52431.42	44960.1	47192.98	40746.34	43272.8	1
20200311_Exploris_RSLC9_Waters_CC_DIA_M2_5ng	P84095	1.0321500919028e-07	91449.404	79515.97	91568.86	77764.433	87146.276	128740.62	113681.904	119864.98	94619.933	91893.218	4
20200311_Exploris_RSLC9_Waters_CC_DIA_M2_5ng	P84098	1.50097351392437e-07	88205.98	83256.63	95189.32	76756.54	85956.32	108973.42	85836.15	97463.47	77532.01	75474.74	1
20200311_Exploris_RSLC9_Waters_CC_DIA_M2_5ng	P84103;P84103-2	6.28577419370954e-11	270743.089	236235.725	279556.551	238845.254	271181.104	607112.426	515073.61	553117.243	456731.596	444238.414	4
20200311_Exploris_RSLC9_Waters_CC_DIA_M2_5ng	P98161;P98161-2;P98161-3	2.42848753460254e-05	28715.01	29199.62	29978.99	26866.04	27781.93	36094.49	34561.96	35271.91	28946.63	26372.6	1
20200311_Exploris_RSLC9_Waters_CC_DIA_M2_5ng	P98175-1;P98175-2;P98175-3;P98175-4	1.98618853600419e-07	32225.57	27167.18	34413.93	31934.67	28849.98	59942.22	58463.45	57321.08	46049.85	47534.05	1
20200311_Exploris_RSLC9_Waters_CC_DIA_M2_5ng	P99999	2.81789949476151e-08	2891.333	2948.977	4509.931	2575.926	3112.229	3917.763	4518.539	3908.719	3392.019	2779.657	1
20200311_Exploris_RSLC9_Waters_CC_DIA_M2_5ng	Q00013-1;Q00013-2;Q00013-3	5.30943510225422e-06	310788.3	288560.3	317871.6	279798.7	281240.9	397336.1	328536.1	358466	291754.8	288248.4	1
20200311_Exploris_RSLC9_Waters_CC_DIA_M2_5ng	Q00325-1;Q00325-2	6.00481800851381e-08	119845.88	104319.58	110797.81	94471.72	103060.06	124797.82	102102.95	103188.17	83927.98	79113.18	2
20200311_Exploris_RSLC9_Waters_CC_DIA_M2_5ng	Q00341-1;Q00341-2	7.55990049751397e-08	89776.76	82504.51	94389.5	81556.7	88124.01	184383.5	160258.77	165952.42	140152.33	135094.63	3
20200311_Exploris_RSLC9_Waters_CC_DIA_M2_5ng	Q00610-1;Q00610-2	6.2565306250504e-09	771047.379	669257.307	816369.636	675793.891	750357.056	588185.18	515304.19	510481.271	424945.445	422336.808	14
20200311_Exploris_RSLC9_Waters_CC_DIA_M2_5ng	Q00796	4.65134692657378e-07	33261.97	32175.07	36852.18	31258.95	33112.44	40720.6	39467.88	40143.463	30134.213	30768.077	2
20200311_Exploris_RSLC9_Waters_CC_DIA_M2_5ng	Q00839;Q00839-2	1.58241166372533e-10	314416.68	277485.35	310306.27	272782.499	299633.02	547881.63	428044.29	462212.2	378177.84	375869.51	5
20200311_Exploris_RSLC9_Waters_CC_DIA_M2_5ng	Q01081	2.29823232418689e-05	40663.45	36978.61	40976.83	38254.67	42996.65	31591.55	29372.21	26232.92	21461.84	24020.53	1
20200311_Exploris_RSLC9_Waters_CC_DIA_M2_5ng	Q01082-1;Q01082-2;Q01082-3	5.30485070145404e-08	140704.909	133765.647	142686.14	130604.764	134133.965	216926.75	178842.19	179852.26	151688.415	152605.736	7
20200311_Exploris_RSLC9_Waters_CC_DIA_M2_5ng	Q01085;Q01085-2	1.06630937959275e-06	14068.89	15201.81	17025.9	16091.08	17741.28	23325.94	18343.73	18589.42	18197.47	15302.14	1
20200311_Exploris_RSLC9_Waters_CC_DIA_M2_5ng	Q01105;Q01105-2;Q01105-3;Q01105-4	3.58618593606433e-08	134076.23	115088.73	135549.49	129966.6	139169.08	181882.08	153170.61	160190.53	136921.84	138042.16	2
20200311_Exploris_RSLC9_Waters_CC_DIA_M2_5ng	Q01130;Q01130-2	4.67527250584603e-07	18544.53	17786.84	19113.84	16550.78	17801.55	41854.22	35431.39	33230	33935.63	31344.7	1
20200311_Exploris_RSLC9_Waters_CC_DIA_M2_5ng	Q01433-1;Q01433-2;Q01433-3;Q01433-4;Q01433-5	1.4551023643391e-05	10718	9284.625	8748.784	7609.2	9464.612	15685.83	14062.01	14758.74	11755.11	11495.29	1
20200311_Exploris_RSLC9_Waters_CC_DIA_M2_5ng	Q01469	9.31822338795219e-05	7621.986	5642.435	6699.722	5736.186	5924.173	7311.36	6367.834	5720.245	5463.543	6088.279	1
20200311_Exploris_RSLC9_Waters_CC_DIA_M2_5ng	Q01518-1;Q01518-2	2.43698213797235e-08	199328.05	175381.16	200604.13	176878.37	189673.43	399751.96	338792.76	361396.19	302200.06	289542.93	5
20200311_Exploris_RSLC9_Waters_CC_DIA_M2_5ng	Q01581	8.70084907638919e-08	70627.72	65072.45	71577.72	64206.67	76588.6	120598.25	107885.16	106008.26	93616	90990.04	2
20200311_Exploris_RSLC9_Waters_CC_DIA_M2_5ng	Q01650	6.70835669319204e-08	794568.814	700233.904	842461.385	784330.587	772043.409	1492527.21	1213088.94	1318907.808	1146671.802	1088925.585	2
20200311_Exploris_RSLC9_Waters_CC_DIA_M2_5ng	Q01844;Q01844-2;Q01844-3;Q01844-5;Q01844-6	7.41589441809363e-08	29016.98	28648.71	32126.33	32406.75	30522.97	61585.83	53161.66	58759.03	50441.86	42503.07	1
20200311_Exploris_RSLC9_Waters_CC_DIA_M2_5ng	Q02218;Q02218-2	3.63021541667841e-07	44362.23	40862.77	46813.63	41140.23	43493.93	62264.14	54714.1	57209.41	46227.9	48348.74	1
20200311_Exploris_RSLC9_Waters_CC_DIA_M2_5ng	Q02543	2.78671519713115e-10	197126.47	179955.55	204501.98	178414.84	186576.36	260758.9	208213.4	224347.69	187620	188708.54	4
20200311_Exploris_RSLC9_Waters_CC_DIA_M2_5ng	Q02750	7.34722987866431e-08	124226.903	106784.716	132732.89	117891.296	114997.788	186699.14	167133.7	163932.45	135671.86	130510.712	2
20200311_Exploris_RSLC9_Waters_CC_DIA_M2_5ng	Q02790	8.25293998740852e-09	353879.01	315995.35	362105.35	315666.97	346748.65	535149.37	486441.61	472898.6	422414.73	395160.64	8
20200311_Exploris_RSLC9_Waters_CC_DIA_M2_5ng	Q02878	5.54147660482021e-09	381409.11	334065.26	366097.82	315981.48	362526.69	467921.57	401526.19	419383.1	339851.97	338065.46	6
20200311_Exploris_RSLC9_Waters_CC_DIA_M2_5ng	Q02880;Q02880-2	9.26279445978208e-08	48064.92	43724.23	50418.06	41989.68	46359.48	59081.22	51419.22	51571.43	47943.16	49590.58	1
20200311_Exploris_RSLC9_Waters_CC_DIA_M2_5ng	Q02978;Q02978-2	3.16712380914889e-05	21204.35	21954.41	22343.61	19254.61	20908.2	22411.49	18995.25	16515.35	15858.13	17880.38	1
20200311_Exploris_RSLC9_Waters_CC_DIA_M2_5ng	Q03252	3.75290217793305e-08	122953.9014	110891.818	120686.033	110820.794	112020.73	207683.763	183150.174	184745.568	150174.853	152398.059	6
20200311_Exploris_RSLC9_Waters_CC_DIA_M2_5ng	Q03701	6.18951716054834e-08	28128.057	24690.795	27723.1	22690.562	26532.699	34547.13	36326.07	34880.5	28612.172	24115.616	2
20200311_Exploris_RSLC9_Waters_CC_DIA_M2_5ng	Q04323-1;Q04323-2	7.67424704623236e-08	23884.15	22953.074	25812.26	23152.14	23955.491	39203.85	31217.39	39391.3	31919.73	32097.49	2
20200311_Exploris_RSLC9_Waters_CC_DIA_M2_5ng	Q04446	5.35733373988925e-08	24427.93	25587.55	25643.49	23025.47	25916.19	21650.79	22747.56	22588.43	18648.14	19331.7	1
20200311_Exploris_RSLC9_Waters_CC_DIA_M2_5ng	Q04637;Q04637-3;Q04637-4;Q04637-5;Q04637-6;Q04637-7;Q04637-8;Q04637-9	2.4918313873725e-08	138181.21	127613.573	150769.062	132184.52	134975.626	174887.03	147536.887	150205.65	136271.816	130318.662	6
20200311_Exploris_RSLC9_Waters_CC_DIA_M2_5ng	Q04695	2.9473393725351e-10	633286.727	566690.784	645416.466	540909.014	600385.189	257102.963	227097.385	201311.7395	182731.064	178147.021	7
20200311_Exploris_RSLC9_Waters_CC_DIA_M2_5ng	Q04760-1;Q04760-2	6.53186374424682e-09	50993.62	52088.87	57633.52	47286.17	51341.52	69545.17	55251.61	56103.92	48371.69	49220.18	2
20200311_Exploris_RSLC9_Waters_CC_DIA_M2_5ng	Q04917	1.87663317120341e-09	49118.87	43737.68	48353.5	45720.76	47218.63	102294.04	82419.55	90362.94	75246.21	76021.86	2
20200311_Exploris_RSLC9_Waters_CC_DIA_M2_5ng	Q05048	1.1815640254193e-06	14597.93	14796.73	13490.97	13119.52	14611.72	20528.41	23405.88	19651.61	17131.71	17003.28	1
20200311_Exploris_RSLC9_Waters_CC_DIA_M2_5ng	Q05519;Q05519-2	1.93702272699028e-06	5498.103	4933.058	5737.909	4430.288	5682.821	9546.909	7071.706	8975.888	7945.737	7558.111	1
20200311_Exploris_RSLC9_Waters_CC_DIA_M2_5ng	Q06124;Q06124-2;Q06124-3	6.20082129391031e-07	33181.28	25462.8	30014.63	30160.08	32484.42	31192.31	26964.24	24856.68	23739.49	24957.91	1
20200311_Exploris_RSLC9_Waters_CC_DIA_M2_5ng	Q06203	3.05152351586563e-06	4109.666	3547.431	4134.825	3585.411	3670.773	5422.68	4473.23	4224.088	3556.909	5911.981	1
20200311_Exploris_RSLC9_Waters_CC_DIA_M2_5ng	Q06210-1;Q06210-2	1.0321500919028e-07	84776.94	79038.53	83764.86	83026.35	85556.28	151551.57	132215.53	145136.98	119968.74	112196.14	2
20200311_Exploris_RSLC9_Waters_CC_DIA_M2_5ng	Q06265-1;Q06265-2	1.04910332212829e-06	59365.5	55312.64	65142.49	50200.7	58490.41	138894.63	133653.48	132776.12	109479.81	104724.15	2
20200311_Exploris_RSLC9_Waters_CC_DIA_M2_5ng	Q06323-1;Q06323-2;Q06323-3	3.61017660207517e-08	56630.598	51354.684	57733.322	50974.046	57778.669	75004.485	67739.807	68431.322	59377.882	56128.535	2
20200311_Exploris_RSLC9_Waters_CC_DIA_M2_5ng	Q06787;Q06787-10;Q06787-11;Q06787-2;Q06787-3;Q06787-4;Q06787-5;Q06787-6;Q06787-7;Q06787-8;Q06787-9	5.57585445491324e-07	62253.19	59113.39	60262.84	57899.27	63795.72	72724.2	71001.51	69052.72	62081.89	63406.41	2
20200311_Exploris_RSLC9_Waters_CC_DIA_M2_5ng	Q06830	1.34552976649488e-11	959683.1	860863.59	956132.97	833927.949	884905.82	1310275.3	1039108.85	1130297.02	914370.17	905520.94	5
20200311_Exploris_RSLC9_Waters_CC_DIA_M2_5ng	Q07020;Q07020-2	8.28536462995747e-09	113430.06	99558.26	115463.97	101444.78	103821.83	127155.8	119410.85	115384.47	96880.63	99587.1	2
20200311_Exploris_RSLC9_Waters_CC_DIA_M2_5ng	Q07666;Q07666-2	6.30382060397272e-09	227329.53	197461.69	216731.24	203494.67	213460.29	413605.5	339543.05	359087.57	308978.49	295323.95	5
20200311_Exploris_RSLC9_Waters_CC_DIA_M2_5ng	Q07866-1;Q07866-10;Q07866-2;Q07866-3;Q07866-4;Q07866-5;Q07866-6;Q07866-7;Q07866-8;Q07866-9;Q9H0B6;Q9H0B6-2	1.52546750560634e-05	16467.71	17187.19	15885.79	15939.78	18986.6	35297.9	32545.87	34611.2	27276.17	26402.51	1
20200311_Exploris_RSLC9_Waters_CC_DIA_M2_5ng	Q07955-1	3.89833470125439e-10	182893.13	171900.718	201033.718	168408.044	187470.509	319397.98	280078.08	288336.47	254587.389	237850.525	5
20200311_Exploris_RSLC9_Waters_CC_DIA_M2_5ng	Q08170	3.65345370795604e-06	22778.52	17251.76	21313.58	19423.58	21400.92	64507.43	48510.77	50561.29	41424.28	43066.87	1
20200311_Exploris_RSLC9_Waters_CC_DIA_M2_5ng	Q08211	1.37637677085103e-11	372240.7904	359154.519	372926.223	339047.32	373724.161	648002.762	557281.695	577254.459	491998.879	471603.111	11
20200311_Exploris_RSLC9_Waters_CC_DIA_M2_5ng	Q08752	1.04101325978077e-07	87303.06	75488.61	84029.77	76623.06	78239.1	176422.3	151144.71	147048.73	137381.28	130948.35	2
20200311_Exploris_RSLC9_Waters_CC_DIA_M2_5ng	Q08945	1.69808119485564e-11	244730.733	205840.266	229283.888	202415.327	213736.867	250056.251	207449.054	211977.509	178099.308	177625.274	8
20200311_Exploris_RSLC9_Waters_CC_DIA_M2_5ng	Q08J23	2.26745257911567e-08	104351.411	94819.783	107693.234	98515.577	102804.692	129351.75	113374.12	111440.77	96329.3	93118.913	5
20200311_Exploris_RSLC9_Waters_CC_DIA_M2_5ng	Q09028;Q09028-3	2.57330234171779e-08	167125.81	141521.12	157664.7	139672.24	171663.8	412505.16	366372.26	390625.33	328306.83	313754.5	4
20200311_Exploris_RSLC9_Waters_CC_DIA_M2_5ng	Q09161	5.59374918650176e-08	46181.898	66132.665	53219.156	52446.879	55592.13	99118.48	81598.265	88147.89	79669.215	74950	2
20200311_Exploris_RSLC9_Waters_CC_DIA_M2_5ng	Q09666-1	5.69691228156805e-08	351018.51	317978.49	363983.92	322358.74	339160.47	442591.75	374808.32	388732.41	316801.71	326143.6	12
20200311_Exploris_RSLC9_Waters_CC_DIA_M2_5ng	Q10471	1.54311268763758e-05	25162.48	21379.29	24245.53	21594.79	23173.25	27821.21	26556.12	26165.33	23112.5	20115.7	1
20200311_Exploris_RSLC9_Waters_CC_DIA_M2_5ng	Q10589;Q10589-2	6.80417471671559e-05	11490.35	12326.39	10215.41	13790.11	10650.2	19042.91	14015.62	16838.68	11948.74	15263.94	1
20200311_Exploris_RSLC9_Waters_CC_DIA_M2_5ng	Q12769	5.33718372708642e-08	31271.42	30429.03	34215.36	34611.64	33068.78	86167.34	73081.28	74223.29	65295.32	61401.99	2
20200311_Exploris_RSLC9_Waters_CC_DIA_M2_5ng	Q12788	5.59374918650176e-08	43175.685	43689.394	37580.731	35814.784	43096.308	54472.696	43816.033	49441.039	39141.135	38737.908	4
20200311_Exploris_RSLC9_Waters_CC_DIA_M2_5ng	Q12797;Q12797-10	1.32333345134071e-06	29159.72	25022.81	28014.14	26714.46	27053.21	40807.26	37607.31	36959.69	32739.84	27856.11	1
20200311_Exploris_RSLC9_Waters_CC_DIA_M2_5ng	Q12824-1;Q12824-2	5.95595306037804e-07	6862.095	7870.231	7112.561	6807.29	6920.982	9177.487	10582.14	6978.73	6368.175	6393.817	1
20200311_Exploris_RSLC9_Waters_CC_DIA_M2_5ng	Q12874	5.06027813112448e-08	51687.03	49170.35	56651.07	51656.28	55484.65	79418.25	68041.18	67037.22	62339.78	60041.07	2
20200311_Exploris_RSLC9_Waters_CC_DIA_M2_5ng	Q12904-1;Q12904-2	2.55377391933361e-07	60876.95	50731.87	60926.46	50068.16	56172.48	102246.5	93095.3	85007.23	74300.76	77006.36	1
20200311_Exploris_RSLC9_Waters_CC_DIA_M2_5ng	Q12905	7.15186290893607e-11	29254.114	30796.46	35670	26722.76	32768.79	43426.12	39452.66	35990.58	32960.16	28933.61	2
20200311_Exploris_RSLC9_Waters_CC_DIA_M2_5ng	Q12906-4;Q12906-6;Q12906-7	3.2478531386353e-08	285342.237	263467.735	300646.783	262535.337	285068.821	475966.92	414050.472	421690.66	355986.846	349578.153	9
20200311_Exploris_RSLC9_Waters_CC_DIA_M2_5ng	Q12907	1.01580928678125e-07	24588.518	20176.052	23070.06	25791.19	22481.74	30590.46	23800.4	24621.29	22908.913	23924.06	1
20200311_Exploris_RSLC9_Waters_CC_DIA_M2_5ng	Q12931;Q12931-2	3.24948203450053e-08	200471.86	184917.214	196892.928	172712.509	193340.745	318333.871	274007.486	275844.678	238151.246	236666.464	8
20200311_Exploris_RSLC9_Waters_CC_DIA_M2_5ng	Q12933;Q12933-2;Q12933-3;Q12933-4	5.89669657233191e-05	1935.458	1409.566	1888.737	1079.923	1269.108	2839.617	2507.113	1951.225	1596.356	1342.903	1
20200311_Exploris_RSLC9_Waters_CC_DIA_M2_5ng	Q13011	5.8914478447556e-07	32911.98	27542.63	30111.64	27188.26	33889.11	38370.5	35864.13	30211.99	28989.739	24685.033	1
20200311_Exploris_RSLC9_Waters_CC_DIA_M2_5ng	Q13057;Q13057-2	1.08835447237866e-05	6119.008	6161.368	7580.829	4770.27	5153.799	3718.098	4094.623	3195.952	3379.736	3596.507	1
20200311_Exploris_RSLC9_Waters_CC_DIA_M2_5ng	Q13068	5.92287233531876e-08	2543.063	1323.436	1943.59	1545.106	1554.293	12642.13	8318.044	10361.3	9475.046	9138.544	1
20200311_Exploris_RSLC9_Waters_CC_DIA_M2_5ng	Q13085-1;Q13085-2;Q13085-3;Q13085-4	2.14410492820347e-08	19264.25	17528.38	20864.29	15487.3	18517.51	34107.24	31777.4	31339.62	22929.69	24589.25	1
20200311_Exploris_RSLC9_Waters_CC_DIA_M2_5ng	Q13148-1	7.73290057702291e-08	37731.521	30270.547	37973.913	31677.094	32450.201	36804.896	32723.058	31451.753	30544.153	31269.116	2
20200311_Exploris_RSLC9_Waters_CC_DIA_M2_5ng	Q13151	5.59374918650176e-08	104929.261	94852.442	106089.355	90711.988	91724.325	77791.09	70040.991	71840.2	58406.045	56407.767	3
20200311_Exploris_RSLC9_Waters_CC_DIA_M2_5ng	Q13155	4.53707404611163e-07	74976.97	64171.59	75682.76	65558.91	74403.03	82130.37	75327.1	74155.84	61063.43	63525.35	2
20200311_Exploris_RSLC9_Waters_CC_DIA_M2_5ng	Q13162	4.31920008258911e-08	26956.36	21725.15	27198.4	25832.58	27437.05	33350.77	29400.28	33393.02	23734.417	22889.32	2
20200311_Exploris_RSLC9_Waters_CC_DIA_M2_5ng	Q13177	2.04642853184099e-08	127129.107	115360.825	128168.135	122741.22	133548.35	244174.45	208858.9	214710.2	184264.38	185931.09	4
20200311_Exploris_RSLC9_Waters_CC_DIA_M2_5ng	Q13185	0.00215281725062279	13544.33	9806.431	11666.26	12937.57	11061.69	14226.82	11172.47	10366.71	11415.69	9487.438	1
20200311_Exploris_RSLC9_Waters_CC_DIA_M2_5ng	Q13200	5.00394249750673e-08	208512.89	187346.423	199003.14	180407.831	201571.49	321228.276	274787.095	276999.825	238051.052	223646.81	7
20200311_Exploris_RSLC9_Waters_CC_DIA_M2_5ng	Q13242	6.72838542131224e-10	25018.115	23371.619	23065.262	18897.469	23290.59	41203.004	38745.94	37404.094	32970.836	33518.491	2
20200311_Exploris_RSLC9_Waters_CC_DIA_M2_5ng	Q13243-1;Q13243-3	5.59374918650176e-08	16420.41	14390.41	16172.71	13076.88	17021.25	42132.7	38116.27	36068.29	33010.21	30497.88	1
20200311_Exploris_RSLC9_Waters_CC_DIA_M2_5ng	Q13247;Q13247-3	8.89125972273039e-06	96924.48	84030.53	99647.46	87785.13	104994.9	203423	171948.4	179734.5	150992.4	148926.9	1
20200311_Exploris_RSLC9_Waters_CC_DIA_M2_5ng	Q13263	6.42735066346073e-09	290076.953	265811.97	286541.138	270239.127	288523.452	481005.95	404401.997	423265.272	361805.602	358162.021	11
20200311_Exploris_RSLC9_Waters_CC_DIA_M2_5ng	Q13283	3.52252650207349e-08	155657.466	138399.999	154853.358	140894.39	159275.8	181095.23	156386.16	153520.61	141148.29	128664.13	4
20200311_Exploris_RSLC9_Waters_CC_DIA_M2_5ng	Q13310;Q13310-2;Q13310-3	2.78796790344261e-07	199862.764	184207.896	206895.415	179211.989	189379.74	269170.92	233571.77	235615.57	199221	198654.987	5
20200311_Exploris_RSLC9_Waters_CC_DIA_M2_5ng	Q13347	7.57831822368463e-08	136296.6663	163263.258	140035.687	155253.2548	146458.63	303605.099	262759.894	220066.3234	214538.483	199212.271	6
20200311_Exploris_RSLC9_Waters_CC_DIA_M2_5ng	Q13356;Q13356-2	3.1221369423638e-06	30751.2	26754.96	30453.6	31610.21	28147.02	70931.17	56517.97	64734.24	46749.85	49918.94	1
20200311_Exploris_RSLC9_Waters_CC_DIA_M2_5ng	Q13404;Q13404-1;Q13404-2;Q13404-6;Q13404-7	1.02766994448827e-08	66021.58	56928.36	60728.4	53061.57	62019.74	90699.2	81648.18	76030.93	66640.61	69851.36	2
20200311_Exploris_RSLC9_Waters_CC_DIA_M2_5ng	Q13405	9.43146919520964e-05	44387.28	38698.66	48490.15	40714.5	41858.1	37235.43	33023.36	30172.34	28659.56	28352.74	1
20200311_Exploris_RSLC9_Waters_CC_DIA_M2_5ng	Q13423	1.31631825454608e-06	68165.17	62118.44	73108.33	61880.77	66463.4	102059.71	85697.38	92257.86	77005.69	75752.48	2
20200311_Exploris_RSLC9_Waters_CC_DIA_M2_5ng	Q13427	5.57198365061906e-06	40514.15	40409.08	42716.19	37571.48	40648.02	34838.98	31899.53	26737.11	29239.19	24118.09	1
20200311_Exploris_RSLC9_Waters_CC_DIA_M2_5ng	Q13428-1;Q13428-2;Q13428-3;Q13428-4;Q13428-6;Q13428-7;Q13428-8	8.62979646520469e-08	191768.43	172060.37	209113.64	167295.25	192756.38	263901.49	224039.54	226629.37	192534.27	192634.111	8
20200311_Exploris_RSLC9_Waters_CC_DIA_M2_5ng	Q13435	8.88200712052979e-09	163481.235	150531.434	173322.84	149774.93	154886.84	246043.01	199571.14	210409.84	177401.39	175648.02	6
20200311_Exploris_RSLC9_Waters_CC_DIA_M2_5ng	Q13442	5.36009804974218e-06	24147.772	24605.378	24705.731	24134.422	24364.656	64480.781	60529.797	55713.697	54333.076	46882.505	3
20200311_Exploris_RSLC9_Waters_CC_DIA_M2_5ng	Q13451-1	5.67798558147569e-08	183329.558	155971.275	188262.279	165733.368	176323.51	310600.77	263782.42	266755.4	228663.84	211500.33	7
20200311_Exploris_RSLC9_Waters_CC_DIA_M2_5ng	Q13492-1;Q13492-2;Q13492-3;Q13492-4;Q13492-5	2.19409987298547e-05	64718.291	63878.531	67806.767	64728.067	62143.165	40587.68	34322.783	30821.55	29842.839	29709.946	2
20200311_Exploris_RSLC9_Waters_CC_DIA_M2_5ng	Q13509	1.87949256090804e-08	16596.14	14046.63	16522.446	13635.59	16622.351	28870.617	26511.986	22280.499	21539.443	20559.396	2
20200311_Exploris_RSLC9_Waters_CC_DIA_M2_5ng	Q13523	5.93709756577983e-08	17444.49	19353.74	20209.78	18473.24	20436.14	32237.75	27023.77	26327.46	25986.08	22353.99	1
20200311_Exploris_RSLC9_Waters_CC_DIA_M2_5ng	Q13542	1.4031458070548e-07	19993.32	17739.27	23878.34	18510.47	19581.85	39768.82	35908.31	38328.5	31690.42	29806.79	1
20200311_Exploris_RSLC9_Waters_CC_DIA_M2_5ng	Q13547	2.40456796368449e-05	21054.6	23651.46	24035.05	20539.817	21985.9	38591.13	33909.75	32743.43	29745.91	28411.71	2
20200311_Exploris_RSLC9_Waters_CC_DIA_M2_5ng	Q13561-1;Q13561-2;Q13561-3	1.08508839186637e-07	26511.6	25770.15	25571.76	22031.32	23308.14	36282.4	31562.44	34076.52	27972.39	28766	1
20200311_Exploris_RSLC9_Waters_CC_DIA_M2_5ng	Q13573	2.15706481121647e-05	21534.389	21709.572	22235.71	20431.993	25647.303	45297.65	41508.51	39970.03	33649.5	33945.93	2
20200311_Exploris_RSLC9_Waters_CC_DIA_M2_5ng	Q13596;Q13596-2;Q13596-3	6.13584707723819e-05	16800.76	14756.62	15132.36	14261.21	12755.43	21917.89	18705.72	22040.74	16290.29	16818.28	1
20200311_Exploris_RSLC9_Waters_CC_DIA_M2_5ng	Q13616	6.77631796582229e-05	4888.351	5076.585	5340.068	4793.156	3898.621	5091.946	5239.403	4704.905	3704.121	4828.549	1
20200311_Exploris_RSLC9_Waters_CC_DIA_M2_5ng	Q13620;Q13620-1;Q13620-3	1.4275146426953e-07	168330.81	155815.52	174654.54	149344.43	156475.71	250877.09	222579.43	229886.57	195087.61	193674.31	3
20200311_Exploris_RSLC9_Waters_CC_DIA_M2_5ng	Q13813;Q13813-2;Q13813-3	1.36597860237163e-06	106888.15	95851.64	108184.85	97992.52	101395.43	111400.15	93032.79	94083.1	79123.53	77066.2	3
20200311_Exploris_RSLC9_Waters_CC_DIA_M2_5ng	Q13867	1.94568681405591e-05	77833.99	64755.09	81192.81	70535.55	71691	170462.7	137741.6	158230.8	119343.8	119696.5	1
20200311_Exploris_RSLC9_Waters_CC_DIA_M2_5ng	Q13868;Q13868-2	6.68621549053336e-07	20594.83	19227.84	20777	18948.58	17557.85	45160.05	38930.54	35500.32	30947.65	30088.12	1
20200311_Exploris_RSLC9_Waters_CC_DIA_M2_5ng	Q13895	1.35525898606164e-10	18203.897	17193.358	16471.811	16365.876	19585.416	26974.834	24564.386	24023.312	23743.175	21044.932	2
20200311_Exploris_RSLC9_Waters_CC_DIA_M2_5ng	Q13951;Q13951-2	5.50686167239186e-08	51310.78	51022.68	52724.57	51628.85	56608.31	87364.61	75061.91	73027.72	62409.38	64262.93	2
20200311_Exploris_RSLC9_Waters_CC_DIA_M2_5ng	Q14011	2.43150085602678e-07	4589.078	3722.261	2791.928	2890.505	3913.78	6899.981	6823.489	6447.542	6563.032	3774.963	1
20200311_Exploris_RSLC9_Waters_CC_DIA_M2_5ng	Q14019	7.11965806573756e-09	97003.55	86300.08	94768.23	84744.52	96411.43	118188.01	109167.41	107982.38	91492.86	81049.92	2
20200311_Exploris_RSLC9_Waters_CC_DIA_M2_5ng	Q14103-3	1.7642732864926e-10	99837.977	91306.369	104932.977	97257.435	95405.82	234026.906	188821.487	209881.309	177855.651	172848.075	5
20200311_Exploris_RSLC9_Waters_CC_DIA_M2_5ng	Q14116;Q14116-2	4.39806988005235e-07	73547.8	67073.13	74264.76	69607.33	76502.51	62464.05	55911.33	52996.52	45831.97	48771.55	1
20200311_Exploris_RSLC9_Waters_CC_DIA_M2_5ng	Q14137;Q14137-2	0.000422041950039825	10288.77	8219.18	9535.024	7438.287	7552.547	13476.75	11847.59	12458.86	9458.395	9438.159	1
20200311_Exploris_RSLC9_Waters_CC_DIA_M2_5ng	Q14141-1;Q14141-2;Q14141-4	2.23913962845617e-07	25809.25	23949.19	24745.55	24483.03	26354.11	32197.59	33494.96	27475.92	26932.78	27456.8	1
20200311_Exploris_RSLC9_Waters_CC_DIA_M2_5ng	Q14151	5.95146171967117e-06	7871.301	6349.68	8312.632	6530.286	6718.353	12345.19	10312.84	11374.77	9096.249	11107.83	1
20200311_Exploris_RSLC9_Waters_CC_DIA_M2_5ng	Q14152;Q14152-2	1.97760583359512e-11	155379.876	133831.005	160981.221	133366.711	148287.75	136668.043	117614.899	114988.037	97055.628	99854.533	6
20200311_Exploris_RSLC9_Waters_CC_DIA_M2_5ng	Q14157-1;Q14157-4	9.24018117624709e-08	126682.28	113519.735	129543.4	123686.346	119230.9	191869.56	169443.28	169682.14	151125.45	152642.99	4
20200311_Exploris_RSLC9_Waters_CC_DIA_M2_5ng	Q14166	2.76718852528048e-07	36383.83	29055.16	39332.68	29724.38	33328.51	45478.42	37045.37	39015.76	35580.75	34631.89	2
20200311_Exploris_RSLC9_Waters_CC_DIA_M2_5ng	Q14203;Q14203-2;Q14203-3;Q14203-4;Q14203-5;Q14203-6	3.47548240629077e-06	27115.11	23796.11	28236.18	25519.46	28326.83	54444.08	49533.75	42863.81	41077.74	41319.89	1
20200311_Exploris_RSLC9_Waters_CC_DIA_M2_5ng	Q14204	5.33590875824456e-08	345750.541	322245.829	356839.872	326437.01	342876.696	517817.562	434245.195	435938.44	379728.505	379828.759	17
20200311_Exploris_RSLC9_Waters_CC_DIA_M2_5ng	Q14232	2.53483334673752e-05	52564.64	47708.7	51267.25	46799.53	51373.72	81964.32	72777.57	66688.21	58070.8	56919.95	2
20200311_Exploris_RSLC9_Waters_CC_DIA_M2_5ng	Q14244;Q14244-2;Q14244-3;Q14244-4;Q14244-5;Q14244-6;Q14244-7	3.34771640165057e-07	13721.264	11124.15	13961.188	11281.171	11258.239	6878.3654	9098.074	7364.0077	5032.934	6415.004	2
20200311_Exploris_RSLC9_Waters_CC_DIA_M2_5ng	Q14247-1;Q14247-3	2.00929412444293e-06	57108.72	53722.77	60432.59	51900.65	54298.55	87643.13	78243.77	79922.31	61101.12	67284.71	2
20200311_Exploris_RSLC9_Waters_CC_DIA_M2_5ng	Q14258	4.86446084928709e-06	25668.82	20820.06	22757.13	24318.16	24780.74	69531.66	59595.55	61000.86	57211.45	53808.35	1
20200311_Exploris_RSLC9_Waters_CC_DIA_M2_5ng	Q14315;Q14315-2	6.97426160978923e-07	66801.1	57544.6	67373.33	59794.52	64885.28	99039.83	77614.79	77937.11	73083.69	78055.35	3
20200311_Exploris_RSLC9_Waters_CC_DIA_M2_5ng	Q14320	5.66757758555777e-07	8538.3	6546.544	7023.387	6582.529	5814.736	8885.553	10715.95	10214.64	7345.708	7638.045	1
20200311_Exploris_RSLC9_Waters_CC_DIA_M2_5ng	Q14331	4.76127735810197e-06	12632.68	11366.3	12275.21	8824.335	10740.58	26888.99	23303.81	23477.47	19862.6	20085.93	1
20200311_Exploris_RSLC9_Waters_CC_DIA_M2_5ng	Q14376	2.99445619068692e-08	79193.18	68136.71	80184.74	69614.75	75294.22	131819.55	118662.42	119035.89	103605.95	101924.59	3
20200311_Exploris_RSLC9_Waters_CC_DIA_M2_5ng	Q14444-1;Q14444-2	1.28402586610991e-07	77014.23	78399.44	80483.475	74255.8	78634.71	171874.07	149922.83	144249.57	130627.29	124847.27	4
20200311_Exploris_RSLC9_Waters_CC_DIA_M2_5ng	Q14498-1;Q14498-2	1.99402436739051e-09	75223.594	66556.351	80204.792	70879.887	74111.734	119304.262	107697.261	107794.766	89839.437	93381.457	4
20200311_Exploris_RSLC9_Waters_CC_DIA_M2_5ng	Q14566	2.75650379766026e-09	161356.65	145234.98	161633.35	152182.28	160986.21	278795.43	228611.34	242527.09	203508.83	201445.25	7
20200311_Exploris_RSLC9_Waters_CC_DIA_M2_5ng	Q14624-1;Q14624-2;Q14624-3;Q14624-4	3.07056530942831e-08	148294.16	143119.55	156396.19	134259.57	145199.64	101393.3	89204.82	81511	67053.04	63665.61	2
20200311_Exploris_RSLC9_Waters_CC_DIA_M2_5ng	Q14671-1;Q14671-2;Q14671-3;Q14671-4	6.39813388350469e-09	150848	144947.58	154442.39	140897.82	148144.37	188431.28	153399.31	169806.61	129589.96	128637.56	2
20200311_Exploris_RSLC9_Waters_CC_DIA_M2_5ng	Q14676;Q14676-2;Q14676-3;Q14676-4	3.15207520929707e-05	32493.16	30274.25	32935.145	26616.38	31417.932	44765.857	38937.417	36192.65	34786.631	30077.4	2
20200311_Exploris_RSLC9_Waters_CC_DIA_M2_5ng	Q14677-1;Q14677-2;Q14677-3	5.00468921302795e-07	87243.595	86712.784	96446.841	85776.998	84156.381	123453.8	114884.79	110627.48	98264.74	98053.81	4
20200311_Exploris_RSLC9_Waters_CC_DIA_M2_5ng	Q14683	5.55806542438087e-07	15290.18	15930.69	16688.92	16688.83	17567.9	24828.9	22121.17	22450.82	19625.75	17804.23	1
20200311_Exploris_RSLC9_Waters_CC_DIA_M2_5ng	Q14690	4.53358530360598e-06	34223.77	29034.18	34681.22	31840.26	30732.06	39195.87	33805.34	33089.27	28738.63	26680.13	1
20200311_Exploris_RSLC9_Waters_CC_DIA_M2_5ng	Q14697-1;Q14697-2	1.87447588715772e-10	96888.146	98572.739	104376.658	88078.369	93069.934	116401.335	106440.623	108250.622	83710.107	87521.201	6
20200311_Exploris_RSLC9_Waters_CC_DIA_M2_5ng	Q14839;Q14839-2	1.15105318594105e-07	50091.51	51185.09	54868.79	48539.391	55370.97	101559.27	83723.95	84521.45	72779.3	74193.04	3
20200311_Exploris_RSLC9_Waters_CC_DIA_M2_5ng	Q14847;Q14847-2	8.89111184304879e-07	415069.86	358527.65	414418.75	344427.73	400796.84	137174.09	117650.21	113284.62	90699.8	88636.21	3
20200311_Exploris_RSLC9_Waters_CC_DIA_M2_5ng	Q14966-1;Q14966-2;Q14966-3;Q14966-4	1.04940052238154e-05	11871.07	10848.16	12212.89	10617.31	12196.01	14703.85	10667.51	12230.16	9368.927	8506.096	1
20200311_Exploris_RSLC9_Waters_CC_DIA_M2_5ng	Q14974	8.97822177797579e-09	136816.796	123332.968	147422.832	129990.2063	138172.252	236419.975	207702.343	208064.465	178450.46	170587.268	6
20200311_Exploris_RSLC9_Waters_CC_DIA_M2_5ng	Q14978-1;Q14978-2;Q14978-3	6.76106748596763e-09	171876.95	158661.667	185238.204	163193.696	176278.4	332390.12	289352.54	285632.814	254260.249	246343.961	8
20200311_Exploris_RSLC9_Waters_CC_DIA_M2_5ng	Q14980-1;Q14980-2	6.00481800851381e-08	283120.757	250544.456	287600.919	254044.094	284888.813	455288.499	396733.175	390156.257	327201.52	326624.032	9
20200311_Exploris_RSLC9_Waters_CC_DIA_M2_5ng	Q14C86-1;Q14C86-2;Q14C86-3;Q14C86-4;Q14C86-5;Q14C86-6	6.33084187684687e-07	4300.042	4246.54	4182.725	4870.269	4547.792	5981.822	6269.037	3945.141	3801.799	3207.309	1
20200311_Exploris_RSLC9_Waters_CC_DIA_M2_5ng	Q15003;Q15003-2	2.64882258056588e-07	4783.025	5025.444	4302.388	3863.495	5270.902	8453.04	6449.043	8847.793	5534.403	6036.571	1
20200311_Exploris_RSLC9_Waters_CC_DIA_M2_5ng	Q15008;Q15008-4	1.4031458070548e-07	64042.07	60163.67	65692.78	59393.345	62008.37	86018.21	72110.64	75492.96	67974.43	64067.96	3
20200311_Exploris_RSLC9_Waters_CC_DIA_M2_5ng	Q15019;Q15019-2;Q15019-3	1.28888084238734e-08	25859.437	26207.789	25755.407	23285.034	23406.593	37331.654	34161.718	35626.265	27127.07	29547.094	2
20200311_Exploris_RSLC9_Waters_CC_DIA_M2_5ng	Q15020;Q15020-2;Q15020-4	2.62976486278337e-06	22484.86	20902.93	20520.567	19798.173	22195.5	31424.14	26635.68	28342.02	23405.082	22369.153	2
20200311_Exploris_RSLC9_Waters_CC_DIA_M2_5ng	Q15021	3.82142775152261e-06	31575.423	28119.878	30821.217	30555.451	29197.013	36749.38	33914.1	33169.13	28454.44	28624.857	2
20200311_Exploris_RSLC9_Waters_CC_DIA_M2_5ng	Q15024	7.58464906910655e-07	26076.88	27790.284	25310.842	25906.555	27530.697	47157.678	44244.109	43647.74	41051.003	37137.555	2
20200311_Exploris_RSLC9_Waters_CC_DIA_M2_5ng	Q15029;Q15029-2;Q15029-3	6.39958110425355e-10	202865.163	181041.084	206933.869	179922.229	195781.891	338365.31	305163.288	312418.01	270829.936	254136.617	6
20200311_Exploris_RSLC9_Waters_CC_DIA_M2_5ng	Q15046;Q15046-2	4.11493882650047e-08	298709.96	277327.35	311227.51	281544.5	299167.05	534235	408074.54	456690.65	370838.11	380265.34	4
20200311_Exploris_RSLC9_Waters_CC_DIA_M2_5ng	Q15050	5.35257984240477e-08	44174.08	42289.22	42408.9	43737.11	49897.14	78033.36	70763.74	64272.94	59511.82	59305.53	2
20200311_Exploris_RSLC9_Waters_CC_DIA_M2_5ng	Q15056-1;Q15056-2	2.64782310109565e-07	15443.24	14715.852	13125.834	13075.851	14215.734	22034.98	17563.816	17600.519	13366.639	13806.245	2
20200311_Exploris_RSLC9_Waters_CC_DIA_M2_5ng	Q15061	2.58659665902326e-07	59964.41	59065.54	66714.48	58638.07	60097.79	65461.05	59048.14	57908.11	49147.72	51647.46	1
20200311_Exploris_RSLC9_Waters_CC_DIA_M2_5ng	Q15084-1;Q15084-2;Q15084-3;Q15084-4;Q15084-5	3.08985412431209e-10	132151.995	120344.968	129107.18	120630.548	131569.379	149147.416	126461.779	128312.146	108276.921	105618.233	3
20200311_Exploris_RSLC9_Waters_CC_DIA_M2_5ng	Q15149-1;Q15149-2;Q15149-3;Q15149-4;Q15149-5;Q15149-6;Q15149-7;Q15149-8;Q15149-9	6.31342771968073e-10	840253.311	787622.536	873350.516	773793.26	825800.661	1012051.59	870287.869	861219.868	746186.738	722998.823	30
20200311_Exploris_RSLC9_Waters_CC_DIA_M2_5ng	Q15181	1.61159110962372e-09	38403.08	34102.102	40381.614	35887.104	36092.898	52019.03	48379.75	51240.47	38343.48	40996.674	3
20200311_Exploris_RSLC9_Waters_CC_DIA_M2_5ng	Q15185;Q15185-3;Q15185-4	1.82180061697304e-08	61472.51	60335.54	63947.35	54289.7	61547.52	117420.2	106178.6	111695.6	91291.95	89084.55	1
20200311_Exploris_RSLC9_Waters_CC_DIA_M2_5ng	Q15233;Q15233-2	6.35985903681745e-09	456721.983	423971.973	466253.494	417461.554	461480.723	805664.602	677540.404	707441.979	633238.603	587642.91	10
20200311_Exploris_RSLC9_Waters_CC_DIA_M2_5ng	Q15257-1;Q15257-2;Q15257-3	1.08749433889215e-07	30263.31	29604.99	32416.93	29807.3	33166.19	28684.4	24576.88	24487.32	21576.15	19050.01	1
20200311_Exploris_RSLC9_Waters_CC_DIA_M2_5ng	Q15287-1;Q15287-2;Q15287-3	8.30102634714662e-08	20016.62	20177.36	21944.48	20134	20371.87	31377.73	25296.55	27820.76	20634.19	19078.81	1
20200311_Exploris_RSLC9_Waters_CC_DIA_M2_5ng	Q15293;Q15293-2	9.03195978114408e-10	128721.51	122952.693	134163.908	123439.837	122953.971	101387.422	98211.145	89639.226	77749.07	77116.238	5
20200311_Exploris_RSLC9_Waters_CC_DIA_M2_5ng	Q15365	5.04722390803446e-11	54239.923	57081.658	56860.222	52232.241	57928.25	97312.19	82185.41	85651.01	72944.66	73643.013	3
20200311_Exploris_RSLC9_Waters_CC_DIA_M2_5ng	Q15366-1;Q15366-2;Q15366-3;Q15366-4;Q15366-5;Q15366-6;Q15366-7;Q15366-8	7.15171511027933e-11	552826.99	505907.123	571958.92	526113.011	567820.11	944103.36	764886.45	829939.63	685750.93	669658.7	7
20200311_Exploris_RSLC9_Waters_CC_DIA_M2_5ng	Q15370;Q15370-2	6.99830190822191e-08	287576.49	252631.753	275196.48	251272.423	276914.533	541030.963	458698.184	473741.179	401050.316	399019.426	5
20200311_Exploris_RSLC9_Waters_CC_DIA_M2_5ng	Q15382	1.26838202483598e-05	28141.38	24918.69	26629.72	24291.13	29128.88	58201.15	52879.51	57632.53	49626.98	47840.04	1
20200311_Exploris_RSLC9_Waters_CC_DIA_M2_5ng	Q15393-1	5.50224183205099e-08	168915.14	162762.682	172996.716	165642.947	189263.313	490913.357	376434.176	426759.734	363689.18	351927.362	4
20200311_Exploris_RSLC9_Waters_CC_DIA_M2_5ng	Q15424-1;Q15424-3;Q15424-4	9.26988502339616e-08	163495.437	141864.953	158786.487	140533.4332	159480.796	228817.056	199214.6423	199575.3632	165459.547	166186.278	7
20200311_Exploris_RSLC9_Waters_CC_DIA_M2_5ng	Q15428	1.4122008849776e-07	29254.488	22250.509	31392.304	23364.136	27597.347	44797.966	37408.079	35744.916	30479.501	29078.083	2
20200311_Exploris_RSLC9_Waters_CC_DIA_M2_5ng	Q15459	2.16069878494617e-08	327703.53	297321.052	344141.924	290396.427	315073.489	360221.425	308441.068	320355.225	282297.213	267766.758	8
20200311_Exploris_RSLC9_Waters_CC_DIA_M2_5ng	Q15631-1	2.29195173546002e-05	30582.45	27047.851	25217.81	22909.451	30501.48	53603.88	41953.69	44534.7	39312.12	39393.25	2
20200311_Exploris_RSLC9_Waters_CC_DIA_M2_5ng	Q15637;Q15637-2;Q15637-3;Q15637-4;Q15637-5;Q15637-6;Q15637-7	1.05514304770651e-06	22764.17	22913.43	22712.06	23667.9	23821.56	41251.6	38062.58	41183.43	29489.55	33434.6	1
20200311_Exploris_RSLC9_Waters_CC_DIA_M2_5ng	Q15651-1;Q15651-2	6.7936837249535e-05	45541.65	34238.64	41531.93	40179.28	40529.7	21567.64	16634.41	16274.13	14038.03	14198.61	1
20200311_Exploris_RSLC9_Waters_CC_DIA_M2_5ng	Q15691	3.66391723409679e-08	130924.82	118997.22	134993.5	114456.02	122826.85	193038.96	167591.78	165892.5	145758.17	129539.51	4
20200311_Exploris_RSLC9_Waters_CC_DIA_M2_5ng	Q15717;Q15717-2	8.30102634714662e-08	55786.81	55429.25	63507.34	53750.81	58767.96	81741.55	72716.64	70996.08	63258.71	56584.34	3
20200311_Exploris_RSLC9_Waters_CC_DIA_M2_5ng	Q15738	0.00117167129536065	8121.501	6968.122	6348.325	8516.479	5131.741	7454.855	6342.096	6443.405	6098.904	5800.011	1
20200311_Exploris_RSLC9_Waters_CC_DIA_M2_5ng	Q15758-1	3.6914418048354e-06	1567.25	1316.696	1589.475	1375.757	1318.78	2421.943	1160.442	2488.306	1506.13	2197.26	1
20200311_Exploris_RSLC9_Waters_CC_DIA_M2_5ng	Q15785	3.88355663144849e-06	272200.2	248299.4	263411.6	245267.9	265930.9	296008.3	224558.1	238291	208452	195749.9	1
20200311_Exploris_RSLC9_Waters_CC_DIA_M2_5ng	Q15813;Q15813-2;Q8WVB6;Q8WVB6-2;Q8WVB6-3	3.34195702542758e-06	17555.73	21720.36	16778.55	19144.34	16958.88	36703.73	31222.64	29182.71	25626.02	22034.47	1
20200311_Exploris_RSLC9_Waters_CC_DIA_M2_5ng	Q15833-1;Q15833-2;Q15833-3	8.70829756249661e-07	52686.27	47743.97	49977.89	41809.5	46017.1	51521.55	39234.52	44024.21	41708.9	32047.31	1
20200311_Exploris_RSLC9_Waters_CC_DIA_M2_5ng	Q15843	5.60872743735374e-05	20809.64	18959.11	22118.22	20555.69	19613.41	17783.64	13138.52	14634.48	12538.33	11674.24	1
20200311_Exploris_RSLC9_Waters_CC_DIA_M2_5ng	Q15942;Q15942-2	5.12111510117108e-08	46771.1	41464.25	47881.73	42045.92	47560.06	64512.81	52205.74	55471.1	44857.01	44813.57	2
20200311_Exploris_RSLC9_Waters_CC_DIA_M2_5ng	Q16181;Q16181-2	1.42870982292849e-07	145864.79	133392.739	143993.96	118375.159	146870.725	142810.21	121855.02	124214.17	105174.82	101006.04	2
20200311_Exploris_RSLC9_Waters_CC_DIA_M2_5ng	Q16186	3.79841413169632e-08	15466.708	15477.169	21003.928	16214.173	17417.968	24861.129	24300.799	24610.636	19646.297	19179.046	2
20200311_Exploris_RSLC9_Waters_CC_DIA_M2_5ng	Q16222-1;Q16222-2;Q16222-3	1.58241166372533e-10	118636.502	110945.509	125156.62	113767.603	123330.956	320868.087	280795.305	294324.166	233986.071	246770.671	6
20200311_Exploris_RSLC9_Waters_CC_DIA_M2_5ng	Q16401;Q16401-2	7.99793823942592e-08	51977	46630.73	49817.81	43622.42	48626.1	82744.46	82035.38	75748.03	66607.66	62416.71	2
20200311_Exploris_RSLC9_Waters_CC_DIA_M2_5ng	Q16512-1;Q16512-2;Q16512-3;Q16513;Q16513-2;Q16513-3	0.00039041560427153	4255.357	4246.091	6444.854	2703.905	4898.516	7334.832	7075.264	7684.327	5277.096	5493.28	1
20200311_Exploris_RSLC9_Waters_CC_DIA_M2_5ng	Q16531	1.73422024918433e-08	137329.827	138941.311	147780.566	136263.523	138642.938	212266.874	187341.975	172394	155881.165	151660.15	7
20200311_Exploris_RSLC9_Waters_CC_DIA_M2_5ng	Q16543	1.15726881245731e-08	98128.857	85823.879	98019.761	83770.937	90287.963	140707.14	118137.85	124372.99	100902.44	102808.66	4
20200311_Exploris_RSLC9_Waters_CC_DIA_M2_5ng	Q16576-1	4.51765436611255e-06	15980.03	17124.53	14958.41	15691.34	15601.58	25757.11	18649.07	23653.27	18023.88	17834.84	1
20200311_Exploris_RSLC9_Waters_CC_DIA_M2_5ng	Q16629;Q16629-2;Q16629-3;Q16629-4	5.93018172630964e-09	46733.28	37101.262	44996.984	39979.58	42378.078	100494.607	87799.86	94451.432	79232.533	76001.145	3
20200311_Exploris_RSLC9_Waters_CC_DIA_M2_5ng	Q16658	1.20937481287471e-10	86259.4	84062.5	95193.87	93590.8	95309.04	274626.1	233906.98	246639.89	216662.65	200100.34	2
20200311_Exploris_RSLC9_Waters_CC_DIA_M2_5ng	Q16698;Q16698-2	3.8236899654029e-08	128755.34	113632.776	133676.761	119364.328	121038.991	210416.37	190228.04	188688.13	165227.34	150648.583	3
20200311_Exploris_RSLC9_Waters_CC_DIA_M2_5ng	Q16718;Q16718-2	3.93374913272543e-06	33879.79	30434.84	36190.65	33488.97	35125.74	92987.13	85839.81	82724.2	75903.59	65617.23	1
20200311_Exploris_RSLC9_Waters_CC_DIA_M2_5ng	Q16719	1.2427480027193e-07	78857.05	71511.053	77251.65	65605.539	74792.5	69406.996	56426.239	58394.803	51220.282	46404.035	2
20200311_Exploris_RSLC9_Waters_CC_DIA_M2_5ng	Q16795	0.000236184222981223	22497.34	21500.98	20573.65	18944.38	20228.76	26083.98	20884.32	21048.17	20652.32	20334.39	1
20200311_Exploris_RSLC9_Waters_CC_DIA_M2_5ng	Q16822-1	5.99328558662054e-07	68509.327	67102.806	69151.92	65973.455	64417.837	67726.889	56650.42	52996.552	42999.071	51063.533	2
20200311_Exploris_RSLC9_Waters_CC_DIA_M2_5ng	Q16851;Q16851-2	3.05861566159608e-09	28589.2	32785.52	34172.77	32921.48	34560.53	41137.14	36515.19	37741.18	32260.22	31972.71	2
20200311_Exploris_RSLC9_Waters_CC_DIA_M2_5ng	Q16881-1;Q16881-2;Q16881-3;Q16881-4;Q16881-5;Q16881-6;Q16881-7	2.51915012724492e-10	82593.8	74915.75	87812.94	75076.91	78010.56	100628.74	88588.77	91425.68	78745.22	77397.5	2
20200311_Exploris_RSLC9_Waters_CC_DIA_M2_5ng	Q16891-2	5.59374918650176e-08	120887.55	113612.14	128516.04	103182.08	117262.04	239176.66	213931.94	215778.43	184746.06	181202.88	4
20200311_Exploris_RSLC9_Waters_CC_DIA_M2_5ng	Q1KMD3	4.57574235425267e-08	139306.32	122150.98	138417.5	116808.36	127589.48	216664.36	198841.4	190638.73	166857.67	164775.52	4
20200311_Exploris_RSLC9_Waters_CC_DIA_M2_5ng	Q29RF7-1;Q29RF7-3	5.33596787855982e-08	26173.43	26303.37	29039.1	21002.99	26435.04	41677.75	38105.6	37048.86	30887.88	28595.88	1
20200311_Exploris_RSLC9_Waters_CC_DIA_M2_5ng	Q2KHT3;Q2KHT3-2	5.15480233360991e-08	70115.89	62171.37	77185.32	60307.15	71624.74	99139.69	82521.29	92166.77	75069.55	71495.38	1
20200311_Exploris_RSLC9_Waters_CC_DIA_M2_5ng	Q2NL82	2.40123427278216e-05	29392.46	21351.06	26485.22	20591.8	26659.1	39027.54	33575.08	35683.74	29340.6	28342.07	1
20200311_Exploris_RSLC9_Waters_CC_DIA_M2_5ng	Q2QD12;Q96AT9;Q96AT9-2;Q96AT9-3;Q96AT9-4;Q96AT9-5	1.31863092014993e-06	27365.15	26814.35	31479.48	24373.21	25107.29	50053.28	44561.34	42250.22	32688.01	36024.91	1
20200311_Exploris_RSLC9_Waters_CC_DIA_M2_5ng	Q2TAY7	3.78610422550263e-08	25767.72	24788.115	24307.4	21876.822	26409.81	48662.98	42898.23	47791.55	36053.59	35894.74	2
20200311_Exploris_RSLC9_Waters_CC_DIA_M2_5ng	Q32MZ4-3	1.15916072109676e-06	11577.55	12721.43	10415.55	12355.18	11563.39	13990.34	12647.49	12691.57	13232.99	12336.73	1
20200311_Exploris_RSLC9_Waters_CC_DIA_M2_5ng	Q3LXA3	2.48734751013452e-10	6283.145	6746.573	6633.32	4647.8634	5294.5404	5275.2585	4561.6917	5605.416	3696.8532	4895.496	2
20200311_Exploris_RSLC9_Waters_CC_DIA_M2_5ng	Q3MHD2;Q3MHD2-2	3.15187418561778e-07	15529.109	15362.217	17677.727	14380.154	17616.187	31187.29	25479.27	26789.529	20689.67	19581.276	2
20200311_Exploris_RSLC9_Waters_CC_DIA_M2_5ng	Q3ZCQ8;Q3ZCQ8-2	6.34670414927517e-08	14349.385	12314.772	12740.841	12631.149	13096.712	22265.33	20732.56	16266.163	15921.202	13435.825	2
20200311_Exploris_RSLC9_Waters_CC_DIA_M2_5ng	Q494V2-1;Q494V2-2	2.14787640121764e-08	621314.3	575373.3	649708	568616.4	628960.6	101836.3	81210.86	54923.39	52640.29	45100.16	1
20200311_Exploris_RSLC9_Waters_CC_DIA_M2_5ng	Q4G0J3;Q4G0J3-3	3.99108155818766e-06	10686.19	8001.43	9110.427	7939.095	7991.288	8105.938	7549.092	7139.584	5721.29	5993.888	1
20200311_Exploris_RSLC9_Waters_CC_DIA_M2_5ng	Q4VC31	3.19063697129571e-05	23538.52	20119.67	22619.11	21923.7	24842.73	40358.32	37532.34	37054.12	29216.79	30896.39	1
20200311_Exploris_RSLC9_Waters_CC_DIA_M2_5ng	Q53EL6-1;Q53EL6-2	3.70385872598011e-06	14728.06	11697.28	18365.77	14195.7	14514.52	16023.05	13066.83	16596.21	12141.06	12173.41	1
20200311_Exploris_RSLC9_Waters_CC_DIA_M2_5ng	Q53GS7-1;Q53GS7-2	1.9490553144375e-06	8350.563	10531.54	10465.83	9333.604	10158.79	15756.98	12527.01	12292.36	11391.43	12060.65	1
20200311_Exploris_RSLC9_Waters_CC_DIA_M2_5ng	Q53GS9;Q53GS9-3	2.07205073120816e-07	21120.559	22222.686	25792.797	20317.124	24856.565	40146.719	32014.293	30506.347	26623.009	26540.933	2
20200311_Exploris_RSLC9_Waters_CC_DIA_M2_5ng	Q5H9R7-1;Q5H9R7-2;Q5H9R7-3;Q5H9R7-4;Q5H9R7-5;Q5H9R7-6	8.52963479459882e-07	26885.07	23987.92	28992.92	25317	27211.49	34112.78	32715.37	33297.13	27297.98	30042.12	1
20200311_Exploris_RSLC9_Waters_CC_DIA_M2_5ng	Q5JTH9-1;Q5JTH9-2;Q5JTH9-3	3.00273704193189e-05	25205.28	20981.53	22358.78	25177.24	22460.48	35339.17	31189.42	27484.78	25685.13	25096.33	1
20200311_Exploris_RSLC9_Waters_CC_DIA_M2_5ng	Q5JTZ9	1.12032901539761e-05	12085.82	12481.42	14737.35	11459.83	10800.11	19087.64	13755.11	15133.5	13759.11	13754.4	1
20200311_Exploris_RSLC9_Waters_CC_DIA_M2_5ng	Q5RKV6	0.00019485383571762	26480.84	21850.72	28257.46	24940.29	26526.37	44256.15	37084.26	39954.54	31477.53	37751.51	1
20200311_Exploris_RSLC9_Waters_CC_DIA_M2_5ng	Q5SW79-1;Q5SW79-2;Q5SW79-3	2.20476417688803e-06	10549.96	10196.47	10778.37	11291.31	14155.83	20298.76	18204.11	19352.05	14263.96	14961.02	1
20200311_Exploris_RSLC9_Waters_CC_DIA_M2_5ng	Q5T4S7-1;Q5T4S7-2;Q5T4S7-3;Q5T4S7-4	1.41173860905917e-05	25394.2	20576.34	24316.3	20771.29	20840.28	36082.86	28824.57	31579.34	26857.85	27529.33	1
20200311_Exploris_RSLC9_Waters_CC_DIA_M2_5ng	Q5VTL8	1.07350477795379e-06	36982.649	36108.545	40828.14	35764.184	38951.13	58336.31	52692.14	51425.29	44313.33	42097.1	2
20200311_Exploris_RSLC9_Waters_CC_DIA_M2_5ng	Q6FI81-1	4.90979770628745e-05	201874.75	175333.77	210335.02	175664.92	184258.07	225414.73	197030.33	213105.73	170645.15	180089.93	2
20200311_Exploris_RSLC9_Waters_CC_DIA_M2_5ng	Q6IBS0	6.76830431860477e-08	220324	202737.767	231371.75	193486.463	217299.68	227368.25	198803.49	194039.33	168415.25	166602.63	3
20200311_Exploris_RSLC9_Waters_CC_DIA_M2_5ng	Q6NUK1;Q6NUK1-2	4.73788463474658e-06	155821.38	143160.39	164154.85	148066.68	153873.09	179696.24	147991.04	152466.05	130136.95	129523.37	3
20200311_Exploris_RSLC9_Waters_CC_DIA_M2_5ng	Q6NXE6-1;Q6NXE6-2	2.55476949519949e-06	10347.06	11378.55	11424.79	11538.03	12064.7	27426.21	18315.42	21105.25	15732.09	23529.74	1
20200311_Exploris_RSLC9_Waters_CC_DIA_M2_5ng	Q6P161	2.7622897758698e-05	53720.72	50313.21	65499.7	54832.54	58099.22	82933.46	70060.48	74841.08	60214.82	61105.69	1
20200311_Exploris_RSLC9_Waters_CC_DIA_M2_5ng	Q6P2Q9	3.20232715012698e-08	269304.396	260937.16	272642.798	261578.762	269232.093	493086.991	412124.638	439966.2	374366.097	373744.307	14
20200311_Exploris_RSLC9_Waters_CC_DIA_M2_5ng	Q6P3X3	2.1717519384408e-05	20134	19400.05	20249.34	20670.65	25022.29	40934.73	35898.15	37374.79	32410.55	34522.46	1
20200311_Exploris_RSLC9_Waters_CC_DIA_M2_5ng	Q6PD62	9.95524211019149e-06	29054.43	27351.51	27702.23	21794.02	24763.17	41641.89	36510.26	44068.09	33115.2	28363.38	1
20200311_Exploris_RSLC9_Waters_CC_DIA_M2_5ng	Q6PD74;Q6PD74-2	8.37194001951035e-07	17033.24	14539.25	15675.39	13977.99	14926.18	27532.54	16599.23	18814.61	20777.29	18615.37	1
20200311_Exploris_RSLC9_Waters_CC_DIA_M2_5ng	Q6PKG0-1	7.45720841950558e-10	99666.16	86715.86	97989.09	93354.21	97305.87	127360.95	112126.78	111676.66	99718.09	92091.65	3
20200311_Exploris_RSLC9_Waters_CC_DIA_M2_5ng	Q6YN16;Q6YN16-2	4.89210445487025e-06	53872.15	52657.48	58258.91	50066.48	54616.9	66702.41	60300.3	54801.72	46228.97	46233.17	2
20200311_Exploris_RSLC9_Waters_CC_DIA_M2_5ng	Q70J99-1;Q70J99-3	7.62132182485394e-06	6494.294	7083.788	8631.937	7754.717	8675.389	15708.106	11453.429	12773.144	10722.434	9688.159	2
20200311_Exploris_RSLC9_Waters_CC_DIA_M2_5ng	Q7KZF4	7.14909593216001e-09	303134.065	295292.329	317019.553	283604.567	312926.789	678727.726	563950.053	602252.185	516435.334	510042.086	14
20200311_Exploris_RSLC9_Waters_CC_DIA_M2_5ng	Q7L014	7.6214746826402e-08	167489.03	160560.26	178668.669	165003.662	164267.658	218229.77	195920.84	189911.41	168053.29	170117.35	6
20200311_Exploris_RSLC9_Waters_CC_DIA_M2_5ng	Q7L0Y3	1.09782118426556e-06	55410.2	49701.06	57601.14	49004.38	50038.01	44725.87	43875.64	40171.95	37554.23	33738.6	1
20200311_Exploris_RSLC9_Waters_CC_DIA_M2_5ng	Q7L1Q6-1;Q7L1Q6-2;Q7L1Q6-3;Q7L1Q6-4	7.41589441809363e-08	90024.05	78281.09	89406.58	78191.38	89878.45	136161.23	110923.76	118810.41	101081.7	96757.09	3
20200311_Exploris_RSLC9_Waters_CC_DIA_M2_5ng	Q7L576-1;Q96F07;Q96F07-2	8.12828443731613e-08	18527.376	19103.152	16715.441	14704.118	17936.498	28438.12	21602.48	25455.56	20493.18	18922.596	2
20200311_Exploris_RSLC9_Waters_CC_DIA_M2_5ng	Q7L9L4;Q7L9L4-2;Q9H8S9-1	1.14566510126055e-07	4410.776	4563.816	3021.558	4469.326	4811.229	10845.47	9035.658	11363.41	7501.779	7833.89	1
20200311_Exploris_RSLC9_Waters_CC_DIA_M2_5ng	Q7RTV0	8.16200566643241e-08	45332.86	47412.26	51058.06	42936.32	49193.81	93629.42	82258.63	86360.07	73066.22	69506.8	1
20200311_Exploris_RSLC9_Waters_CC_DIA_M2_5ng	Q7Z2W4	1.50097351392437e-07	26099.71	27412.271	29292.248	23716.601	27099.292	38838.327	33867.296	34895.523	30084.481	27954.785	2
20200311_Exploris_RSLC9_Waters_CC_DIA_M2_5ng	Q7Z2W9	8.97425656170192e-06	15397.14	15114.7	18741.96	15892.62	18310.78	23405.11	22530.05	23281.69	18170.67	19754.54	1
20200311_Exploris_RSLC9_Waters_CC_DIA_M2_5ng	Q7Z2Z2;Q7Z2Z2-2	2.06718016252184e-05	22781.94	23949.73	25809.62	26594.47	26057.17	35384.7	31744.94	32695.27	25271.91	28529.57	1
20200311_Exploris_RSLC9_Waters_CC_DIA_M2_5ng	Q7Z3B4;Q7Z3B4-2;Q7Z3B4-3	1.05281042533807e-07	13549.51	12194.13	13529.52	12837.6	13852.43	26714.94	22588.58	25226.66	19585.35	19773.7	1
20200311_Exploris_RSLC9_Waters_CC_DIA_M2_5ng	Q7Z6Z7;Q7Z6Z7-2;Q7Z6Z7-3	6.72591610296147e-06	173862.661	164605.427	171552.315	155235.707	175155.074	331766.624	274114.673	295828.51	262102.414	250126.927	3
20200311_Exploris_RSLC9_Waters_CC_DIA_M2_5ng	Q7Z7H8;Q7Z7H8-2	1.82542450930165e-05	25811.49	24688.55	25595.96	22620.84	23183.37	34356.17	28439.9	34910.19	26012.88	24841.61	1
20200311_Exploris_RSLC9_Waters_CC_DIA_M2_5ng	Q86U42-1;Q86U42-2;Q92843-2	3.78652378335655e-07	94108.27	80901.87	91378.53	79375.24	94413.76	243103.3	215764.99	221147.86	188196.91	194728.38	2
20200311_Exploris_RSLC9_Waters_CC_DIA_M2_5ng	Q86U44;Q86U44-2	0.0024345039220948	3582.387	4242.96	3459.745	3512.122	2699.665	5429.233	3953.023	5229.264	4429.955	4713.471	1
20200311_Exploris_RSLC9_Waters_CC_DIA_M2_5ng	Q86U90	1.37826645261527e-05	11639.17	10823.12	12650.17	12660.77	15343.55	21763.94	17825.77	19295.1	15221.99	15352.04	1
20200311_Exploris_RSLC9_Waters_CC_DIA_M2_5ng	Q86UK7-1;Q86UK7-2;Q86UK7-3	1.78900484791108e-05	18360.139	13097.695	17624.6	14038.31	17555.133	30550.366	22626.576	25683.523	26973.658	18632.841	2
20200311_Exploris_RSLC9_Waters_CC_DIA_M2_5ng	Q86UP2-1;Q86UP2-2;Q86UP2-3;Q86UP2-4	6.80417471671559e-05	62345.16	54872.98	65831.13	58360.11	63536.25	85895.92	80831.76	77680.09	64773.96	72158.21	1
20200311_Exploris_RSLC9_Waters_CC_DIA_M2_5ng	Q86UX7;Q86UX7-2	5.17335204281026e-08	75315.269	78877.51	92338.3	77359.236	85588.073	130359.851	112019.008	114521.562	101107.133	96927.578	4
20200311_Exploris_RSLC9_Waters_CC_DIA_M2_5ng	Q86V81	1.79323303827435e-06	63166.428	48744.782	60697.76	59670.45	58203.547	97992.85	76260.68	79378.4	72627	67434.259	2
20200311_Exploris_RSLC9_Waters_CC_DIA_M2_5ng	Q86VM9	8.59842410974939e-08	56534.747	54590.303	65568.275	56972.489	59669.371	136799.09	115025.42	116615.85	94996.95	107802.96	3
20200311_Exploris_RSLC9_Waters_CC_DIA_M2_5ng	Q86VP6-1	1.38170328727204e-07	189500.988	166118.947	191403.362	170344.334	180429.845	220113.3	183542.333	189937.814	156814.638	156851.926	6
20200311_Exploris_RSLC9_Waters_CC_DIA_M2_5ng	Q86WB0;Q86WB0-2;Q86WB0-3	6.81978088296124e-05	14932.41	12741.57	13948.42	12904.54	14148.42	26247.78	21878.94	22546.44	18248.97	17465.45	1
20200311_Exploris_RSLC9_Waters_CC_DIA_M2_5ng	Q86X55;Q86X55-1	2.34483818654818e-05	27567.47	25446.01	29109.81	27755.99	31612.87	49600.3	46341.04	43167.88	39449.99	42119.06	1
20200311_Exploris_RSLC9_Waters_CC_DIA_M2_5ng	Q86XP3-1;Q86XP3-2	6.96767439279168e-08	21265.3	20163.48	25454.91	19233.17	21116.12	35817.31	27474.91	29928.09	21243.79	22481.36	1
20200311_Exploris_RSLC9_Waters_CC_DIA_M2_5ng	Q86Y56;Q86Y56-3	4.71240583863579e-06	23810.82	20617.62	23427.21	18211.84	21975.55	46484.69	43109.96	37075.82	34657.54	38509.07	1
20200311_Exploris_RSLC9_Waters_CC_DIA_M2_5ng	Q8IUE6	2.55201505324861e-12	465877.5	448137.88	514043.1	433150.16	457568.33	809508.8	648429.41	719427.79	530542	578090.01	2
20200311_Exploris_RSLC9_Waters_CC_DIA_M2_5ng	Q8IUR0	4.29686599919937e-06	8646.097	6808.549	10756.37	8822.185	8382.684	14756.2	13765.6	13291.36	13231.04	11958.97	1
20200311_Exploris_RSLC9_Waters_CC_DIA_M2_5ng	Q8IVT2	1.14876455040796e-07	24662.755	24094.426	26023.994	21028.558	22162.573	29930.489	26630.828	24297.982	20397.113	21438.346	2
20200311_Exploris_RSLC9_Waters_CC_DIA_M2_5ng	Q8IWA0	6.32263685019945e-05	9915.873	10190.84	12245.92	8675.076	10894.88	17720.07	13138.53	15574.67	13300.94	12456.96	1
20200311_Exploris_RSLC9_Waters_CC_DIA_M2_5ng	Q8IWS0-1;Q8IWS0-2;Q8IWS0-3;Q8IWS0-4;Q8IWS0-5	3.28624037275849e-07	61066.87	56567.5	66112.15	57474.67	61811.21	80295.15	71566.51	69534.95	59136.12	55846.62	2
[truncated: 11,904 more rows]
