# Supplementary material for: Comparative Proteome Signatures of Trace Samples by Multiplexed Data-Independent Acquisition
Source: Mol Cell Proteomics. 2021 Nov 15;21(1):100177. doi: 10.1016/j.mcpro.2021.100177 (PMC8717550; doi:10.1016/j.mcpro.2021.100177)
Supplement: Supplemental Data S6 [file mmc6.xls]

PG.NrOfModifiedSequencesMeasured	PG.ProteinAccessions	PG.Qvalue	PEP.IsProteotypic	PEP.StrippedSequence	PEP.UsedForProteinGroupQuantity
3	A8MWD9;P62308	5,12834183520296E-42	False	AHPPELK	True
6	E9PAV3;E9PAV3-2;Q13765-1	4,82403000847227E-38	False	SPASDTYIVFGEAK	True
6	E9PAV3;E9PAV3-2;Q13765-1	4,82403000847227E-38	False	DIELVMSQANVSR	True
4	O00148	3,04178551563784E-15	False	ELAFQISK	True
4	O00148	3,04178551563784E-15	False	DIRPVCR	True
1	O00264;O00264-2	3,42342072819071E-05	False	DFTPAELR	True
9	O00299	7,10593048620771E-18	True	YLSNAYAR	True
9	O00299	7,10593048620771E-18	True	IGNCPFSQR	True
9	O00299	7,10593048620771E-18	True	IEEFLEAVLCPPR	True
9	O00299	7,10593048620771E-18	True	RTETVQK	False
2	O00422	2,30653719035579E-18	True	VTQEEIK	True
3	O00541-1;O00541-2	4,30172282764626E-16	False	GIYPHEPK	True
3	O00541-1;O00541-2	4,30172282764626E-16	False	LQLSLADFR	True
9	O00571;O00571-2	4,61869296774442E-17	False	YLVLDEADR	True
3	O14684	2,94635477992815E-29	True	SDPDVER	True
4	O14744	2,03717193192943E-23	False	TLCDYSK	True
6	O14818-1	5,82150862436411E-29	False	DIVVLGVEK	True
6	O14818-1	5,82150862436411E-29	False	LTVEDPVTVEYITR	True
6	O14818-1	5,82150862436411E-29	False	ILNPEEIEK	True
3	O14950;P19105	1,5686180327E-12	False	LNGTDPEDVIR	True
1	O14976	7,83804195080878E-11	True	LLSNEEEK	True
3	O14979-1;O14979-2;O14979-3	1,62537201434467E-20	False	DLTEYLSR	True
3	O14979-1;O14979-2;O14979-3	1,62537201434467E-20	False	VFVGGLSPDTSEEQIK	True
10	O14980	1,53582604342171E-26	True	DFEEYPEHR	True
10	O14980	1,53582604342171E-26	True	TSSDPTCVEK	True
10	O14980	1,53582604342171E-26	True	DLLGLCEQK	True
10	O14980	1,53582604342171E-26	True	EFAGEDTSDLFLEER	False
5	O15067	4,35547392792199E-17	True	SLGLQLPDGQR	True
8	O15355	7,07973000454198E-16	True	EEPGSDSGTTAVVALIR	True
3	O15371;O15371-2;O15371-3	8,32471691986443E-16	False	TLNEWDSR	True
3	O15479	1,53237180989605E-26	True	QVPSSDPPR	True
3	O43175	3,51749845513963E-17	True	DLPLLLFR	True
3	O43175	3,51749845513963E-17	True	QADVNLVNAK	True
9	O43242	2,36887764707419E-22	True	EEAATGGGSTGEADGK	True
9	O43242	2,36887764707419E-22	True	TAAAAAEHSQR	True
2	O43290	3,0126158693426E-11	True	ADDLLPLGDQTQDGDFGSR	True
10	O43390-1	4,85393890108328E-33	False	TGYTLDVTTGQR	True
10	O43390-1	4,85393890108328E-33	False	EAAQEAVK	True
10	O43390-1	4,85393890108328E-33	False	TLIEAGLPQK	True
10	O43390-1	4,85393890108328E-33	False	ENILEEFSK	False
4	O43447	1,56546236821179E-17	False	DGVPIGYK	True
1	O43670-1;O43670-2;O43670-3;O43670-4	1,20040532155755E-41	False	ILIQHQK	True
1	O43681	0,000271402358592877	True	LLNFPTIVER	True
23	O43707	1,41625855385428E-25	False	DGLAFNALIHR	True
23	O43707	1,41625855385428E-25	False	EAILAIHK	True
23	O43707	1,41625855385428E-25	False	ASFNHFDK	True
23	O43707	1,41625855385428E-25	False	SFSTALYGESDL	False
23	O43707	1,41625855385428E-25	True	LVSIGAEEIVDGNAK	False
23	O43707	1,41625855385428E-25	False	STLPDADRER	False
4	O43719	4,1873685551714E-11	True	LHVEVAK	True
4	O43852;O43852-3	1,14558330021571E-17	False	EQFVEFR	True
9	O60506;O60506-2;O60506-3;O60506-4	1,17639163796388E-21	False	LMMDPLTGLNR	True
6	O60664-1;O60664-3;O60664-4	1,98241094998412E-22	False	DTVATQLSEAVDATR	True
10	O60814;P57053;P58876;P62807;Q5QNW6-1;Q5QNW6-2;Q93079;Q99877;Q99879;Q99880	4,16458993712822E-43	False	EIQTAVR	True
10	O60814;P57053;P58876;P62807;Q5QNW6-1;Q5QNW6-2;Q93079;Q99877;Q99879;Q99880	4,16458993712822E-43	False	LLLPGELAK	True
10	O60814;P57053;P58876;P62807;Q5QNW6-1;Q5QNW6-2;Q93079;Q99877;Q99879;Q99880	4,16458993712822E-43	False	HAVSEGTK	True
10	O60814;P57053;P58876;P62807;Q5QNW6-1;Q5QNW6-2;Q93079;Q99877;Q99879;Q99880	4,16458993712822E-43	False	QVHPDTGISSK	False
10	O60814;P57053;P58876;P62807;Q5QNW6-1;Q5QNW6-2;Q93079;Q99877;Q99879;Q99880	4,16458993712822E-43	False	AMGIMNSFVNDIFER	False
10	O60814;P57053;P58876;P62807;Q5QNW6-1;Q5QNW6-2;Q93079;Q99877;Q99879;Q99880	4,16458993712822E-43	False	RSTITSR	False
9	O60841	5,20980538868173E-29	True	DELIHELK	True
9	O60841	5,20980538868173E-29	True	IEPIPGESPK	True
9	O60841	5,20980538868173E-29	True	AETPTAAEDDNEGDK	True
5	O60884	4,37941512226879E-20	True	ILEVHVDK	True
5	O75083	5,37733419889978E-16	True	YAPSGFYIASGDVSGK	True
4	O75347	2,56456360050151E-17	False	QAEILQESR	True
4	O75347	2,56456360050151E-17	True	DLEEAEEYK	True
29	O75369-1;O75369-2;O75369-8;O75369-9	1,14993028224239E-29	False	AEITFDDHK	True
29	O75369-1;O75369-2;O75369-8;O75369-9	1,14993028224239E-29	False	AEISCIDNK	True
5	O75390	1,056539317147E-18	True	GFSIPECQK	True
1	O75436-1;O75436-2	4,82955755299819E-15	False	ELALPGELTQSR	True
2	O75475-1;O75475-2;O75475-3	5,21989273754038E-13	False	QPCPSESDIITEEDK	True
6	O75489	9,42427815012733E-18	False	SLVDLTAVDVPTR	True
10	O75533-1	7,10823386046171E-18	True	AIVNVIGMHK	True
6	O75534;O75534-2;O75534-3;O75534-4	4,61508095147156E-18	False	EAEDGIIAYDDCGVK	True
1	O75608;O75608-2	1,09510443735135E-16	False	ALIDQEVK	True
16	O75643-1	1,17710898058437E-17	True	GNIIISTPEK	True
16	O75643-1	1,17710898058437E-17	True	FNDPHVK	True
16	O75643-1	1,17710898058437E-17	False	ITDYGGDK	True
16	O75643-1	1,17710898058437E-17	True	ESIEEPSAK	False
16	O75643-1	1,17710898058437E-17	True	GTQVYSPEK	False
1	O75663	5,7292390861734E-06	True	IDPNPADSQK	True
5	O75821	8,65117769408916E-24	True	VTNLSEDTR	True
1	O75828;P16152;P16152-2	9,40905556806952E-17	False	GQAAVQQLQAEGLSPR	True
4	O76003	7,34230065191723E-17	True	ELPQVSFVK	True
5	O76021	1,99204713455489E-33	False	AAESETPGK	True
5	O76021	1,99204713455489E-33	True	DEPNSTPEK	True
5	O76021	1,99204713455489E-33	False	ALPASETPK	True
5	O76094	1,24504670622224E-15	False	DDVTALHCK	True
8	O95232-1	6,33802257448818E-18	True	VDDHLMGK	True
8	O95232-1	6,33802257448818E-18	True	SDLGPCEK	True
4	O95336	1,32698262534053E-21	True	LLTVPFEK	True
7	O95373	6,20730823756754E-22	True	SDQNLQTALELTR	True
1	O95433;O95433-2	8,13473867312306E-19	False	LDGEASINNR	True
1	O95777	1,0574147830931E-14	True	AEPLNSVAH	True
8	O95816	1,04235415638191E-16	False	TLQQNAESR	True
4	O95831-1;O95831-3	8,27909137620353E-20	False	LFNIHED	True
1	O95881	3,69504988025237E-13	True	ILFLDPSGK	True
9	P00338-1;P00338-3	4,35947475185573E-32	False	VIGSGCNLDSAR	True
9	P00338-1;P00338-3	4,35947475185573E-32	False	DYNVTANSK	True
9	P00338-1;P00338-3	4,35947475185573E-32	False	FIIPNVVK	True
9	P00338-1;P00338-3	4,35947475185573E-32	False	EEQTPQNK	False
9	P00338-1;P00338-3	4,35947475185573E-32	False	DLADELALVDVIEDK	False
3	P00367	2,1303138322992E-06	False	GASIVEDK	True
6	P00390;P00390-2;P00390-3	3,34270913839158E-20	False	AAVVESHK	True
1	P00403	5,44327808823776E-05	True	IFEMGPVFTL	True
1	P00441	8,17411187653294E-22	True	TLVVHEK	True
3	P00491	9,28268636806317E-17	True	LGADAVGMSTVPEVIVAR	True
7	P00505	1,85449183731654E-16	False	IAAAILNTPDLR	True
13	P00558	3,97088160649983E-34	False	LGDVYVNDAFGTAHR	True
13	P00558	3,97088160649983E-34	False	DCVGPEVEK	True
13	P00558	3,97088160649983E-34	False	ELNYFAK	True
13	P00558	3,97088160649983E-34	False	NNQITNNQR	False
13	P00558	3,97088160649983E-34	False	VDFNVPMK	False
6	P00966	8,27576563135754E-21	True	EDFEEAR	True
6	P00966	8,27576563135754E-21	True	QVEIAQR	True
2	P01024	3,34753967607652E-17	True	LPYSVVR	True
7	P02008	8,36388828302455E-24	True	VVAAVGDAVK	True
7	P02008	8,36388828302455E-24	True	LFLSHPQTK	True
7	P02008	8,36388828302455E-24	True	ISTQADTIGTETLER	True
4	P02100	9,02429113574325E-20	True	VHFTAEEK	True
21	P02545	1,51476900151372E-31	False	LLEGEEER	True
21	P02545	1,51476900151372E-31	False	AAYEAELGDAR	True
21	P02545	1,51476900151372E-31	False	EELDFQK	True
21	P02545	1,51476900151372E-31	False	DLEALLNSK	False
21	P02545	1,51476900151372E-31	False	IDSLSAQLSQLQK	False
21	P02545	1,51476900151372E-31	False	SVGGSGGGSFGDNLVTR	False
21	P02545	1,51476900151372E-31	False	NIYSEELR	False
21	P02545	1,51476900151372E-31	False	LALDMEIHAYR	False
21	P02545	1,51476900151372E-31	False	AQHEDQVEQYK	False
21	P02545	1,51476900151372E-31	False	TALINSTGEEVAMR	False
1	P02656	1,03209793510029E-16	True	DALSSVQESQVAQQAR	True
13	P02786	1,53944899164839E-28	True	SGVGTALLLK	True
13	P02786	1,53944899164839E-28	True	LLNENSYVPR	True
13	P02786	1,53944899164839E-28	True	EEPGEDFPAAR	True
13	P02786	1,53944899164839E-28	True	AVLGTSNFK	False
13	P02786	1,53944899164839E-28	False	DAWGPGAAK	False
13	P02786	1,53944899164839E-28	True	DENLALYVENQFR	False
8	P04040	6,36503197667133E-24	True	LSQEDPDYGIR	True
8	P04040	6,36503197667133E-24	True	VFEHIGK	True
8	P04040	6,36503197667133E-24	True	ADVLTTGAGNPVGDK	True
14	P04075	6,80046226278888E-28	False	LQSIGTENTEENR	True
14	P04075	6,80046226278888E-28	False	LQSIGTENTEENRR	True
14	P04075	6,80046226278888E-28	False	ALQASALK	True
14	P04075	6,80046226278888E-28	False	AAQEEYVK	False
14	P04075	6,80046226278888E-28	False	QLLLTADDR	False
14	P04075	6,80046226278888E-28	False	GILAADESTGSIAK	False
14	P04075	6,80046226278888E-28	False	ADDGRPFPQVIK	False
2	P04080	2,07405208270045E-25	True	HDELTYF	True
2	P04080	2,07405208270045E-25	True	VHVGDEDFVHLR	True
11	P04083	1,57726567911353E-33	True	GTDVNVFNTILTTR	True
11	P04083	1,57726567911353E-33	True	TPAQFDADELR	True
11	P04083	1,57726567911353E-33	True	SEDFGVNEDLADSDAR	True
11	P04083	1,57726567911353E-33	True	DITSDTSGDFR	False
11	P04083	1,57726567911353E-33	True	SEIDMNDIK	False
4	P04183	1,4970635670859E-16	True	EVEVIGGADK	True
8	P04406-1;P04406-2	1,74110223564525E-40	False	TVDGPSGK	True
8	P04406-1;P04406-2	1,74110223564525E-40	False	QASEGPLK	True
8	P04406-1;P04406-2	1,74110223564525E-40	False	LVINGNPITIFQER	True
8	P04406-1;P04406-2	1,74110223564525E-40	False	IISNASCTTNCLAPLAK	False
8	P04406-1;P04406-2	1,74110223564525E-40	False	GALQNIIPASTGAAK	False
8	P04406-1;P04406-2	1,74110223564525E-40	False	AGAHLQGGAK	False
1	P04632	5,13602531951775E-19	True	TDGFGIDTCR	True
5	P04792	1,34285641014104E-20	True	DGVVEITGK	True
5	P04792	1,34285641014104E-20	True	AQLGGPEAAK	True
8	P04843	1,25679697399901E-18	True	SEDLLDYGPFR	True
3	P05141	1,1669867666074E-28	False	GLGDCLVK	True
6	P05198	2,32204179875763E-18	True	LTPQAVK	True
4	P05387	2,03287929924355E-23	True	VISELNGK	True
4	P05387	2,03287929924355E-23	True	ILDSVGIEADDDRLNK	True
7	P05455	1,94929541154572E-22	True	FVETPGQK	True
7	P05455	1,94929541154572E-22	True	LEEDAEMK	True
12	P05783	3,56344317998133E-27	True	AQIFANTVDNAR	True
12	P05783	3,56344317998133E-27	True	TVQSLEIDLDSMR	True
12	P05783	3,56344317998133E-27	True	SLGSVQAPSYGAR	True
12	P05783	3,56344317998133E-27	True	QSVENDIHGLR	False
12	P05783	3,56344317998133E-27	True	EELLFMK	False
12	P05783	3,56344317998133E-27	False	IVLQIDNAR	False
20	P05787;P05787-2	6,58909760256197E-41	False	ASLEAAIADAEQR	True
20	P05787;P05787-2	6,58909760256197E-41	False	FLEQQNK	True
20	P05787;P05787-2	6,58909760256197E-41	False	QLYEEEIR	True
20	P05787;P05787-2	6,58909760256197E-41	False	AQYEDIANR	False
20	P05787;P05787-2	6,58909760256197E-41	False	EYQELMNVK	False
20	P05787;P05787-2	6,58909760256197E-41	False	DVDEAYMNK	False
20	P05787;P05787-2	6,58909760256197E-41	False	YEDEINK	False
20	P05787;P05787-2	6,58909760256197E-41	False	ELQSQISDTSVVLSMDNSR	False
4	P06132	3,69619368825325E-17	True	AAQDFFSTCR	True
3	P06454-1;P06454-2	5,63645395627594E-23	False	EVVEEAENGR	True
11	P06576	1,7866851192398E-24	True	VLDSGAPIK	True
11	P06576	1,7866851192398E-24	True	IGLFGGAGVGK	True
11	P06576	1,7866851192398E-24	True	FTQAGSEVSALLGR	True
11	P06576	1,7866851192398E-24	True	AIAELGIYPAVDPLDSTSR	False
2	P06703	4,86012445908294E-28	True	LQDAEIAR	True
17	P06733-1	7,85215198352801E-38	True	LNVTEQEK	True
17	P06733-1	7,85215198352801E-38	False	IEEELGSK	True
17	P06733-1	7,85215198352801E-38	True	GNPTVEVDLFTSK	True
17	P06733-1	7,85215198352801E-38	False	SCNCLLLK	False
17	P06733-1	7,85215198352801E-38	False	LAQANGWGVMVSHR	False
17	P06733-1	7,85215198352801E-38	False	VVIGMDVAASEFFR	False
17	P06733-1	7,85215198352801E-38	False	LAMQEFMILPVGAANFR	False
12	P06744;P06744-2	4,45048424182898E-33	False	SPEDLER	True
12	P06744;P06744-2	4,45048424182898E-33	False	NLVTEDVMR	True
12	P06744;P06744-2	4,45048424182898E-33	False	TFTTQETITNAETAK	True
12	P06744;P06744-2	4,45048424182898E-33	False	DVMPEVNK	False
7	P06748;P06748-3	4,83718261821272E-31	False	TVSLGAGAK	True
7	P06748;P06748-3	4,83718261821272E-31	False	GPSSVEDIK	True
7	P06753-2	3,85031856664357E-34	False	IQVLQQQADDAEER	True
7	P06753-2	3,85031856664357E-34	False	EMDEQIR	True
7	P06753-2	3,85031856664357E-34	False	EQAEAEVASLNR	True
7	P06753-2	3,85031856664357E-34	False	EEHLCTQR	False
1	P06899;P23527;P33778;Q16778	5,67505317594599E-41	False	ESYSIYVYK	True
5	P07195	1,14454675167654E-27	True	DDEVAQLK	True
5	P07195	1,14454675167654E-27	True	LIAPVAEEEATVPNNK	True
5	P07195	1,14454675167654E-27	True	GLTSVINQK	True
5	P07195	1,14454675167654E-27	True	DYSVTANSK	False
5	P07195	1,14454675167654E-27	True	FIIPQIVK	False
10	P07237	5,60434811462011E-30	True	VDATEESDLAQQYGVR	True
10	P07237	5,60434811462011E-30	True	SVSDYDGK	True
10	P07237	5,60434811462011E-30	True	ALAPEYAK	True
10	P07237	5,60434811462011E-30	True	DVESDSAK	False
11	P07355;P07355-2	8,52615176874746E-26	False	AEDGSVIDYELIDQDAR	True
11	P07355;P07355-2	8,52615176874746E-26	False	GVDEVTIVNILTNR	True
11	P07355;P07355-2	8,52615176874746E-26	False	DALNIETAIK	True
11	P07355;P07355-2	8,52615176874746E-26	False	TNQELQEINR	False
11	P07355;P07355-2	8,52615176874746E-26	False	ALLYLCGGDD	False
11	P07355;P07355-2	8,52615176874746E-26	False	QDIAFAYQR	False
1	P07437	1,65466917186631E-25	True	ALTVPELTQQVFDAK	True
4	P07602-1;P07602-2;P07602-3	3,32951296210761E-21	False	SLPCDICK	True
6	P07737	2,56698234130178E-22	True	TLVLLMGK	True
6	P07737	2,56698234130178E-22	True	DSLLQDGEFSMDLR	True
6	P07737	2,56698234130178E-22	True	SSFYVNGLTLGGQK	True
6	P07737	2,56698234130178E-22	True	TFVNITPAEVGVLVGK	False
13	P07814	8,00073862093723E-20	True	VIDPVAPR	True
11	P07900;P07900-2	8,4723472311757E-20	False	FYEQFSK	True
11	P07900;P07900-2	8,4723472311757E-20	False	DQVANSAFVER	True
11	P07900;P07900-2	8,4723472311757E-20	False	NPDDITNEEYGEFYK	True
11	P07900;P07900-2	8,4723472311757E-20	False	YYTSASGDEMVSLK	False
5	P07910-1;P07910-2	1,98738148809768E-29	False	GDDLQAIK	True
5	P07910-1;P07910-2	1,98738148809768E-29	False	GFAFVQYVNER	True
5	P07910-1;P07910-2	1,98738148809768E-29	False	SDVEAIFSK	True
5	P07910-1;P07910-2	1,98738148809768E-29	False	IVGCSVHK	False
4	P08174-1;P08174-2;P08174-3;P08174-4;P08174-5;P08174-6;P08174-7	2,48521340607876E-27	False	SCPNPGEIR	True
4	P08195;P08195-2;P08195-3;P08195-4	2,00837435997049E-20	False	VILDLTPNYR	True
21	P08238	2,91946488254676E-41	False	YIDQEELNK	True
21	P08238	2,91946488254676E-41	False	EDQTEYLEER	True
21	P08238	2,91946488254676E-41	False	IDIIPNPQER	True
21	P08238	2,91946488254676E-41	False	YESLTDPSK	False
21	P08238	2,91946488254676E-41	False	EQVANSAFVER	False
21	P08238	2,91946488254676E-41	False	EMLQQSK	False
21	P08238	2,91946488254676E-41	True	HLEINPDHPIVETLR	False
21	P08238	2,91946488254676E-41	True	NPDDITQEEYGEFYK	False
21	P08238	2,91946488254676E-41	False	APFDLFENK	False
21	P08238	2,91946488254676E-41	True	LGIHEDSTNR	False
21	P08238	2,91946488254676E-41	False	DDEEKPK	False
9	P08243-1;P08243-2	1,79799830464335E-22	False	WINATDPSAR	True
5	P08397-1;P08397-2	1,59508001952045E-17	False	TLETLPEK	True
3	P08621-1	8,4723472311757E-20	False	VNYDTTESK	True
16	P08670	3,55196065328753E-30	True	SSVPGVR	True
16	P08670	3,55196065328753E-30	True	DNLAEDIMR	True
16	P08670	3,55196065328753E-30	True	QVDQLTNDK	True
16	P08670	3,55196065328753E-30	True	DGQVINETSQHHDDLE	False
16	P08670	3,55196065328753E-30	True	QQYESVAAK	False
16	P08670	3,55196065328753E-30	True	ETNLDSLPLVDTHSK	False
16	P08670	3,55196065328753E-30	True	FANYIDK	False
16	P08670	3,55196065328753E-30	True	LQEEMLQR	False
16	P08670	3,55196065328753E-30	True	LGDLYEEEMR	False
16	P08670	3,55196065328753E-30	True	LQDEIQNMK	False
3	P08708	5,49762589791546E-21	True	VCEEIAIIPSK	True
3	P08708	5,49762589791546E-21	True	LGNDFHTNK	True
3	P08727	1,90496411239023E-19	True	AALEDTLAETEAR	True
11	P08729	1,58302651556066E-29	True	DVDAAYMSK	True
11	P08729	1,58302651556066E-29	True	QEELEAALQR	True
11	P08729	1,58302651556066E-29	True	AQYEEMAK	True
5	P08758	1,08727395832876E-26	True	ALLLLCGEDD	True
6	P08865	5,95867758818632E-34	True	AIVAIENPADVSVISSR	True
6	P08865	5,95867758818632E-34	True	FAAATGATPIAGR	True
6	P08865	5,95867758818632E-34	True	EEQAAAEK	True
6	P08865	5,95867758818632E-34	True	SDGIYIINLK	False
3	P09012	7,19700676012356E-14	False	DALQGFK	True
2	P09429	7,74371903497886E-24	False	FKDPNAPK	True
2	P09496-2;P09496-5	8,18826535895965E-19	False	QDEQLQK	True
2	P09497-1;P09497-2	4,31749891035072E-17	False	LTQEPESIR	True
12	P09651-1;P09651-2	2,87080646920244E-39	False	DYFEQYGK	True
12	P09651-1;P09651-2	2,87080646920244E-39	False	IEVIEIMTDR	True
12	P09651-1;P09651-2	2,87080646920244E-39	False	NQGGYGGSSSSSSYGSGR	True
12	P09651-1;P09651-2	2,87080646920244E-39	False	SSGPYGGGGQYFAK	False
12	P09651-1;P09651-2	2,87080646920244E-39	False	EDSQRPGAHLTVK	False
12	P09651-1;P09651-2	2,87080646920244E-39	False	EDTEEHHLR	False
4	P09661	3,94653959574259E-26	True	TFNPGAGLPTDK	True
4	P09661	3,94653959574259E-26	True	GLLQSGQIPGR	True
12	P09874	3,78633796359437E-18	True	AEPVEVVAPR	True
12	P09874	3,78633796359437E-18	True	VGTVIGSNK	True
12	P09874	3,78633796359437E-18	True	TTNFAGILSQGLR	True
6	P09972	1,16725394472051E-27	True	GILAADESVGSMAK	True
4	P0C0S5;Q71UI9-1	1,6087632006399E-32	False	HLQLAIR	True
4	P0C0S5;Q71UI9-1	1,6087632006399E-32	False	GDEELDSLIK	True
1	P0C7P4;P47985	9,64842965216638E-09	False	LSDIPEGK	True
14	P0DMV8	3,04336294584282E-35	False	LIGDAAK	True
14	P0DMV8	3,04336294584282E-35	False	GGSGSGPTIEEVD	True
14	P0DMV8	3,04336294584282E-35	False	TTPSYVAFTDTER	True
14	P0DMV8	3,04336294584282E-35	False	DAGVIAGLNVLR	False
14	P0DMV8	3,04336294584282E-35	False	STLEPVEK	False
14	P0DMV8	3,04336294584282E-35	False	FEELCSDLFR	False
14	P0DMV8	3,04336294584282E-35	False	LLQDFFNGR	False
14	P0DMV8	3,04336294584282E-35	False	IINEPTAAAIAYGLDR	False
14	P0DMV8	3,04336294584282E-35	False	AFYPEEISSMVLTK	False
14	P0DMV8	3,04336294584282E-35	False	RNSTIPTK	False
2	P10412;P16403	5,2660871791429E-32	False	SGVSLAALK	True
6	P10515	3,75155494508981E-13	True	LVPADNEK	True
2	P10599-1;P10599-2	1,53051673593099E-22	False	VGEFSGANK	True
2	P10599-1;P10599-2	1,53051673593099E-22	False	TAFQEALDAAGDK	True
2	P10606	3,03463016154671E-17	True	LVPQQLAH	True
3	P10768	1,98279597313812E-18	True	AYDATHLVK	True
8	P10809	7,99624324245607E-38	True	LSDGVAVLK	True
8	P10809	7,99624324245607E-38	True	VGLQVVAVK	True
8	P10809	7,99624324245607E-38	True	VGEVIVTK	True
8	P10809	7,99624324245607E-38	True	DDAMLLK	False
17	P11021	1,54655956027867E-35	True	VTHAVVTVPAYFNDAQR	True
17	P11021	1,54655956027867E-35	True	ETAEAYLGK	True
17	P11021	1,54655956027867E-35	True	ITITNDQNR	True
17	P11021	1,54655956027867E-35	True	SDIDEIVLVGGSTR	False
17	P11021	1,54655956027867E-35	True	VLEDSDLK	False
17	P11021	1,54655956027867E-35	True	FEELNMDLFR	False
18	P11142-1	3,09027932979733E-37	False	EIAEAYLGK	True
18	P11142-1	3,09027932979733E-37	False	GTLDPVEK	True
18	P11142-1	3,09027932979733E-37	False	DNNLLGK	True
18	P11142-1	3,09027932979733E-37	False	FEELNADLFR	False
18	P11142-1	3,09027932979733E-37	False	TVTNAVVTVPAYFNDSQR	False
18	P11142-1	3,09027932979733E-37	False	IINEPTAAAIAYGLDK	False
18	P11142-1	3,09027932979733E-37	False	LLQDFFNGK	False
18	P11142-1	3,09027932979733E-37	True	EEFEHQQK	False
18	P11142-1	3,09027932979733E-37	False	SFYPEEVSSMVLTK	False
18	P11142-1	3,09027932979733E-37	False	NQVAMNPTNTVFDAK	False
18	P11142-1	3,09027932979733E-37	False	RNTTIPTK	False
18	P11142-1	3,09027932979733E-37	False	RFDDAVVQSDMK	False
1	P11172;P11172-2;P11172-3	4,69845467264131E-18	False	GLQEVGLPLHR	True
2	P11279;P11279-2	8,56340023801143E-14	False	SHAGYQTI	True
9	P11413-1;P11413-2;P11413-3	3,72857148033135E-19	False	IDHYLGK	True
11	P11586	6,52214633000329E-33	True	GDILVVATGQPEMVK	True
12	P11940-1;P11940-2	9,93347455665694E-24	False	NLDDGIDDER	True
12	P11940-1;P11940-2	9,93347455665694E-24	False	SLGYAYVNFQQPADAER	True
12	P11940-1;P11940-2	9,93347455665694E-24	False	EAELGAR	True
12	P11940-1;P11940-2	9,93347455665694E-24	False	VVCDENGSK	False
7	P12004	8,3618164355031E-27	True	VSDYEMK	True
7	P12004	8,3618164355031E-27	True	LVQGSILK	True
7	P12004	8,3618164355031E-27	True	IADMGHLK	True
9	P12268	4,51203440603863E-26	False	EANEILQR	True
9	P12268	4,51203440603863E-26	False	DYPLASK	True
24	P12270	5,92892334096745E-16	False	AVEELHK	True
8	P12277	6,14031845299786E-32	True	GTGGVDTAAVGGVFDVSNADR	True
8	P12277	6,14031845299786E-32	True	RGTGGVDTAAVGGVFDVSNADR	True
7	P12956;P12956-2	1,51476900151372E-31	False	TFNTSTGGLLLPSDTK	True
7	P12956;P12956-2	1,51476900151372E-31	False	SDSFENPVLQQHFR	True
7	P12956;P12956-2	1,51476900151372E-31	False	ETNEPVK	True
5	P13010	2,51463256201616E-21	True	EEASGSSVTAEEAK	True
5	P13010	2,51463256201616E-21	True	VDEEQMK	True
5	P13010	2,51463256201616E-21	True	QVFAENK	True
6	P13489	2,33519048392895E-16	True	LDDCGLTEAR	True
24	P13639	2,44132039819218E-32	True	ETVSEESNVLCLSK	True
24	P13639	2,44132039819218E-32	True	VNFTVDQIR	True
24	P13639	2,44132039819218E-32	True	NPADLPK	True
24	P13639	2,44132039819218E-32	True	STLTDSLVCK	False
24	P13639	2,44132039819218E-32	True	SATSPEGK	False
24	P13639	2,44132039819218E-32	True	YEWDVAEAR	False
24	P13639	2,44132039819218E-32	True	GVQYLNEIK	False
24	P13639	2,44132039819218E-32	True	PSQVVAETR	False
24	P13639	2,44132039819218E-32	True	IMGPNYTPGK	False
24	P13639	2,44132039819218E-32	True	EGALCEENMR	False
2	P13693;P13693-2	2,2961059110839E-20	False	LEEQRPER	True
9	P13796	3,60729556392232E-20	False	FSLVGIGGQDLNEGNR	True
3	P13804-1	1,05046560031508E-21	False	SPDTFVR	True
7	P14314;P14314-2	2,23695095219705E-24	False	SLEDQVEMLR	True
2	P14324;P14324-2	6,69428621514668E-05	False	IGTDIQDNK	True
17	P14618	5,18618954230562E-36	False	GDYPLEAVR	True
17	P14618	5,18618954230562E-36	False	LDIDSPPITAR	True
17	P14618	5,18618954230562E-36	False	GIFPVLCK	True
17	P14618	5,18618954230562E-36	False	TATESFASDPILYR	False
17	P14618	5,18618954230562E-36	False	GVNLPGAAVDLPAVSEK	False
17	P14618	5,18618954230562E-36	False	GDLGIEIPAEK	False
17	P14618	5,18618954230562E-36	False	VNFAMNVGK	False
17	P14618	5,18618954230562E-36	False	GADFLVTEVENGGSLGSK	False
17	P14618	5,18618954230562E-36	False	NTGIICTIGPASR	False
17	P14625	5,1858177944507E-30	True	EEEAIQLDGLNASQIR	True
17	P14625	5,1858177944507E-30	True	SILFVPTSAPR	True
17	P14625	5,1858177944507E-30	True	SGTSEFLNK	True
17	P14625	5,1858177944507E-30	True	LSLNIDPDAK	False
17	P14625	5,1858177944507E-30	True	GVVDSDDLPLNVSR	False
17	P14625	5,1858177944507E-30	True	EVEEDEYK	False
17	P14625	5,1858177944507E-30	False	AQAYQTGK	False
17	P14625	5,1858177944507E-30	True	EESDDEAAVEEEEEEK	False
8	P14866	2,34702585844444E-36	True	TPASPVVHIR	True
8	P14866	2,34702585844444E-36	False	FSTPEQAAK	True
8	P14866	2,34702585844444E-36	False	LNVCVSK	True
8	P14866	2,34702585844444E-36	False	ISRPGDSDDSR	False
3	P14868;P14868-2	5,62804296883818E-30	False	LLGHLVK	True
3	P15121	2,08227294786327E-21	False	TTAQVLIR	True
3	P15121	2,08227294786327E-21	True	SPPGQVTEAVK	True
5	P15170-2;P15170-3	1,1361030742821E-11	False	SVVAPPGAPK	True
11	P15311	7,93613948787829E-20	True	VSAQEVR	True
11	P15311	7,93613948787829E-20	True	QRIDEFEAL	True
11	P15311	7,93613948787829E-20	True	EDEVEEWQHR	True
11	P15311	7,93613948787829E-20	True	ALQLEEERK	False
2	P15559-1;P15559-2;P15559-3	6,81701358965976E-17	False	SIPTDNQIK	True
6	P15880	8,24373285951482E-27	True	GTGIVSAPVPK	True
6	P15880	8,24373285951482E-27	True	TQAPAVATT	True
6	P15880	8,24373285951482E-27	True	ATFDAISK	True
6	P15880	8,24373285951482E-27	True	EWMPVTK	False
6	P16949-1	1,00487163436446E-39	False	DLSLEEIQK	True
6	P16949-1	1,00487163436446E-39	False	ASGQAFELILSPR	True
6	P16949-1	1,00487163436446E-39	False	ESVPEFPLSPPK	True
6	P16949-1	1,00487163436446E-39	False	EAQMAAK	False
6	P16949-1	1,00487163436446E-39	False	SHEAEVLK	False
3	P16989-1;P16989-2;P16989-3	4,36334254621302E-23	False	DGVPEGAQLQGPVHR	True
3	P17096-1;P17096-3	5,35868003344793E-36	False	EPSEVPTPK	True
3	P17096-1;P17096-3	5,35868003344793E-36	False	SSQPLASK	True
5	P17480-1;P17480-2	5,90482663831918E-09	False	LAEEQQK	True
11	P17844;P17844-2	7,2891396366449E-30	False	EANQAINPK	True
11	P17844;P17844-2	7,2891396366449E-30	False	TTYLVLDEADR	True
11	P17844;P17844-2	7,2891396366449E-30	False	LLQLVEDR	True
1	P17931	3,68236699606771E-22	True	GNDVAFHFNPR	True
3	P18077	1,10818428161926E-21	True	DETEFYLGK	True
3	P18077	1,10818428161926E-21	True	EHTALLK	True
8	P18124	5,69734989771527E-30	True	IALTDNALIAR	True
8	P18124	5,69734989771527E-30	True	SVNELIYK	True
8	P18124	5,69734989771527E-30	True	EVPAVPETLK	True
15	P18206;P18206-2	1,01948197227925E-26	False	DYLIDGSR	True
15	P18206;P18206-2	1,01948197227925E-26	False	DPSASPGDAGEQAIR	True
3	P18621;P18621-3	9,27262385361911E-22	False	YSLDPENPTK	True
5	P18754-1;P18754-2	1,84637257714435E-25	False	SIPTLISR	True
1	P18859;P18859-2	5,51113367873127E-19	False	QTSGGPVDASSEYQQELER	True
13	P19338	9,53981801355614E-37	True	EVFEDAAEIR	True
13	P19338	9,53981801355614E-37	True	VPQNQNGK	True
13	P19338	9,53981801355614E-37	True	TGISDVFAK	True
13	P19338	9,53981801355614E-37	True	EALNSCNK	False
13	P19338	9,53981801355614E-37	True	VFGNEIK	False
13	P19338	9,53981801355614E-37	True	ALELTGLK	False
13	P19338	9,53981801355614E-37	True	GIAYIEFK	False
13	P19338	9,53981801355614E-37	True	VTQDELK	False
13	P19338	9,53981801355614E-37	True	GFGFVDFNSEEDAK	False
13	P19338	9,53981801355614E-37	True	NSTWSGESK	False
3	P19623	2,17070698826159E-17	True	VLIIGGGDGGVLR	True
6	P20042	2,83643059952697E-23	True	DLEADEEDTR	True
2	P20618	1,37262327762945E-29	True	GAVYSFDPVGSYQR	True
2	P20618	1,37262327762945E-29	True	DVYTGDALR	True
15	P20700	6,07198423869459E-29	True	SLETENSALQLQVTER	True
15	P20700	6,07198423869459E-29	True	ALYETELADAR	True
15	P20700	6,07198423869459E-29	True	AGGPTTPLSPTR	True
15	P20700	6,07198423869459E-29	True	IGDTSVSYK	False
15	P20700	6,07198423869459E-29	True	EYEAALNSK	False
15	P20700	6,07198423869459E-29	True	LSSEMNTSTVNSAR	False
15	P20700	6,07198423869459E-29	True	QIEYEYK	False
1	P20962	2,70636997468627E-15	True	SVEAAAELSAK	True
34	P21333;P21333-2	7,53761863064225E-33	False	AFGPGLQGGSAGSPAR	True
34	P21333;P21333-2	7,53761863064225E-33	False	VEPGLGADNSVVR	True
34	P21333;P21333-2	7,53761863064225E-33	False	GAGTGGLGLAVEGPSEAK	True
34	P21333;P21333-2	7,53761863064225E-33	False	DAGEGGLSLAIEGPSK	False
34	P21333;P21333-2	7,53761863064225E-33	False	VAQPTITDNK	False
34	P21333;P21333-2	7,53761863064225E-33	False	VNVGAGSHPNK	False
34	P21333;P21333-2	7,53761863064225E-33	False	AGVAPLQVK	False
34	P21333;P21333-2	7,53761863064225E-33	False	VTAQGPGLEPSGNIANK	False
4	P21796	8,2380066991892E-18	True	VTGSLETK	True
4	P21796	8,2380066991892E-18	True	NVNAGGHK	True
3	P21964-1;P21964-2	2,3851580161869E-06	False	EVVDGLEK	True
2	P22061;P22061-2	3,3979767178661E-10	False	ELVDDSVNNVR	True
12	P22102-1	2,33005562805932E-26	False	VLAVTAIR	True
12	P22102-1	2,33005562805932E-26	False	QVLVAPGNAGTACSEK	True
12	P22102-1	2,33005562805932E-26	True	EQTEQILR	True
14	P22314;P22314-2	2,44598567585357E-21	False	AENYDIPSADR	True
14	P22314;P22314-2	2,44598567585357E-21	False	DNPGVVTCLDEAR	True
14	P22314;P22314-2	2,44598567585357E-21	False	YDGQVAVFGSDLQEK	True
14	P22314;P22314-2	2,44598567585357E-21	False	GGIVSQVK	False
14	P22314;P22314-2	2,44598567585357E-21	False	ATLPSPDK	False
14	P22314;P22314-2	2,44598567585357E-21	False	ALPAVQQNNLDEDLIR	False
14	P22314;P22314-2	2,44598567585357E-21	False	EVLTEDK	False
5	P22392;P22392-2	5,20489523479048E-22	False	SCAHDWVYE	True
5	P22392;P22392-2	5,20489523479048E-22	False	GLVGEIIK	True
5	P22392;P22392-2	5,20489523479048E-22	False	TFIAIKPDGVQR	True
9	P22626;P22626-2	1,66551636007291E-28	False	DYFEEYGK	True
9	P22626;P22626-2	1,66551636007291E-28	False	LTDCVVMR	True
9	P22626;P22626-2	1,66551636007291E-28	False	IDTIEIITDR	True
9	P22626;P22626-2	1,66551636007291E-28	False	NYYEQWGK	False
9	P22626;P22626-2	1,66551636007291E-28	False	GGNFGFGDSR	False
9	P22626;P22626-2	1,66551636007291E-28	False	GFGFVTFDDHDPVDK	False
3	P22695	1,34016330461212E-27	True	TIAQGNLSNTDVQAAK	True
5	P23193	1,01765032610441E-15	False	LLDGPSTEK	True
14	P23246-1	8,56300160937431E-29	True	FGQGGAGPVGGQGPR	True
14	P23246-1	8,56300160937431E-29	False	SLDEMEK	True
8	P23284	2,92299058931409E-29	True	DVIIADCGK	True
8	P23284	2,92299058931409E-29	True	VLEGMEVVR	True
4	P23396-1;P23396-2	1,25395353595992E-26	False	GCEVVVSGK	True
4	P23396-1;P23396-2	1,25395353595992E-26	False	ELTAVVQK	True
4	P23396-1;P23396-2	1,25395353595992E-26	False	FVADGIFK	True
4	P23396-1;P23396-2	1,25395353595992E-26	False	ELAEDGYSGVEVR	False
8	P23526-1	8,08693025422433E-33	False	VAVVAGYGDVGK	True
8	P23526-1	8,08693025422433E-33	True	ALDIAENEMPGLMR	True
10	P23528	2,45714896771051E-30	True	NIILEEGK	True
10	P23588;P23588-2	4,89045756407006E-19	False	SLENETLNK	True
2	P23919;P23919-2	4,91688523133682E-07	False	LVEALCAAGHR	True
10	P23921	4,55930871442135E-19	True	HPDYAILAAR	True
10	P23921	4,55930871442135E-19	True	SAGGIGVAVSCIR	True
1	P24311	9,25178653795834E-11	True	TPDFHDK	True
3	P24534	1,46325514570209E-31	True	LVPVGYGIK	True
2	P24539	3,06623439266385E-24	True	SQQALVQK	True
2	P24539	3,06623439266385E-24	True	LAQLEEAK	True
1	P24666-1;P24666-4	1,73423558684976E-30	False	VDSAATSGYEIGNPPDYR	True
5	P24752	6,38561068327955E-17	True	LEDLIVK	True
11	P25205;P25205-2	1,03544892653294E-17	False	LIVNVNDLR	True
4	P25398	1,08037638677448E-22	True	DVIEEYFK	True
9	P25705-1	5,61756516995886E-20	False	ILGADTSVDLEETGR	True
9	P25705-1	5,61756516995886E-20	False	FNDGSDEK	True
9	P25705-1	5,61756516995886E-20	False	EAYPGDVFYLHSR	True
9	P25705-1	5,61756516995886E-20	False	ISEQSDAK	False
9	P25705-1	5,61756516995886E-20	False	STVAQLVK	False
9	P25705-1	5,61756516995886E-20	False	QVAGTMK	False
9	P25705-1	5,61756516995886E-20	False	EIVTNFLAGFEA	False
2	P25787	2,14249760166249E-16	True	DYLAAIA	True
2	P25787	2,14249760166249E-16	True	AANGVVLATEK	True
4	P25788-1;P25788-2	3,57778900007393E-18	False	DGVVFGVEK	True
4	P25788-1;P25788-2	3,57778900007393E-18	False	SNFGYNIPLK	True
4	P25788-1;P25788-2	3,57778900007393E-18	False	LYEEGSNK	True
4	P25789	2,66813219873161E-21	False	EVEQLIK	True
18	P26038	2,50772345086027E-22	True	SGYLAGDK	True
18	P26038	2,50772345086027E-22	True	AQQELEEQTR	True
18	P26038	2,50772345086027E-22	True	ISQLEMAR	True
18	P26038	2,50772345086027E-22	True	ALTSELANAR	False
18	P26038	2,50772345086027E-22	True	QRIDEFESM	False
6	P26373-1	2,1886079901456E-17	False	LATQLTGPVMPVR	True
2	P26447	2,35310859874999E-21	True	ELPSFLGK	True
2	P26583	2,10994375594185E-14	True	GDPNKPR	True
6	P26599;P26599-2;P26599-3	8,41599546840634E-32	False	EGQEDQGLTK	True
6	P26599;P26599-2;P26599-3	8,41599546840634E-32	False	HQNVQLPR	True
11	P26639-1	2,32944147655046E-35	False	GFQEVVTPNIFNSR	True
11	P26640	2,34862297347944E-29	True	SSAQDPQAVLGALGR	True
11	P26640	2,34862297347944E-29	True	TPFPPPR	True
8	P26641;P26641-2	2,38384220806903E-32	False	ALIAAQYSGAQVR	True
8	P26641;P26641-2	2,38384220806903E-32	False	LDPGSEETQTLVR	True
8	P26641;P26641-2	2,38384220806903E-32	False	STFVLDEFK	True
8	P26641;P26641-2	2,38384220806903E-32	False	AAAPAPEEEMDECEQALAAEPK	False
3	P27348	7,37079872844934E-37	True	AVTEQGAELSNEER	True
3	P27348	7,37079872844934E-37	True	YLAEVACGDDR	True
3	P27635	1,17663809475812E-18	True	LIPDGCGVK	True
7	P27695	1,66352844293902E-19	True	EAAGEGPALYEDPPDQK	True
7	P27708	2,42570543420761E-22	True	VLGTSPEAIDSAENR	True
7	P27708	2,42570543420761E-22	True	ASDPGLPAEEPK	True
7	P27824;P27824-2	4,5234251250291E-19	False	TDAPQPDVK	True
7	P27824;P27824-2	4,5234251250291E-19	False	DDTDDEIAK	True
3	P28070	1,33931562049211E-32	True	QPVLSQTEAR	True
2	P28072	7,95450283496849E-15	True	TTTGSYIANR	True
4	P28482	5,1655222220921E-15	True	ALDLLDK	True
15	P29401;P29401-2	1,96142006224144E-30	False	AVELAANTK	True
15	P29401;P29401-2	1,96142006224144E-30	False	LILDSAR	True
15	P29401;P29401-2	1,96142006224144E-30	False	DAIAQAVR	True
15	P29401;P29401-2	1,96142006224144E-30	False	IIALDGDTK	False
15	P29401;P29401-2	1,96142006224144E-30	False	ISSDLDGHPVPK	False
15	P29401;P29401-2	1,96142006224144E-30	False	VLDPFTIKPLDR	False
4	P29692;P29692-2;P29692-3	1,38611862954318E-42	False	IASLEVENQSLR	True
4	P29692;P29692-2;P29692-3	1,38611862954318E-42	False	QVEPPAK	True
11	P30041	4,30512171235858E-28	True	NFDEILR	True
11	P30041	4,30512171235858E-28	True	VVFVFGPDK	True
11	P30041	4,30512171235858E-28	True	DGDSVMVLPTIPEEEAK	True
5	P30043	1,20944073037057E-22	True	LQAVTDDHIR	True
5	P30044-1;P30044-2;P30044-3	6,01792665546458E-37	False	LLADPTGAFGK	True
4	P30048;P30048-2	5,58955328518892E-18	False	SVEETLR	True
4	P30048;P30048-2	5,58955328518892E-18	False	DYGVLLEGSGLALR	True
2	P30049	7,38827040127539E-20	True	AQAELVGTADEATR	True
2	P30049	7,38827040127539E-20	True	IEANEALVK	True
5	P30050-1	5,95441501327876E-21	False	EILGTAQSVGCNVDGR	True
5	P30050-1	5,95441501327876E-21	False	HPHDIIDDINSGAVECPAS	True
4	P30086	4,61172160683639E-20	True	VLTPTQVK	True
4	P30086	4,61172160683639E-20	True	LYEQLSGK	True
10	P30101	3,66477499078763E-31	True	FLDAGHK	True
10	P30101	3,66477499078763E-31	True	DGEEAGAYDGPR	True
5	P30153	1,42241865522955E-18	True	DECPEVR	True
2	P30405	2,81303032520978E-13	True	IVITDCGQLS	True
3	P30613;P30613-2	1,66684573348957E-16	False	EAEAAVYHR	True
24	P31327-1;P31327-3	8,46204299426222E-29	False	FVHDNYVIR	True
24	P31327-1;P31327-3	8,46204299426222E-29	False	TFEESFQK	True
24	P31327-1;P31327-3	8,46204299426222E-29	False	SAYALGGLGSGICPNR	True
24	P31327-1;P31327-3	8,46204299426222E-29	False	LNEINEK	False
11	P31939	4,4226617999858E-18	False	DTSLETR	True
11	P31939	4,4226617999858E-18	False	TGLVEFAR	True
3	P31942;P31942-2	3,32341656018685E-25	False	GLPFGCSK	True
5	P31943	1,37768161123407E-40	False	THYDPPR	True
17	P31948;P31948-2	1,09439459713275E-25	False	TLLSDPTYR	True
17	P31948;P31948-2	1,09439459713275E-25	False	DAIHFYNK	True
17	P31948;P31948-2	1,09439459713275E-25	False	AYEDGCK	True
17	P31948;P31948-2	1,09439459713275E-25	False	GDYPQAMK	False
17	P31948;P31948-2	1,09439459713275E-25	False	ELIEQLR	False
17	P31948;P31948-2	1,09439459713275E-25	False	ELGNDAYK	False
17	P31948;P31948-2	1,09439459713275E-25	False	GNECFQK	False
17	P31948;P31948-2	1,09439459713275E-25	False	NPVIAQK	False
17	P31948;P31948-2	1,09439459713275E-25	False	AAALEAMK	False
2	P31949	2,28697497568271E-20	True	DPGVLDR	True
2	P31949	2,28697497568271E-20	True	DGYNYTLSK	True
3	P32119	6,07230019602301E-35	False	QITVNDLPVGR	True
3	P32119	6,07230019602301E-35	True	SVDEALR	True
3	P32119	6,07230019602301E-35	False	ATAVVDGAFK	True
11	P33993-1	2,41098233774167E-11	False	TLLAILR	True
4	P34897-1;P34897-3	1,47590426998777E-12	False	AALEALGSCLNNK	True
16	P34932	3,57525730899005E-19	False	SQVISNAK	True
16	P34932	3,57525730899005E-19	True	LFEELGK	True
10	P35232	1,70713549415832E-27	True	QVSDDLTER	True
10	P35232	1,70713549415832E-27	True	AAIISAEGDSK	True
10	P35232	1,70713549415832E-27	True	EFTEAVEAK	True
10	P35232	1,70713549415832E-27	False	NVPVITGSK	False
10	P35232	1,70713549415832E-27	True	LEAAEDIAYQLSR	False
9	P35241-1;P35241-5	9,21261621717223E-19	False	NISFNDK	True
21	P35579-1	6,90773248024035E-20	False	EEILAQAK	True
21	P35579-1	6,90773248024035E-20	True	VEEEAAQK	True
21	P35579-1	6,90773248024035E-20	False	ELEDATETADAMNR	True
21	P35579-1	6,90773248024035E-20	False	VEEEEER	False
7	P35580;P35580-2;P35580-3;P35580-4;P35580-5	3,89658364157642E-18	False	GDDETLHK	True
1	P35613;P35613-2	5,73900734746643E-18	False	EDALPGQK	True
2	P35637-1;P35637-2	7,74024685120019E-26	False	EFSGNPIK	True
2	P35659-1	1,82415644440559E-13	False	SGVNSELVK	True
6	P35998	1,21803266364125E-19	True	IINADSEDPK	True
10	P36578	7,45714004888455E-31	True	NVTLPAVFK	True
10	P36578	7,45714004888455E-31	True	IEEVPELPLVVEDK	True
10	P36578	7,45714004888455E-31	True	EAVLLLK	True
10	P36578	7,45714004888455E-31	True	SNYNLPMHK	False
3	P37108	1,38547042380625E-11	True	ANMDGLK	True
1	P37235;P61601;P84074	1,23564408161107E-19	False	SDPSIVR	True
9	P37802;P37802-2	2,09731281934096E-38	False	NVIGLQMGTNR	True
9	P37802;P37802-2	2,09731281934096E-38	False	TLMNLGGLAVAR	True
5	P37837	2,64782034987031E-20	True	VSTEVDAR	True
5	P37837	2,64782034987031E-20	True	AAQASDLEK	True
5	P37837	2,64782034987031E-20	True	LVPVLSAK	True
8	P38117;P38117-2	3,12565006057507E-33	False	LSVISVEDPPQR	True
8	P38117;P38117-2	3,12565006057507E-33	False	EVIAVSCGPAQCQETIR	True
9	P38159-1	2,43488635919268E-41	False	DVYLSPR	True
9	P38159-1	2,43488635919268E-41	False	DYAPPPR	True
9	P38159-1	2,43488635919268E-41	False	ALEAVFGK	True
9	P38159-1	2,43488635919268E-41	False	DSYSSSR	False
23	P38646	1,34400431181409E-29	True	TTPSVVAFTADGER	True
23	P38646	1,34400431181409E-29	True	DAGQISGLNVLR	True
23	P38646	1,34400431181409E-29	True	NAVITVPAYFNDSQR	True
23	P38646	1,34400431181409E-29	True	VQQTVQDLFGR	False
23	P38646	1,34400431181409E-29	True	VINEPTAAALAYGLDK	False
23	P38646	1,34400431181409E-29	True	STNGDTFLGGEDFDQALLR	False
23	P38646	1,34400431181409E-29	True	DDIENMVK	False
23	P38646	1,34400431181409E-29	True	SQVFSTAADGQTQVEIK	False
23	P38646	1,34400431181409E-29	True	AQFEGIVTDLIR	False
6	P39019	2,93753545989963E-32	True	IAGQVAAANK	True
6	P39019	2,93753545989963E-32	True	DVNQQEFVR	True
3	P39023	2,60506097958456E-20	True	IGQGYLIK	True
3	P39023	2,60506097958456E-20	True	VIAHTQMR	True
3	P39687	1,63029238551492E-21	True	REPEDEGEDDD	True
3	P39687	1,63029238551492E-21	True	ELVLDNSR	True
3	P39748	2,27781319754356E-26	False	QLQQAQAAGAEQEVEK	True
11	P40227-1	6,429190926318E-32	False	ETLIDVAR	True
11	P40227-1	6,429190926318E-32	False	QADLYISEGLHPR	True
11	P40227-1	6,429190926318E-32	False	GLVLDHGAR	True
11	P40227-1	6,429190926318E-32	False	HTLTQIK	False
5	P40925;P40925-2;P40925-3	1,83135038945036E-21	False	EVGVYEALK	True
7	P40926	9,75201284702596E-40	False	VDFPQDQLTALTGR	True
7	P40926	9,75201284702596E-40	False	AGAGSATLSMAYAGAR	True
7	P40926	9,75201284702596E-40	False	IQEAGTEVVK	True
7	P40926	9,75201284702596E-40	True	HGVYNPNK	False
7	P40926	9,75201284702596E-40	True	IFGVTTLDIVR	False
7	P41091	2,30780693652611E-20	False	DFTSEPR	True
7	P41091	2,30780693652611E-20	False	HILILQNK	True
1	P41223;P41223-2	1,0650347408623E-16	False	EAETEPHEGK	True
4	P41250	5,08726100648308E-25	True	ELSEALTR	True
4	P41250	5,08726100648308E-25	True	APQVDVDK	True
5	P42166	1,24745835299204E-20	False	SSTPLPTISSSAENTR	True
5	P42166	1,24745835299204E-20	False	YGVNPGPIVGTTR	True
4	P42285	3,59209114534263E-07	True	DLRPVDNR	True
14	P42704	7,96763319415343E-26	True	VEDALNLK	True
14	P42704	7,96763319415343E-26	True	LLAEILR	True
14	P42704	7,96763319415343E-26	True	TVLDQQQTPSR	True
10	P43243	1,59130578694229E-17	True	DLDELSR	True
10	P43243	1,59130578694229E-17	False	VVHIMDFQR	True
10	P43243	1,59130578694229E-17	False	NEENTEPGAESSENADDPNK	True
4	P43246-1;P43246-2	9,67859044073553E-15	False	LDIAAVR	True
1	P43487;P43487-2	8,27838412931624E-22	False	LEALSVK	True
4	P43686;P43686-2	2,41405362208361E-27	False	QIGIDPPR	True
5	P45880;P45880-1;P45880-2	3,23720171965744E-22	False	SCSGVEFSTSGSSNTDTGK	True
5	P45880;P45880-1;P45880-2	3,23720171965744E-22	False	VTGTLETK	True
5	P45880;P45880-1;P45880-2	3,23720171965744E-22	False	SINAGGHK	True
7	P45974-1;P45974-2	1,47634509610246E-18	False	EEDPATGTGDPPR	True
3	P46060	2,52175599251051E-14	True	LEGNTVGVEAAR	True
4	P46109	2,77158054303448E-34	True	IFDPQNPDENE	True
1	P46776	1,00765978420246E-16	True	LWTLVSEQTR	True
5	P46777	2,15249204401176E-22	True	ENPVYEK	True
5	P46777	2,15249204401176E-22	True	QFSQYIK	True
1	P46779;P46779-2;P46779-3;P46779-4;P46779-5	9,95167383029628E-20	False	TVGVEPAADGK	True
7	P46781	2,53239808636911E-19	True	LQTQVFK	True
7	P46781	2,53239808636911E-19	True	QVVNIPSFIVR	True
7	P46781	2,53239808636911E-19	True	SPYGGGRPGR	True
7	P46781	2,53239808636911E-19	True	ELLTLDEK	False
7	P46781	2,53239808636911E-19	True	IGVLDEGK	False
7	P46781	2,53239808636911E-19	True	GQGGAGAGDDEEED	False
5	P46782	2,38786642266445E-16	True	AQCPIVER	True
5	P46782	2,38786642266445E-16	True	GSSNSYAIK	True
7	P46783	2,57494700231448E-25	False	AEAGAGSATEFQFR	True
7	P46783	2,57494700231448E-25	True	GLEGERPAR	True
7	P46783	2,57494700231448E-25	False	NVPNLHVMK	True
5	P47756-1;P47756-2	4,55930871442135E-19	False	YDPPLEDGAMPSAR	True
5	P47756-1;P47756-2	4,55930871442135E-19	False	LEVEANNAFDQYR	True
3	P47914	8,98339416404521E-29	True	LAYIAHPK	True
3	P47914	8,98339416404521E-29	True	AQAAAPASVPAQAPK	True
4	P48444	1,38243082228647E-21	False	VTQVDGNSPVR	True
12	P48643	3,09027932979733E-37	False	IADGYEQAAR	True
12	P48643	3,09027932979733E-37	False	DTEPLIQTAK	True
12	P48643	3,09027932979733E-37	False	DVDFELIK	True
12	P48643	3,09027932979733E-37	True	SHIMAAK	False
12	P48643	3,09027932979733E-37	False	VAIEHLDK	False
5	P49207	7,7349521208323E-23	True	AFLIEEQK	True
5	P49207	7,7349521208323E-23	True	LSYNTASNK	True
8	P49321	1,29218192997769E-35	False	ELLPEIR	True
8	P49321	1,29218192997769E-35	False	SGNVAELALK	True
8	P49321	1,29218192997769E-35	False	LLGLGQK	True
23	P49327	2,02941042230492E-29	True	EDGLAQQQTQLNLR	True
23	P49327	2,02941042230492E-29	True	VYQWDDPDPR	True
23	P49327	2,02941042230492E-29	True	VTQQGLK	True
23	P49327	2,02941042230492E-29	True	VTAIHIDPATHR	False
23	P49327	2,02941042230492E-29	True	LQELSSK	False
13	P49368-1	1,59555210988282E-29	True	EIQVQHPAAK	True
13	P49368-1	1,59555210988282E-29	False	AVAQALEVIPR	True
13	P49368-1	1,59555210988282E-29	False	IDDIVSGHK	True
13	P49368-1	1,59555210988282E-29	False	IPGGIIEDSCVLR	False
13	P49368-1	1,59555210988282E-29	False	EILSEVER	False
13	P49368-1	1,59555210988282E-29	False	GISDLAQHYLMR	False
13	P49368-1	1,59555210988282E-29	False	EDDVGTGAGLLEIK	False
13	P49368-1	1,59555210988282E-29	False	TAVETAVLLLR	False
11	P49411	4,59754042724725E-22	True	AEAGDNLGALVR	True
11	P49411	4,59754042724725E-22	True	YEEIDNAPEER	True
11	P49411	4,59754042724725E-22	True	TTLTAAITK	True
11	P49411	4,59754042724725E-22	True	ELLTEFGYK	False
8	P49588;P49588-2	2,53826763506964E-23	False	TITVALADGGRPDNTGR	True
8	P49588;P49588-2	2,53826763506964E-23	False	SVLGEADQK	True
7	P49915	2,99095926423078E-18	False	VFGGTVHK	True
7	P49915	2,99095926423078E-18	True	LENAGGDLK	True
7	P49915	2,99095926423078E-18	False	IIGDTFVK	True
2	P50238	1,29838148125846E-25	True	EVYFAER	True
8	P50395-1	1,34016330461212E-27	False	TFEGIDPK	True
8	P50395-1	1,34016330461212E-27	False	DLGTESQIFISR	True
2	P50579;P50579-2;P50579-3	4,41004302887734E-18	False	NFDVGHVPIR	True
3	P50914	6,80008617453046E-19	True	ALVDGPCTQVR	True
3	P50914	6,80008617453046E-19	True	LVAIVDVIDQNR	True
23	P50990;P50990-2	1,16495171585546E-40	False	ELEVQHPAAK	True
23	P50990;P50990-2	1,16495171585546E-40	False	EDGAISTIVLR	True
23	P50990;P50990-2	1,16495171585546E-40	False	AIADTGANVVVTGGK	True
23	P50990;P50990-2	1,16495171585546E-40	False	ALAENSGVK	False
23	P50990;P50990-2	1,16495171585546E-40	False	FAEAFEAIPR	False
23	P50990;P50990-2	1,16495171585546E-40	False	LFVTNDAATILR	False
23	P50990;P50990-2	1,16495171585546E-40	False	AVDDGVNTFK	False
23	P50990;P50990-2	1,16495171585546E-40	False	VDQIIMAK	False
14	P50991	7,523731493779E-40	False	TVTIVVR	True
14	P50991	7,523731493779E-40	False	IDDVVNTR	True
14	P50991	7,523731493779E-40	False	VIDPATATSVDLR	True
14	P50991	7,523731493779E-40	True	GDVTITNDGATILK	False
6	P50995;P50995-2	1,64534684963045E-14	False	TLEEAIR	True
6	P50995;P50995-2	1,64534684963045E-14	False	DAQELYAAGENR	True
4	P51572;P51572-2	2,78197179146373E-15	False	LLEEHAK	True
3	P51659-1	3,6595043648078E-18	False	ATSTATSGFAGAIGQK	True
8	P51858;P51858-2;P51858-3	4,01622648682756E-22	False	LVIDEPAK	True
8	P51858;P51858-2;P51858-3	4,01622648682756E-22	False	DLFPYEESK	True
8	P51858;P51858-2;P51858-3	4,01622648682756E-22	False	AGDLLEDSPK	True
8	P51858;P51858-2;P51858-3	4,01622648682756E-22	False	EAENPEGEEK	False
8	P51858;P51858-2;P51858-3	4,01622648682756E-22	False	ASGYQSSQK	False
7	P51991-1	6,50850211234065E-30	False	IETIEVMEDR	True
7	P51991-1	6,50850211234065E-30	False	EDTEEYNLR	True
11	P52209;P52209-2	2,52258491194748E-30	False	GILFVGSGVSGGEEGAR	True
11	P52209;P52209-2	2,52258491194748E-30	False	SFLEDIR	True
11	P52209;P52209-2	2,52258491194748E-30	False	VDDFLANEAK	True
11	P52209;P52209-2	2,52258491194748E-30	False	SFLEDIRK	False
11	P52209;P52209-2	2,52258491194748E-30	False	TIFQGIAAK	False
11	P52209;P52209-2	2,52258491194748E-30	False	FQFDGDK	False
15	P52272;P52272-2	1,75299308695085E-31	False	AAEVLNK	True
15	P52272;P52272-2	1,75299308695085E-31	False	ACQIFVR	True
15	P52272;P52272-2	1,75299308695085E-31	False	FEPYANPTK	True
15	P52272;P52272-2	1,75299308695085E-31	False	ADILEDK	False
7	P52597	3,40183956222907E-23	True	SYSDPPLK	True
7	P52597	3,40183956222907E-23	True	DLSYCLSGMYDHR	True
1	P52788-1	5,77717445822214E-17	True	EEIDSILNK	True
2	P52907	1,90030072914045E-18	False	LLLNNDNLLR	True
1	P53004	8,35884764809953E-10	True	DQNIFVQK	True
13	P53396-1;P53396-2	1,27699787513814E-17	False	EHEVTIFVR	True
13	P53396-1;P53396-2	1,27699787513814E-17	False	YQDTPGVK	True
1	P53999	1,63473222457044E-25	True	EQISDIDDAVR	True
14	P54577	1,26411719481482E-27	True	SEFVILR	True
14	P54577	1,26411719481482E-27	True	NSEPEEVIPSR	True
14	P54577	1,26411719481482E-27	True	HVLFPLK	True
14	P54577	1,26411719481482E-27	True	NSVEVALNK	False
5	P54727	6,27828400348031E-20	False	EQVIAALR	True
6	P54819;P54819-2;P54819-3;P54819-5	2,13361754291886E-25	False	NLETPLCK	True
6	P54819;P54819-2;P54819-3;P54819-5	2,13361754291886E-25	False	AVLLGPPGAGK	True
6	P54819;P54819-2;P54819-3;P54819-5	2,13361754291886E-25	False	DDITGEPLIR	True
6	P54819;P54819-2;P54819-3;P54819-5	2,13361754291886E-25	False	NGFLLDGFPR	False
2	P55036-1;P55036-2	1,08236880101204E-16	False	VAHLALK	True
10	P55060-1;P55060-3	1,13098433958145E-23	False	IIIPEIQK	True
10	P55060-1;P55060-3	1,13098433958145E-23	False	AADEEAFEDNSEEYIR	True
10	P55060-1;P55060-3	1,13098433958145E-23	False	DLEGSDIDTR	True
16	P55072	3,71623027227031E-24	True	EVDIGIPDATGR	True
16	P55072	3,71623027227031E-24	True	LAGESESNLR	True
16	P55072	3,71623027227031E-24	True	GGNIGDGGGAADR	True
16	P55072	3,71623027227031E-24	True	AFEEAEK	False
16	P55072	3,71623027227031E-24	True	GDDLSTAILK	False
5	P55265-1;P55265-2;P55265-3;P55265-4;P55265-5	1,13098433958145E-23	False	QEARPEPAR	True
3	P55735-1;P55735-2;P55735-3;P55735-4	1,14558330021571E-17	False	LEAHSDWVR	True
2	P55769	6,78665183223941E-24	True	NVPYVFVR	True
2	P55769	6,78665183223941E-24	True	QQIQSIQQSIER	True
2	P55809	9,92021734544438E-17	False	STGCDFAVSPK	True
10	P55884;P55884-2	5,76352424868183E-22	False	FAVLHGEAPR	True
10	P55884;P55884-2	5,76352424868183E-22	False	AQAVSEDAGGNEGR	True
5	P56192	4,23441079963639E-17	True	LENDQIESLR	True
3	P56537-1	3,21205382755978E-12	False	LNEAQPSTIATSMR	True
2	P58546	1,86758045828808E-19	True	GADINAPDK	True
2	P58546	1,86758045828808E-19	True	GPDGLTAFEATDNQAIK	True
11	P60174;P60174-1	4,04866453727981E-24	False	TATPQQAQEVHEK	True
11	P60174;P60174-1	4,04866453727981E-24	False	DCGATWVVLGHSER	True
11	P60174;P60174-1	4,04866453727981E-24	False	EAGITEK	True
11	P60174;P60174-1	4,04866453727981E-24	False	IAVAAQNCYK	False
11	P60174;P60174-1	4,04866453727981E-24	False	VVFEQTK	False
2	P60660;P60660-2	1,02426293622411E-15	False	DQGTYEDYVEGLR	True
13	P60709;P63261	4,16458993712822E-43	False	AGFAGDDAPR	True
13	P60709;P63261	4,16458993712822E-43	False	SYELPDGQVITIGNER	True
13	P60709;P63261	4,16458993712822E-43	False	QEYDESGPSIVHR	True
13	P60709;P63261	4,16458993712822E-43	False	AVFPSIVGRPR	False
13	P60709;P63261	4,16458993712822E-43	False	DLTDYLMK	False
9	P60842	1,03494683658936E-28	False	ELAQQIQK	True
9	P60842	1,03494683658936E-28	False	VLITTDLLAR	True
9	P60842	1,03494683658936E-28	False	ATQALVLAPTR	True
9	P60842	1,03494683658936E-28	False	DFTVSAMHGDMDQK	False
2	P60866;P60866-2	3,63580445818561E-31	False	TPCGEGSK	True
2	P60866;P60866-2	3,63580445818561E-31	False	TPVEPEVAIHR	True
4	P60900	5,29540871289224E-24	False	DCAVIVTQK	True
2	P61006	4,76300585516976E-17	False	TIELDGK	True
6	P61088	2,59579290827127E-20	False	LLAEPVPGIK	True
6	P61088	2,59579290827127E-20	False	TNEAQAIETAR	True
3	P61204;P84077	9,49352519638454E-17	False	QDLPNAMNAAEITDK	True
9	P61247	2,53457708015573E-29	True	LITEDVQGK	True
9	P61247	2,53457708015573E-29	True	EVQTNDLK	True
9	P61247	2,53457708015573E-29	True	ACQSIYPLHDVFVR	True
9	P61247	2,53457708015573E-29	True	ADGYEPPVQESV	False
9	P61247	2,53457708015573E-29	True	ATGDETGAK	False
2	P61254;Q9UNX3	2,28771826880692E-22	False	DDEVQVVR	True
2	P61254;Q9UNX3	2,28771826880692E-22	False	YVIYIER	True
5	P61289-1;P61289-2;P61289-3	5,21908252477015E-25	False	SSNAETLY	True
5	P61289-1;P61289-2;P61289-3	5,21908252477015E-25	False	TVTEIDEK	True
5	P61289-1;P61289-2;P61289-3	5,21908252477015E-25	False	TVESEAASYLDQISR	True
3	P61326;Q96A72	5,87567246876224E-19	False	IIDDSEITK	True
3	P61326;Q96A72	5,87567246876224E-19	False	YANNSNYK	True
1	P61353	6,11049723798089E-20	True	YSVDIPLDK	True
2	P61513	6,29538645952976E-08	True	IEISQHAK	True
6	P61604	1,89827683552713E-39	True	GGEIQPVSVK	True
6	P61604	1,89827683552713E-39	True	VLQATVVAVGSGSK	True
6	P61604	1,89827683552713E-39	True	VLLPEYGGTK	True
2	P61927	6,3621342005517E-20	True	AAVAASSSS	True
2	P61927	6,3621342005517E-20	True	RAAVAASSSS	True
1	P61962	6,65861819640156E-07	True	TQLIAHDK	True
12	P61978;P61978-2;P61978-3	1,35578928866992E-24	False	TDYNASVSVPDSSGPER	True
12	P61978;P61978-2;P61978-3	1,35578928866992E-24	False	IDEPLEGSEDR	True
12	P61978;P61978-2;P61978-3	1,35578928866992E-24	False	DLAGSIIGK	True
12	P61978;P61978-2;P61978-3	1,35578928866992E-24	False	GSDFDCELR	False
12	P61978;P61978-2;P61978-3	1,35578928866992E-24	False	ENTQTTIK	False
12	P61978;P61978-2;P61978-3	1,35578928866992E-24	False	GGDLMAYDRR	False
12	P61978;P61978-2;P61978-3	1,35578928866992E-24	False	DYDDMSPR	False
12	P61978;P61978-2;P61978-3	1,35578928866992E-24	False	NTDEMVELR	False
5	P61981	4,47602797127894E-26	True	NVTELNEPLSNEER	True
5	P61981	4,47602797127894E-26	True	YLAEVATGEK	True
5	P61981	4,47602797127894E-26	True	ATVVESSEK	True
5	P62081	1,77742605201313E-32	True	HVVFIAQR	True
5	P62081	1,77742605201313E-32	True	ELNITAAK	True
5	P62140	4,33994245041917E-15	False	YPENFFLLR	True
4	P62158	3,55196065328753E-30	True	DGDGTITTK	True
4	P62158	3,55196065328753E-30	True	DTDSEEEIR	True
4	P62158	3,55196065328753E-30	False	EAFSLFDK	True
6	P62241	1,92978292686841E-21	True	IIDVVYNASNNELVR	True
6	P62241	1,92978292686841E-21	True	ADGYVLEGK	True
6	P62241	1,92978292686841E-21	True	ELEFYLR	True
4	P62244	3,97810664492112E-28	True	SINNAEK	True
4	P62244	3,97810664492112E-28	True	WQNNLLPSR	True
4	P62249	5,17694493873345E-28	True	TATAVAHCK	True
10	P62258-1	1,45037433049923E-30	False	EALQDVEDENQ	True
10	P62258-1	1,45037433049923E-30	False	IISSIEQK	True
10	P62258-1	1,45037433049923E-30	True	YDEMVESMK	True
10	P62258-1	1,45037433049923E-30	True	EDLVYQAK	False
1	P62266	8,5325219064494E-38	True	AHLGTALK	True
6	P62269	2,95946663006336E-17	True	AGELTEDEVER	True
6	P62269	2,95946663006336E-17	True	LREDLER	True
6	P62277	3,91460504969545E-17	True	GLSQSALPYR	True
6	P62277	3,91460504969545E-17	True	LTSDDVK	True
7	P62280	7,47618034755539E-38	True	VLLGETGK	True
2	P62312	1,34954897190508E-19	True	LNSGVDYR	True
2	P62314	6,63185647178647E-14	True	NREPVQLETLSIR	True
3	P62333	1,17450295765904E-11	True	LSDGFNGADLR	True
5	P62424	5,46970433031911E-34	True	TCTTVAFTQVNSEDK	True
5	P62424	5,46970433031911E-34	True	VVNPLFEK	True
5	P62424	5,46970433031911E-34	True	VAPAPAVVK	True
5	P62424	5,46970433031911E-34	True	QTATQLLK	False
3	P62495;P62495-2	2,54167521891372E-16	False	LSVLGAITSVQQR	True
8	P62701	2,50425090164904E-38	False	YALTGDEVK	True
8	P62701	2,50425090164904E-38	True	LSNIFVIGK	True
8	P62701	2,50425090164904E-38	False	GIPHLVTHDAR	True
2	P62750	1,2982849995996E-25	True	FPLTTESAMK	True
7	P62753	5,52201796715919E-20	True	EEAAEYAK	True
7	P62753	5,52201796715919E-20	True	DIPGLTDTTVPR	True
7	P62753	5,52201796715919E-20	True	LIEVDDERK	True
7	P62753	5,52201796715919E-20	True	RQEQIAK	False
4	P62805	6,70177080030864E-28	True	ISGLIYEETR	True
3	P62826	5,97427610865807E-20	True	SNYNFEK	True
4	P62829	8,2436573114179E-26	True	GSAITGPVAK	True
2	P62851	7,36722210776517E-19	True	AALQELLSK	True
2	P62857	3,05046263110287E-15	True	EGDVLTLLESER	True
2	P62857	3,05046263110287E-15	True	TGSQGQCTQVR	True
1	P62861	6,87313594826822E-20	True	FVNVVPTFGK	True
3	P62879	8,91907855449077E-19	True	ACGDSTLTQITAGLDPVGR	True
3	P62879	8,91907855449077E-19	False	LLVSASQDGK	True
4	P62888	8,90034710157947E-27	True	VCTLAIIDPGDSDIIR	True
4	P62888	8,90034710157947E-27	True	SMPEQTGEK	True
5	P62899	8,26564059268103E-22	True	NLQTVNVDEN	True
5	P62899	8,26564059268103E-22	False	EYTINIHK	True
5	P62899	8,26564059268103E-22	False	IHGVGFK	True
6	P62906	5,17694493873345E-28	True	DTLYEAVR	True
6	P62906	5,17694493873345E-28	True	ILGPGLNK	True
2	P62910	1,4415939470104E-13	True	AAQLAIR	True
3	P62913;P62913-2	4,27738310997273E-23	False	YDGIILPGK	True
6	P62937	1,43036775707657E-33	True	VSFELFADK	True
3	P62979	4,29648561500309E-24	False	EGIPPDQQR	True
3	P62979	4,29648561500309E-24	False	TITLEVEPSDTIENVK	True
3	P62979	4,29648561500309E-24	False	TLSDYNIQK	True
5	P63010-1;P63010-2;P63010-3	2,76252797354912E-20	False	YNDPIYVK	True
8	P63104-1	3,52699460983345E-35	True	SVTEQGAELSNEER	True
8	P63104-1	3,52699460983345E-35	False	NLLSVAYK	True
8	P63104-1	3,52699460983345E-35	True	VVSSIEQK	True
8	P63104-1	3,52699460983345E-35	False	EMQPTHPIR	False
8	P63104-1	3,52699460983345E-35	False	DSTLIMQLLR	False
1	P63151;P63151-2;Q9Y2T4;Q9Y2T4-2;Q9Y2T4-3;Q9Y2T4-4	1,43026622210098E-18	False	LFEEPEDPSNR	True
3	P63208	1,05142610674795E-18	True	NDFTEEEEAQVR	True
4	P63241-1;P63241-2	6,45005225291256E-20	False	LPEGDLGK	True
13	P63244	6,07230019602301E-35	True	YTVQDESHSEWVSCVR	True
13	P63244	6,07230019602301E-35	True	QEVISTSSK	True
13	P63244	6,07230019602301E-35	True	DETNYGIPQR	True
13	P63244	6,07230019602301E-35	True	DVLSVAFSSDNR	False
2	P63279	6,1466583459432E-18	True	DDYPSSPPK	True
6	P67775;P67775-2	4,7830941020998E-24	False	YSFLQFDPAPR	True
6	P67775;P67775-2	4,7830941020998E-24	False	ESNVQEVR	True
9	P67809	2,62135444964789E-38	True	AADPPAENSSAPEAEQGGAE	True
9	P67809	2,62135444964789E-38	False	SVGDGETVEFDVVEGEK	True
9	P67809	2,62135444964789E-38	True	GAEAANVTGPGGVPVQGSK	True
9	P67809	2,62135444964789E-38	True	EDGNEEDKENQGDETQGQQPPQR	False
9	P67809	2,62135444964789E-38	True	RPQYSNPPVQGEVMEGADNQGAGEQGR	False
5	P67936	5,50991284315541E-25	False	LATALQK	True
5	P67936	5,50991284315541E-25	False	TIDDLEEK	True
5	P67936	5,50991284315541E-25	False	AEVSELK	True
4	P68036;P68036-3	9,83745787780863E-17	False	ADLAEEYSK	True
17	P68104;Q5VTE0	4,16458993712822E-43	False	QTVAVGVIK	True
17	P68104;Q5VTE0	4,16458993712822E-43	False	LPLQDVYK	True
17	P68104;Q5VTE0	4,16458993712822E-43	False	QLIVGVNK	True
17	P68104;Q5VTE0	4,16458993712822E-43	False	IGGIGTVPVGR	False
17	P68104;Q5VTE0	4,16458993712822E-43	False	YYVTIIDAPGHR	False
17	P68104;Q5VTE0	4,16458993712822E-43	False	EVSTYIK	False
17	P68104;Q5VTE0	4,16458993712822E-43	False	GNVAGDSK	False
17	P68104;Q5VTE0	4,16458993712822E-43	False	VETGVLK	False
14	P68363	7,92169040102282E-35	False	EDAANNYAR	True
14	P68363	7,92169040102282E-35	False	AVFVDLEPTVIDEVR	True
14	P68363	7,92169040102282E-35	False	DVNAAIATIK	True
14	P68363	7,92169040102282E-35	False	FDLMYAK	False
14	P68363	7,92169040102282E-35	False	EDMAALEK	False
14	P68363	7,92169040102282E-35	False	VGINYQPPTVVPGGDLAK	False
13	P68371	4,16458993712822E-43	False	IREEYPDR	True
13	P68371	4,16458993712822E-43	False	FPGQLNADLR	True
13	P68371	4,16458993712822E-43	False	AVLVDLEPGTMDSVR	True
13	P68371	4,16458993712822E-43	False	ISEQFTAMFR	False
3	P68431;P84243;Q16695;Q71DI3	1,72380142384772E-21	False	EIAQDFK	True
4	P69891;P69892	1,37501121584432E-20	False	VNVEDAGGETLGR	True
13	P78371-1	1,25586231097058E-18	False	LAVEAVLR	True
13	P78371-1	1,25586231097058E-18	False	NIGVDNPAAK	True
13	P78371-1	1,25586231097058E-18	False	GATQQILDEAER	True
13	P78371-1	1,25586231097058E-18	False	EAESLIAK	False
2	P78406	4,40083035795226E-05	True	VFTASCDK	True
6	P78417	1,74247407939387E-31	False	GSAPPGPVPEGSIR	True
6	P78417	1,74247407939387E-31	False	LLPDDPYEK	True
6	P78417	1,74247407939387E-31	False	LNECVDHTPK	True
6	P78417	1,74247407939387E-31	False	EDYAGLK	False
36	P78527;P78527-2	3,55608174000146E-25	False	DEVLANR	True
36	P78527;P78527-2	3,55608174000146E-25	False	DYVAVAR	True
36	P78527;P78527-2	3,55608174000146E-25	False	LACDVDQVTR	True
36	P78527;P78527-2	3,55608174000146E-25	False	SVGPDFGK	False
36	P78527;P78527-2	3,55608174000146E-25	False	QITQSALLAEAR	False
4	P80723	1,66692741945896E-18	True	APEQEQAAPGPAAGGEAPK	True
4	P80723	1,66692741945896E-18	False	GYNVNDEK	True
3	P82979	4,80115526831368E-17	True	ITSEIPQTER	True
2	P83731	1,84066814735561E-12	True	GQSEEIQK	True
1	P83916	4,7918124608255E-19	True	NSDEADLVPAK	True
4	P84103;P84103-2	2,77158054303448E-34	False	VELSNGEK	True
4	P84103;P84103-2	2,77158054303448E-34	False	DSCPLDCK	True
3	Q00325-1;Q00325-2	5,14264251591716E-17	False	IQTQPGYANTLR	True
4	Q00341-1;Q00341-2	2,35439078442418E-16	False	DLIIEQR	True
18	Q00610-1;Q00610-2	3,14092366029585E-23	False	IYIDSNNNPER	True
18	Q00610-1;Q00610-2	3,14092366029585E-23	False	IVLDNSVFSEHR	True
18	Q00610-1;Q00610-2	3,14092366029585E-23	False	TSIDAYDNFDNISLAQR	True
4	Q00796	5,39146418839182E-12	True	GGVTLGHK	True
4	Q00796	5,39146418839182E-12	True	ESPQEIAR	True
7	Q00839;Q00839-2	4,52761434343135E-32	False	FIEIAAR	True
7	Q00839;Q00839-2	4,52761434343135E-32	False	NFILDQTNVSAAAQR	True
1	Q01085;Q01085-2	3,22612637294662E-10	False	FEDVVNQSSPK	True
3	Q01105;Q01105-2;Q01105-3;Q01105-4	1,5843074732071E-18	False	RSELIAK	True
1	Q01130;Q01130-2	5,53876656634664E-12	False	TSPDTLR	True
6	Q01518-1;Q01518-2	1,43861037206985E-19	False	EIGGDVQK	True
6	Q01518-1;Q01518-2	1,43861037206985E-19	False	GYADSPSK	True
6	Q01518-1;Q01518-2	1,43861037206985E-19	False	ALLVTASQCQQPAENK	True
6	Q02543	1,0095977445205E-30	True	DLTTAGAVTQCYR	True
6	Q02543	1,0095977445205E-30	True	VEEIAASK	True
6	Q02543	1,0095977445205E-30	True	SSGEIVYCGQVFEK	True
6	Q02543	1,0095977445205E-30	True	AHSIQIMK	False
8	Q02790	1,85880826914566E-22	True	GEDLTEEEDGGIIR	True
8	Q02790	1,85880826914566E-22	True	LEQSTIVK	True
7	Q02878	2,38161808815507E-23	True	YYPTEDVPR	True
7	Q02878	2,38161808815507E-23	True	AVDSQILPK	True
9	Q04637;Q04637-3;Q04637-4;Q04637-5;Q04637-6;Q04637-7;Q04637-8;Q04637-9	1,61926379114414E-19	False	TIDQIHK	True
9	Q04637;Q04637-3;Q04637-4;Q04637-5;Q04637-6;Q04637-7;Q04637-8;Q04637-9	1,61926379114414E-19	False	VEYTLGEESEAPGQR	True
9	Q04637;Q04637-3;Q04637-4;Q04637-5;Q04637-6;Q04637-7;Q04637-8;Q04637-9	1,61926379114414E-19	False	QVTQLAIDTEER	True
7	Q04695	1,38359158372823E-30	True	TIEELQNK	True
7	Q04695	1,38359158372823E-30	False	EELAYLK	True
7	Q04695	1,38359158372823E-30	False	LASYLDK	True
7	Q04695	1,38359158372823E-30	True	LSVEADINGLRR	False
7	Q04695	1,38359158372823E-30	False	SEISELRR	False
5	Q04760-1;Q04760-2	4,78159415944763E-23	False	VLGMTLIQK	True
5	Q04760-1;Q04760-2	4,78159415944763E-23	False	DFLLQQTMLR	True
4	Q04917	4,04314745179547E-26	True	AVTELNEPLSNEDR	True
3	Q06210-1;Q06210-2	7,49529213482273E-16	False	ALDEEVHK	True
5	Q06830	5,13924862839552E-38	False	GLFIIDDK	True
5	Q06830	5,13924862839552E-38	True	TIAQDYGVLK	True
5	Q06830	5,13924862839552E-38	True	DISLSDYK	True
2	Q07020;Q07020-2	9,18467549775658E-23	False	TAVVVGTITDDVR	True
6	Q07666;Q07666-2	3,49159119580088E-23	False	YLPELMAEK	True
6	Q07666;Q07666-2	3,49159119580088E-23	False	LQEETGAK	True
6	Q07955-1	5,43021165743727E-30	False	DIEDVFYK	True
6	Q07955-1	5,43021165743727E-30	False	EAGDVCYADVYR	True
15	Q08211	6,35969687786999E-38	True	ELDALDANDELTPLGR	True
15	Q08211	6,35969687786999E-38	True	LAQFEPSQR	True
15	Q08211	6,35969687786999E-38	False	QPAIISQLDPVNER	True
15	Q08211	6,35969687786999E-38	True	DFVNYLVR	False
15	Q08211	6,35969687786999E-38	True	AAECNIVVTQPR	False
15	Q08211	6,35969687786999E-38	True	EGETVEPYK	False
15	Q08211	6,35969687786999E-38	True	YTQVGPDHNR	False
9	Q08945	2,4119727943084E-37	True	ASSGLLYPLER	True
7	Q08J23	9,01535541700675E-20	True	EILHCLK	True
5	Q09028;Q09028-3	1,98314059512077E-19	False	EAAFDDAVEER	True
5	Q09028;Q09028-3	1,98314059512077E-19	False	VINEEYK	True
2	Q09161	2,85388055044302E-17	True	VESAQSEQK	True
4	Q12788	2,97132710889885E-17	True	DVTEAEQAEEQAR	True
10	Q12906-4;Q12906-6;Q12906-7	8,55535152238786E-19	False	VLAGETLSVNDPPDVLDR	True
10	Q12906-4;Q12906-6;Q12906-7	8,55535152238786E-19	False	EDITQSAQHALR	True
10	Q12906-4;Q12906-6;Q12906-7	8,55535152238786E-19	False	NPVMELNEK	True
9	Q12931;Q12931-2	8,64681870730916E-19	False	TDAPLNIR	True
9	Q12931;Q12931-2	8,64681870730916E-19	False	AQLLQPTLEINPR	True
1	Q13011	1,75824100804156E-11	True	SVQATTENK	True
2	Q13148-1	2,84194161069688E-16	False	FGGNPGGFGNQGGFGNSR	True
10	Q13200	1,30355544916398E-17	False	LLTDDGNK	True
10	Q13200	1,30355544916398E-17	False	QLAQYHAK	True
14	Q13263	4,12176402424916E-23	False	ADVQSIIGLQR	True
14	Q13263	4,12176402424916E-23	True	DIVENYFMR	True
14	Q13263	4,12176402424916E-23	False	DCQLNAHK	True
14	Q13263	4,12176402424916E-23	False	SGEGEVSGLMR	False
7	Q13283	1,40591379840753E-18	True	EAGEQGDIEPR	True
7	Q13283	1,40591379840753E-18	True	DFFQSYGNVVELR	True
6	Q13310;Q13310-2;Q13310-3	4,28588889780951E-13	False	VGAVAAATS	True
9	Q13347	2,42929762730554E-16	True	SGEVLVNVK	True
9	Q13347	2,42929762730554E-16	True	QINDIQLSR	True
2	Q13356;Q13356-2	3,97310511491049E-08	False	IIDPDEEK	True
8	Q13428-1;Q13428-2;Q13428-3;Q13428-4;Q13428-6;Q13428-7;Q13428-8	5,64630605870794E-16	False	VVTAAAQAK	True
3	Q13442	2,09034693475872E-07	True	EGGDGAAGDPK	True
7	Q13451-1	3,34321207355023E-17	True	ALGLDSANEK	True
7	Q13451-1	3,34321207355023E-17	True	TSEGVTNEK	True
7	Q13451-1	3,34321207355023E-17	False	GEDLFEDGGIIR	True
4	Q13509	2,76070892582778E-20	False	AILVDLEPGTMDSVR	True
2	Q13523	4,69186294399095E-17	True	DVGLHIK	True
1	Q13542	1,03119149025279E-14	True	VEVNNLNNLNNHDR	True
8	Q14103-3	8,51959352089166E-32	False	YHNVGLSK	True
8	Q14103-3	8,51959352089166E-32	False	ESESVDK	True
8	Q14103-3	8,51959352089166E-32	False	IFVGGLSPDTPEEK	True
1	Q14116;Q14116-2	4,12331787157042E-12	False	ISTLSCENK	True
18	Q14152;Q14152-2	7,4148156960205E-37	False	VEERDPPR	True
18	Q14152;Q14152-2	7,4148156960205E-37	False	QVEQLEK	True
21	Q14204	1,97935003747967E-17	True	LDPYVQR	True
21	Q14204	1,97935003747967E-17	True	VTDFGDK	True
4	Q14315;Q14315-2	3,96541584599744E-11	False	LEPGGGAEAQAVR	True
3	Q14376	5,12859799581643E-19	True	VQELTGR	True
4	Q14444-1;Q14444-2	6,37213614896043E-15	False	LDDYQER	True
4	Q14444-1;Q14444-2	6,37213614896043E-15	False	LGDDEVR	True
5	Q14498-1;Q14498-2	5,68300388994764E-26	False	IGLPHSIK	True
6	Q14697-1;Q14697-2	1,29668068373201E-31	False	VPDVLVADPPIAR	True
6	Q14697-1;Q14697-2	1,29668068373201E-31	False	DPAEGDGAQPEETPR	True
6	Q14697-1;Q14697-2	1,29668068373201E-31	False	AHAHLDTGR	True
10	Q14974	3,19411135697764E-22	True	VLANPGNSQVAR	True
10	Q14974	3,19411135697764E-22	False	DCYPAVQK	True
10	Q14974	3,19411135697764E-22	False	SNEILTAIIQGMR	True
8	Q14978-1;Q14978-2;Q14978-3	5,78472223262277E-23	False	EAETPQAK	True
8	Q14978-1;Q14978-2;Q14978-3	5,78472223262277E-23	False	DNQLSEVANK	True
8	Q14978-1;Q14978-2;Q14978-3	5,78472223262277E-23	False	QPVGGGQK	True
7	Q15029;Q15029-2;Q15029-3	1,16583662544911E-28	False	ILDAVVAQEPLHR	True
7	Q15029;Q15029-2;Q15029-3	1,16583662544911E-28	False	GGGQIIPTAR	True
5	Q15046;Q15046-2	3,821522021517E-18	False	GDIIGVQGNPGK	True
5	Q15046;Q15046-2	3,821522021517E-18	False	EICNAYTELNDPMR	True
4	Q15050	2,06452053391098E-17	True	VEEAIVAR	True
4	Q15050	2,06452053391098E-17	True	NQLELLR	True
2	Q15056-1;Q15056-2	3,26966739868393E-13	False	EALTYDGALLGDR	True
6	Q15084-1;Q15084-2;Q15084-3;Q15084-4;Q15084-5	1,23263219816314E-30	False	GSTAPVGGGAFPTIVER	True
6	Q15084-1;Q15084-2;Q15084-3;Q15084-4;Q15084-5	1,23263219816314E-30	False	VGAVDADK	True
6	Q15084-1;Q15084-2;Q15084-3;Q15084-4;Q15084-5	1,23263219816314E-30	False	GSFSEQGINEFLR	True
43	Q15149-1;Q15149-2;Q15149-3;Q15149-4;Q15149-5;Q15149-6;Q15149-7;Q15149-8;Q15149-9	1,0095151174729E-28	False	VPVDVAYR	True
43	Q15149-1;Q15149-2;Q15149-3;Q15149-4;Q15149-5;Q15149-6;Q15149-7;Q15149-8;Q15149-9	1,0095151174729E-28	False	VPLDVACAR	True
43	Q15149-1;Q15149-2;Q15149-3;Q15149-4;Q15149-5;Q15149-6;Q15149-7;Q15149-8;Q15149-9	1,0095151174729E-28	False	AQLEPVASPAK	True
43	Q15149-1;Q15149-2;Q15149-3;Q15149-4;Q15149-5;Q15149-6;Q15149-7;Q15149-8;Q15149-9	1,0095151174729E-28	False	DALDGPAAEAEPEHSFDGLR	False
3	Q15185;Q15185-3;Q15185-4	2,19855057562955E-20	False	DVNVNFEK	True
12	Q15233;Q15233-2	3,69495721833387E-23	False	AGEVFIHK	True
12	Q15233;Q15233-2	3,69495721833387E-23	False	TLAEIAK	True
12	Q15233;Q15233-2	3,69495721833387E-23	False	AAPGAEFAPNK	True
12	Q15233;Q15233-2	3,69495721833387E-23	False	GIVEFSGK	False
12	Q15233;Q15233-2	3,69495721833387E-23	False	VELDNMPLR	False
3	Q15365	9,30672207760503E-35	True	LVVPATQCGSLIGK	True
9	Q15366-1;Q15366-2;Q15366-3;Q15366-4;Q15366-5;Q15366-6;Q15366-7;Q15366-8	6,11647099366857E-34	False	INISEGNCPER	True
9	Q15366-1;Q15366-2;Q15366-3;Q15366-4;Q15366-5;Q15366-6;Q15366-7;Q15366-8	6,11647099366857E-34	False	LVVPASQCGSLIGK	True
9	Q15366-1;Q15366-2;Q15366-3;Q15366-4;Q15366-5;Q15366-6;Q15366-7;Q15366-8	6,11647099366857E-34	False	EVGSIIGK	True
9	Q15366-1;Q15366-2;Q15366-3;Q15366-4;Q15366-5;Q15366-6;Q15366-7;Q15366-8	6,11647099366857E-34	False	GVTIPYRPK	False
9	Q15366-1;Q15366-2;Q15366-3;Q15366-4;Q15366-5;Q15366-6;Q15366-7;Q15366-8	6,11647099366857E-34	False	AFAMIIDK	False
5	Q15370;Q15370-2	1,43287981528244E-16	False	DDQLLDDGK	True
5	Q15370;Q15370-2	1,43287981528244E-16	False	TTIFTDAK	True
6	Q15393-1	2,4904560336561E-17	False	TPVEEVPAAIAPFQGR	True
6	Q15393-1	2,4904560336561E-17	False	LVNNGEK	True
8	Q15424-1;Q15424-3;Q15424-4	8,81536036440349E-16	False	EGQHYPER	True
8	Q15459	2,92907898904125E-20	True	AQEPSAAIPK	True
2	Q15833-1;Q15833-2;Q15833-3	1,18170534036906E-10	False	NLEQLGGTVTNPGGSGTSSR	True
3	Q16186	2,37735372905625E-18	True	SQSAAVTPSSTTSSTR	True
3	Q16186	2,37735372905625E-18	True	RVPQCPSGR	True
6	Q16222-1;Q16222-2;Q16222-3	4,38629231958655E-32	False	LQQVAEK	True
5	Q16543	1,6205894625716E-21	True	EGEEAGPGDPLLEAVPK	True
5	Q16658	9,75183147969693E-33	True	YFGGTEDR	True
2	Q16851;Q16851-2	5,97639250918393E-25	False	GTVIIIANHGDR	True
2	Q16881-1;Q16881-2;Q16881-3;Q16881-4;Q16881-5;Q16881-6;Q16881-7	5,81309137944268E-31	False	YLGIPGDK	True
7	Q16891-2	2,95553913832393E-17	False	GIEQAVQSHAVAEEEAR	True
7	Q16891-2	2,95553913832393E-17	False	VQAAQSEAK	True
7	Q1KMD3	7,58031725072051E-18	True	LVQIASR	True
1	Q2NL82	3,0335126600161E-05	True	ENLPQDYAR	True
1	Q494V2-1;Q494V2-2	6,11691020075285E-20	False	QLQLEDK	True
4	Q5T4S7-1;Q5T4S7-2;Q5T4S7-3;Q5T4S7-4	7,2606931671588E-06	False	EHPDVNK	True
17	Q6P2Q9	7,72520620816407E-19	True	NNVNVASLTQSEIR	True
17	Q6P2Q9	7,72520620816407E-19	True	TSYEEFTHK	True
1	Q6PD74;Q6PD74-2	9,73503005832819E-11	False	AATLPHEQR	True
16	Q7KZF4	5,52155218223312E-23	True	AAATQPDAK	True
16	Q7KZF4	5,52155218223312E-23	True	EADGSETPEPFAAEAK	True
16	Q7KZF4	5,52155218223312E-23	True	SEAVVEYVFSGSR	True
16	Q7KZF4	5,52155218223312E-23	True	VADISGDTQK	False
16	Q7KZF4	5,52155218223312E-23	True	SLLSAEEAAK	False
8	Q7L014	2,51050480178735E-16	True	IVDNVRPDR	True
1	Q7L0Y3	3,6976512767047E-10	True	SSVQEECVSTISSSK	True
2	Q7RTV0	3,75794204071618E-16	True	IVNLGSSK	True
2	Q86V81	3,60599532245878E-09	True	SLGTADVHFER	True
2	Q86V81	3,60599532245878E-09	True	QQLSAEELDAQLDAYNAR	True
1	Q86Y56;Q86Y56-3	2,10608425272309E-07	False	ETEAVIHK	True
3	Q8IUE6	4,16458993712822E-43	False	NDEELNK	True
7	Q8NC51-3;Q8NC51-4	2,99972296376463E-29	False	SAAQAAAQTNSNAAGK	True
7	Q8NC51-3;Q8NC51-4	2,99972296376463E-29	False	SSASAPDVDDPEAFPALA	True
7	Q8NC51-3;Q8NC51-4	2,99972296376463E-29	False	ENEVEEVK	True
7	Q8NC51-3;Q8NC51-4	2,99972296376463E-29	False	EETQPPVALK	False
4	Q8NE71-1	5,88469987498796E-15	False	GAVIVVSHDAR	True
4	Q8NE71-1	5,88469987498796E-15	True	ADDPYAHLSK	True
1	Q8TF01	4,81066564330981E-05	True	EQQLLHDK	True
12	Q8WUM4	1,30766696203492E-28	False	FGEEIAR	True
12	Q8WUM4	1,30766696203492E-28	False	LLDEEEATDNDLR	True
12	Q8WUM4	1,30766696203492E-28	False	YDEYVNVK	True
12	Q8WUM4	1,30766696203492E-28	False	AVQADGQVK	False
9	Q8WWM7-1;Q8WWM7-2;Q8WWM7-3;Q8WWM7-4;Q8WWM7-5;Q8WWM7-6;Q8WWM7-8;Q8WWM7-9	2,30448398373453E-20	False	FELAVDAVHR	True
9	Q8WWM7-1;Q8WWM7-2;Q8WWM7-3;Q8WWM7-4;Q8WWM7-5;Q8WWM7-6;Q8WWM7-8;Q8WWM7-9	2,30448398373453E-20	False	TLEPQELAR	True
1	Q8WXX5	1,94969989797547E-17	True	VSLQVHPDR	True
12	Q92598;Q92598-2	1,83596633791295E-24	False	VDQPPEAK	True
12	Q92598;Q92598-2	1,83596633791295E-24	False	FQEAEERPK	True
8	Q92621	2,38786642266445E-16	True	ASTEGVAIQGQQGTR	True
10	Q92841;Q92841-1;Q92841-3	1,6087632006399E-32	False	APILIATDVASR	True
10	Q92841;Q92841-1;Q92841-3	1,6087632006399E-32	False	IVDQIRPDR	True
10	Q92841;Q92841-1;Q92841-3	1,6087632006399E-32	False	GDGPICLVLAPTR	True
1	Q92922	8,73618343367072E-07	True	YVHADAPTNK	True
6	Q92945	2,82271320206931E-19	True	IQQDSGCK	True
6	Q92945	2,82271320206931E-19	True	QDDGTGPEK	True
3	Q92973-1;Q92973-2;Q92973-3	3,29101917364096E-17	False	ESQSPDTTIQR	True
10	Q96AE4;Q96AE4-2	1,11016246029316E-27	False	IQIAPDSGGLPER	True
10	Q96AE4;Q96AE4-2	1,11016246029316E-27	False	SCMLTGTPESVQSAK	True
6	Q96DG6	1,94085562626402E-25	True	EVQVEHIK	True
6	Q96DG6	1,94085562626402E-25	True	DVSLLTQK	True
6	Q96DG6	1,94085562626402E-25	True	DSEDIYNLK	True
3	Q96EE3;Q96EE3-1	2,53399149598464E-15	False	TTLVDSR	True
1	Q96ER9;Q96ER9-2	1,98003279543274E-05	False	EDLEVHQAK	True
2	Q96GQ7	2,33803899703131E-15	True	SQEAALR	True
2	Q96GU1;Q96GU1-2	1,69850226210638E-13	False	IEDAPGDGPDVR	True
4	Q96HJ9-2;Q9Y383;Q9Y383-2;Q9Y383-3	4,48197328546103E-22	False	VEQLGAEGNVEESQK	True
3	Q96KB5;Q96KB5-2	4,31276733801853E-23	False	INPICNDHYR	True
3	Q96KB5;Q96KB5-2	4,31276733801853E-23	False	LLHGDIK	True
8	Q96PK6-1	2,06091187393178E-26	True	ASYDDPYK	True
8	Q96PK6-1	2,06091187393178E-26	False	AAIAQLNGK	True
3	Q99436	3,48903372814905E-26	True	GTTAVLTEK	True
4	Q99497	6,20730823756754E-22	True	DVVICPDASLEDAK	True
1	Q99536;Q99536-2;Q99536-3	3,30168955063614E-16	False	VLLVPGPEK	True
6	Q99615-1	1,2561310745755E-22	False	ALEFAPACHR	True
5	Q99623	3,81583434871795E-17	True	AQFLVEK	True
5	Q99623	3,81583434871795E-17	False	AAQNISK	True
8	Q99714-1	4,30922221900413E-30	False	GGIVGMTLPIAR	True
4	Q99729-3	2,86986211842758E-17	False	IFVGGLNPEATEEK	True
9	Q99832	1,49754418278548E-24	False	TATQLAVNK	True
9	Q99832	1,49754418278548E-24	False	LPIGDVATQYFADR	True
9	Q99832	1,49754418278548E-24	False	YNFFTGCPK	True
7	Q99848	1,41218576428764E-26	True	AVDPEDDFQR	True
7	Q99848	1,41218576428764E-26	True	VQTEVLQK	True
3	Q99873;Q99873-2;Q99873-3;Q99873-4	4,35264346970495E-19	False	GQLCELSCSTDYR	True
3	Q99961;Q99961-2;Q99961-3	2,1086015499037E-16	False	IPDEELR	True
5	Q9BUJ2-1;Q9BUJ2-2;Q9BUJ2-3;Q9BUJ2-4	1,68046857225319E-19	False	LIQIAAR	True
1	Q9BUL8	1,14461050392812E-16	True	IPDEINDR	True
1	Q9BV38	7,24522652822517E-13	True	SVLGGQDQLR	True
4	Q9BVP2;Q9BVP2-2	6,72791494825932E-15	False	DIHEELPK	True
4	Q9BWF3-1	5,73429436845556E-13	False	AEDAVEAIR	True
7	Q9BXP5;Q9BXP5-2;Q9BXP5-3;Q9BXP5-4;Q9BXP5-5	9,20581711647012E-13	False	DLDAPDDVDFF	True
1	Q9H2J4	2,31473063492483E-09	True	ELEEEAEEEQR	True
1	Q9H2U2;Q9H2U2-2;Q9H2U2-3;Q9H2U2-6	5,22629048859003E-15	False	FHDIDDVK	True
7	Q9H307	7,98069175533222E-14	True	TLQEQLEK	True
2	Q9H910-1;Q9H910-2;Q9H910-3	4,54760084832475E-33	False	VLNPPGGK	True
9	Q9HAV4	6,40706523556339E-17	True	TQVAIVR	True
7	Q9NR30-1;Q9NR30-2	8,91355624701648E-17	False	IGVPSATEIIK	True
3	Q9NR31	2,05510589047433E-08	False	TDAISEEK	True
1	Q9NRF9	2,15821222403908E-10	True	EALEAYR	True
6	Q9NTK5-1	2,14198192175546E-18	False	VPVPDER	True
6	Q9NTK5-1	2,14198192175546E-18	False	EIEVLNK	True
6	Q9NTK5-1	2,14198192175546E-18	False	IHTDFEK	True
6	Q9NTK5-1	2,14198192175546E-18	False	FNTPQQPK	False
6	Q9NVI7;Q9NVI7-2	8,61512296072496E-18	False	WSNFDPTGLER	True
4	Q9NX24	2,75390958962764E-27	True	TDLGAAAGSK	True
2	Q9NX55-2	1,8794616493326E-15	False	VTDYAEEK	True
3	Q9NXG2	6,18489970207623E-16	True	TLGIEPEK	True
4	Q9NZ01-1	1,82436256067679E-16	True	DEDVLQK	True
8	Q9NZI8	1,00591752806808E-22	True	VSYIPDEQIAQGPENGR	True
8	Q9NZI8	1,00591752806808E-22	True	QQQVDIPLR	True
8	Q9NZI8	1,00591752806808E-22	False	IAPPETPDSK	True
7	Q9P258	1,41934070955438E-19	True	DGQILPVPNVVVR	True
7	Q9P258	1,41934070955438E-19	True	AGGAAVVITEPEHTK	True
7	Q9P258	1,41934070955438E-19	True	DVACGANHTLVLDSQK	True
9	Q9P2J5;Q9P2J5-2	3,32012856796847E-31	False	TDQNYEK	True
8	Q9UBT2	2,52376725268565E-24	False	STGYDPVK	True
6	Q9UHD8-1;Q9UHD8-2;Q9UHD8-5;Q9UHD8-7	9,18185934173249E-16	False	SITHDIEEK	True
3	Q9UHV9	5,47825238919578E-14	True	EVDETRK	True
3	Q9UHV9	5,47825238919578E-14	True	GAVSAEQVIAGFNR	True
5	Q9UHX1-1;Q9UHX1-2;Q9UHX1-3;Q9UHX1-4;Q9UHX1-5;Q9UHX1-6	3,51745160413464E-17	False	DIDDDLEGEVTEECGK	True
5	Q9UHX1-1;Q9UHX1-2;Q9UHX1-3;Q9UHX1-4;Q9UHX1-5;Q9UHX1-6	3,51745160413464E-17	False	VVAEVYDQER	True
2	Q9UJU6-1;Q9UJU6-2;Q9UJU6-3;Q9UJU6-4;Q9UJU6-5;Q9UJU6-6	2,01754543858228E-06	False	EPAAAISR	True
4	Q9UJZ1;Q9UJZ1-2	4,03526930783348E-25	False	APVPGTPDSLSSGSSR	True
5	Q9UKD2	4,03709289795322E-22	True	DNLHQVSK	True
5	Q9UKD2	4,03709289795322E-22	True	EGDVLTPEQAR	True
4	Q9UKK9	1,6314352527528E-30	True	EQTADGVAVIPVLQR	True
5	Q9UKM9-1;Q9UKM9-2	1,62551913097576E-13	False	SSELQAIK	True
5	Q9ULV4;Q9ULV4-2;Q9ULV4-3	2,72726279339986E-08	False	HVFGQAVK	True
5	Q9ULV4;Q9ULV4-2;Q9ULV4-3	2,72726279339986E-08	False	RGLDVNK	True
3	Q9UNH7-1	2,49465635302277E-19	False	DVDDFFEHER	True
5	Q9UNM6;Q9UNM6-2	2,73927665982984E-17	False	DLPVSEQQER	True
5	Q9UQ35	2,23774150021398E-17	True	TPQAPASANLVGPR	True
5	Q9UQ80	9,14916120634238E-30	False	TAENATSGETLEENEAGD	True
5	Q9UQ80	9,14916120634238E-30	False	AAHLCAEAALR	True
8	Q9UQE7	2,06007541255513E-18	True	QIAAIHK	True
8	Q9UQE7	2,06007541255513E-18	True	ALEYTIYNQELNETR	True
8	Q9UQE7	2,06007541255513E-18	True	EELAQYQK	True
3	Q9Y230	6,63797340631476E-26	True	GLGLDDALEPR	True
8	Q9Y262;Q9Y262-2	5,97427610865807E-20	False	VSSDVIDQK	True
5	Q9Y265	3,75456588052745E-27	True	ILADQQDK	True
5	Q9Y265	3,75456588052745E-27	False	QAASGLVGQENAR	True
10	Q9Y266	1,20022262078763E-30	True	INPENSK	True
10	Q9Y266	1,20022262078763E-30	True	LQLEIDQK	True
10	Q9Y266	1,20022262078763E-30	True	TDFFIGGEEGMAEK	True
1	Q9Y2R5	1,77526155132196E-14	True	NLEELNISSAQ	True
4	Q9Y2W1	8,61500929176397E-21	True	ESEFDDEPK	True
3	Q9Y2X3	5,15871351192978E-17	True	TYDPSGDSTLPTCSK	True
4	Q9Y3I0	4,13921567109681E-19	True	QIGNVAALPGIVHR	True
3	Q9Y3U8	6,41342719998264E-22	True	EVCGFAPYER	True
3	Q9Y3U8	6,41342719998264E-22	True	YPMAVGLNK	True
19	Q9Y490	3,34741288672399E-29	True	EAAYHPEVAPDVR	True
19	Q9Y490	3,34741288672399E-29	True	AVAEQIPLLVQGVR	True
19	Q9Y490	3,34741288672399E-29	False	DPVQLNLLYVQAR	True
8	Q9Y4L1	1,40378846965353E-16	True	EVQYLLNK	True
4	Q9Y5A9-1;Q9Y5A9-2	4,70691743120337E-18	False	DTQEVPLEK	True
2	Q9Y5J9	9,52413984369755E-13	True	FAQIVQK	True
2	Q9Y5S9;Q9Y5S9-2	2,05847474747239E-21	False	NIHLNLDR	True
6	Q9Y617-1	1,57726567911353E-33	False	FLEMHQL	True
1	A0A0U1RRE5	5,73977597528463E-19	True	SHPPPPEK	True
1	A0AVT1-1	1,83324161354209E-05	False	SQCPPIK	True
1	A1L429;A6NDE8;Q13066;Q13067;Q13069;Q13070;Q6NT46;Q9UEU5	1,51626614416245E-14	False	TPEEGEK	True
2	A5YKK6;A5YKK6-2;A5YKK6-3;A5YKK6-4	7,06347727216242E-06	False	VLLTSDK	True
1	A6NF01;A8CG34-1;A8CG34-2;Q96HA1-1;Q96HA1-2;Q96HA1-3	0,000106038979293976	False	SQTPERPAK	True
3	A6NHR9-1	2,97504924725946E-06	True	QELDEHEK	True
3	A6NHR9-1	2,97504924725946E-06	False	ILNGQEQR	True
3	A6NHR9-1	2,97504924725946E-06	False	SIIEGPIIK	True
3	A8MWD9;P62308	5,12834183520296E-42	False	AHPPELK	True
3	A8MWD9;P62308	5,12834183520296E-42	False	HVQGILR	True
3	A8MWD9;P62308	5,12834183520296E-42	False	GNSIIMLEALER	True
6	B5ME19;Q99613;Q99613-2	1,53244285913852E-22	False	LNEILQAR	True
6	B5ME19;Q99613;Q99613-2	1,53244285913852E-22	False	TEPTAQQNLALQLAEK	True
6	B5ME19;Q99613;Q99613-2	1,53244285913852E-22	False	LGSLVENNER	True
6	B5ME19;Q99613;Q99613-2	1,53244285913852E-22	False	ILHTYYK	False
6	B5ME19;Q99613;Q99613-2	1,53244285913852E-22	False	APTTDEDK	False
6	B5ME19;Q99613;Q99613-2	1,53244285913852E-22	False	DEAQVCAIIER	False
6	E9PAV3;E9PAV3-2;Q13765-1	4,82403000847227E-38	False	SPASDTYIVFGEAK	True
6	E9PAV3;E9PAV3-2;Q13765-1	4,82403000847227E-38	False	DIELVMSQANVSR	True
6	E9PAV3;E9PAV3-2;Q13765-1	4,82403000847227E-38	False	IEDLSQQAQLAAAEK	True
6	E9PAV3;E9PAV3-2;Q13765-1	4,82403000847227E-38	False	NILFVITKPDVYK	False
6	E9PAV3;E9PAV3-2;Q13765-1	4,82403000847227E-38	False	NILFVITK	False
1	E9PRG8	1,26292227463345E-08	True	VVGAVIDQGLITR	True
1	O00116	5,61340426845435E-10	True	QVYDIAAK	True
2	O00139;O00139-1;O00139-2;O00139-4;O00139-5	2,08359149353849E-05	False	LQQQELR	True
4	O00148	3,04178551563784E-15	False	ELAFQISK	True
4	O00148	3,04178551563784E-15	False	RDVQEIFR	True
4	O00148	3,04178551563784E-15	False	DIRPVCR	True
4	O00148	3,04178551563784E-15	False	LTLHGLQQYYVK	False
2	O00151	6,6066152205282E-07	True	GCTDNLTLTVAR	True
2	O00151	6,6066152205282E-07	True	VTPPEGYEVVTVFPK	True
2	O00154;O00154-2;O00154-3;O00154-4;O00154-5;O00154-6;O00154-7	0,000506465303247557	False	QEQEEEGRK	True
2	O00154;O00154-2;O00154-3;O00154-4;O00154-5;O00154-6;O00154-7	0,000506465303247557	False	TNIVTASVDAINFHDK	True
2	O00193	4,6204942277453E-19	True	ESHPHGVK	True
2	O00193	4,6204942277453E-19	True	INEELESQYQQSMDSK	True
1	O00217	0,000107881054579577	True	LLNNGDK	True
3	O00231;O00231-2	6,38991912101148E-10	False	SLADFEK	True
3	O00231;O00231-2	6,38991912101148E-10	False	AELRDDPIISTHLAK	True
3	O00231;O00231-2	6,38991912101148E-10	False	EQSILELGSLLAK	True
2	O00232-1;O00232-2	1,90691065875716E-06	False	GSLESPATDVFGSTEEGEK	True
2	O00232-1;O00232-2	1,90691065875716E-06	False	IYVEIER	True
3	O00233-1;O00233-2	1,20781300275282E-10	False	HNIICLQNDHK	True
1	O00244	4,69996720791605E-05	True	YDIDLPNK	True
1	O00264;O00264-2	3,42342072819071E-05	False	DFTPAELR	True
5	O00267;O00267-2	1,87142007015925E-15	False	ILSVDGNK	True
5	O00267;O00267-2	1,87142007015925E-15	False	DNELIGQTVR	True
5	O00267;O00267-2	1,87142007015925E-15	False	EVANLKPK	True
5	O00267;O00267-2	1,87142007015925E-15	False	DDIAQVDYVEPSQNTISLK	False
3	O00273-1	1,00532289949022E-11	False	FVALASNEK	True
3	O00273-1	1,00532289949022E-11	False	AAFGEEVDAVDTGISR	True
9	O00299	7,10593048620771E-18	True	YLSNAYAR	True
9	O00299	7,10593048620771E-18	True	IGNCPFSQR	True
9	O00299	7,10593048620771E-18	True	IEEFLEAVLCPPR	True
9	O00299	7,10593048620771E-18	True	RTETVQK	False
9	O00299	7,10593048620771E-18	True	FLDGNELTLADCNLLPK	False
9	O00299	7,10593048620771E-18	True	LHIVQVVCK	False
9	O00299	7,10593048620771E-18	True	LAALNPESNTAGLDIFAK	False
9	O00299	7,10593048620771E-18	True	EEFASTCPDDEEIELAYEQVAK	False
9	O00299	7,10593048620771E-18	True	LCPGGQLPFLLYGTEVHTDTNK	False
5	O00303	9,6332736360637E-24	True	VIGLSSDLQQVGGASAR	True
5	O00303	9,6332736360637E-24	True	IGVDLIMK	True
5	O00303	9,6332736360637E-24	True	NMYELHK	True
5	O00303	9,6332736360637E-24	True	LHPVILASIVDSYER	False
6	O00410;O00410-2;O00410-3	2,00103225965642E-14	False	VCDIAAELAR	True
6	O00410;O00410-2;O00410-3	2,00103225965642E-14	False	ENVNATENCISAVGK	True
6	O00410;O00410-2;O00410-3	2,00103225965642E-14	False	YAEYFLR	True
6	O00410;O00410-2;O00410-3	2,00103225965642E-14	False	VIQSADSK	False
6	O00410;O00410-2;O00410-3	2,00103225965642E-14	False	VIAALLQTMEDQGNQR	False
6	O00410;O00410-2;O00410-3	2,00103225965642E-14	False	FLFDSVSSQNVGLR	False
2	O00422	2,30653719035579E-18	True	EVYPEAR	True
2	O00422	2,30653719035579E-18	True	VTQEEIK	True
6	O00425	1,99254825250712E-10	False	EENFVSPK	True
6	O00425	1,99254825250712E-10	False	IAPAEAPDAK	True
6	O00425	1,99254825250712E-10	True	SILEIMHK	True
6	O00425	1,99254825250712E-10	True	IEQDTDTK	False
6	O00425	1,99254825250712E-10	True	ITISPLQELTLYNPER	False
6	O00429;O00429-2;O00429-3;O00429-4;O00429-5;O00429-6;O00429-8	9,61907577912323E-14	False	DCEVIER	True
6	O00429;O00429-2;O00429-3;O00429-4;O00429-5;O00429-6;O00429-8	9,61907577912323E-14	False	ELPSAVSR	True
6	O00429;O00429-2;O00429-3;O00429-4;O00429-5;O00429-6;O00429-8	9,61907577912323E-14	False	VPVGDQPK	True
6	O00429;O00429-2;O00429-3;O00429-4;O00429-5;O00429-6;O00429-8	9,61907577912323E-14	False	LGIIGVVNR	False
6	O00429;O00429-2;O00429-3;O00429-4;O00429-5;O00429-6;O00429-8	9,61907577912323E-14	False	QEIENETER	False
2	O00483	1,62077324830397E-15	True	NNPEPWNK	True
1	O00487	0,000106038979293976	True	AVEEEDK	True
2	O00505;O00629	4,9875437381071E-16	False	NPPIDDLIK	True
2	O00505;O00629	4,9875437381071E-16	False	RDEHLLK	True
3	O00541-1;O00541-2	4,30172282764626E-16	False	GIYPHEPK	True
3	O00541-1;O00541-2	4,30172282764626E-16	False	LQLSLADFR	True
3	O00541-1;O00541-2	4,30172282764626E-16	False	LEGQAQAEAK	True
2	O00566	1,74562667833399E-15	True	TAEEENPEHVEIQK	True
2	O00566	1,74562667833399E-15	True	VLYDFNK	True
4	O00567	2,0369927925859E-16	True	VLLGVGDPK	True
4	O00567	2,0369927925859E-16	True	IINDNATYCR	True
4	O00567	2,0369927925859E-16	True	LSFYETGEIPR	True
9	O00571;O00571-2	4,61869296774442E-17	False	YLVLDEADR	True
9	O00571;O00571-2	4,61869296774442E-17	False	QYPISLVLAPTR	True
9	O00571;O00571-2	4,61869296774442E-17	False	IGLDFCK	True
9	O00571;O00571-2	4,61869296774442E-17	False	SPILVATAVAAR	False
9	O00571;O00571-2	4,61869296774442E-17	False	QSSGASSSSFSSSR	False
9	O00571;O00571-2	4,61869296774442E-17	False	DSSGWSSSK	False
9	O00571;O00571-2	4,61869296774442E-17	False	LEQELFSGGNTGINFEK	False
9	O00571;O00571-2	4,61869296774442E-17	False	HVINFDLPSDIEEYVHR	False
1	O00743;O00743-2;O00743-3	5,36092920923156E-06	False	YLPENDLK	True
2	O14545	6,88462692543485E-16	True	AVCEADQSHGGPR	True
2	O14545	6,88462692543485E-16	True	LSNSDSQDIQGR	True
3	O14561	8,89783965984329E-21	True	LSVNSHFMK	True
3	O14561	8,89783965984329E-21	True	LMCPQEIVDYIADK	True
1	O14576-1;O14576-2;O14576-3;O14576-4;O14576-5;Q8WZ42;Q8WZ42-10;Q8WZ42-11;Q8WZ42-12;Q8WZ42-13;Q8WZ42-2;Q8WZ42-3;Q8WZ42-4;Q8WZ42-5;Q8WZ42-6;Q8WZ42-7;Q8WZ42-8;Q8WZ42-9	7,9652585480318E-06	False	ELTEEEK	True
1	O14579-1;O14579-2	0,00504661860177402	False	WEAAEGLLQEALDK	True
1	O14617-1;O14617-2;O14617-3;O14617-4;O14617-5	1,24240413472031E-08	False	NDEGATHEK	True
3	O14684	2,94635477992815E-29	True	SDPDVER	True
3	O14684	2,94635477992815E-29	True	AFANPEDALR	True
3	O14684	2,94635477992815E-29	True	HGGPQYCR	True
2	O14737	7,69933976991829E-19	False	HGDPGDAAQQEAK	True
2	O14737	7,69933976991829E-19	True	VSQQTEK	True
4	O14744	2,03717193192943E-23	False	TLCDYSK	True
4	O14744	2,03717193192943E-23	False	DWNTLIVGK	True
4	O14744	2,03717193192943E-23	False	DLNCVPEIADTLGAVAK	True
4	O14776-1;O14776-2	4,16458993712822E-43	False	EFEEYIR	True
4	O14776-1;O14776-2	4,16458993712822E-43	False	IIQEPPHK	True
4	O14776-1;O14776-2	4,16458993712822E-43	False	EALFNEFVAAAR	True
6	O14818-1	5,82150862436411E-29	False	DIVVLGVEK	True
6	O14818-1	5,82150862436411E-29	False	LTVEDPVTVEYITR	True
6	O14818-1	5,82150862436411E-29	False	NYTDEAIETDDLTIK	True
6	O14818-1	5,82150862436411E-29	False	ILNPEEIEK	False
6	O14818-1	5,82150862436411E-29	False	ALLEVVQSGGK	False
1	O14828;O14828-2	1,27648477638806E-13	False	AQQEFAAGVFSNPAVR	True
4	O14929;O14929-2	2,59764492344873E-22	False	LCQDLPCFSR	True
4	O14929;O14929-2	2,59764492344873E-22	False	LLVTDMSDAEQYR	True
4	O14929;O14929-2	2,59764492344873E-22	False	LRDFVLVK	True
4	O14929;O14929-2	2,59764492344873E-22	False	YYTEFPTVLDITAEDPSK	False
2	O14949	1,42922926849141E-11	True	GIPNVLR	True
2	O14949	1,42922926849141E-11	True	NPAAYENDK	True
3	O14950;P19105	1,5686180327E-12	False	LNGTDPEDVIR	True
3	O14950;P19105	1,5686180327E-12	False	FTDEEVDELYR	True
3	O14950;P19105	1,5686180327E-12	False	GNFNYIEFTR	True
2	O14964;O14964-2	1,17232605893826E-13	False	APDWVDAEECHR	True
2	O14964;O14964-2	1,17232605893826E-13	False	YAVNSIK	True
1	O14976	7,83804195080878E-11	True	LLSNEEEK	True
3	O14979-1;O14979-2;O14979-3	1,62537201434467E-20	False	DLTEYLSR	True
3	O14979-1;O14979-2;O14979-3	1,62537201434467E-20	False	VFVGGLSPDTSEEQIK	True
3	O14979-1;O14979-2;O14979-3	1,62537201434467E-20	False	GFCFITYTDEEPVK	True
10	O14980	1,53582604342171E-26	True	DFEEYPEHR	True
10	O14980	1,53582604342171E-26	True	TSSDPTCVEK	True
10	O14980	1,53582604342171E-26	True	EHPDAWTR	True
10	O14980	1,53582604342171E-26	True	DLLGLCEQK	False
10	O14980	1,53582604342171E-26	True	QLLDFSQK	False
10	O14980	1,53582604342171E-26	True	ETLVYLTHLDYVDTER	False
10	O14980	1,53582604342171E-26	True	EFAGEDTSDLFLEER	False
10	O14980	1,53582604342171E-26	True	QLGSILK	False
10	O14980	1,53582604342171E-26	True	NQCEGIK	False
10	O14980	1,53582604342171E-26	True	DFLVQIK	False
1	O15042;O15042-2	8,11147226193369E-05	False	GGVVNAAK	True
5	O15067	4,35547392792199E-17	True	SLGLQLPDGQR	True
5	O15067	4,35547392792199E-17	True	DFLTHVSAR	True
5	O15067	4,35547392792199E-17	True	FLRPEDPTRPSR	True
5	O15067	4,35547392792199E-17	True	AFSITQGLLK	False
5	O15067	4,35547392792199E-17	True	FQQQQGLR	False
1	O15127	6,26689021465171E-16	True	ELQNTVANLHVR	True
3	O15144	6,56174767517379E-14	True	DNTINLIHTFR	True
3	O15144	6,56174767517379E-14	True	EPPLELK	True
2	O15160	6,34759183782709E-07	True	FLDELDAVQMD	True
2	O15160	6,34759183782709E-07	False	NQGDEEGTEIDTLQFR	True
2	O15212	1,1915080535043E-11	True	EELALLDGSNVVFK	True
2	O15212	1,1915080535043E-11	True	LQGEVEK	True
1	O15226;O15226-2	5,03333285948508E-08	False	RDIEQIIR	True
1	O15258	1,30834124391727E-05	True	YIPFTHGK	True
2	O15260-1;O15260-2;O15260-3	3,07820116921649E-17	False	QYLPHVAR	True
2	O15294;O15294-3	1,10036097982365E-09	False	IIFSPVAPK	True
2	O15294;O15294-3	1,10036097982365E-09	False	GQLQEAIEHYR	True
2	O15305	0,000202980497322058	True	ICELLFS	True
1	O15347	6,39030124767115E-17	True	STNPGISIGDVAK	True
8	O15355	7,07973000454198E-16	True	EEPGSDSGTTAVVALIR	True
8	O15355	7,07973000454198E-16	True	QLIVANAGDSR	True
8	O15355	7,07973000454198E-16	True	GTEAGQVGEPGIPTGEAGPSCSSASDK	True
8	O15355	7,07973000454198E-16	True	YGQNCHK	False
8	O15355	7,07973000454198E-16	True	LEEVLSTEGAEENGNSDK	False
8	O15355	7,07973000454198E-16	True	YLPDIIK	False
8	O15355	7,07973000454198E-16	True	ELAQIAGRPTEDEDEK	False
8	O15355	7,07973000454198E-16	True	AYTGFSSNSER	False
3	O15371;O15371-2;O15371-3	8,32471691986443E-16	False	TLNEWDSR	True
3	O15371;O15371-2;O15371-3	8,32471691986443E-16	False	LGDDIDLIVR	True
3	O15371;O15371-2;O15371-3	8,32471691986443E-16	False	HCNGVDWR	True
1	O15382;O15382-2	2,01799543276584E-05	False	EIQYGIR	True
3	O15479	1,53237180989605E-26	True	QVPSSDPPR	True
3	O15479	1,53237180989605E-26	True	APTTAAAAAAGVSSTK	True
3	O15479	1,53237180989605E-26	False	VLEFLAK	True
1	O15541	3,26979640176764E-07	True	DAQAIFER	True
4	O43143	9,53981801355614E-37	True	IIPLYSTLPPQQQQR	True
4	O43143	9,53981801355614E-37	True	IFEPPPPK	True
4	O43143	9,53981801355614E-37	True	YGVIILDEAHER	True
4	O43143	9,53981801355614E-37	True	FEDCSSAK	False
1	O43148-1;O43148-2	0,00397567600747212	False	LSPGGYFIGTTPNSFELIR	True
3	O43172-1;O43172-2	1,39113940058659E-06	False	EIPETTR	True
3	O43172-1;O43172-2	1,39113940058659E-06	False	TLAGHEGK	True
3	O43172-1;O43172-2	1,39113940058659E-06	False	FLGTTCYDR	True
3	O43175	3,51749845513963E-17	True	DLPLLLFR	True
3	O43175	3,51749845513963E-17	True	QADVNLVNAK	True
3	O43175	3,51749845513963E-17	True	NAGNCLSPAVIVGLLK	True
9	O43242	2,36887764707419E-22	True	EEAATGGGSTGEADGK	True
9	O43242	2,36887764707419E-22	False	ISLADIAQK	True
9	O43242	2,36887764707419E-22	False	SVFPEQANNNEWAR	True
9	O43242	2,36887764707419E-22	False	EPQLAFHQR	False
9	O43242	2,36887764707419E-22	False	VYEFLDK	False
9	O43242	2,36887764707419E-22	True	TAAAAAEHSQR	False
9	O43242	2,36887764707419E-22	True	EQQDLEFAK	False
9	O43242	2,36887764707419E-22	False	YLYYTGR	False
9	O43242	2,36887764707419E-22	False	AIQLEYSEAR	False
2	O43290	3,0126158693426E-11	True	ADDLLPLGDQTQDGDFGSR	True
2	O43290	3,0126158693426E-11	True	TSSGDASSLSIEETNK	True
2	O43324-1;O43324-2	1,22951518942896E-07	False	DLNSYLEDK	True
2	O43324-1;O43324-2	1,22951518942896E-07	False	AIVQQWLEYR	True
10	O43390-1	4,85393890108328E-33	False	TGYTLDVTTGQR	True
10	O43390-1	4,85393890108328E-33	False	EAAQEAVK	True
10	O43390-1	4,85393890108328E-33	False	TLIEAGLPQK	True
10	O43390-1	4,85393890108328E-33	False	ENILEEFSK	False
10	O43390-1	4,85393890108328E-33	False	SAFLCGVMK	False
10	O43390-1	4,85393890108328E-33	False	LCDSYEIR	False
10	O43390-1	4,85393890108328E-33	False	DLYEDELVPLFEK	False
10	O43390-1	4,85393890108328E-33	False	VTEGLVDVILYHQPDDK	False
10	O43390-1	4,85393890108328E-33	False	EFNEEGALSVLQQFK	False
2	O43396	4,25191609041028E-16	True	IDQYQGADAVGLEEK	True
2	O43396	4,25191609041028E-16	True	SEPTQALELTEDDIK	True
4	O43399;O43399-5;O43399-7	3,12287570166416E-17	False	VEEEIVTLR	True
4	O43399;O43399-5;O43399-7	3,12287570166416E-17	False	GLLSDSMTDVPVDTGVAAR	True
4	O43399;O43399-5;O43399-7	3,12287570166416E-17	False	TSAALSTVGSAISR	True
4	O43399;O43399-5;O43399-7	3,12287570166416E-17	False	VTQSDLYK	False
4	O43447	1,56546236821179E-17	False	DGVPIGYK	True
4	O43447	1,56546236821179E-17	False	LPVVISQCGEM	True
4	O43447	1,56546236821179E-17	False	GPFADENFK	True
4	O43447	1,56546236821179E-17	True	IELFADVVPK	False
1	O43488;Q8NHP1	9,61156127467351E-07	False	FYAYNPLAGGLLTGK	True
2	O43583	7,94804400410971E-09	True	QEAGISEGQGTAGEEEEK	True
2	O43583	7,94804400410971E-09	True	WPEVDDDSIEDLGEVK	True
2	O43615	3,36931601688398E-05	True	YDESDNAFIR	True
2	O43615	3,36931601688398E-05	True	ESLHEVSK	True
1	O43670-1;O43670-2;O43670-3;O43670-4	1,20040532155755E-41	False	ILIQHQK	True
1	O43674-1;O43674-2	7,98036829731648E-10	False	NFYDSPEK	True
1	O43681	0,000271402358592877	True	LLNFPTIVER	True
1	O43684;O43684-2	2,48621010963415E-06	False	VAVEYLDPSPEVQK	True
23	O43707	1,41625855385428E-25	False	DGLAFNALIHR	True
23	O43707	1,41625855385428E-25	False	EAILAIHK	True
23	O43707	1,41625855385428E-25	False	ASFNHFDK	True
23	O43707	1,41625855385428E-25	False	SFSTALYGESDL	False
23	O43707	1,41625855385428E-25	False	ALDFIASK	False
23	O43707	1,41625855385428E-25	False	FAIQDISVEETSAK	False
23	O43707	1,41625855385428E-25	False	TFTAWCNSHLR	False
23	O43707	1,41625855385428E-25	True	LVSIGAEEIVDGNAK	False
23	O43707	1,41625855385428E-25	False	VQQLVPK	False
23	O43707	1,41625855385428E-25	False	STLPDADRER	False
23	O43707	1,41625855385428E-25	False	ETTDTDTADQVIASFK	False
23	O43707	1,41625855385428E-25	False	HEAFESDLAAHQDR	False
23	O43707	1,41625855385428E-25	False	EGLLLWCQR	False
23	O43707	1,41625855385428E-25	False	ACLISLGYDVENDR	False
23	O43707	1,41625855385428E-25	False	LSGSNPYTTVTPQIINSK	False
23	O43707	1,41625855385428E-25	False	LDHLAEK	False
23	O43707	1,41625855385428E-25	False	GISQEQMQEFR	False
23	O43707	1,41625855385428E-25	False	TIQEMQQK	False
23	O43707	1,41625855385428E-25	False	AGTQIENIDEDFRDGLK	False
23	O43707	1,41625855385428E-25	False	VEQIAAIAQELNELDYYDSHNVNTR	False
4	O43719	4,1873685551714E-11	True	LHVEVAK	True
4	O43719	4,1873685551714E-11	True	EVEDADEK	True
4	O43719	4,1873685551714E-11	True	EAEEGCPEK	True
4	O43719	4,1873685551714E-11	True	DNQGNLK	False
2	O43747-1;O43747-2	6,39247697497463E-05	False	DLAGEVEK	True
4	O43765	4,49790587399759E-22	True	TPSASNDDQQE	True
4	O43765	4,49790587399759E-22	True	AICIDPAYSK	True
4	O43765	4,49790587399759E-22	True	TPPSEEDSAEAER	True
4	O43765	4,49790587399759E-22	True	TEGNEQMK	False
2	O43768;O43768-2;O43768-3;O43768-4;O43768-5;O43768-6;O43768-7;O43768-9	4,30246339477626E-13	False	QLPSAGPDK	True
2	O43768;O43768-2;O43768-3;O43768-4;O43768-5;O43768-6;O43768-7;O43768-9	4,30246339477626E-13	False	YPSLGQK	True
6	O43776	2,45706517825965E-17	True	DVCLYPR	True
6	O43776	2,45706517825965E-17	False	NDPSLPEPK	True
6	O43776	2,45706517825965E-17	True	EDGTFYEFGEDIPEAPER	True
6	O43776	2,45706517825965E-17	False	EGSDATGDGTK	False
4	O43809	1,63588077630812E-08	True	TVEGVLIVHEHR	True
4	O43809	1,63588077630812E-08	True	GVTQFGNK	True
4	O43809	1,63588077630812E-08	True	MREEFDK	True
4	O43809	1,63588077630812E-08	True	TINLYPLTNYTFGTK	False
1	O43813	1,25252788579897E-05	True	SLAEGYFDAAGR	True
1	O43837-1;O43837-2;O43837-3	0,000106038979293976	False	FAFDYATK	True
4	O43847-1;O43847-2	1,14946194187111E-13	False	EVEAVDSEYQLAR	True
4	O43847-1;O43847-2	1,14946194187111E-13	False	YNSEVVDK	True
4	O43847-1;O43847-2	1,14946194187111E-13	False	LGADESEEEGR	True
4	O43847-1;O43847-2	1,14946194187111E-13	False	SDLVNWFK	False
4	O43852;O43852-3	1,14558330021571E-17	False	EQFVEFR	True
4	O43852;O43852-3	1,14558330021571E-17	False	HLVYESDQNK	True
4	O43852;O43852-3	1,14558330021571E-17	False	WIYEDVER	True
4	O43852;O43852-3	1,14558330021571E-17	False	VHHEPQLSDK	False
2	O60220	7,83804195080878E-11	True	AEACFVNCVER	True
2	O60220	7,83804195080878E-11	True	FIDTSQFILNR	True
1	O60231	3,14660285106898E-11	True	ESIQAVR	True
1	O60232	0,000116393002087422	True	ACAEALR	True
1	O60234;P60983	6,44436238755206E-05	False	LVQTAELTK	True
1	O60256-1;O60256-2;O60256-3;O60256-4;Q14558;Q14558-2	5,64522032999171E-12	False	EKPPITVVGDVGGR	True
8	O60264	2,6761693033662E-16	True	TEQEEDEELLTESSK	True
8	O60264	2,6761693033662E-16	True	IDEAESLNDEELEEK	True
8	O60264	2,6761693033662E-16	True	FITDNTVEER	True
8	O60264	2,6761693033662E-16	True	FEDSPSYVK	False
8	O60264	2,6761693033662E-16	True	QNLLSVGDYR	False
8	O60264	2,6761693033662E-16	True	ESEITDEDIDGILER	False
8	O60264	2,6761693033662E-16	False	LDSIVIQQGR	False
1	O60271;O60271-2;O60271-3;O60271-4;O60271-5;O60271-9	2,14976756856035E-06	False	ELEEELRK	True
1	O60313;O60313-10;O60313-11;O60313-13;O60313-2;O60313-9	1,22045520709906E-08	False	QQLTNTEVR	True
2	O60341;O60341-2	6,56451688079844E-18	False	ELHQQYK	True
2	O60341;O60341-2	6,56451688079844E-18	False	EASEVKPPR	True
4	O60493-1	1,11753134715417E-16	False	GDDGIFDDNFIEER	True
4	O60493-1	1,11753134715417E-16	False	FTTYEIR	True
4	O60493-1	1,11753134715417E-16	False	YSDFEWLR	True
4	O60493-1	1,11753134715417E-16	False	VAGHPLAQNER	False
9	O60506;O60506-2;O60506-3;O60506-4	1,17639163796388E-21	False	LMMDPLTGLNR	True
9	O60506;O60506-2;O60506-3;O60506-4	1,17639163796388E-21	False	LDEIYVAGLVAHSDLDER	True
9	O60506;O60506-2;O60506-3;O60506-4	1,17639163796388E-21	False	LYNNHEIR	True
9	O60506;O60506-2;O60506-3;O60506-4	1,17639163796388E-21	False	AFSQFGK	False
9	O60506;O60506-2;O60506-3;O60506-4	1,17639163796388E-21	False	VTEGLTDVILYHQPDDK	False
9	O60506;O60506-2;O60506-3;O60506-4	1,17639163796388E-21	False	NLANTVTEEILEK	False
9	O60506;O60506-2;O60506-3;O60506-4	1,17639163796388E-21	False	EFNEDGALAVLQQFK	False
9	O60506;O60506-2;O60506-3;O60506-4	1,17639163796388E-21	False	DLFEDELVPLFEK	False
9	O60506;O60506-2;O60506-3;O60506-4	1,17639163796388E-21	False	DLEGENIEIVFAKPPDQK	False
1	O60568	6,97014943949348E-06	True	GRDPVNPEK	True
7	O60610-1;O60610-2;O60610-3	3,07816112662215E-23	False	FPDELAHVEK	True
7	O60610-1;O60610-2;O60610-3	3,07816112662215E-23	False	LQDLQGEK	True
7	O60610-1;O60610-2;O60610-3	3,07816112662215E-23	False	DAQEQYNK	True
7	O60610-1;O60610-2;O60610-3	3,07816112662215E-23	False	EIENEDMR	False
7	O60610-1;O60610-2;O60610-3	3,07816112662215E-23	False	FQPLLDGLK	False
7	O60610-1;O60610-2;O60610-3	3,07816112662215E-23	False	LNAILFK	False
7	O60610-1;O60610-2;O60610-3	3,07816112662215E-23	False	LLSALCILPQPEDMNER	False
6	O60664-1;O60664-3;O60664-4	1,98241094998412E-22	False	DTVATQLSEAVDATR	True
6	O60664-1;O60664-3;O60664-4	1,98241094998412E-22	False	IATSLDGFDVASVQQQR	True
6	O60664-1;O60664-3;O60664-4	1,98241094998412E-22	False	TLTAAAVSGAQPILSK	True
6	O60664-1;O60664-3;O60664-4	1,98241094998412E-22	False	QEQSYFVR	False
6	O60664-1;O60664-3;O60664-4	1,98241094998412E-22	False	LVEGQEK	False
6	O60664-1;O60664-3;O60664-4	1,98241094998412E-22	False	QLQGPEK	False
1	O60678;O60678-2	0,000175499876649078	False	AVIPEAVVEVLDPK	True
1	O60684	6,21243950940766E-22	True	EPSPPIDEVINTPR	True
1	O60739;P41567	1,22379482702372E-18	False	TLTTVQGIADDYDK	True
2	O60749;O60749-2	4,27083714089609E-09	False	QFLESSELPR	True
2	O60749;O60749-2	4,27083714089609E-09	False	AVNTQALSGAGILR	True
1	O60762	0,000105590478436502	True	FIPEFIR	True
4	O60763-1;O60763-2	9,7290948995422E-12	False	TLEQHDNIVTHYK	True
4	O60763-1;O60763-2	9,7290948995422E-12	False	IVAFENAFER	True
4	O60763-1;O60763-2	9,7290948995422E-12	False	SNGAIQK	True
4	O60763-1;O60763-2	9,7290948995422E-12	False	NDGVLLLQALTR	False
10	O60814;P57053;P58876;P62807;Q5QNW6-1;Q5QNW6-2;Q93079;Q99877;Q99879;Q99880	4,16458993712822E-43	False	EIQTAVR	True
10	O60814;P57053;P58876;P62807;Q5QNW6-1;Q5QNW6-2;Q93079;Q99877;Q99879;Q99880	4,16458993712822E-43	False	LLLPGELAK	True
10	O60814;P57053;P58876;P62807;Q5QNW6-1;Q5QNW6-2;Q93079;Q99877;Q99879;Q99880	4,16458993712822E-43	False	HAVSEGTK	True
10	O60814;P57053;P58876;P62807;Q5QNW6-1;Q5QNW6-2;Q93079;Q99877;Q99879;Q99880	4,16458993712822E-43	False	QVHPDTGISSK	False
10	O60814;P57053;P58876;P62807;Q5QNW6-1;Q5QNW6-2;Q93079;Q99877;Q99879;Q99880	4,16458993712822E-43	False	AMGIMNSFVNDIFER	False
10	O60814;P57053;P58876;P62807;Q5QNW6-1;Q5QNW6-2;Q93079;Q99877;Q99879;Q99880	4,16458993712822E-43	False	RSTITSR	False
10	O60814;P57053;P58876;P62807;Q5QNW6-1;Q5QNW6-2;Q93079;Q99877;Q99879;Q99880	4,16458993712822E-43	False	ESYSVYVYK	False
1	O60828;O60828-2;O60828-3;O60828-5	4,85547474974715E-09	False	REELAPYPK	True
4	O60832-1	3,25165334527631E-14	True	APQVVAEAAK	True
4	O60832-1	3,25165334527631E-14	False	REIGDYIR	True
4	O60832-1	3,25165334527631E-14	False	TGHSGTLDPK	True
4	O60832-1	3,25165334527631E-14	False	RVVYPLEK	False
9	O60841	5,20980538868173E-29	True	DELIHELK	True
9	O60841	5,20980538868173E-29	True	IEPIPGESPK	True
9	O60841	5,20980538868173E-29	True	AETPTAAEDDNEGDK	True
9	O60841	5,20980538868173E-29	True	EDEIPVLK	False
9	O60841	5,20980538868173E-29	True	EVEAAQGVK	False
9	O60841	5,20980538868173E-29	True	RLEELEAK	False
9	O60841	5,20980538868173E-29	True	HIAVFPCK	False
9	O60841	5,20980538868173E-29	True	APIICVLGHVDTGK	False
9	O60841	5,20980538868173E-29	True	LAHCEELR	False
1	O60869-1;O60869-2;O60869-3	5,42327470661814E-10	False	AIPNNQVLGK	True
5	O60884	4,37941512226879E-20	True	ILEVHVDK	True
5	O60884	4,37941512226879E-20	True	YGEQGLR	True
5	O60884	4,37941512226879E-20	True	VSLEDLYNGK	True
5	O60884	4,37941512226879E-20	True	EHEVFQR	False
1	O60885-1;O60885-2;O60885-3	3,36749462972739E-23	False	AKEPPPK	True
1	O60888-1;O60888-2;O60888-3	2,58561112083139E-16	False	TQSSLVPALTDFVR	True
1	O60934	8,67557848800444E-05	True	EESLADDLFR	True
1	O75081;O75081-2;O75081-4	9,63415712790402E-12	False	QEEVIDHK	True
5	O75083	5,37733419889978E-16	True	YAPSGFYIASGDVSGK	True
5	O75083	5,37733419889978E-16	False	VCALGGSK	True
5	O75083	5,37733419889978E-16	True	DIAWTEDSK	True
5	O75083	5,37733419889978E-16	False	VFASLPQVER	False
5	O75083	5,37733419889978E-16	False	LYSILGTTLK	False
1	O75150;O75150-3	2,91485178150904E-06	False	SLPEEVVR	True
2	O75153	1,04003434659681E-11	True	TQLGEDHEK	True
2	O75153	1,04003434659681E-11	True	YLELLER	True
1	O75190;O75190-2;O75190-3;Q8WWF6	1,43767225028929E-06	False	QVAEAYEVLSDAK	True
1	O75223-1	1,19918705789403E-09	False	LDFGNSQGK	True
2	O75306-1;O75306-2	1,42606996325966E-07	False	IIAQCLNK	True
2	O75306-1;O75306-2	1,42606996325966E-07	False	LDELEELLTNNR	True
1	O75340;O75340-2	1,35649501157622E-15	False	YITDWQNVFR	True
4	O75347	2,56456360050151E-17	False	QAEILQESR	True
4	O75347	2,56456360050151E-17	True	DLEEAEEYK	True
4	O75347	2,56456360050151E-17	False	LEAAYLDLQR	True
4	O75347	2,56456360050151E-17	True	DLEEAEEYKEAR	False
1	O75352;O75352-2	3,12025521509083E-05	False	LLVPILLPEK	True
4	O75367-1;O75367-2;O75367-3	5,28691365784668E-41	False	LEAIITPPPAK	True
4	O75367-1;O75367-2;O75367-3	5,28691365784668E-41	False	SLFLGQK	True
4	O75367-1;O75367-2;O75367-3	5,28691365784668E-41	False	QTAAQLILK	True
4	O75367-1;O75367-2;O75367-3	5,28691365784668E-41	False	NCLALADDK	False
29	O75369-1;O75369-2;O75369-8;O75369-9	1,14993028224239E-29	False	AEITFDDHK	True
29	O75369-1;O75369-2;O75369-8;O75369-9	1,14993028224239E-29	False	EAGAGGLSIAVEGPSK	True
29	O75369-1;O75369-2;O75369-8;O75369-9	1,14993028224239E-29	False	DLAEDAPWK	True
29	O75369-1;O75369-2;O75369-8;O75369-9	1,14993028224239E-29	False	SPFVVQVGEACNPNACR	False
29	O75369-1;O75369-2;O75369-8;O75369-9	1,14993028224239E-29	False	VDIQTEDLEDGTCK	False
29	O75369-1;O75369-2;O75369-8;O75369-9	1,14993028224239E-29	False	IQQNTFTR	False
29	O75369-1;O75369-2;O75369-8;O75369-9	1,14993028224239E-29	False	TATPEIVDNK	False
29	O75369-1;O75369-2;O75369-8;O75369-9	1,14993028224239E-29	False	SPFEVQVGPEAGMQK	False
29	O75369-1;O75369-2;O75369-8;O75369-9	1,14993028224239E-29	False	AEISCIDNK	False
29	O75369-1;O75369-2;O75369-8;O75369-9	1,14993028224239E-29	False	SPFTVGVAAPLDLSK	False
29	O75369-1;O75369-2;O75369-8;O75369-9	1,14993028224239E-29	False	EATTDFTVDSR	False
29	O75369-1;O75369-2;O75369-8;O75369-9	1,14993028224239E-29	False	VQAQGPGLK	False
29	O75369-1;O75369-2;O75369-8;O75369-9	1,14993028224239E-29	False	VAVTEGCQPSR	False
29	O75369-1;O75369-2;O75369-8;O75369-9	1,14993028224239E-29	False	DQEFTVDTR	False
29	O75369-1;O75369-2;O75369-8;O75369-9	1,14993028224239E-29	False	WCNEHLK	False
29	O75369-1;O75369-2;O75369-8;O75369-9	1,14993028224239E-29	False	VVPCLVTPVTGR	False
29	O75369-1;O75369-2;O75369-8;O75369-9	1,14993028224239E-29	False	TYSVEYLPK	False
29	O75369-1;O75369-2;O75369-8;O75369-9	1,14993028224239E-29	False	APLNVQFNSPLPGDAVK	False
29	O75369-1;O75369-2;O75369-8;O75369-9	1,14993028224239E-29	False	VNIGQGSHPQK	False
29	O75369-1;O75369-2;O75369-8;O75369-9	1,14993028224239E-29	False	SSFLVDCSK	False
29	O75369-1;O75369-2;O75369-8;O75369-9	1,14993028224239E-29	False	VFGPGIEGK	False
29	O75369-1;O75369-2;O75369-8;O75369-9	1,14993028224239E-29	False	APSVATVGSICDLNLK	False
29	O75369-1;O75369-2;O75369-8;O75369-9	1,14993028224239E-29	False	DEPCLLK	False
29	O75369-1;O75369-2;O75369-8;O75369-9	1,14993028224239E-29	False	GAGIGGLGITVEGPSESK	False
29	O75369-1;O75369-2;O75369-8;O75369-9	1,14993028224239E-29	False	DAGYGGISLAVEGPSK	False
29	O75369-1;O75369-2;O75369-8;O75369-9	1,14993028224239E-29	False	AEVSIQNNK	False
29	O75369-1;O75369-2;O75369-8;O75369-9	1,14993028224239E-29	False	YAPTEVGLHEMHIK	False
29	O75369-1;O75369-2;O75369-8;O75369-9	1,14993028224239E-29	False	LLGWIQNK	False
29	O75369-1;O75369-2;O75369-8;O75369-9	1,14993028224239E-29	False	DFLDGVYAFEYYPSTPGR	False
5	O75390	1,056539317147E-18	True	GFSIPECQK	True
5	O75390	1,056539317147E-18	True	DILADLIPK	True
5	O75390	1,056539317147E-18	True	LVAQLYK	True
5	O75390	1,056539317147E-18	True	DYIWNTLNSGR	False
5	O75390	1,056539317147E-18	True	SMSTEGLMK	False
1	O75396	9,21632985831109E-20	True	NLGSINTELQDVQR	True
7	O75400;O75400-2;O75400-3	8,05078116592795E-17	False	EPAFEDITLESER	True
7	O75400;O75400-2;O75400-3	8,05078116592795E-17	False	STTLDAGNIK	True
7	O75400;O75400-2;O75400-3	8,05078116592795E-17	False	TLLEQLDDDQ	True
7	O75400;O75400-2;O75400-3	8,05078116592795E-17	False	EDALICFEEHIR	False
7	O75400;O75400-2;O75400-3	8,05078116592795E-17	False	FYVEDLK	False
7	O75400;O75400-2;O75400-3	8,05078116592795E-17	False	LAFNSLLEK	False
7	O75400;O75400-2;O75400-3	8,05078116592795E-17	False	QAAPPIELDAVWEDIR	False
1	O75436-1;O75436-2	4,82955755299819E-15	False	ELALPGELTQSR	True
2	O75439	6,03274331267122E-12	True	TILGPTENIK	True
2	O75439	6,03274331267122E-12	True	LCTSVTESEVAR	True
1	O75459	1,61423995748484E-11	True	LPAEGPEPEADSQEQVHPK	True
2	O75475-1;O75475-2;O75475-3	5,21989273754038E-13	False	QPCPSESDIITEEDK	True
2	O75475-1;O75475-2;O75475-3	5,21989273754038E-13	False	FSSQQAATK	True
6	O75489	9,42427815012733E-18	False	SLVDLTAVDVPTR	True
6	O75489	9,42427815012733E-18	True	VVAEPVELAQEFR	True
6	O75489	9,42427815012733E-18	True	TYTDELTPIESAVSVFK	True
6	O75489	9,42427815012733E-18	True	DFPLSGYVELR	False
2	O75494-1;O75494-2;O75494-3;O75494-4;O75494-5;O75494-6;Q8WXF0	2,17327622182872E-06	False	GFAYVQFEDVR	True
2	O75494-1;O75494-2;O75494-3;O75494-4;O75494-5;O75494-6;Q8WXF0	2,17327622182872E-06	False	QIEIQFAQGDR	True
3	O75531	1,09300293262318E-14	True	PVGSLAGIGEVLGK	True
3	O75531	1,09300293262318E-14	True	DFVAEPMGEK	True
3	O75531	1,09300293262318E-14	True	DTCGANAK	True
10	O75533-1	7,10823386046171E-18	True	LDPFADGGK	True
10	O75533-1	7,10823386046171E-18	True	VQENCIDLVGR	True
10	O75533-1	7,10823386046171E-18	True	LLVDVDESTLSPEEQK	True
10	O75533-1	7,10823386046171E-18	True	AIVNVIGMHK	False
10	O75533-1	7,10823386046171E-18	True	TEILPPFFK	False
10	O75533-1	7,10823386046171E-18	True	GSETPGATPGSK	False
10	O75533-1	7,10823386046171E-18	True	VLPPPAGYVPIR	False
10	O75533-1	7,10823386046171E-18	True	DEAEQYRK	False
10	O75533-1	7,10823386046171E-18	True	LDDLVRPYVHK	False
10	O75533-1	7,10823386046171E-18	True	SLVEIIEHGLVDEQQK	False
6	O75534;O75534-2;O75534-3;O75534-4	4,61508095147156E-18	False	EAEDGIIAYDDCGVK	True
6	O75534;O75534-2;O75534-3;O75534-4	4,61508095147156E-18	False	VTLLEGDHVR	True
6	O75534;O75534-2;O75534-3;O75534-4	4,61508095147156E-18	False	INFVIDNNK	True
6	O75534;O75534-2;O75534-3;O75534-4	4,61508095147156E-18	False	DQFGFINYEVGDSK	False
6	O75534;O75534-2;O75534-3;O75534-4	4,61508095147156E-18	False	VGDDVEFEVSSDRR	False
6	O75534;O75534-2;O75534-3;O75534-4	4,61508095147156E-18	False	GDLETLQPGDDVEFTIK	False
2	O75607	4,57502475212107E-16	True	DECNVVEVVAR	True
2	O75607	4,57502475212107E-16	True	NHDHQEIAVPVANLK	True
1	O75608;O75608-2	1,09510443735135E-16	False	ALIDQEVK	True
16	O75643-1	1,17710898058437E-17	True	GNIIISTPEK	True
16	O75643-1	1,17710898058437E-17	True	FNDPHVK	True
16	O75643-1	1,17710898058437E-17	True	DLIPYLEK	True
16	O75643-1	1,17710898058437E-17	False	ITDYGGDK	False
16	O75643-1	1,17710898058437E-17	True	ESIEEPSAK	False
16	O75643-1	1,17710898058437E-17	True	GTQVYSPEK	False
16	O75643-1	1,17710898058437E-17	False	ANSNLVLQADR	False
16	O75643-1	1,17710898058437E-17	True	TYTQLVR	False
16	O75643-1	1,17710898058437E-17	False	SLQYEYK	False
16	O75643-1	1,17710898058437E-17	True	HLILPEK	False
16	O75643-1	1,17710898058437E-17	True	DTLGLFLR	False
16	O75643-1	1,17710898058437E-17	True	EEEVTGPVIAPLFPQK	False
16	O75643-1	1,17710898058437E-17	True	YPPPTELLDLQPLPVSALR	False
16	O75643-1	1,17710898058437E-17	True	VFSLSSEFK	False
1	O75663	5,7292390861734E-06	True	IDPNPADSQK	True
3	O75683	2,0490020881412E-10	True	TQGSETAGPPK	True
3	O75683	2,0490020881412E-10	True	EPPGLIFNK	True
3	O75683	2,0490020881412E-10	True	AQELEAK	True
4	O75694;O75694-2	4,85813043138494E-22	False	ISNQVDLSNVCAQYR	True
4	O75694;O75694-2	4,85813043138494E-22	False	LRPVDQLR	True
4	O75694;O75694-2	4,85813043138494E-22	False	HGEPEEDIVGLQAFQER	True
4	O75694;O75694-2	4,85813043138494E-22	False	AAPQSPSVPK	False
1	O75818-1;O75818-2	0,000171157756069932	False	YQIQEHQPK	True
5	O75821	8,65117769408916E-24	True	VTNLSEDTR	True
5	O75821	8,65117769408916E-24	True	LPGELEPVQATQNK	True
5	O75821	8,65117769408916E-24	True	PTGDFDSK	True
5	O75821	8,65117769408916E-24	True	YVPPSLR	False
5	O75821	8,65117769408916E-24	True	ETDLQELFRPFGSISR	False
1	O75822;O75822-3	4,2622370087988E-14	False	DDFTEFGK	True
1	O75828;P16152;P16152-2	9,40905556806952E-17	False	GQAAVQQLQAEGLSPR	True
4	O75832	5,07784051143379E-17	True	TPLQVAK	True
4	O75832	5,07784051143379E-17	True	GGLGLILK	True
1	O75844	1,96318937449443E-09	True	SIDFPLTK	True
4	O75874	6,51534589399099E-16	True	SQFEAQK	True
4	O75874	6,51534589399099E-16	True	DATNDQVTK	True
4	O75874	6,51534589399099E-16	True	HAYGDQYR	True
4	O75874	6,51534589399099E-16	True	GQETSTNPIASIFAWTR	False
1	O75934	9,28184295401654E-12	True	EAAAALVEEETRR	True
3	O75937	2,60641546014681E-17	True	QLSILVHPDK	True
3	O75937	2,60641546014681E-17	True	LLLDQEQK	True
3	O75937	2,60641546014681E-17	True	ALDVIQAGK	True
1	O75947-1;O75947-2	2,84106989260659E-18	False	AGLVDDFEK	True
1	O75964	4,42084418621297E-21	True	VELVPPTPAEIPR	True
4	O76003	7,34230065191723E-17	True	ELPQVSFVK	True
4	O76003	7,34230065191723E-17	True	QMVEILHK	True
4	O76003	7,34230065191723E-17	True	GELVGGLDIVK	True
4	O76003	7,34230065191723E-17	True	YEISSVPTFLFFK	False
5	O76021	1,99204713455489E-33	False	AAESETPGK	True
5	O76021	1,99204713455489E-33	True	LLPSLIGR	True
5	O76021	1,99204713455489E-33	True	DEPNSTPEK	True
5	O76021	1,99204713455489E-33	False	EQTPEHGK	False
5	O76021	1,99204713455489E-33	False	ALPASETPK	False
5	O76094	1,24504670622224E-15	False	DDVTALHCK	True
5	O76094	1,24504670622224E-15	True	DQNVFDSK	True
5	O76094	1,24504670622224E-15	False	VTGDSQPK	True
5	O76094	1,24504670622224E-15	False	YGQNGDFTR	False
5	O76094	1,24504670622224E-15	False	EQGQGDLK	False
4	O94776	2,86986211842758E-17	True	TLLADQGEIR	True
4	O94776	2,86986211842758E-17	False	VWDPDNPLTDR	True
4	O94776	2,86986211842758E-17	False	QTFLLQTTK	True
4	O94776	2,86986211842758E-17	True	QPGVSEQQR	False
4	O94788-1	9,89399296491221E-18	False	LIQEAAGR	True
4	O94788-1	9,89399296491221E-18	False	IFINNEWQNSESGR	True
4	O94788-1	9,89399296491221E-18	False	IAFTGSTEVGK	True
4	O94788-1	9,89399296491221E-18	False	YYAGWADK	False
1	O94826	6,43751101316398E-10	True	EVAQDCTK	True
3	O94906-1;O94906-2	8,72378678066298E-07	False	AAVELEEPEDAR	True
3	O94906-1;O94906-2	8,72378678066298E-07	False	DDEEADAIYAALDK	True
3	O94906-1;O94906-2	8,72378678066298E-07	False	LEWVQDNIR	True
3	O94979;O94979-10;O94979-2;O94979-3;O94979-4;O94979-6;O94979-7;O94979-8;O94979-9	4,28819750619163E-14	False	TTFEDLIQR	True
3	O94979;O94979-10;O94979-2;O94979-3;O94979-4;O94979-6;O94979-7;O94979-8;O94979-9	4,28819750619163E-14	False	EIVESCDLK	True
3	O94979;O94979-10;O94979-2;O94979-3;O94979-4;O94979-6;O94979-7;O94979-8;O94979-9	4,28819750619163E-14	False	VVLTQANK	True
3	O94992	5,33755407727901E-13	False	DFSETYER	True
3	O94992	5,33755407727901E-13	True	AENLQLLTENELHR	True
3	O94992	5,33755407727901E-13	True	ELELELDR	True
1	O95139;O95139-2	2,86457628524575E-13	False	DQELSPR	True
1	O95168-1;O95168-2	5,48410682523856E-05	False	TLPETLDPAEYNISPETR	True
2	O95182	3,68917282674106E-15	True	LPVGPSHK	True
2	O95182	3,68917282674106E-15	True	RTQPPPK	True
5	O95202-1	8,89602943798209E-13	True	EDVQDYSEDLQEIK	True
5	O95202-1	8,89602943798209E-13	True	DTAPVLEGLK	True
5	O95202-1	8,89602943798209E-13	True	DFSVFFQK	True
8	O95232-1	6,33802257448818E-18	True	VDDHLMGK	True
8	O95232-1	6,33802257448818E-18	True	STTSTIESFAAQEK	True
8	O95232-1	6,33802257448818E-18	True	SDLGPCEK	True
8	O95232-1	6,33802257448818E-18	True	IQVLTDK	False
8	O95232-1	6,33802257448818E-18	False	YYLCGFCPAELFTNTR	False
8	O95232-1	6,33802257448818E-18	True	IDVLLQQIEELGSEGK	False
8	O95232-1	6,33802257448818E-18	True	YLQSLLAEVER	False
1	O95295	0,000143927995589986	True	LNHSVAK	True
1	O95298-1;O95298-2	1,43432507811427E-09	False	TYGEIFEK	True
4	O95336	1,32698262534053E-21	True	LLTVPFEK	True
4	O95336	1,32698262534053E-21	True	ELPAAVAPAGPASLAR	True
4	O95336	1,32698262534053E-21	True	TVIFVATGEGK	True
4	O95336	1,32698262534053E-21	True	LCWFLDEAAAR	False
2	O95347-1;O95347-2	1,13212792322113E-07	False	SIILEGFK	True
1	O95372	3,40975560004994E-06	True	YICPHAPR	True
7	O95373	6,20730823756754E-22	True	SDQNLQTALELTR	True
7	O95373	6,20730823756754E-22	True	VLTGVAGEDAECHAAK	True
7	O95373	6,20730823756754E-22	True	FSAPVVPSSFNFGGPAPGMN	True
7	O95373	6,20730823756754E-22	True	QAGVIYLK	False
7	O95373	6,20730823756754E-22	True	NPVWYQALTHGLNEEQR	False
7	O95373	6,20730823756754E-22	True	ENIVEAIIHSPELIR	False
1	O95376	1,64296001984181E-05	True	TPEDFVFPLLPNEELR	True
1	O95433;O95433-2	8,13473867312306E-19	False	LDGEASINNR	True
2	O95478	7,68952667678E-15	True	VCFVGDGFTR	True
2	O95478	7,68952667678E-15	True	NPSSPLYTTLGVITK	True
1	O95487-1;O95487-2;O95487-3	7,52486159914737E-11	False	LTDEGAVHVNDR	True
1	O95721	0,000101191681333552	True	VGVASSEELAR	True
4	O95747	6,68361486988044E-14	True	TAQALSSGSGSQETK	True
4	O95747	6,68361486988044E-14	True	RPTAAELLR	True
4	O95747	6,68361486988044E-14	True	IPISLVLR	True
4	O95747	6,68361486988044E-14	True	IVEEPQSNR	False
2	O95757	1,79803290521147E-09	True	SFDDPIVQTER	True
2	O95757	1,79803290521147E-09	True	AEVPEDKPK	True
1	O95777	1,0574147830931E-14	True	AEPLNSVAH	True
3	O95782;O95782-2	1,81821818629812E-18	False	DFLTPPLLSVR	True
3	O95782;O95782-2	1,81821818629812E-18	False	ACNQLGQFLQHR	True
3	O95782;O95782-2	1,81821818629812E-18	False	LINNAIK	True
1	O95801	1,49482077697251E-11	True	STLLQVLQHQR	True
8	O95816	1,04235415638191E-16	False	TLQQNAESR	True
8	O95816	1,04235415638191E-16	False	FLDDLGNAK	True
8	O95816	1,04235415638191E-16	False	IIDEVVNK	True
8	O95816	1,04235415638191E-16	False	NIENSDK	False
8	O95816	1,04235415638191E-16	False	FQSIVIGCALEDQK	False
8	O95816	1,04235415638191E-16	False	EAATAVEQEK	False
8	O95816	1,04235415638191E-16	False	NPQQQESLK	False
4	O95831-1;O95831-3	8,27909137620353E-20	False	LFNIHED	True
4	O95831-1;O95831-3	8,27909137620353E-20	False	AALSASEGEEVPQDK	True
4	O95831-1;O95831-3	8,27909137620353E-20	False	ELWFSDDPNVTK	True
1	O95881	3,69504988025237E-13	True	ILFLDPSGK	True
1	O95989	1,24132897210133E-06	True	LVGIFENQER	True
3	O96019-1	1,75494223582486E-05	False	QEYEEGGK	True
3	O96019-1	1,75494223582486E-05	False	AGYAGEDCPK	True
3	O96019-1	1,75494223582486E-05	True	VDFPTAIGMVVER	True
9	P00338-1;P00338-3	4,35947475185573E-32	False	VIGSGCNLDSAR	True
9	P00338-1;P00338-3	4,35947475185573E-32	False	DYNVTANSK	True
9	P00338-1;P00338-3	4,35947475185573E-32	False	FIIPNVVK	True
9	P00338-1;P00338-3	4,35947475185573E-32	False	EEQTPQNK	False
9	P00338-1;P00338-3	4,35947475185573E-32	False	SADTLWGIQK	False
9	P00338-1;P00338-3	4,35947475185573E-32	False	TLHPDLGTDKDK	False
9	P00338-1;P00338-3	4,35947475185573E-32	False	QVVESAYEVIK	False
9	P00338-1;P00338-3	4,35947475185573E-32	False	DLADELALVDVIEDK	False
3	P00367	2,1303138322992E-06	False	GASIVEDK	True
3	P00367	2,1303138322992E-06	False	YNLGLDLR	True
3	P00367	2,1303138322992E-06	False	NYTDNELEK	True
1	P00374;P00374-2	2,25142454734403E-11	False	LLPEYPGVLSDVQEEK	True
1	P00387;P00387-2;P00387-3	1,10016891889695E-05	False	FAIRPDK	True
6	P00390;P00390-2;P00390-3	3,34270913839158E-20	False	AAVVESHK	True
6	P00390;P00390-2;P00390-3	3,34270913839158E-20	False	YGIENVK	True
6	P00390;P00390-2;P00390-3	3,34270913839158E-20	False	LGIQTDDK	True
6	P00390;P00390-2;P00390-3	3,34270913839158E-20	False	ALLTPVAIAAGR	False
6	P00390;P00390-2;P00390-3	3,34270913839158E-20	False	GHIIVDEFQNTNVK	False
6	P00390;P00390-2;P00390-3	3,34270913839158E-20	False	TLSGLEVSMVTAVPGR	False
1	P00403	5,44327808823776E-05	True	IFEMGPVFTL	True
1	P00441	8,17411187653294E-22	True	TLVVHEK	True
3	P00491	9,28268636806317E-17	True	LGADAVGMSTVPEVIVAR	True
3	P00491	9,28268636806317E-17	True	LTQAQIFDYGEIPNFPR	True
3	P00491	9,28268636806317E-17	True	VFGFSLITNK	True
7	P00505	1,85449183731654E-16	False	FVTVQTISGTGALR	True
7	P00505	1,85449183731654E-16	True	ASAELALGENSEVLK	True
7	P00505	1,85449183731654E-16	False	TQLVSNLK	True
7	P00505	1,85449183731654E-16	False	IAAAILNTPDLR	False
7	P00505	1,85449183731654E-16	False	TCGFDFTGAVEDISK	False
7	P00505	1,85449183731654E-16	False	QWLQEVK	False
7	P00505	1,85449183731654E-16	True	EYLPIGGLAEFCK	False
13	P00558	3,97088160649983E-34	False	LGDVYVNDAFGTAHR	True
13	P00558	3,97088160649983E-34	False	DCVGPEVEK	True
13	P00558	3,97088160649983E-34	False	ELNYFAK	True
13	P00558	3,97088160649983E-34	False	GCITIIGGGDTATCCAK	False
13	P00558	3,97088160649983E-34	False	NNQITNNQR	False
13	P00558	3,97088160649983E-34	False	VDFNVPMK	False
13	P00558	3,97088160649983E-34	False	AHSSMVGVNLPQK	False
13	P00558	3,97088160649983E-34	False	ALMDEVVK	False
13	P00558	3,97088160649983E-34	False	TGQATVASGIPAGWMGLDCGPESSK	False
13	P00558	3,97088160649983E-34	False	VSHVSTGGGASLELLEGK	False
13	P00558	3,97088160649983E-34	False	FHVEEEGK	False
13	P00558	3,97088160649983E-34	False	QIVWNGPVGVFEWEAFAR	False
2	P00568	1,79690152568463E-14	False	GFLIDGYPR	True
2	P00568	1,79690152568463E-14	True	VDDNEETIK	True
1	P00734	6,33930904082013E-14	True	SPQELLCGASLISDR	True
6	P00966	8,27576563135754E-21	True	EDFEEAR	True
6	P00966	8,27576563135754E-21	True	QVEIAQR	True
6	P00966	8,27576563135754E-21	True	EDFEEARK	True
6	P00966	8,27576563135754E-21	True	VQVSVLK	False
6	P00966	8,27576563135754E-21	True	EQGYDVIAYLANIGQK	False
1	P01023;P20742;P20742-2	0,000100986824896579	False	ATVLNYLPK	True
2	P01024	3,34753967607652E-17	True	LPYSVVR	True
2	P01024	3,34753967607652E-17	True	IWDVVEK	True
2	P01111;P01112	4,5502711717306E-10	False	LVVVGAGGVGK	True
1	P01889;P01891;P01892;P03989;P04439;P05534;P10314;P10316;P10319;P13746;P13746-2;P16188;P16189;P16190;P18462;P18463;P18464;P18465;P30443;P30447;P30450;P30453;P30455;P30456;P30457;P30459;P30460;P30461;P30462;P30464;P30466;P30475;P30479;P30480;P30481;P30483;P30484;P30485;P30486;P30487;P30488;P30490;P30491;P30492;P30493;P30495;P30498;P30512;P30685;Q04826;Q29718;Q29836;Q29940;Q31610;Q95365	2,31907130381182E-05	False	YTCHVQHEGLPK	True
7	P02008	8,36388828302455E-24	True	VVAAVGDAVK	True
7	P02008	8,36388828302455E-24	True	LFLSHPQTK	True
7	P02008	8,36388828302455E-24	True	ISTQADTIGTETLER	True
7	P02008	8,36388828302455E-24	False	VDPVNFK	False
7	P02008	8,36388828302455E-24	True	LSELHAYILR	False
7	P02008	8,36388828302455E-24	True	TYFPHFDLHPGSAQLR	False
7	P02008	8,36388828302455E-24	True	FPADFTAEAHAAWDK	False
4	P02100	9,02429113574325E-20	False	LLVVYPWTQR	True
4	P02100	9,02429113574325E-20	True	VHFTAEEK	True
4	P02100	9,02429113574325E-20	True	AAVTSLWSK	True
4	P02100	9,02429113574325E-20	True	MNVEEAGGEALGR	False
21	P02545	1,51476900151372E-31	False	LLEGEEER	True
21	P02545	1,51476900151372E-31	False	AAYEAELGDAR	True
21	P02545	1,51476900151372E-31	False	EELDFQK	True
21	P02545	1,51476900151372E-31	False	DLEALLNSK	False
21	P02545	1,51476900151372E-31	False	IDSLSAQLSQLQK	False
21	P02545	1,51476900151372E-31	False	EAALSTALSEK	False
21	P02545	1,51476900151372E-31	False	SVGGSGGGSFGDNLVTR	False
21	P02545	1,51476900151372E-31	False	SGAQASSTPLSPTR	False
21	P02545	1,51476900151372E-31	False	NIYSEELR	False
21	P02545	1,51476900151372E-31	False	LVEIDNGK	False
21	P02545	1,51476900151372E-31	False	LALDMEIHAYR	False
21	P02545	1,51476900151372E-31	False	AQHEDQVEQYK	False
21	P02545	1,51476900151372E-31	False	TALINSTGEEVAMR	False
21	P02545	1,51476900151372E-31	False	QLQDEMLR	False
21	P02545	1,51476900151372E-31	False	AQNTWGCGNSLR	False
21	P02545	1,51476900151372E-31	False	SLETENAGLR	False
21	P02545	1,51476900151372E-31	False	NSNLVGAAHEELQQSR	False
21	P02545	1,51476900151372E-31	False	LQLELSK	False
21	P02545	1,51476900151372E-31	False	QREFESR	False
21	P02545	1,51476900151372E-31	False	ASSHSSQTQGGGSVTK	False
1	P02647	0,00118096542004479	True	EQLGPVTQEFWDNLEK	True
1	P02656	1,03209793510029E-16	True	DALSSVQESQVAQQAR	True
1	P02765	8,03566803041808E-07	True	CDSSPDSAEDVR	True
2	P02768-1	9,9454942203312E-27	False	VPQVSTPTLVEVSR	True
2	P02768-1	9,9454942203312E-27	True	YLYEIAR	True
13	P02786	1,53944899164839E-28	True	SGVGTALLLK	True
13	P02786	1,53944899164839E-28	True	LLNENSYVPR	True
13	P02786	1,53944899164839E-28	True	EEPGEDFPAAR	True
13	P02786	1,53944899164839E-28	True	AVLGTSNFK	False
13	P02786	1,53944899164839E-28	False	DAWGPGAAK	False
13	P02786	1,53944899164839E-28	True	DENLALYVENQFR	False
13	P02786	1,53944899164839E-28	True	LTVSNVLK	False
13	P02786	1,53944899164839E-28	True	LYWDDLK	False
13	P02786	1,53944899164839E-28	True	VSASPLLYTLIEK	False
13	P02786	1,53944899164839E-28	True	QVDGDNSHVEMK	False
13	P02786	1,53944899164839E-28	True	VEYHFLSPYVSPK	False
13	P02786	1,53944899164839E-28	True	ILNIFGVIK	False
1	P02795;P04731;P13640;P13640-2;P80294;P80297	6,15121807071763E-14	False	CAQGCICK	True
1	P04004	7,0373086340122E-19	True	AVRPGYPK	True
8	P04040	6,36503197667133E-24	True	LSQEDPDYGIR	True
8	P04040	6,36503197667133E-24	True	VFEHIGK	True
8	P04040	6,36503197667133E-24	True	ADVLTTGAGNPVGDK	True
8	P04040	6,36503197667133E-24	True	DAQIFIQK	False
8	P04040	6,36503197667133E-24	True	DYPLIPVGK	False
8	P04040	6,36503197667133E-24	True	FSTVAGESGSADTVR	False
8	P04040	6,36503197667133E-24	True	GAGAFGYFEVTHDITK	False
14	P04075	6,80046226278888E-28	False	LQSIGTENTEENR	True
[truncated: 38,689 more rows]
