# Supplementary material for: Comparative Proteome Signatures of Trace Samples by Multiplexed Data-Independent Acquisition
Source: Mol Cell Proteomics. 2021 Nov 15;21(1):100177. doi: 10.1016/j.mcpro.2021.100177 (PMC8717550; doi:10.1016/j.mcpro.2021.100177)
Supplement: Supplemental Data S7 [file mmc7.xlsx]

## Sheet: Spectronaut_DIA_TKO11
R.FileName	PG.ProteinAccessions	PG.Qvalue	RI.126.128	RI.127.125	RI.127.131	RI.128.128	RI.128.134	RI.129.131	RI.129.138	RI.130.135	RI.130.141	RI.131.138	RI.131.144	PG.Peptides
20200314_Exploris_RSLC9_Waters_CC_DIA_TKO_0c5ng	A0A0L8RAP6;P38701	5.38526950387215e-48	2636.547	3340.407	3652.472	3881.942	2795.43	3554.44	2270.825	3449.302	3131.984	2423.496	3436.944	1
20200314_Exploris_RSLC9_Waters_CC_DIA_TKO_0c5ng	A0A0L8RFN5;B3LSE1;P35997;P38711	2.50193195869323e-51	3789.823	4046.257	4172.61	4281.426	4077.465	3542.212	4174.424	4020.291	4151.531	4992.762	4796.624	1
20200314_Exploris_RSLC9_Waters_CC_DIA_TKO_0c5ng	A0A0L8RIT5;P39938	1.34829446106317e-68	7287.504	6960.349	7442.176	5685.681	9002.406	7614.609	7501.49	8256.968	8648.416	9083.96	9250.846	2
20200314_Exploris_RSLC9_Waters_CC_DIA_TKO_0c5ng	A0A0L8VNE0;P38693	9.11735588678488e-42	878.0239	1014.904	1174.965	1885.689	1402.912	2147.129	1256.927	1681.881	1260.1	1585.704	1189.667	1
20200314_Exploris_RSLC9_Waters_CC_DIA_TKO_0c5ng	A0A0L8VUM0;Q12306	1.47820663490244e-46	2299.575	2218.115	2403.503	2016.458	2116.351	2923.371	2056.104	2701.197	2249.007	1384.352	2066.745	1
20200314_Exploris_RSLC9_Waters_CC_DIA_TKO_0c5ng	A0A0L8VVH5;Q02753;Q12672	1.43237043799465e-69	39540.86	39978.557	36994.26	36495.599	36796.034	42889.803	34784.413	41599.958	42030.272	38764.41	35724.542	3
20200314_Exploris_RSLC9_Waters_CC_DIA_TKO_0c5ng	C7GU46	6.02464440036277e-48	1762.34	990.7731	1367.325	1041.035	2538.517	1855.932	1252.933	2119.295	1929.512	2031.106	1971.518	1
20200314_Exploris_RSLC9_Waters_CC_DIA_TKO_0c5ng	G2WLM2;P32911	7.90845178268662e-49	2433.212	2713.959	2565.459	2556.907	1824.922	2221.204	1943.729	3224.197	2119.513	2655.824	2559.072	1
20200314_Exploris_RSLC9_Waters_CC_DIA_TKO_0c5ng	H0GUN8;P0CX43;P0CX44	4.19638505494869e-76	8922.686	6845.9938	9071.563	7981.646	9272.471	8535.395	8694.43	9490.631	9588.029	8241.0057	7961.0994	3
20200314_Exploris_RSLC9_Waters_CC_DIA_TKO_0c5ng	O13516	7.14599852244196e-62	14717.012	15593.06	16837.254	14906.726	15643.606	16524.559	17258.926	19697.498	21243.919	20837.678	21873.402	2
20200314_Exploris_RSLC9_Waters_CC_DIA_TKO_0c5ng	O14467	1.0520490438632e-58	10620.123	9471.294	11940.773	9841.499	11525.814	10836.843	11078.135	12749.4	12932.193	14580.348	11900.277	2
20200314_Exploris_RSLC9_Waters_CC_DIA_TKO_0c5ng	P00330	1.24928142774171e-89	375089.469	359730.29	422681.882	318843.492	375194.555	386868.621	343168.891	413331.591	401732.02	391792.838	422553.699	7
20200314_Exploris_RSLC9_Waters_CC_DIA_TKO_0c5ng	P00358	2.07729689543642e-107	200223.392	188594.061	222180.246	201011.594	235651.851	239375.37	218207.52	254234.13	266010.2	188622.798	219268.745	5
20200314_Exploris_RSLC9_Waters_CC_DIA_TKO_0c5ng	P00360	5.21176355107368e-93	14435.893	17234.573	16335.539	13224.994	16722.59	14061.14	12753.65	14049.315	13963.121	10625.672	11258.34	1
20200314_Exploris_RSLC9_Waters_CC_DIA_TKO_0c5ng	P00445	1.21704178251153e-77	26908.328	25716.125	26378.867	28385.846	31852.603	29682.051	30739.619	30897.2086	31966.448	27613.756	27619.5802	5
20200314_Exploris_RSLC9_Waters_CC_DIA_TKO_0c5ng	P00549	5.22079669752797e-90	NA	NA	NA	NA	NA	NA	NA	NA	NA	NA	NA	11
20200314_Exploris_RSLC9_Waters_CC_DIA_TKO_0c5ng	P00560	6.38454168752037e-92	121695.717	NA	123667.721	120779.116	130029.476	132674.126	117291.458	135234.438	135022.009	122273.712	NA	8
20200314_Exploris_RSLC9_Waters_CC_DIA_TKO_0c5ng	P00815	1.42945632547911e-48	2890.15	2932.252	2630.481	NA	NA	908.5289	2346.003	2680.159	2188.894	2031.186	2422.464	1
20200314_Exploris_RSLC9_Waters_CC_DIA_TKO_0c5ng	P00817	1.23672953964018e-86	22371.012	17889.583	24881.377	23090.869	24451.664	20338.177	20163.576	26527.856	24578.711	22443.864	24753.983	2
20200314_Exploris_RSLC9_Waters_CC_DIA_TKO_0c5ng	P00830	5.52155675588125e-59	1793.003	1208.57	1223.631	1315.578	873.335	1620.886	1276.8	1840.668	1341.193	1134.707	1680.945	1
20200314_Exploris_RSLC9_Waters_CC_DIA_TKO_0c5ng	P00899	5.39029214859691e-50	2215.257	1407.158	1450.86	1785.973	2115.865	948.8948	2350.869	3288.162	2365.444	1419.936	1839.141	1
20200314_Exploris_RSLC9_Waters_CC_DIA_TKO_0c5ng	P00924	2.28994430532588e-76	53139.5643	51998.959	59908.759	53311.506	64658.605	65751.317	49797.618	60423.1457	58782.632	NA	56411.309	5
20200314_Exploris_RSLC9_Waters_CC_DIA_TKO_0c5ng	P00925	2.07729689543642e-107	466907.885	437091.026	513618.668	572271.611	591604.3207	641867.028	547521.582	621198.331	611890.527	545741.576	532619.407	3
20200314_Exploris_RSLC9_Waters_CC_DIA_TKO_0c5ng	P00942	8.03003538129326e-93	49971.114	45455.831	53713.88	60057.336	66967.881	68979.221	66589.839	70950.559	69818.667	55319.671	58784.872	3
20200314_Exploris_RSLC9_Waters_CC_DIA_TKO_0c5ng	P00950	4.34549085444335e-87	42621.219	37943.331	45710.409	32592.419	39329.786	38052.602	35081.623	40937.095	39208.565	30720.507	30338.55	4
20200314_Exploris_RSLC9_Waters_CC_DIA_TKO_0c5ng	P01098	9.37270446164741e-47	3554.588	3338.412	2739.46	3760.092	2666.724	3927.099	3305.376	3387.591	3671.57	3714.973	3027.99	1
20200314_Exploris_RSLC9_Waters_CC_DIA_TKO_0c5ng	P02294	2.07681806655973e-61	43896.306	37759.834	44427.465	50809.197	55791.808	57404.947	45754.437	53051.873	53752.847	45530.695	46695.237	2
20200314_Exploris_RSLC9_Waters_CC_DIA_TKO_0c5ng	P02309	2.87749997773423e-50	8201.761	9507.461	11298.78	5972.717	9173.392	11868.92	6779.448	7760.241	9875.391	10138.14	13578.86	1
20200314_Exploris_RSLC9_Waters_CC_DIA_TKO_0c5ng	P02400	2.08054117177738e-70	2043.828	2135.979	3014.623	2191.94	2456.693	1796.873	1432.284	2634.73	1982.215	2405.631	2282.302	1
20200314_Exploris_RSLC9_Waters_CC_DIA_TKO_0c5ng	P02406	1.88420379419433e-79	21964.8	14857.14	18378.82	13949.45	14971.99	17797.58	14542.87	19406.45	19715.21	17321.79	20963.96	1
20200314_Exploris_RSLC9_Waters_CC_DIA_TKO_0c5ng	P02407;P14127	1.010196218273e-73	NA	NA	9480.5393	10068.34	9453.5328	NA	11011.864	10840.2133	9445.7893	8813.9912	10833.711	2
20200314_Exploris_RSLC9_Waters_CC_DIA_TKO_0c5ng	P02557	1.84924177983818e-48	4464.739	4180.987	3920.056	5417.14	4804.632	4040.424	4304.247	5824.451	4043.943	4911.462	3614.541	1
20200314_Exploris_RSLC9_Waters_CC_DIA_TKO_0c5ng	P02829	8.98262920630908e-50	4444.684	3999.045	5338.849	4018.183	4854.591	5141.844	3386.799	6461.385	5157.079	4359.188	4007.632	1
20200314_Exploris_RSLC9_Waters_CC_DIA_TKO_0c5ng	P02994	3.56596360661013e-92	461783.621	422639.2519	482235.786	454851.1491	478309.2121	498017.251	439241.16	523517.0134	519501.266	494361.346	497010.867	12
20200314_Exploris_RSLC9_Waters_CC_DIA_TKO_0c5ng	P04147	1.20873443233695e-69	21325.987	21563.531	23733.661	25446.134	27174.58	28831.328	24206.905	30570.956	30070.125	28896.507	24778.886	3
20200314_Exploris_RSLC9_Waters_CC_DIA_TKO_0c5ng	P04449	5.47339528776338e-58	10680.83	13191.018	11147.032	12443.258	12854.829	15285.292	11974.432	16273.999	14344.641	14986.157	15794.088	2
20200314_Exploris_RSLC9_Waters_CC_DIA_TKO_0c5ng	P04456	1.59354509356804e-62	7249.188	5293.7269	NA	6122.8316	8316.6299	6946.1607	5351.9861	7618.167	10125.4331	7362.965	8188.2165	2
20200314_Exploris_RSLC9_Waters_CC_DIA_TKO_0c5ng	P04801	2.89906582670911e-59	2877.938	2889.41	2721.655	2157.845	3870.88	4783.125	3452.673	3951.102	2343.874	1737.339	2368.018	1
20200314_Exploris_RSLC9_Waters_CC_DIA_TKO_0c5ng	P04806	1.86470259021122e-57	11813.9	11418.209	11737.524	9524.006	11085.3	10490.33	9587.802	10194.569	10996.324	9767.995	8971.823	2
20200314_Exploris_RSLC9_Waters_CC_DIA_TKO_0c5ng	P04807	7.40104074830028e-71	62163.153	59764.245	68687.8784	56389.566	66324.519	61619.205	53128.248	62850.222	60100.977	61153.986	64428.722	3
20200314_Exploris_RSLC9_Waters_CC_DIA_TKO_0c5ng	P04840	7.98435931288223e-60	15791.989	13537.409	13099.61	14146.73	14252.887	16056.903	12763.568	13984.839	15734.791	15101.844	14845.205	1
20200314_Exploris_RSLC9_Waters_CC_DIA_TKO_0c5ng	P04911;P04912	5.23679722830614e-61	9911.799	9096.4	8633.926	10040.21	8914.362	11390.58	10100.89	11285.46	13677.88	11326.85	11446.91	1
20200314_Exploris_RSLC9_Waters_CC_DIA_TKO_0c5ng	P05030	1.42580628182933e-84	8206.2959	8959.62	9519.332	9665.974	9632.811	12004.566	9336.444	10537.09	12474.29	9847.817	11565.066	3
20200314_Exploris_RSLC9_Waters_CC_DIA_TKO_0c5ng	P05317	1.29917572595986e-75	19972.774	17636.44	22025.247	18384.149	NA	20089.22	20810.609	19728.495	NA	19934.217	15611.969	4
20200314_Exploris_RSLC9_Waters_CC_DIA_TKO_0c5ng	P05318	1.51853199415556e-48	5765.711	5955.663	6357.685	6161.232	7266.042	7000.169	6810.504	8649.495	6653.754	7031.238	7545.656	1
20200314_Exploris_RSLC9_Waters_CC_DIA_TKO_0c5ng	P05319	4.99893537711892e-61	1306.358	1470.694	1529.903	1106.723	1842.769	1226.588	1422.246	1358.606	1373.994	1163.493	1033.323	1
20200314_Exploris_RSLC9_Waters_CC_DIA_TKO_0c5ng	P05694	6.89525937027334e-51	7032.6351	6042.1999	9488.9896	15768.084	14296.651	20106.536	13456.982	16027.045	15626.663	16009.709	15621.084	2
20200314_Exploris_RSLC9_Waters_CC_DIA_TKO_0c5ng	P05737;Q12213	8.63679672596239e-63	38538.589	36666.766	35004.266	33991.79	31852.543	36128.997	33545.344	37967.622	37361.089	41459.98	44471.88	4
20200314_Exploris_RSLC9_Waters_CC_DIA_TKO_0c5ng	P05740	2.16789176112879e-65	35410.517	35611.676	45945.038	45612.739	47677.97	51454.513	48093.277	52404.822	53592.03	41540.432	44416.568	4
20200314_Exploris_RSLC9_Waters_CC_DIA_TKO_0c5ng	P05743;P53221	1.06234475002364e-78	50121.236	50530.855	58284.956	47969.522	56843.045	51889.754	44733.169	49900.767	49358.141	50723.266	51507.265	2
20200314_Exploris_RSLC9_Waters_CC_DIA_TKO_0c5ng	P05744	7.37580229462718e-53	6193.715	6546.821	7525.335	7367.701	6204.66	5757.007	6979.198	7837.438	7114.114	8373.264	9480.091	1
20200314_Exploris_RSLC9_Waters_CC_DIA_TKO_0c5ng	P05745	1.88510245325149e-69	4177.859	5102.763	6087.873	5720.302	6526.979	6923.213	5708.364	6995.104	5532.636	6673.141	6275.688	2
20200314_Exploris_RSLC9_Waters_CC_DIA_TKO_0c5ng	P05750	1.46927223090333e-79	88039.404	84158.453	98052.671	78882.107	93859.927	97883.686	83579.852	102335.041	98800.148	97400.355	114758.686	4
20200314_Exploris_RSLC9_Waters_CC_DIA_TKO_0c5ng	P05759	1.36956483187594e-75	67424.827	59155.522	73427.033	80863.807	89928.625	94521.796	68869.972	89541.526	82668.121	85253.775	93498.763	4
20200314_Exploris_RSLC9_Waters_CC_DIA_TKO_0c5ng	P06105	8.16406973124449e-70	5450.09	4730.383	5305.671	7508.984	5370.299	6000.833	5572.643	5147.667	5657.146	5976.221	6006.967	2
20200314_Exploris_RSLC9_Waters_CC_DIA_TKO_0c5ng	P06168	9.17872050599224e-91	4059.441	4065.285	5740.971	3906.568	4103.416	5591.372	4019.546	5751.23	4253.205	4868.43	4079.379	1
20200314_Exploris_RSLC9_Waters_CC_DIA_TKO_0c5ng	P06169	2.13503628033766e-83	83600.225	71619.696	80696.391	73198.936	77556.961	79962.476	70584.259	88560.85	83672.137	82979.2101	91010.6662	7
20200314_Exploris_RSLC9_Waters_CC_DIA_TKO_0c5ng	P06634	3.46968907377723e-63	6885.14	8746.256	8381.569	8070.531	6920.394	10691.765	8129.276	7167.725	8457.083	8131.832	9012.22	2
20200314_Exploris_RSLC9_Waters_CC_DIA_TKO_0c5ng	P06780	3.97840622659328e-51	7296.167	7637.636	6127.592	5378.87	6668.179	7259.185	3609.083	6424.815	6754.431	6887.712	7910.229	1
20200314_Exploris_RSLC9_Waters_CC_DIA_TKO_0c5ng	P06787	1.93709584466557e-62	NA	6285.6007	6021.3943	8708.6336	7843.42	8002.604	NA	9175.6386	9357.711	NA	7825.802	3
20200314_Exploris_RSLC9_Waters_CC_DIA_TKO_0c5ng	P07149	1.77436421907966e-54	3507.297	4902.122	6124.308	4314.292	3871.353	4212.808	4428.521	4752.038	4951.359	3646.663	5141.025	1
20200314_Exploris_RSLC9_Waters_CC_DIA_TKO_0c5ng	P07170	3.43760848511698e-75	2598.029	2371.219	2885.796	3837.696	3526.266	3482.358	5341.27	5135.053	5545.362	5075.117	3955.064	1
20200314_Exploris_RSLC9_Waters_CC_DIA_TKO_0c5ng	P07251	1.33686886155259e-52	10988.288	8455.6229	11391.366	8785.566	12005.643	11020.896	9006.522	10078.92	11364.803	10619.635	9380.415	3
20200314_Exploris_RSLC9_Waters_CC_DIA_TKO_0c5ng	P07264	2.18889998927585e-49	7130.957	5892.894	6835.417	4840.05	6429.965	5442.228	6036.265	5959.914	6357.556	5692.939	6346.962	1
20200314_Exploris_RSLC9_Waters_CC_DIA_TKO_0c5ng	P07267	3.87011014808758e-58	3947.061	3423.845	4985.482	2764.929	3231.457	4354.305	3879.63	3803.006	3039.648	3954.988	3421.204	1
20200314_Exploris_RSLC9_Waters_CC_DIA_TKO_0c5ng	P07280;P07281	1.25319211178513e-56	13755.109	12269.859	12369.718	12204.321	12833.425	13007.581	13655.717	15021.118	13134.974	10774.051	16216.478	2
20200314_Exploris_RSLC9_Waters_CC_DIA_TKO_0c5ng	P08524	1.52082506794168e-44	2949.885	2478.794	3253.938	3819.721	3243.779	2748.382	3024.49	3970.282	3457.763	2190.68	3127.937	1
20200314_Exploris_RSLC9_Waters_CC_DIA_TKO_0c5ng	P09435	4.10424596989338e-53	3850.101	4395.765	5728.644	3736.829	4631.102	4963.735	4642.139	4471.072	6149.921	5433.066	3225.293	1
20200314_Exploris_RSLC9_Waters_CC_DIA_TKO_0c5ng	P09436	1.47750646602229e-82	7035.259	8749.3453	9210.478	8461.545	9461.715	8230.057	8909.917	10037.938	9423.543	8416.913	8741.825	2
20200314_Exploris_RSLC9_Waters_CC_DIA_TKO_0c5ng	P09938	1.83147024548219e-67	11166.08	12630.14	11738.13	9199.987	11173.27	9013.42	10276.44	12032.83	9479.153	10226.25	12763.63	1
20200314_Exploris_RSLC9_Waters_CC_DIA_TKO_0c5ng	P0C0V8;Q3E754	6.5070512543525e-63	32075.05	29886.87	35912.99	29332.29	33713.17	33082.16	28951.45	34403.81	34855.64	38432.31	36485.11	1
20200314_Exploris_RSLC9_Waters_CC_DIA_TKO_0c5ng	P0C0W1;Q3E7Y3	1.71310179061841e-48	1943.245	1925.359	1572.406	2487.414	2653.775	2089.956	1666.403	1737.344	1790.749	1248.195	1719.423	1
20200314_Exploris_RSLC9_Waters_CC_DIA_TKO_0c5ng	P0C0W9;Q3E757	5.25881636737846e-67	4328.49	5066.621	6680.527	3787.308	3921.64	4558.893	3447.984	4040.74	4279.927	3510.549	4328.507	2
20200314_Exploris_RSLC9_Waters_CC_DIA_TKO_0c5ng	P0C2H6;P0C2H7	2.10030050055286e-73	7798.31	6705.771	7706.767	8448.448	9488.256	8163.137	7839.151	8639.353	8634.008	10129.738	5700.737	2
20200314_Exploris_RSLC9_Waters_CC_DIA_TKO_0c5ng	P0C2H8	3.85970383220565e-73	14341.516	11756.03	13493.199	11849.3525	14996.191	NA	14382.678	13948.668	13200.3487	15166.048	NA	3
20200314_Exploris_RSLC9_Waters_CC_DIA_TKO_0c5ng	P0C2I2;P0C2I9;P0C2J0;P47100;Q03855;Q04711;Q07793;Q12269	1.21733939603307e-56	3505.12	3492.853	3942.875	3205.923	3105.603	3572.467	3132.093	2806.163	3328.364	4269.686	3986.035	1
20200314_Exploris_RSLC9_Waters_CC_DIA_TKO_0c5ng	P0CS90	3.58550220997942e-88	NA	NA	NA	26128.9989	26280.3345	26989.6014	27372.791	NA	NA	NA	28845.3742	5
20200314_Exploris_RSLC9_Waters_CC_DIA_TKO_0c5ng	P0CT04	9.79763548703451e-53	9053.036	7518.144	10381.96	10596.74	9484.52	10127.4	9136.379	10852.94	9871.228	11106.63	10351.78	1
20200314_Exploris_RSLC9_Waters_CC_DIA_TKO_0c5ng	P0CX23;P0CX24	1.49558833720766e-69	5920.4735	6164.68	5947.823	7044.278	6542.7334	7963.523	6408.13	8517.46	7084.709	8309.4471	10548.115	2
20200314_Exploris_RSLC9_Waters_CC_DIA_TKO_0c5ng	P0CX25;P0CX26	1.48233640284004e-53	1596.211	3015.312	3398.231	3724.591	4210.416	2973.072	2660.779	3660.825	3897.061	3090.778	4059.035	1
20200314_Exploris_RSLC9_Waters_CC_DIA_TKO_0c5ng	P0CX29;P0CX30	5.00989522864406e-68	12716.04	12259.21	13073.14	12084.76	11835.49	12188.58	11216.85	14202.19	12851.89	13347.35	14167.82	1
20200314_Exploris_RSLC9_Waters_CC_DIA_TKO_0c5ng	P0CX35;P0CX36	4.74519588147663e-74	12112.062	9978.614	11583.213	11283.428	13464.64	13321.301	14514.345	14137.038	14509.174	14797.343	14413.066	3
20200314_Exploris_RSLC9_Waters_CC_DIA_TKO_0c5ng	P0CX37;P0CX38	3.189731131837e-72	10677.043	10533.288	10564.512	11673.469	13252.542	12350.354	11217.399	14605.719	13902.027	11784.858	11418.277	2
20200314_Exploris_RSLC9_Waters_CC_DIA_TKO_0c5ng	P0CX39;P0CX40	3.37490339006199e-60	8834.191	8680.929	12079.616	8294.884	11127.091	11023.802	9555.104	10403.257	9361.761	9069.87	9255.899	2
20200314_Exploris_RSLC9_Waters_CC_DIA_TKO_0c5ng	P0CX45;P0CX46	6.77439541975231e-58	1926.589	2182.304	1446.927	1997.638	2571.643	3289.241	3246.858	3625.641	1814.551	1816.125	2944.5	1
20200314_Exploris_RSLC9_Waters_CC_DIA_TKO_0c5ng	P0CX47;P0CX48	2.1457664709713e-72	24215.577	25597.042	27382.156	22423.322	26759.893	25980.842	25069.444	29908.075	27489.648	29161.337	33380.586	3
20200314_Exploris_RSLC9_Waters_CC_DIA_TKO_0c5ng	P0CX49;P0CX50	4.28596115501065e-64	15839.781	16061.899	18307.004	17349.686	15246.572	17504.391	14694.316	15774.158	15934.234	17741.463	16210.829	3
20200314_Exploris_RSLC9_Waters_CC_DIA_TKO_0c5ng	P0CX51;P0CX52	3.01563633646756e-72	5962.756	8081.529	8918.438	6162.409	9144.052	7508.765	6548.686	6574.836	8971.274	6167.92	7469.032	2
20200314_Exploris_RSLC9_Waters_CC_DIA_TKO_0c5ng	P0CX55;P0CX56	8.09956889613442e-75	36340.503	42683.306	44638.023	43016.206	46267.692	49065.348	45865.01	56327.714	47477.148	53135.873	56324.567	4
20200314_Exploris_RSLC9_Waters_CC_DIA_TKO_0c5ng	P0CX82;P0CX83	6.94660875084766e-58	10743.88	9166.226	10457.68	8547.334	10152.23	10693.76	9226.288	7422.123	9223.327	9139.871	10277.38	1
20200314_Exploris_RSLC9_Waters_CC_DIA_TKO_0c5ng	P0CX84;P0CX85	4.08336075790027e-59	15829.82	14121.185	16581.606	12724.06	12542.954	14928.317	13883.633	14993.997	17292.619	14665.042	14534.161	1
20200314_Exploris_RSLC9_Waters_CC_DIA_TKO_0c5ng	P10080	5.82486027631891e-55	5959.496	7153.637	5898.519	6448.162	8157.219	7840.93	6380.978	7684.633	5416.772	6743.447	4893.412	1
20200314_Exploris_RSLC9_Waters_CC_DIA_TKO_0c5ng	P10081	4.22593236556956e-66	12597.804	11817.577	13284.609	9734.734	13156.776	12971.946	9423.142	13366.66	16103.27	16441.005	12958.746	3
20200314_Exploris_RSLC9_Waters_CC_DIA_TKO_0c5ng	P10592	2.07729689543642e-107	390972.6067	378021.967	430838.234	410196.085	440923.869	466361.551	431658.762	489813.107	485383.759	412141.857	437444.392	15
20200314_Exploris_RSLC9_Waters_CC_DIA_TKO_0c5ng	P10659	6.4248196844419e-72	26309.035	24518.411	29094.292	22170.581	20651.886	22196.343	18529.471	22794.786	23702.553	21301.862	21471.354	2
20200314_Exploris_RSLC9_Waters_CC_DIA_TKO_0c5ng	P10664	1.99350857274949e-86	11397.191	12519.63	11714.139	10791.873	9486.298	12036.287	11810.944	14546.173	12718.444	12748.508	14705.273	2
20200314_Exploris_RSLC9_Waters_CC_DIA_TKO_0c5ng	P11076	2.77781273813823e-54	2585.889	2985.081	3147.652	2694.276	3632.312	2928.066	2645.36	3424.232	4208.639	2361.485	2624.296	1
20200314_Exploris_RSLC9_Waters_CC_DIA_TKO_0c5ng	P11484	8.66012078393972e-80	107068.12	106671.778	117401.836	133647.364	130009.949	150612.746	126784.777	138690.056	138346.18	123014.213	116789.326	9
20200314_Exploris_RSLC9_Waters_CC_DIA_TKO_0c5ng	P12709	6.28882813715818e-74	76758.048	80268.329	85702.641	71196.913	76679.932	86472.829	73009.632	88074.173	90732.355	83254.449	90132.591	4
20200314_Exploris_RSLC9_Waters_CC_DIA_TKO_0c5ng	P14120	8.53458736620536e-60	20773.403	23166.062	24738.761	21038.562	22544.35	22174.957	19377.7	25682.599	23811.683	27351.283	28146.838	1
20200314_Exploris_RSLC9_Waters_CC_DIA_TKO_0c5ng	P14126	4.90666418536633e-66	17432.118	16898.889	22501.857	17692.9	22050.26	22336.688	20750.991	22800.24	24661.782	23908.339	21942.711	3
20200314_Exploris_RSLC9_Waters_CC_DIA_TKO_0c5ng	P14540	1.84005598129097e-90	202435.096	184571.175	218210.073	192868.898	194876.304	213471.192	176111.053	216004.617	203614.432	182486.28	207829.37	3
20200314_Exploris_RSLC9_Waters_CC_DIA_TKO_0c5ng	P14832	8.99044306362781e-74	41977.101	36749.603	45748.02	37589.144	44887.039	42835.9	31886.946	37841.407	37635.413	47249.846	51128.978	3
20200314_Exploris_RSLC9_Waters_CC_DIA_TKO_0c5ng	P14843	5.86595051220412e-40	840.1055	1336.015	1293.173	997.1479	1679.983	NA	726.131	1257.542	NA	1008.079	1114.9	1
20200314_Exploris_RSLC9_Waters_CC_DIA_TKO_0c5ng	P14904	1.41515312291189e-52	1452.804	1358.929	2062.628	2535.197	1673.425	1518.398	2946.736	2001.019	1874.139	2391.213	1869.97	1
20200314_Exploris_RSLC9_Waters_CC_DIA_TKO_0c5ng	P15019	7.47096080275746e-71	NA	11646.3155	14262.6	13134.3815	13677.383	16006.508	15820.042	16478.685	13561.521	16218.945	17549.271	2
20200314_Exploris_RSLC9_Waters_CC_DIA_TKO_0c5ng	P15108	1.02429690069123e-72	37208.0125	NA	37365.0716	31376.728	NA	37202.008	NA	NA	NA	NA	42885.1937	7
20200314_Exploris_RSLC9_Waters_CC_DIA_TKO_0c5ng	P15705	2.85512629199519e-60	1576.499	1796.307	1070.613	1523.543	1843.999	2107.781	2020.455	1760.698	2078.853	1378.735	2075.244	1
20200314_Exploris_RSLC9_Waters_CC_DIA_TKO_0c5ng	P15891	3.05794977980651e-56	10296.7101	NA	9818.359	8313.9309	9337.8237	10940.035	10161.6701	12670.574	9889.418	10814.878	10596.188	3
20200314_Exploris_RSLC9_Waters_CC_DIA_TKO_0c5ng	P15992	4.11686651952111e-65	9929.921	9955.054	13012.139	12009.333	9733.104	12046.158	7408.512	10488.392	10663.308	12379.314	9449.468	3
20200314_Exploris_RSLC9_Waters_CC_DIA_TKO_0c5ng	P16120	1.76640019760154e-62	3504.454	2250.318	3212.251	2745.316	3091.391	2686.078	2825.827	3570.808	2959.428	2625.393	3064.876	1
20200314_Exploris_RSLC9_Waters_CC_DIA_TKO_0c5ng	P16140	4.28060478104759e-76	16859.229	19997.215	21595.501	17653.872	18717.108	18284.487	17561.382	21706.063	19627.591	18841.31	19482.775	4
20200314_Exploris_RSLC9_Waters_CC_DIA_TKO_0c5ng	P16467	1.95471632297094e-76	18790.677	18944.18	21824.877	18559.0282	20060.038	18394.585	21059.763	21449.278	20611.724	21799.263	28357.214	4
20200314_Exploris_RSLC9_Waters_CC_DIA_TKO_0c5ng	P16474	4.97417414368538e-73	7804.877	7329.309	9434.619	9511.579	7971.283	9303.263	7809.537	7035.896	8438.921	5746.363	6535.111	2
20200314_Exploris_RSLC9_Waters_CC_DIA_TKO_0c5ng	P16521	9.93652685648547e-59	31400.384	29049.344	34810.993	28951.827	33995.282	32271.471	30639.997	36788.709	34297.677	46709.737	40312.802	5
20200314_Exploris_RSLC9_Waters_CC_DIA_TKO_0c5ng	P16861	2.63538413861573e-55	27590.308	31229.636	31261.1	26376.426	28669.587	27138.903	25559.475	28764.64	28519.699	29386.778	33646.231	4
20200314_Exploris_RSLC9_Waters_CC_DIA_TKO_0c5ng	P16862	4.88088674342056e-63	7762.394	6298.668	7203.659	7723.882	6526.569	6560.898	8919.399	9917.939	8179.042	6283.617	8242.893	2
20200314_Exploris_RSLC9_Waters_CC_DIA_TKO_0c5ng	P17076	4.09489834955949e-86	NA	19560.244	21751.048	18950.86	20540.9022	23550.965	21650.063	21485.76	23642.402	28011.943	NA	2
20200314_Exploris_RSLC9_Waters_CC_DIA_TKO_0c5ng	P17255	8.50437963996301e-81	NA	NA	29388.837	NA	24337.582	23071.621	NA	NA	25739.4158	NA	NA	5
20200314_Exploris_RSLC9_Waters_CC_DIA_TKO_0c5ng	P17536	2.48148177701032e-62	44627.853	39628.808	43886.129	42496.888	47631.093	46739.838	39548.928	48725.036	47925.961	49731.802	53349.517	4
20200314_Exploris_RSLC9_Waters_CC_DIA_TKO_0c5ng	P17709	2.25755457966375e-86	13507.678	9631.206	11216.934	9820.226	10311.786	11309.878	11029.059	12168.932	10124.963	10371.051	9315.076	1
20200314_Exploris_RSLC9_Waters_CC_DIA_TKO_0c5ng	P17891	1.66172565514992e-62	2751.027	3315.296	3132.659	3282.221	4231.151	2949.772	3618.099	4022.372	3475.495	3682.075	3665.291	1
20200314_Exploris_RSLC9_Waters_CC_DIA_TKO_0c5ng	P17967	5.3345822484198e-69	2688.063	2316.156	3152.235	2166.906	2629.844	2949.548	1814.49	1465.214	2964.206	1878.682	1938.559	1
20200314_Exploris_RSLC9_Waters_CC_DIA_TKO_0c5ng	P19358	2.7908434491976e-50	6142.39	6951.596	NA	5623.4397	6544.1256	6200.702	7290.523	7156.419	7050.01	6769.1497	6931.041	2
20200314_Exploris_RSLC9_Waters_CC_DIA_TKO_0c5ng	P19414	4.16049811436226e-70	16946.666	17315.784	19247.677	15386.667	16844.467	16240.9482	14664.64	19477.984	18150.657	17098.799	19350.224	3
20200314_Exploris_RSLC9_Waters_CC_DIA_TKO_0c5ng	P19882	5.21656479408921e-77	4579.9057	5138.374	6526.1924	5184.2354	7095.935	7866.397	NA	5050.7458	5752.898	5860.891	5330.5361	2
20200314_Exploris_RSLC9_Waters_CC_DIA_TKO_0c5ng	P20081	1.93237926862031e-83	11226.458	9324.658	10198.116	7497.486	9120.756	9951.759	8220.203	9145.791	10855.885	10552.724	11785.189	2
20200314_Exploris_RSLC9_Waters_CC_DIA_TKO_0c5ng	P20606	7.82082248521144e-56	1650.959	847.5386	1492.196	1911.569	1985.43	2290.389	2130.094	1267.868	2150.365	2834.896	2176.349	1
20200314_Exploris_RSLC9_Waters_CC_DIA_TKO_0c5ng	P21264	1.63615143066496e-46	3963.124	3275.426	5184.188	3875.354	4906.884	5136.299	4365.241	4905.86	4569.189	5013.863	4661.704	1
20200314_Exploris_RSLC9_Waters_CC_DIA_TKO_0c5ng	P22202	3.28358588471674e-38	1632.302	2136.522	2239.139	2388.115	1253.762	1534.643	2634.004	2823.211	2208.779	1865.488	1457.114	1
20200314_Exploris_RSLC9_Waters_CC_DIA_TKO_0c5ng	P22203	7.90316424890975e-56	18089.955	14999.598	20344.317	18225.82	19416.357	21142.518	19560.735	22854.385	21336.11	19829.097	21985.743	3
20200314_Exploris_RSLC9_Waters_CC_DIA_TKO_0c5ng	P22803	4.70595380960411e-71	23289.6	23407.209	27739.143	21479.654	22464.219	23480.414	20094.439	26260.991	25174.891	23989.762	24774.816	2
20200314_Exploris_RSLC9_Waters_CC_DIA_TKO_0c5ng	P22943	1.24364965654203e-71	12838.737	13401.922	15915.654	9728.894	9362.03	10066.521	7170.115	5962.646	8407.065	8418.729	9499.346	2
20200314_Exploris_RSLC9_Waters_CC_DIA_TKO_0c5ng	P23254	1.69564442079551e-72	11766.91	11005.31	12028.296	10583.815	12052.769	12555.956	11303.209	11396.98	13551.338	11303.771	12886.862	2
20200314_Exploris_RSLC9_Waters_CC_DIA_TKO_0c5ng	P23776	1.06267233201791e-45	6272.109	6731.517	6372.777	6643.331	7844.366	7202.412	5946.652	8150.291	9145.682	5581.849	7243.304	1
20200314_Exploris_RSLC9_Waters_CC_DIA_TKO_0c5ng	P25443	1.81182216575487e-58	11934.447	9333.129	11646.891	10336.755	10395.556	12412.377	11730.174	11080.903	14092.95	11219.051	11559.991	1
20200314_Exploris_RSLC9_Waters_CC_DIA_TKO_0c5ng	P25694	8.95665538250467e-74	16234.195	18669.547	19305.164	18721.999	17101.406	19793.502	18730.662	21935.815	19660.518	19543.811	20628.453	3
20200314_Exploris_RSLC9_Waters_CC_DIA_TKO_0c5ng	P25719	8.69736564885985e-51	7095.444	6746.85	7146.753	6947.941	6944.204	7712.981	6121.917	6817.688	6766.466	5979.686	5675.703	1
20200314_Exploris_RSLC9_Waters_CC_DIA_TKO_0c5ng	P26321	1.07784794697729e-67	27688.724	26452.68	29740.37	25368.902	26608.75	29007.282	25479.68	29938.789	31698.585	28806.524	29710.402	2
20200314_Exploris_RSLC9_Waters_CC_DIA_TKO_0c5ng	P26783	9.35922453363593e-76	NA	1591.86	1788.789	1769.19	1199.151	2318.097	1261.026	1131.241	1575.371	1793.016	1731.112	1
20200314_Exploris_RSLC9_Waters_CC_DIA_TKO_0c5ng	P26784	3.25011072269935e-63	23929.842	18788.134	24265.342	21572.979	21770.844	23945.775	23930.004	24025.679	28981.941	31842.17	31939.427	2
20200314_Exploris_RSLC9_Waters_CC_DIA_TKO_0c5ng	P26785	1.30989290188855e-69	7306.614	8447.605	8484.081	9869.153	8699.986	10116.454	8334.349	10047.653	10688.194	11320.222	10466.517	2
20200314_Exploris_RSLC9_Waters_CC_DIA_TKO_0c5ng	P26786	1.77723723647965e-55	20591.755	18844.23	25454.914	20726.058	23277.659	25750.959	22255.073	29970.114	27058.7	24268.442	28859.066	2
20200314_Exploris_RSLC9_Waters_CC_DIA_TKO_0c5ng	P28000	2.73259899019296e-35	9053.036	7518.144	10381.96	10596.74	9484.52	10127.4	9136.379	10852.94	9871.228	11106.63	10351.78	1
20200314_Exploris_RSLC9_Waters_CC_DIA_TKO_0c5ng	P28241	2.92365713045496e-49	23668.91	26949.58	26451.67	24176.37	27967.39	34398.37	25540.58	34521.46	35649.26	30898.11	33212.67	1
20200314_Exploris_RSLC9_Waters_CC_DIA_TKO_0c5ng	P28777	4.44055927170814e-41	1761.044	3689.807	2609.936	2885.31	2900.56	3207.197	3615.037	2905.232	3512.621	2704.792	4037.544	1
20200314_Exploris_RSLC9_Waters_CC_DIA_TKO_0c5ng	P29311	2.92002229229029e-101	21905.245	22237.111	25104.458	23509.055	19261.796	24694.507	21009.589	23876.424	23504.915	23063.984	23211.937	3
20200314_Exploris_RSLC9_Waters_CC_DIA_TKO_0c5ng	P31116	4.44788082102918e-84	35234.727	36611.182	34689.857	37922.931	44617.791	41115.55	37873.987	47227.709	43888.117	42943.78	43078.995	4
20200314_Exploris_RSLC9_Waters_CC_DIA_TKO_0c5ng	P31373	9.3880188566611e-57	7816.4263	5900.5567	6152.8373	6435.2403	5917.586	7649.856	6694.855	6010.658	7411.3333	6659.951	7702.67	2
20200314_Exploris_RSLC9_Waters_CC_DIA_TKO_0c5ng	P31539	1.05097801989312e-59	35942.99	34547.895	37282.599	34504.954	35837.324	30631.602	30313.292	36611.458	39932.625	28636.787	30265.471	5
20200314_Exploris_RSLC9_Waters_CC_DIA_TKO_0c5ng	P31787	2.92365713045496e-49	3780.057	3623.394	4922.047	2926.448	3398.083	4776.944	4047.56	4254.316	4025.613	5661.558	5116.269	1
20200314_Exploris_RSLC9_Waters_CC_DIA_TKO_0c5ng	P32288	3.4899486283826e-75	10590.587	10997.086	14436.909	11771.457	11147.577	15804.856	11083.592	10030.026	11322.608	10288.32	11493.089	3
20200314_Exploris_RSLC9_Waters_CC_DIA_TKO_0c5ng	P32318	1.15751751082808e-65	32543.657	29438.983	33673.639	31849.392	33661.211	33344.439	34990.261	40048.207	37654.063	32629.831	41155.566	2
20200314_Exploris_RSLC9_Waters_CC_DIA_TKO_0c5ng	P32324	4.02906659280825e-77	78385.335	81966.2968	97494.71	NA	77451.068	84630.746	82477.186	NA	88693.237	89375.456	91325.466	8
20200314_Exploris_RSLC9_Waters_CC_DIA_TKO_0c5ng	P32327	1.19136483858985e-56	1429.147	1712.203	899.3854	1683.848	1486.479	785.5523	1026.879	1821.267	881.767	631.0627	656.4954	1
20200314_Exploris_RSLC9_Waters_CC_DIA_TKO_0c5ng	P32445	5.1383722993243e-50	9166.93	8488.467	8922.482	10476.856	9998.773	11967.096	8788.297	9768.603	13525.985	7786.598	10549.704	2
20200314_Exploris_RSLC9_Waters_CC_DIA_TKO_0c5ng	P32449	9.11474530670387e-45	3824.569	3885.39	3650.096	3151.175	3416.333	3726.076	2511.878	3863.906	3879.59	4658.902	3909.617	1
20200314_Exploris_RSLC9_Waters_CC_DIA_TKO_0c5ng	P32463	8.50437963996301e-81	2040.919	1588.676	1164.233	2002.131	1764.536	2022.094	1205.453	2008.135	1925.686	2056.882	1099.53	1
20200314_Exploris_RSLC9_Waters_CC_DIA_TKO_0c5ng	P32471	7.04582580291704e-69	16202.022	14290.12	16625.487	21081.131	21794.211	20720.173	19193.216	22618.449	22518.43	17005.702	19729.305	2
20200314_Exploris_RSLC9_Waters_CC_DIA_TKO_0c5ng	P32473	1.80193230800946e-41	6255.462	6700.918	8338.104	6243.348	8735.772	6848.958	5490.916	6973.235	6696.386	6421.218	7644.66	2
20200314_Exploris_RSLC9_Waters_CC_DIA_TKO_0c5ng	P32527	2.61223960016044e-64	2203.963	2307.368	2336.453	2660.729	2592.999	2139.056	1806.688	3122.641	2519.705	2361.181	2352.942	1
20200314_Exploris_RSLC9_Waters_CC_DIA_TKO_0c5ng	P32582	1.68185366556281e-75	1364.967	2747.413	2204.226	2279.611	2325.682	2636.588	2504.079	1525.028	1535.815	2434.593	1686.131	1
20200314_Exploris_RSLC9_Waters_CC_DIA_TKO_0c5ng	P32589	8.48856558373983e-69	48305.484	42538.73	55101.528	44600.523	49419.626	47665.07	52450.968	56875.399	56051.101	55689.726	55321.958	5
20200314_Exploris_RSLC9_Waters_CC_DIA_TKO_0c5ng	P32861	2.07068226264366e-61	7084.205	7028.093	7004.424	6738.943	7551.671	7394.73	7609.01	7814.469	5149.551	6174.575	6899.803	2
20200314_Exploris_RSLC9_Waters_CC_DIA_TKO_0c5ng	P33399	8.9405179556354e-39	1357.066	689.7804	1583.332	1581.415	1331.971	1274.913	1084.357	1175.961	1896.784	1892.865	NA	1
20200314_Exploris_RSLC9_Waters_CC_DIA_TKO_0c5ng	P33442	2.25269591161556e-70	69419.63	59334.173	66437.78	56317.321	66088.43	67441.098	58854.868	75252.797	68808.434	68966.754	77050.999	3
20200314_Exploris_RSLC9_Waters_CC_DIA_TKO_0c5ng	P34227	2.06684552166857e-41	3525.418	3347.552	3956.963	2358.216	3079.649	2696.639	2227.324	2909.066	2728.484	2654.289	1946.636	1
20200314_Exploris_RSLC9_Waters_CC_DIA_TKO_0c5ng	P34730	2.36286230885382e-46	1452.804	1358.929	2062.628	2535.197	1673.425	1518.398	2946.736	2001.019	1874.139	2391.213	1869.97	1
20200314_Exploris_RSLC9_Waters_CC_DIA_TKO_0c5ng	P34760	3.16986542215358e-86	108644.241	95932.148	113529.636	109668.543	109386.566	118843.756	102789.026	122610.233	123666.483	108834.022	115145.087	4
20200314_Exploris_RSLC9_Waters_CC_DIA_TKO_0c5ng	P35691	1.03704306786695e-60	21827.007	19569.4131	24354.23	22065.0031	23262.977	25618.758	22519.973	28686.038	29463.241	29698.99	29953.872	3
20200314_Exploris_RSLC9_Waters_CC_DIA_TKO_0c5ng	P36008	1.74706698368459e-60	10794.348	9509.603	11556.281	8982.894	9877.223	10277.313	9779.711	11129.568	12282.939	13273.24	12136.856	2
20200314_Exploris_RSLC9_Waters_CC_DIA_TKO_0c5ng	P36143	7.37053029959487e-42	3706.195	3076.914	2769.313	3721.214	3534.906	4003.734	3960.102	4343.414	5127.722	2110.666	3862.083	1
20200314_Exploris_RSLC9_Waters_CC_DIA_TKO_0c5ng	P37291	1.33841651757611e-79	55341.715	55180.797	58739.286	47751.682	46011.58	51399.315	46910.957	56428.113	55433.57	53422.223	44019.771	5
20200314_Exploris_RSLC9_Waters_CC_DIA_TKO_0c5ng	P38009	2.1107643324013e-68	4130.735	4615.149	4838.721	3883.243	3698.768	4827.94	3823.645	5463.524	3759.482	4118.329	3331.793	1
20200314_Exploris_RSLC9_Waters_CC_DIA_TKO_0c5ng	P38011	5.05776479435434e-69	12526.407	13148.403	13147.278	16815.397	16458.638	18517.41	14106.565	16432.387	18077.54	14956.576	13598.116	2
20200314_Exploris_RSLC9_Waters_CC_DIA_TKO_0c5ng	P38088	2.50998914132061e-59	8378.666	6518.363	7024.398	8928.868	7546.744	9287.21	8232.502	7506.653	7483.465	11203	7514.951	3
20200314_Exploris_RSLC9_Waters_CC_DIA_TKO_0c5ng	P38115	1.96456472776265e-57	5976.805	5633.945	6363.479	7211.708	6117.297	7288.878	7502.504	6753.777	6276.555	6203.766	5551.381	1
20200314_Exploris_RSLC9_Waters_CC_DIA_TKO_0c5ng	P38174	4.39137193885147e-45	1277.455	1750.15	1717.492	1514.631	1775.283	1176.309	2021.833	2203.308	1752.365	1992.644	1700.383	1
20200314_Exploris_RSLC9_Waters_CC_DIA_TKO_0c5ng	P38199	3.16961062749935e-46	1230.005	871.7315	1356.84	1084.783	2021.43	1632.182	1177.912	1717.779	1161.858	856.8444	1469.276	1
20200314_Exploris_RSLC9_Waters_CC_DIA_TKO_0c5ng	P38219	9.5497396112173e-72	2206.34	1762.945	2926.678	1591.795	2059.031	2121.315	2442.479	2971.316	2613.998	2229.724	3283.495	1
20200314_Exploris_RSLC9_Waters_CC_DIA_TKO_0c5ng	P38248	3.32100867904364e-54	47957.13	46320.552	52615.425	47699.11	50831.064	50317.061	46048.966	52934.193	52691.664	55852.507	52468.719	3
20200314_Exploris_RSLC9_Waters_CC_DIA_TKO_0c5ng	P38427	8.50437963996301e-81	139007.595	138642.768	158323.623	129120.37	147443.932	153173.064	138905.929	159444.058	152921.724	171244.421	173296.706	2
20200314_Exploris_RSLC9_Waters_CC_DIA_TKO_0c5ng	P38616	2.47512077069854e-55	8939.879	6686.776	7507.987	5783.116	4780.858	5388.425	4391.774	6197.057	6472.044	5757.369	6165.458	1
20200314_Exploris_RSLC9_Waters_CC_DIA_TKO_0c5ng	P38707	1.69810980241646e-75	4770.205	4303.546	4117.237	5722.874	3935.167	4721.883	3706.354	5594.43	6167.033	4756.655	4139.004	1
20200314_Exploris_RSLC9_Waters_CC_DIA_TKO_0c5ng	P38708	9.8216329794111e-51	1882.244	2810.036	3465.536	2948.449	2501.78	3073.263	3287.936	3865.885	4992.664	3063.545	2009.434	1
20200314_Exploris_RSLC9_Waters_CC_DIA_TKO_0c5ng	P38720	9.17872050599224e-91	8398.7983	8137.535	9426.294	7317.312	6908.028	NA	7764.1773	8614.522	9032.545	10051.151	9694.278	3
20200314_Exploris_RSLC9_Waters_CC_DIA_TKO_0c5ng	P38788	4.6648538452038e-57	6091.656	5654.715	6988.404	6561.406	7040.395	7981.91	8256.295	5945.399	7427.966	8410.486	7761.307	2
20200314_Exploris_RSLC9_Waters_CC_DIA_TKO_0c5ng	P38879	1.41647653396536e-83	16150.521	18478.634	19559.46	22768.9403	25294.672	29094.721	24458.012	25938.556	26425.327	21275.583	23190.419	3
20200314_Exploris_RSLC9_Waters_CC_DIA_TKO_0c5ng	P38910	3.27798507071181e-61	4470.978	3161.227	5517.91	4685.851	5339.536	4211.184	3853.362	5744.559	5294.268	5264.596	4199.205	2
20200314_Exploris_RSLC9_Waters_CC_DIA_TKO_0c5ng	P38911	2.9599478047478e-40	4186.068	4265.698	5094.7	5937.557	3284.143	4947.362	4391.975	3373.083	4839.145	4888.021	4856.002	1
20200314_Exploris_RSLC9_Waters_CC_DIA_TKO_0c5ng	P38934	6.13066292969722e-81	4251.669	2865.878	4311.592	2987.442	3232.211	4659.719	2353.738	4739.205	3602.811	3467.061	3498.72	1
20200314_Exploris_RSLC9_Waters_CC_DIA_TKO_0c5ng	P38999	3.52730567054692e-58	6841.811	5581.399	7093.138	5517.75	6802.786	6614.807	5345.32	6459.746	6316.219	5453.512	6046.333	1
20200314_Exploris_RSLC9_Waters_CC_DIA_TKO_0c5ng	P39015	7.1048986835594e-71	1391.94	1589.961	2228.206	1950.182	1336.288	1530.912	1667.264	NA	2066.005	1542.818	1653.741	1
20200314_Exploris_RSLC9_Waters_CC_DIA_TKO_0c5ng	P39076	2.91434368391168e-56	1152.957	1132.457	1512.068	1415.948	1908.834	941.1013	1166.048	1133.698	2706.623	1399.439	2274.541	1
20200314_Exploris_RSLC9_Waters_CC_DIA_TKO_0c5ng	P39516	1.04677545904837e-61	6734.025	7087.242	6368.519	7824.219	7003.971	7392.707	6441.207	8401.073	7471.195	8837.316	10133.179	2
20200314_Exploris_RSLC9_Waters_CC_DIA_TKO_0c5ng	P39954	1.61397066507809e-52	6007.062	5105.479	7080.105	4924.272	5043.13	5047.559	5001.569	6503.92	6325.321	6229.498	4156.297	2
20200314_Exploris_RSLC9_Waters_CC_DIA_TKO_0c5ng	P40024	2.57382711547859e-49	836.5954	1036.229	1000.823	1120.225	1284.266	911.0711	889.0877	1069.654	1179.903	1323.124	NA	1
20200314_Exploris_RSLC9_Waters_CC_DIA_TKO_0c5ng	P40037	4.36786896121264e-58	7471.242	7358.179	9785.323	8168.793	10210.188	12546.238	9811.995	10080.09	10887.957	10346.523	11562.254	2
20200314_Exploris_RSLC9_Waters_CC_DIA_TKO_0c5ng	P40150	3.10646320552145e-75	7558.354	5525.328	7445.026	7053.755	7943.807	5978.086	6778.18	9341.967	8418.95	10892.18	11071.64	1
20200314_Exploris_RSLC9_Waters_CC_DIA_TKO_0c5ng	P40185	2.02621708776997e-61	1949.785	1760.395	2323.352	1764.231	1498.88	1494.711	2589.406	1993.666	1738.86	2557.302	2023.291	1
20200314_Exploris_RSLC9_Waters_CC_DIA_TKO_0c5ng	P40212;Q12690	1.44732898434032e-62	NA	NA	38175.794	41704.4063	48679.9529	NA	NA	NA	NA	40235.992	NA	6
20200314_Exploris_RSLC9_Waters_CC_DIA_TKO_0c5ng	P40414	1.1490929767625e-49	5263.852	5853.507	4895.804	6486.105	5143.118	5834.618	4550.382	4587.678	6004.188	4850.348	6378.078	1
20200314_Exploris_RSLC9_Waters_CC_DIA_TKO_0c5ng	P40495	1.33166712550496e-72	5855.964	5418.431	6010.478	6991.447	6743.683	6955.246	6383.864	8606.005	8708.316	7012.75	6483.17	1
20200314_Exploris_RSLC9_Waters_CC_DIA_TKO_0c5ng	P40525;P87262	2.82581295076831e-64	12524.733	15061.357	16069.286	13524.123	16246.884	13952.812	14926.94	16782.126	15172.674	15743.741	16727.521	2
20200314_Exploris_RSLC9_Waters_CC_DIA_TKO_0c5ng	P40531	1.20745211573466e-75	1301.479	1531.632	1515.334	2431.533	1765.632	2883.288	1952.046	1108.747	1528.043	2112.582	1435.168	1
20200314_Exploris_RSLC9_Waters_CC_DIA_TKO_0c5ng	P40825	2.25311522616054e-81	2836.342	1664.017	3515.237	2859.583	3270.418	3610.996	3028.447	3531.563	3627.217	3204.968	3486.125	1
20200314_Exploris_RSLC9_Waters_CC_DIA_TKO_0c5ng	P41057	1.99619069946692e-62	18671.8	17753.16	20336.68	21374.66	25110.89	28813.27	26381.64	27572.97	26823.64	19104.32	20267.77	1
20200314_Exploris_RSLC9_Waters_CC_DIA_TKO_0c5ng	P41058	4.15299419455287e-68	10380.369	8678.28	12210.481	12298.961	14525.183	16533.289	17866.904	17036.299	13477.383	11277.459	12490.269	2
20200314_Exploris_RSLC9_Waters_CC_DIA_TKO_0c5ng	P41277	1.08811206381429e-78	7372.1239	11134.651	8711.103	9698.323	10857.5353	12986.15	9292.51	11953.137	10561.878	NA	10939.5456	3
20200314_Exploris_RSLC9_Waters_CC_DIA_TKO_0c5ng	P41338	5.77154211591311e-55	2000.182	1826.529	1095.228	1507.842	1554.188	1659.986	1410.365	2494.063	1782.228	2297.925	1911.085	1
20200314_Exploris_RSLC9_Waters_CC_DIA_TKO_0c5ng	P41805	6.74761174796253e-90	51692.054	48901.913	54265.592	50530.042	57419.975	58528.637	50238.734	61780.059	55312.439	58876.393	68989.124	2
20200314_Exploris_RSLC9_Waters_CC_DIA_TKO_0c5ng	P41940	3.73810247196093e-66	13845.978	13632.176	18299.334	13839.927	15212.068	16933.154	15354.708	14948.193	15944.195	16391.67	16675.956	2
20200314_Exploris_RSLC9_Waters_CC_DIA_TKO_0c5ng	P43545;P53824	3.87331741443279e-44	2730.762	2495.967	3428.873	3370.533	1632.666	2987.342	2281.14	3304.468	3363.578	3010.702	2646.949	1
20200314_Exploris_RSLC9_Waters_CC_DIA_TKO_0c5ng	P43616	2.57360214802463e-79	1736.805	1176.05	1646.122	1709.252	1658.768	1955.282	2272.213	1590.556	2735.482	1763.392	1408.88	1
20200314_Exploris_RSLC9_Waters_CC_DIA_TKO_0c5ng	P43621	1.14615924778952e-48	1120.357	1539.348	1798.817	2787.364	2610.691	2354.939	2787.627	2204.245	2758.187	2856.76	2402.693	1
20200314_Exploris_RSLC9_Waters_CC_DIA_TKO_0c5ng	P47075	1.86351087845448e-51	NA	1080.784	1378.448	NA	710.9498	NA	1149.48	835.3925	1379.887	NA	1306.566	1
20200314_Exploris_RSLC9_Waters_CC_DIA_TKO_0c5ng	P47096	7.71377579797816e-20	2469.407	2072.077	2453.508	4087.278	3902.436	5488.646	3045.26	2660.733	1545.495	2972.676	4018.031	1
20200314_Exploris_RSLC9_Waters_CC_DIA_TKO_0c5ng	P47143	2.48904864114877e-51	10531.656	10690.875	13608.736	16870.819	21010.481	21408.596	14290.266	17955.485	14683.336	11856.59	12565.53	2
20200314_Exploris_RSLC9_Waters_CC_DIA_TKO_0c5ng	P47173	3.63095974759042e-48	10087.37	10628.11	11908.65	10216.92	14076.75	13017.56	13042.56	15925.49	15242.39	10537.17	13284.94	1
20200314_Exploris_RSLC9_Waters_CC_DIA_TKO_0c5ng	P48164	8.09956889613442e-75	8670.129	8764.222	8076.713	7129.631	9257.9689	7432.982	8512.363	10756.494	7315.422	8253.894	11171.935	3
20200314_Exploris_RSLC9_Waters_CC_DIA_TKO_0c5ng	P48589	1.12977260916351e-52	1166.265	1493.635	1530.356	NA	949.7377	1915.26	950.0536	NA	1105.616	1985.724	1693.379	1
20200314_Exploris_RSLC9_Waters_CC_DIA_TKO_0c5ng	P49167	1.07596770865483e-87	17591.24	16894.81	18870.08	17437.35	20254.27	19851.7	19966.75	20275.71	21152.38	22652.79	21439.03	1
20200314_Exploris_RSLC9_Waters_CC_DIA_TKO_0c5ng	P49723	2.52430344508855e-54	11001.739	11348.679	12353.122	9967.501	11616.17	9671.792	9932.849	12443.876	13627.403	10020.046	13802.815	2
20200314_Exploris_RSLC9_Waters_CC_DIA_TKO_0c5ng	P50095	2.85512629199519e-60	843.501	1559.141	2066.038	1657.497	902.1486	1317.116	1650.313	1752.654	792.8294	1075.904	995.0737	1
20200314_Exploris_RSLC9_Waters_CC_DIA_TKO_0c5ng	P52286	4.6627763079043e-47	847.4617	2004.937	1709.911	1968.565	1614.121	1881.238	2713.625	1541.439	1503.994	2160.808	1933.042	1
20200314_Exploris_RSLC9_Waters_CC_DIA_TKO_0c5ng	P53090	2.49489121031166e-67	1853.745	1488.95	2265.079	2532.881	2457.916	1918.282	1711.487	932.5556	1944.787	2115.151	1776.933	1
20200314_Exploris_RSLC9_Waters_CC_DIA_TKO_0c5ng	P53141	4.68233244587475e-53	4430.85	5378.761	6816.069	5301.276	5165.366	4489.633	4155.951	5274.311	5260.31	3304.472	7236.519	1
20200314_Exploris_RSLC9_Waters_CC_DIA_TKO_0c5ng	P53549	2.89573924476083e-56	3220.495	4195.62	4141.12	3694.801	4188.164	2471.597	3698.661	4473.267	2681.451	4772.005	3000.693	1
20200314_Exploris_RSLC9_Waters_CC_DIA_TKO_0c5ng	P53849	1.10492862383754e-51	15312.55	14021.77	15457.19	20017.31	24144.65	23303.3	19930.46	24959.71	23569.31	18556.3	18969.77	1
20200314_Exploris_RSLC9_Waters_CC_DIA_TKO_0c5ng	P53912	2.04137816419349e-68	4275.59	5440.616	3912.493	4337.252	4777.313	4930.018	3646.889	4939.149	5853.461	4870.976	5420.512	1
20200314_Exploris_RSLC9_Waters_CC_DIA_TKO_0c5ng	P54115	8.24144240112e-60	NA	41710.7025	46471.2478	39966.4283	NA	49465.0723	47277.5659	57953.2505	NA	51011.0522	58968.158	6
20200314_Exploris_RSLC9_Waters_CC_DIA_TKO_0c5ng	P54838	5.45960014854489e-54	3791.279	3982.684	4313.44	3414.271	3774.194	4578.937	4154.071	4992.922	4756.756	4936.949	4278.976	1
20200314_Exploris_RSLC9_Waters_CC_DIA_TKO_0c5ng	P54839	1.05617862499106e-57	1489.646	1318.804	2558.884	2394.975	2026.468	2041.059	1657.069	2025.335	3612.752	1725.849	2599.188	1
20200314_Exploris_RSLC9_Waters_CC_DIA_TKO_0c5ng	P60010	1.97928383259658e-69	24949.366	23101.865	28020.995	20390.553	22410.219	25683.446	18389.408	21768.949	22755.115	24574.443	26462.145	2
20200314_Exploris_RSLC9_Waters_CC_DIA_TKO_0c5ng	Q01560	3.35253783813714e-67	3573.586	3914.91	5331.6943	6050.303	5414.094	6194.387	4328.281	5127.243	4556.39	5091.256	5330.3039	2
20200314_Exploris_RSLC9_Waters_CC_DIA_TKO_0c5ng	Q01855	3.90115341146038e-82	13679.24	14220.03	18437.8	16439.97	16257.19	13090.86	15854.19	16938.53	15412.78	18608.18	20801.4	1
20200314_Exploris_RSLC9_Waters_CC_DIA_TKO_0c5ng	Q02326	3.44637604274055e-55	1338.661	1690.643	1759.001	2168.913	2852.48	1177.478	1767.375	2202.897	2370.393	1685.606	1287.852	1
20200314_Exploris_RSLC9_Waters_CC_DIA_TKO_0c5ng	Q03558	9.08991859664176e-79	21898.379	19624.111	25879.881	24907.941	26282.237	27897.215	22980.372	31055.053	27678.497	26931.011	27101.995	4
20200314_Exploris_RSLC9_Waters_CC_DIA_TKO_0c5ng	Q05911	7.59360430962226e-57	4158.068	3253.668	4207.794	2482.28	3350.488	3822.42	3171.145	2948.763	3756.648	3064.468	2843.947	1
20200314_Exploris_RSLC9_Waters_CC_DIA_TKO_0c5ng	Q06252	3.51508951966832e-51	6110.57	6444.16	7341.538	4972.021	6265.525	6847.129	4373.335	6836.86	6705.946	6387.766	8471.651	1
20200314_Exploris_RSLC9_Waters_CC_DIA_TKO_0c5ng	Q07451	5.70659238536544e-41	3595.353	3173.475	4180.806	3598.147	4125.088	2788.905	2749.732	4281.432	4795.776	4035.631	5189.85	1
20200314_Exploris_RSLC9_Waters_CC_DIA_TKO_0c5ng	Q07551	7.03431118287748e-55	10023.31	11799.23	9543.142	9909.242	11227.73	12141.27	9290.563	12809.48	13333.61	11414.77	11502.62	1
20200314_Exploris_RSLC9_Waters_CC_DIA_TKO_0c5ng	Q08245	6.09966690356134e-60	42426.41	40874.98	44250.07	53559.75	60028.42	55520.79	55591.82	59542.68	57571.75	53969.55	57147.38	1
20200314_Exploris_RSLC9_Waters_CC_DIA_TKO_0c5ng	Q12159	6.88622291341514e-56	2037.292	1572.693	1690.4	1557.925	1747.963	2875.154	2356.951	1818.266	3120.325	2846.161	2159.814	1
20200314_Exploris_RSLC9_Waters_CC_DIA_TKO_0c5ng	Q12230	4.53323782775573e-84	NA	NA	NA	1184.883	840.3533	1267.09	1060.723	NA	838.761	742.8777	750.0469	1
20200314_Exploris_RSLC9_Waters_CC_DIA_TKO_0c5ng	Q12363	1.03340477616908e-67	8179.141	7139.639	8969.756	8514.916	8333.501	8798.525	7606.942	8907.308	9302.685	6725.729	6401.316	1
20200314_Exploris_RSLC9_Waters_CC_DIA_TKO_0c5ng	Q6Q547	5.29760973892495e-46	6502.88	5410.408	6413.259	8901.559	9737.887	9660.432	9555.065	12090.5	9862.191	6727.313	7611.728	1
20200314_Exploris_RSLC9_Waters_CC_DIA_TKO_0c5ng	Q99258	3.67692029565259e-53	NA	802.4251	1093.225	NA	1190.066	990.3309	1010.488	1394.81	1571.509	1264.332	803.751	1
20200314_Exploris_RSLC9_Waters_CC_DIA_TKO_10ng	A0A0L8R9F8;P46683	4.66714323364218e-34	191119.92	190055.41	204147.93	194108.48	214483.53	208114.26	191941.37	220553.31	223208.12	209822.38	214536.01	2
20200314_Exploris_RSLC9_Waters_CC_DIA_TKO_10ng	A0A0L8RAH2;Q06493	6.48401587444971e-38	32615.34	30885.29	32661	33181.22	36588.57	35506.55	32049.13	33560.69	31511.67	34177.05	33152.86	1
20200314_Exploris_RSLC9_Waters_CC_DIA_TKO_10ng	A0A0L8RAP6;P38701	5.38526950387215e-48	416338.96	418685.04	467668.64	426353.41	447611.51	443941.26	449014.33	463008.13	454239.76	388918.41	404467.31	4
20200314_Exploris_RSLC9_Waters_CC_DIA_TKO_10ng	A0A0L8RAQ9;P17157	9.34834429958839e-05	35732.7	40066.81	41107.32	31535.41	37721.82	39687.89	35938.11	39220.64	41380.95	35432.57	37667.15	1
20200314_Exploris_RSLC9_Waters_CC_DIA_TKO_10ng	A0A0L8RC38;P0CX27;P0CX28	5.43238464200132e-37	413542.83	396712.08	456639.12	386254.77	447163.86	467704.76	383923.86	474213.99	472594.23	431785.43	449427.98	2
20200314_Exploris_RSLC9_Waters_CC_DIA_TKO_10ng	A0A0L8RCB0;P39013	4.63861796398339e-22	132714.4	119514.2	140763.1	132019.8	129339.4	144727.6	130796.1	155506.5	148239.6	145455	143594.4	1
20200314_Exploris_RSLC9_Waters_CC_DIA_TKO_10ng	A0A0L8REN2;Q04491	3.14615327728776e-56	276811.7	267287.21	302856.51	255855.76	276940.33	267861.83	288167.62	295280.71	297922.85	304530.12	295003.62	4
20200314_Exploris_RSLC9_Waters_CC_DIA_TKO_10ng	A0A0L8RER9;H0GYG5;P38623	0.00233009869097392	50871.28	52127.08	50232.27	42722.16	50015.59	51395.29	49675.66	48769.23	46095.83	46927.25	48066.76	1
20200314_Exploris_RSLC9_Waters_CC_DIA_TKO_10ng	A0A0L8RFN5;B3LSE1;P35997;P38711	2.50193195869323e-51	150220	142694.1	160816.3	146467	163110.2	162056.3	156304.5	177701	170788.8	172350.4	193649.9	1
20200314_Exploris_RSLC9_Waters_CC_DIA_TKO_10ng	A0A0L8RH55;P32597	0.000451525480659141	37053.84	34714.86	36767.65	33743.07	41930.79	38998.46	37699.8	44155.33	38284.17	34315.25	37862.06	1
20200314_Exploris_RSLC9_Waters_CC_DIA_TKO_10ng	A0A0L8RIE4;P32899	0.00250102043949138	37175.51	38368.29	41245.06	38354.04	37859.22	40699.14	36053.54	39725.04	35770.83	37421.7	44305.25	1
20200314_Exploris_RSLC9_Waters_CC_DIA_TKO_10ng	A0A0L8RIT5;P39938	1.34829446106317e-68	322123.58	299896.7	352698.83	306583.6	357725.39	369248.64	317792.47	364552.22	370431.22	358732.61	388292.67	3
20200314_Exploris_RSLC9_Waters_CC_DIA_TKO_10ng	A0A0L8RJJ9	0.00360002666455835	46441.96	44972.57	53275.05	42551.43	47681.7	44108.82	41487.11	46859.59	44663.89	46070.28	45587.29	1
20200314_Exploris_RSLC9_Waters_CC_DIA_TKO_10ng	A0A0L8RL23	1.43814628290659e-78	72038.64	74050.63	73495.92	67291.3	68145.63	73090.15	61382.13	72903.73	70848.3	59441.47	65105.21	1
20200314_Exploris_RSLC9_Waters_CC_DIA_TKO_10ng	A0A0L8RLL7;P11633	9.2937416167861e-05	51527.04	47506.83	51948.91	52094.5	54450.43	53219.85	55229	55909.52	54974.53	50831.91	49680.72	1
20200314_Exploris_RSLC9_Waters_CC_DIA_TKO_10ng	A0A0L8RMH2;A0A0L8VIV9;A0A0L8VP56;G2WFY3;P40442;Q05164;Q8TGE1	3.79428509780724e-17	83178.26	81415.63	86876.26	89736.68	88512.65	87963.86	75047.69	85288.45	87545.74	95064.27	86276.23	1
20200314_Exploris_RSLC9_Waters_CC_DIA_TKO_10ng	A0A0L8RPA7;P17695	0.00178753906845811	14669.72	16269.57	17941.26	19054.15	17563.73	16839.43	18502.39	16730.77	16146	16653.95	16046.89	1
20200314_Exploris_RSLC9_Waters_CC_DIA_TKO_10ng	A0A0L8VFL1;P35189	2.07214876675042e-49	146306.676	139647.044	156760.871	144753.17	152499.4	153240.24	143793.265	163510.3	150926.623	144533.819	149898.125	3
20200314_Exploris_RSLC9_Waters_CC_DIA_TKO_10ng	A0A0L8VJX1;P50107	2.57955964551446e-49	322511.8	288618.8	334075.3	303442	320131.7	327470.9	288130.8	359850.7	345288.4	345274.5	372889.4	2
20200314_Exploris_RSLC9_Waters_CC_DIA_TKO_10ng	A0A0L8VLW4;Q86ZR7	6.26034235383326e-38	69266.81	64037.36	68187.3	62590.02	62838.88	67735.34	68029	73051.86	69538.32	71754.83	70370.59	1
20200314_Exploris_RSLC9_Waters_CC_DIA_TKO_10ng	A0A0L8VMU2	4.28381397997237e-45	1078557.87	965696.28	1135223.9	930800.3	983495.88	1043684.3	966231.75	1129964.71	1092622.54	1082701.02	1118009.84	5
20200314_Exploris_RSLC9_Waters_CC_DIA_TKO_10ng	A0A0L8VNE0;P38693	9.11735588678488e-42	176258.59	163101.4	183969.08	162126.49	181510.07	180263.25	166362.6	178902.96	182565.98	158774.17	174321	2
20200314_Exploris_RSLC9_Waters_CC_DIA_TKO_10ng	A0A0L8VNV1;P0CX31;P0CX32	1.20167383683962e-44	32008.91	31990.18	37723.57	31811.22	32144.56	32756.41	30903.62	31599.61	35020.86	32865.6	28090.61	2
20200314_Exploris_RSLC9_Waters_CC_DIA_TKO_10ng	A0A0L8VQW8;H0GUH4;P53072	0.000691217727764017	46201.95	46939.39	53098.46	53093.95	50109.1	52016.23	50343.25	57900.46	53893.4	49711.05	49011.11	1
20200314_Exploris_RSLC9_Waters_CC_DIA_TKO_10ng	A0A0L8VT75;Q03964;Q04215;Q12266	1.49826248806042e-42	98738.27	104879.6	112488.5	98332.44	109855.9	106206.2	108414.1	127544.6	118858.9	114389	116773.5	1
20200314_Exploris_RSLC9_Waters_CC_DIA_TKO_10ng	A0A0L8VUM0;Q12306	1.47820663490244e-46	267643.3	265019.73	292840.42	288942.98	312308.2	289872.72	289809.19	307920.17	300593.49	306418.39	308129.53	2
20200314_Exploris_RSLC9_Waters_CC_DIA_TKO_10ng	A0A0L8VUU0;P25605	3.21857707502352e-32	62795.57	63273.12	60041.41	61305.3	64237.98	64457.5	60033.34	62071.1	60140.99	60729.56	59899.15	2
20200314_Exploris_RSLC9_Waters_CC_DIA_TKO_10ng	A0A0L8VVH5;Q02753;Q12672	1.43237043799465e-69	2447119.13	2268568.7557	2657968.8958	NA	NA	2543652.7447	NA	NA	NA	NA	NA	5
20200314_Exploris_RSLC9_Waters_CC_DIA_TKO_10ng	A0A0L8VW21;P40545	0.00194567091363459	72673.28	67206.85	76447.88	72325.06	72602.09	77229.34	67420.7	78539.34	74716.26	79420.15	76142.94	1
20200314_Exploris_RSLC9_Waters_CC_DIA_TKO_10ng	A6ZQ97;P47172	9.2937416167861e-05	47019.09	48612.13	51176.7	51618.82	48395.96	48620.09	57589.44	54755.64	53585.32	46299.47	44226.57	1
20200314_Exploris_RSLC9_Waters_CC_DIA_TKO_10ng	A6ZYA9;Q00402	0.0040863341978473	109040.8	103185.7	122324.9	88267.77	95735.77	99122.61	94410.27	93773.09	100580.2	94185.55	94427.12	1
20200314_Exploris_RSLC9_Waters_CC_DIA_TKO_10ng	A7A1A5;Q05809	0.00154996987770151	48583.16	42380	49256.94	45124.35	45614.51	50878.59	44347.32	50678.15	41812.86	39722.3	47034.38	1
20200314_Exploris_RSLC9_Waters_CC_DIA_TKO_10ng	B3LHA2;Q07653	4.25921738468419e-47	58117.06	54008.13	67889.77	48207.41	56260.89	59996.55	54400.04	55634.51	57697.53	54946.11	59439.01	1
20200314_Exploris_RSLC9_Waters_CC_DIA_TKO_10ng	B3LNI0;P23724	0.00355282997152133	115839.3	106436.2	117332.7	100363.5	123654.4	120236.9	107484.4	112970.8	115783.8	126148.6	122980.4	1
20200314_Exploris_RSLC9_Waters_CC_DIA_TKO_10ng	B5VE05;P38077	4.93835492522428e-42	276713.65	261599.15	300631.37	276791.3	260013.55	295306.48	281603.96	312717.37	284025.49	266025.94	264630.23	2
20200314_Exploris_RSLC9_Waters_CC_DIA_TKO_10ng	B5VE16;P21538	9.2937416167861e-05	46300.15	46641.69	51338.32	48715.96	45286.29	50265.11	45794.46	56078.88	51368.68	48257.7	45990.23	1
20200314_Exploris_RSLC9_Waters_CC_DIA_TKO_10ng	B5VE23;P38237	0.00202492163306269	37598.79	35094.91	41856.09	35969.98	40436.21	37514.37	39101.55	38296.83	39306.2	42635.96	39715.99	1
20200314_Exploris_RSLC9_Waters_CC_DIA_TKO_10ng	B5VFH0;Q12154	1.24720922314362e-37	217899.65	216188.54	224169.57	204260.87	215897.23	216996.96	204658.16	242704.15	238909.1	235827.71	248568.55	1
20200314_Exploris_RSLC9_Waters_CC_DIA_TKO_10ng	B5VG81;P39079	3.12704527489743e-15	507135.7	465250	542193.7	432059.3	465660	486522.5	442841.9	534730.1	497496.3	497701.4	549606.9	2
20200314_Exploris_RSLC9_Waters_CC_DIA_TKO_10ng	B5VH18;Q03407	0.000648571114164973	25661.15	25523.62	33007.39	27349.74	28951.51	34790.91	28364.49	35127.65	33169.74	29154.59	32607.32	1
20200314_Exploris_RSLC9_Waters_CC_DIA_TKO_10ng	B5VKM5;P40509	1.7372982291659e-49	72889.75	73183.38	79038.44	77319.75	78172.34	72265.55	72392.7	78290.81	81990.8	71250.98	66547.7	1
20200314_Exploris_RSLC9_Waters_CC_DIA_TKO_10ng	B5VLH6;G2WH21;P08536	0.000414483611065031	35961.37	29494.73	39605.42	28333.26	25464.5	33259.27	28012.95	31401.96	31790.31	30837.35	34330.88	1
20200314_Exploris_RSLC9_Waters_CC_DIA_TKO_10ng	B5VLS1;P46970	0.00333437157595294	30759.21	32361.94	34803.25	31561.48	33752.91	38225.61	28458.76	35064.36	34391.9	34208.18	35170.29	1
20200314_Exploris_RSLC9_Waters_CC_DIA_TKO_10ng	B5VMU5;Q07904	5.15130770462096e-53	182558.77	169118.03	187113.95	180458.66	186584.5	206095.43	182619.71	221699.51	202603.73	223218.36	237263.85	3
20200314_Exploris_RSLC9_Waters_CC_DIA_TKO_10ng	B5VNM9;G2WJF7;P37370	5.94188134440161e-10	55182.59	49676.7	52902	57442.66	56748.69	57346.82	57666.73	59924.18	59494.5	57528.99	58180.88	1
20200314_Exploris_RSLC9_Waters_CC_DIA_TKO_10ng	B5VNQ8;Q05931	9.92496180062047e-05	71800.43	77648.95	94903.87	76937.96	86863.3	80775.98	82654.23	84654.16	84776.85	89730.36	85826.62	1
20200314_Exploris_RSLC9_Waters_CC_DIA_TKO_10ng	B5VNS1;Q06706	9.33719786014098e-05	13076.95	11747.04	12557.75	11827.81	14099.68	14318.16	13683.33	12299.04	12523.57	13748.34	11597.22	1
20200314_Exploris_RSLC9_Waters_CC_DIA_TKO_10ng	B5VP02;Q03104	9.2937416167861e-05	44016.04	45465.81	47003.94	42357.15	45597.74	43895.29	43412.92	45491.5	46061.21	45219.59	39414.35	1
20200314_Exploris_RSLC9_Waters_CC_DIA_TKO_10ng	B5VQN2;P53883	9.2937416167861e-05	63196.7	52747.8	65344.64	50810.18	64279.34	62623.82	52191.96	59947.14	54752.26	53253.71	62033.71	1
20200314_Exploris_RSLC9_Waters_CC_DIA_TKO_10ng	B5VQZ4;Q10740	9.2937416167861e-05	68643.54	62825.29	76048.67	63435.54	72140.84	65735.77	69924.88	64568.7	65623.35	66215.41	67243.91	1
20200314_Exploris_RSLC9_Waters_CC_DIA_TKO_10ng	B5VR08;H0GC87;P61830	5.97128752321166e-41	128040.18	123857.25	129516.28	126397.18	144142.38	143002.82	115576.09	145111.59	146462.98	139295.23	156503.23	1
20200314_Exploris_RSLC9_Waters_CC_DIA_TKO_10ng	B5VRN1;Q08162	2.39682415326183e-06	11770.49	12572.82	13400.01	13366.19	11593.45	11523.26	13297.22	14509.42	13504.08	14344.11	14353.36	1
20200314_Exploris_RSLC9_Waters_CC_DIA_TKO_10ng	C7GU46	6.02464440036277e-48	53680.61	50607.9	56081.59	53412.23	55805.66	55665.84	56494.78	58051.43	56166.87	51680.34	56549.29	1
20200314_Exploris_RSLC9_Waters_CC_DIA_TKO_10ng	C8Z6R4;P28789	0.00269378704069481	49595.61	50838.26	52065.58	50019.43	55462.11	53775.12	50788.07	57078.9	53541.18	50600.96	51217.01	1
20200314_Exploris_RSLC9_Waters_CC_DIA_TKO_10ng	G2WKD4;Q04279	9.2937416167861e-05	21770.54	20471.53	21310.34	22282.93	22843.11	23548.56	19080.33	22095.07	25110.24	21381.41	24020.86	1
20200314_Exploris_RSLC9_Waters_CC_DIA_TKO_10ng	G2WLM2;P32911	7.90845178268662e-49	1110514	1030571.05	1209665.49	1063203.77	1097541.61	1110634.99	1048174.09	1173717.21	1140520.07	1050514.95	1090108.05	2
20200314_Exploris_RSLC9_Waters_CC_DIA_TKO_10ng	G2WND4;Q08732	9.39873722711863e-05	18253.95	20373.17	21130.22	20307.89	20097.34	19092.36	16237.78	20153.97	21970.88	20865.57	19442.8	1
20200314_Exploris_RSLC9_Waters_CC_DIA_TKO_10ng	H0GC38;P34226	1.41794751275073e-25	34537.02	35176.31	38102.32	35994.41	32075.1	37470.8	43020.48	37049.49	34854.89	35805.64	34549.94	1
20200314_Exploris_RSLC9_Waters_CC_DIA_TKO_10ng	H0GDL3;P15424	1.8047306190475e-23	13234.95	14074.29	11628.48	11075.75	10592.9	12393.05	13860.74	13533.22	11587.79	14086.23	12685.37	1
20200314_Exploris_RSLC9_Waters_CC_DIA_TKO_10ng	H0GFE8;P40086	1.28260758064538e-46	40059.02	41176.54	46046.97	42675.51	44085.25	45122.92	39880.33	47121.65	42034.29	39112.99	39684.94	1
20200314_Exploris_RSLC9_Waters_CC_DIA_TKO_10ng	H0GG00;P53075	1.92130565499564e-07	75860.43	68037.91	83449.06	77797.95	70665.2	75322.83	73511.92	75101.75	81299.99	80308.94	80627.77	1
20200314_Exploris_RSLC9_Waters_CC_DIA_TKO_10ng	H0GHZ7;H0GWC6;P13517	0.000155617342326605	16903.81	18095.72	18339.58	18105.1	20056.29	21423.8	20544.53	18988.86	19031.73	18650.52	21331.98	1
20200314_Exploris_RSLC9_Waters_CC_DIA_TKO_10ng	H0GMU3;P53725	9.2937416167861e-05	7486.661	6704.336	6566.19	7339.262	5974.295	7397.842	6822.968	6130.148	8045.278	6884.614	6552.356	1
20200314_Exploris_RSLC9_Waters_CC_DIA_TKO_10ng	H0GQ33;Q06489	9.2937416167861e-05	33813.02	30509.21	35196.74	32261.29	34241.82	31471.79	35425.84	38777.31	35897.05	36732.3	32483.85	1
20200314_Exploris_RSLC9_Waters_CC_DIA_TKO_10ng	H0GUA8;P43587	9.27261247862068e-05	23222.91	23906.15	25124.31	27388.37	26994.06	30361.87	29630.49	27814.41	32659.5	29224.57	26904.1	1
20200314_Exploris_RSLC9_Waters_CC_DIA_TKO_10ng	H0GUN8;P0CX43;P0CX44	4.19638505494869e-76	946072.57	895919	1051869.38	934829.15	993684.55	1029164.71	926877.25	1103918.02	1091936.61	1122007.09	1125361.79	5
20200314_Exploris_RSLC9_Waters_CC_DIA_TKO_10ng	H0GXH4;P36088	9.2937416167861e-05	24999.4	25308.5	25510.33	28677.01	32236.29	31363.62	27877.83	31511.69	31166.44	34093.78	40493.14	1
20200314_Exploris_RSLC9_Waters_CC_DIA_TKO_10ng	H0H121	4.66471490197326e-09	99215.69	97876.91	109624.9	107630.4	108037	116282.7	108507.8	121615.8	116538.8	96146.61	99541.66	1
20200314_Exploris_RSLC9_Waters_CC_DIA_TKO_10ng	H0H1D0;P20436	9.2937416167861e-05	97003.11	98432.52	112481.1	98147.28	102936.7	96753.44	106525.5	113938.9	110478.1	115481	116460.9	1
20200314_Exploris_RSLC9_Waters_CC_DIA_TKO_10ng	N1NVX4;P48415	6.30080337435142e-37	115402.69	114901.65	132814.04	119691.89	131436.75	130362.82	115724.83	141213.22	135178.19	132021.78	143178.23	2
20200314_Exploris_RSLC9_Waters_CC_DIA_TKO_10ng	N1NYW8;P18899	6.80238692043762e-39	94650.06	95416.16	102341.87	82229.94	92082.02	95748.9	75949.154	89609.57	84723.04	79724.954	93076.53	2
20200314_Exploris_RSLC9_Waters_CC_DIA_TKO_10ng	O13516	7.14599852244196e-62	1337038.72	1188824.19	1400518.07	1251930.76	1284640.7	1377926.61	1360117.59	1564024.2	1550401.84	1556086.02	1631412.51	4
20200314_Exploris_RSLC9_Waters_CC_DIA_TKO_10ng	O13563	1.20879538036221e-35	22753.75	19453.8	23542.59	24772.95	27348.68	28904	24265.92	27164.53	24491.13	25770.11	25897.58	1
20200314_Exploris_RSLC9_Waters_CC_DIA_TKO_10ng	O14455	3.62580555199358e-12	54148.24	54586.45	57378.7	52656.27	47354.55	54912.29	49050.3	59987.33	56558.27	62480.64	64202.14	1
20200314_Exploris_RSLC9_Waters_CC_DIA_TKO_10ng	O14467	1.0520490438632e-58	458364.14	435934.09	508106.7	442870.19	465626.82	521299.35	434543.3	530167.41	513027.16	507612.49	538698.28	4
20200314_Exploris_RSLC9_Waters_CC_DIA_TKO_10ng	O74700	2.89938281476719e-31	42544.84	39994.91	45164.25	45282.77	47265.66	43777.9	46695.15	49494.19	45618.12	46935.39	47773.02	1
20200314_Exploris_RSLC9_Waters_CC_DIA_TKO_10ng	P00128	0.000409525054662098	89691.73	80046.3	88757.77	76234.34	78441.3	92565.04	68848.59	82485.88	74420.4	68805.91	70247.46	1
20200314_Exploris_RSLC9_Waters_CC_DIA_TKO_10ng	P00330	1.24928142774171e-89	16985510.4	15715983.5	18127415.36	14769893.01	16257488.87	16487531.3	15322405.19	17872000.16	17355343.5	17293245.39	18554581.62	12
20200314_Exploris_RSLC9_Waters_CC_DIA_TKO_10ng	P00358	2.07729689543642e-107	16370563.68	13903110.9	17150092.9	15830559.07	17774514.11	18700314.52	16779129.54	20078172.33	19536321.93	14863695.48	16111018.99	12
20200314_Exploris_RSLC9_Waters_CC_DIA_TKO_10ng	P00359	9.12309397713709e-48	127895.113	114311.445	144319.459	128883.63	138543.528	143872.25	140441.52	163054.72	144125.712	114492.943	117218.612	3
20200314_Exploris_RSLC9_Waters_CC_DIA_TKO_10ng	P00360	5.21176355107368e-93	1307700.16	1210600.132	1396667.45	1142953.39	1224245.3	1263271.91	1046675.593	1175067.8	1140006.8	933917.977	1006348.311	5
20200314_Exploris_RSLC9_Waters_CC_DIA_TKO_10ng	P00427	9.1898370663786e-44	151011.31	143684.33	160711.01	155860.89	158439.61	165645.01	159439.73	175671.95	175156.9	150511.05	156241.46	3
20200314_Exploris_RSLC9_Waters_CC_DIA_TKO_10ng	P00431	0.00133846061132977	56409.27	59796.76	65380.3	70254.79	67493.75	67776.45	64644.04	69638.57	67271.89	55571.5	63960.28	1
20200314_Exploris_RSLC9_Waters_CC_DIA_TKO_10ng	P00445	1.21704178251153e-77	1186465.79	1155260.6	1275598.82	1327554.09	1350704.16	1436994.21	1327842.43	1436076.49	1423630.65	1270118.64	1276382.25	8
20200314_Exploris_RSLC9_Waters_CC_DIA_TKO_10ng	P00447	1.38724469665129e-48	16103	14407.92	19913.8	17991.22	15468.59	17910.75	15105.15	17816.17	15743.69	14965.34	13184.9	1
20200314_Exploris_RSLC9_Waters_CC_DIA_TKO_10ng	P00498	1.32411324202748e-46	267946.88	253114.3	298618.2	265291.96	279292.14	293429.88	269995.15	302509.94	287257.39	261250.46	280622.34	2
20200314_Exploris_RSLC9_Waters_CC_DIA_TKO_10ng	P00549	5.22079669752797e-90	20290636.81	18364203.18	21383129.25	17412706.83	18355190.72	19061032.28	17423225.44	20088563.38	19963059.04	20785362	21275852.78	22
20200314_Exploris_RSLC9_Waters_CC_DIA_TKO_10ng	P00560	6.38454168752037e-92	10527502.86	9899798.435	11402482.121	10456387.991	12002515.049	12453834.139	10377497.408	11826696.917	12091244.129	10351662.162	11070810.953	19
20200314_Exploris_RSLC9_Waters_CC_DIA_TKO_10ng	P00635	2.4131257415359e-38	75304.02	75110.05	79099.22	67095.41	83349.09	83642.9	51563.12	61678.91	56089.19	52607.57	54570.88	1
20200314_Exploris_RSLC9_Waters_CC_DIA_TKO_10ng	P00729	4.06224597789626e-48	156216.71	158164.3	171115.17	157440.36	155614.3	162784.06	155886.19	161280.15	164735.12	158319.3	176768.69	2
20200314_Exploris_RSLC9_Waters_CC_DIA_TKO_10ng	P00812	1.34978818646452e-23	161705.76	158273.81	181041.39	155168.22	156770.23	165059.62	148927.23	169387.76	165799.81	160916.91	167733.73	3
20200314_Exploris_RSLC9_Waters_CC_DIA_TKO_10ng	P00815	1.42945632547911e-48	595348.22	582081.9	651932.26	432063.12	468017.28	448348.08	578737.88	623134.39	650088.85	560916.51	598418.28	8
20200314_Exploris_RSLC9_Waters_CC_DIA_TKO_10ng	P00817	1.23672953964018e-86	1371220.275	1327478.878	1527687.66	1618260.423	1657381.423	1748786.96	1565047.394	1727380.938	1730881.291	1601619.23	1644756.992	8
20200314_Exploris_RSLC9_Waters_CC_DIA_TKO_10ng	P00830	5.52155675588125e-59	667847.473	668428.148	736420.34	665194.063	703047.31	741219.034	669411.823	709634.6	713099.106	664628.556	693949.138	11
20200314_Exploris_RSLC9_Waters_CC_DIA_TKO_10ng	P00890	5.5907491303338e-43	346218.34	340918.26	365369.03	329118.4	341920.49	347446.1	318250.54	369653.43	340890.87	323315.76	333480.602	6
20200314_Exploris_RSLC9_Waters_CC_DIA_TKO_10ng	P00899	5.39029214859691e-50	270512.5	243714.69	289594.75	266752.68	269735.88	285341.15	258919.63	283849.75	282399.07	277473.46	287581.3	6
20200314_Exploris_RSLC9_Waters_CC_DIA_TKO_10ng	P00924	2.28994430532588e-76	5150851.15	4814629.92	5509312.59	5133337.82	5560651.78	5718369.76	4884765.39	5341043.03	5276293.11	4688221.74	4722227.46	13
20200314_Exploris_RSLC9_Waters_CC_DIA_TKO_10ng	P00925	2.07729689543642e-107	19555419.98	17991359.55	20449599.84	21864221.19	23945203.06	24214470.69	21696408.21	24423220.55	24290272.13	21084100	21581440.22	8
20200314_Exploris_RSLC9_Waters_CC_DIA_TKO_10ng	P00927	9.2937416167861e-05	92403.93	81867.5	104755.9	95083.56	106871.2	100362	96011.95	93549.32	105688.1	100822	110436.9	1
20200314_Exploris_RSLC9_Waters_CC_DIA_TKO_10ng	P00931	9.85082436598448e-73	653088.34	626126.78	712369.82	656533.63	693326.96	709293.31	640265.68	746914.02	727888.37	672894.75	716452.81	10
20200314_Exploris_RSLC9_Waters_CC_DIA_TKO_10ng	P00937	0.000102024733788804	84003.16	78838.37	85170.77	79787.2	85856.38	86981.12	80894.98	92450.11	89809.43	83952.38	88708.31	1
20200314_Exploris_RSLC9_Waters_CC_DIA_TKO_10ng	P00942	8.03003538129326e-93	4086769.82	3753008.51	4396022.89	5313852.11	5657098.93	5811470.63	5385932.36	5940611.93	5846591.98	4633535.58	4775471.23	7
20200314_Exploris_RSLC9_Waters_CC_DIA_TKO_10ng	P00950	4.34549085444335e-87	5572481.87	5353195.02	6049296.74	4997781.05	5642402.3	5884267.382	5094361.888	6061524.865	6008293.561	5113284.332	5535709.665	8
20200314_Exploris_RSLC9_Waters_CC_DIA_TKO_10ng	P00958	1.58617360695699e-46	491553.72	471164.43	529530.55	484149.62	505685.41	518369.9	506319.66	547331.66	552775.63	536072.87	549174.68	6
20200314_Exploris_RSLC9_Waters_CC_DIA_TKO_10ng	P01097	2.64484860055184e-44	261721.7	244993.4	277694.6	275634.2	285509.8	302544.7	232884.5	282539.6	270071.3	181219.48	190244.43	1
20200314_Exploris_RSLC9_Waters_CC_DIA_TKO_10ng	P01098	9.37270446164741e-47	269091.85	240702.28	292082.77	207196.71	242801.87	249454.45	212544.37	260557.66	260688.4	220884.7	245576.92	1
20200314_Exploris_RSLC9_Waters_CC_DIA_TKO_10ng	P01119	3.62004039684235e-08	41588.29	39902.66	50660.7	46853.57	47037.06	47097.98	44890.63	50182.09	50460.68	52922.15	49687.75	1
20200314_Exploris_RSLC9_Waters_CC_DIA_TKO_10ng	P01120	8.46185394445772e-39	242333.919	228670.603	258727.925	237975.177	256473.324	262170.435	244133.964	256038.178	257296.455	248200.387	258044.381	6
20200314_Exploris_RSLC9_Waters_CC_DIA_TKO_10ng	P01123	2.44852659241791e-44	428706.92	417492.75	455434.88	377040.28	407628.81	421902.46	389098.13	454576.49	425123.29	429820.21	482401.13	4
20200314_Exploris_RSLC9_Waters_CC_DIA_TKO_10ng	P02294	2.07681806655973e-61	1647346.63	1477362.111	1772713.061	1900292.591	2129299.465	2237990.676	1852173.522	2103582.284	2126989.773	1835088.388	1906770.704	7
20200314_Exploris_RSLC9_Waters_CC_DIA_TKO_10ng	P02309	2.87749997773423e-50	421016.54	399789.42	446012.43	379688.43	425214.37	443221.76	376850.83	448436.07	442148.47	497823.54	527152.51	2
20200314_Exploris_RSLC9_Waters_CC_DIA_TKO_10ng	P02400	2.08054117177738e-70	323905.15	307767.47	347665.5	346580.03	365294.56	373556.9	362876.61	381532.2	386384.1	357836.48	366090.93	2
20200314_Exploris_RSLC9_Waters_CC_DIA_TKO_10ng	P02406	1.88420379419433e-79	2435542.02	1956195.43	2528971.47	2008637.47	2048268.21	2270666.27	1939716.01	2490840.67	2415906.98	2558636.38	2630638.14	4
20200314_Exploris_RSLC9_Waters_CC_DIA_TKO_10ng	P02407;P14127	1.010196218273e-73	1484016.06	1427733.7	1622144.57	1576128.5	1652782.33	1722205.68	1570031.17	1787797.92	1714774.84	1560782.88	1641448.87	5
20200314_Exploris_RSLC9_Waters_CC_DIA_TKO_10ng	P02557	1.84924177983818e-48	347234.56	322329.22	371698.32	321354.09	368386.56	380890.83	337714.4	402058.49	386526.99	397763.11	408885.96	4
20200314_Exploris_RSLC9_Waters_CC_DIA_TKO_10ng	P02829	8.98262920630908e-50	466539.621	436250.509	480316.18	398238.157	442424.867	450306.839	456819.278	506146.849	500172.089	444422.53	484495.61	3
20200314_Exploris_RSLC9_Waters_CC_DIA_TKO_10ng	P02992	7.39901486098656e-10	58551.191	58872.168	60006.375	56675.063	59486.405	57696.354	58479.27	59877.277	59375.233	57967.963	54095.854	2
20200314_Exploris_RSLC9_Waters_CC_DIA_TKO_10ng	P02994	3.56596360661013e-92	29817211.546	27064708.963	31816463.33	27846841.697	29470097.954	31501544.05	27438146.721	32885914.01	32166173.022	31684325.172	32835181.535	18
20200314_Exploris_RSLC9_Waters_CC_DIA_TKO_10ng	P03965	6.40782426579089e-30	110053.49	108138.57	117964.9	100268.34	112695.47	111430.19	102799.55	110199.93	110276.66	106248.52	112547.64	3
20200314_Exploris_RSLC9_Waters_CC_DIA_TKO_10ng	P04037	9.2937416167861e-05	66529.54	62499.85	68750.28	69081.63	71447.32	72597.64	68879.62	80247.72	70712.26	65737.46	64476.95	2
20200314_Exploris_RSLC9_Waters_CC_DIA_TKO_10ng	P04046	1.19018007175413e-49	714300.87	650612.7	756676.1	653261.91	698904.21	761789.94	638080.29	784666.48	777355.29	809642.24	835047.22	4
20200314_Exploris_RSLC9_Waters_CC_DIA_TKO_10ng	P04050	8.75837447136047e-06	156067.7	139775.7	154200.6	138033.1	156610.2	152383.8	142197.9	163525.9	176310.7	198158.1	225419.6	1
20200314_Exploris_RSLC9_Waters_CC_DIA_TKO_10ng	P04076	2.31665720924324e-30	504765.6	478282.26	567380.37	521942.76	549431.48	550642.4	518842.56	558978.41	561133.68	509039.67	528780.46	5
20200314_Exploris_RSLC9_Waters_CC_DIA_TKO_10ng	P04147	1.20873443233695e-69	1776762.387	1691551.212	1959938.377	1731254.285	1842596.517	1911798.575	1678643.593	1945351.03	1886979.192	1732227.09	1847654.29	13
20200314_Exploris_RSLC9_Waters_CC_DIA_TKO_10ng	P04161	1.31704015020162e-36	593781.45	582289.14	677195.94	625323.68	648731.33	701252.9	596447.28	669822.38	709493.45	624243.87	700799.78	4
20200314_Exploris_RSLC9_Waters_CC_DIA_TKO_10ng	P04449	5.47339528776338e-58	1039773.87	940096.74	1089441.58	1011966	1093023.34	1152949.22	1024196.53	1167985.51	1195853.66	1196546.88	1245839.11	5
20200314_Exploris_RSLC9_Waters_CC_DIA_TKO_10ng	P04456	1.59354509356804e-62	784966	715912	871092	744101.9	810141.7	879353.5	718389.7	885913.7	907728.1	879860.1	978936.9	2
20200314_Exploris_RSLC9_Waters_CC_DIA_TKO_10ng	P04801	2.89906582670911e-59	1146221.134	1099398.612	1295721.17	1184683.44	1286305.037	1300345.353	1231505.189	1343922.904	1354781.966	1288335.027	1353272.697	10
20200314_Exploris_RSLC9_Waters_CC_DIA_TKO_10ng	P04802	9.71108411042641e-68	206781.8	191539	207110.22	185188.83	206831.81	212420.6	202135.01	215934.59	219056.57	205965.88	214495.69	3
20200314_Exploris_RSLC9_Waters_CC_DIA_TKO_10ng	P04806	1.86470259021122e-57	1534311.656	1401286.511	1661460.642	1262314.883	1253674.196	1381111.773	1101667.696	1371410.47	1288041.008	1236358.442	1287944.649	10
20200314_Exploris_RSLC9_Waters_CC_DIA_TKO_10ng	P04807	7.40104074830028e-71	1908945.96	1843403.72	2102898.69	1835691.57	1917600.65	2027417.3	1793399.74	1987371.42	1969215.81	1880607.1	1959846.09	12
20200314_Exploris_RSLC9_Waters_CC_DIA_TKO_10ng	P04840	7.98435931288223e-60	977750.67	939470.46	1067064.45	914020.13	957217	1032813.99	839025.83	979076.91	983013.89	973852.77	1002721.6	5
20200314_Exploris_RSLC9_Waters_CC_DIA_TKO_10ng	P04911;P04912	5.23679722830614e-61	514834.8	484194.52	566884.76	533218.16	555769.12	573340.05	566568.91	678361.14	628430.25	654694.1	661793.64	3
20200314_Exploris_RSLC9_Waters_CC_DIA_TKO_10ng	P05030	1.42580628182933e-84	1397479.475	1392137.282	1571894.135	1419893.607	1506433.862	1493069.589	1398779.558	1543980.243	1523140.413	1537441.58	1564796.798	18
20200314_Exploris_RSLC9_Waters_CC_DIA_TKO_10ng	P05317	1.29917572595986e-75	1934742.14	1781578.13	2079187.66	1860932.15	2007337.81	2118128.43	1803732.3	2078557.61	2075990.4	1935898.1	1983010.96	5
20200314_Exploris_RSLC9_Waters_CC_DIA_TKO_10ng	P05318	1.51853199415556e-48	434173.15	404846.73	490963.54	455980.15	488573.14	529741.73	471698.38	522137.43	503083.6	501860.65	521114.22	2
20200314_Exploris_RSLC9_Waters_CC_DIA_TKO_10ng	P05319	4.99893537711892e-61	414121.398	397639.08	438728.15	413984.8	434836.74	418596.203	424959.63	449867.926	443819.155	454088.807	448313.527	4
20200314_Exploris_RSLC9_Waters_CC_DIA_TKO_10ng	P05373	2.98393963414488e-44	81349.53	82557.404	96881.713	83196.293	93151.076	88679.816	89292.523	88268.582	92225.286	87277.128	92039.773	2
20200314_Exploris_RSLC9_Waters_CC_DIA_TKO_10ng	P05453	1.42018443537692e-52	617873.01	588790.83	665319.63	576019.03	620686.02	624195.2	597153.16	668368.15	654166.35	630401.9	677440.69	6
20200314_Exploris_RSLC9_Waters_CC_DIA_TKO_10ng	P05626	2.59927611577632e-12	178497.52	171156.61	181858.79	164904.78	180334.37	182258.02	172391.07	181373.84	183393.67	159910.86	181683.12	2
20200314_Exploris_RSLC9_Waters_CC_DIA_TKO_10ng	P05694	6.89525937027334e-51	720161.22	701209.769	789455.432	1364620.723	1492984.404	1565708.567	1352233.081	1502280.278	1504715.234	1399457.702	1449083.146	11
20200314_Exploris_RSLC9_Waters_CC_DIA_TKO_10ng	P05737;Q12213	8.63679672596239e-63	2547094.25	2334341.1	2694443.37	2264892.09	2411547.99	2602861.79	2263803.69	2681883.45	2726894.96	2820594.66	2961638.98	9
20200314_Exploris_RSLC9_Waters_CC_DIA_TKO_10ng	P05738	3.80605173472e-49	364511.5	359160.5	411985.16	366863.12	382778.32	393213.13	361734.75	437746.68	411886.97	377771.05	403957.72	4
20200314_Exploris_RSLC9_Waters_CC_DIA_TKO_10ng	P05739	2.58836614553152e-56	96394.223	92061.05	104427.67	95356.17	99450.406	110315.59	95474.01	111925.81	105957.09	101594.66	100469.42	2
20200314_Exploris_RSLC9_Waters_CC_DIA_TKO_10ng	P05740	2.16789176112879e-65	1597095.99	1541346.46	1792500.24	1892386.05	2024573.32	2199320.31	1958061.39	2190179.68	2090130.96	1790446.36	1879625.36	4
20200314_Exploris_RSLC9_Waters_CC_DIA_TKO_10ng	P05743;P53221	1.06234475002364e-78	1967506.68	1825353.39	2117119.76	2063797.76	2254333.62	2410790.51	2007612.79	2380623.71	2265785.18	1938517.05	2083731.65	3
20200314_Exploris_RSLC9_Waters_CC_DIA_TKO_10ng	P05744	7.37580229462718e-53	647764.96	598159.57	658920.35	592849.91	625290.05	675325.74	629879.34	749463.89	750663	839218.25	854585.95	2
20200314_Exploris_RSLC9_Waters_CC_DIA_TKO_10ng	P05745	1.88510245325149e-69	596201.5	577302.82	629434.19	556117.51	578772.97	597399.9	585518.9	642272.32	631210.44	658907.14	678555.39	4
20200314_Exploris_RSLC9_Waters_CC_DIA_TKO_10ng	P05747	0.00843335061040341	97063.399	89832.791	101964.961	78891.021	86272.132	81586.959	74606.857	81817.862	81254.304	61677.301	71241.682	2
20200314_Exploris_RSLC9_Waters_CC_DIA_TKO_10ng	P05748	9.666179212629e-74	264052.81	235689.19	289448.26	217433.92	241339.58	242080.48	227627.24	257376.9	270648.88	286489.33	320082.75	3
20200314_Exploris_RSLC9_Waters_CC_DIA_TKO_10ng	P05749	8.65357304270001e-39	64768.98	66761.83	71397.23	67157.09	71751.82	70202.29	67676.77	72667.78	76913.08	67307.21	66529.1	2
20200314_Exploris_RSLC9_Waters_CC_DIA_TKO_10ng	P05750	1.46927223090333e-79	2618980.7	2384211.93	2826291.16	2774671.71	2892321.56	3107007.62	2775463.05	3194467.13	3122620.46	2875071.72	3042186.54	5
20200314_Exploris_RSLC9_Waters_CC_DIA_TKO_10ng	P05756	1.21704178251153e-77	453130.55	436059.98	502065.49	418192.49	469780.38	472365.95	436250.79	480059.29	454790.14	430783.63	471946.01	6
20200314_Exploris_RSLC9_Waters_CC_DIA_TKO_10ng	P05759	1.36956483187594e-75	3859610.78	3567278.98	4154317.34	4493496.47	5041249.34	5469102.08	4005181.7	5025954.47	4812930.5	4972635.22	5412554.41	4
20200314_Exploris_RSLC9_Waters_CC_DIA_TKO_10ng	P06101	1.20378856422908e-42	135040.34	128208.99	140833.083	135100.899	136185.914	130299.85	130654.63	140303.22	133186.71	132263.824	129060.581	4
20200314_Exploris_RSLC9_Waters_CC_DIA_TKO_10ng	P06102	1.17083798353663e-40	59359.87	56013.886	65289.36	60211.649	62150.865	64111.66	60083.973	66438.38	66221.96	56393.209	67712.39	2
20200314_Exploris_RSLC9_Waters_CC_DIA_TKO_10ng	P06103	8.09789805043247e-39	255858.69	239445.85	277361.89	227273.84	267135.58	252978.86	240765.03	269572.3	273790.46	281104.59	293660.16	3
20200314_Exploris_RSLC9_Waters_CC_DIA_TKO_10ng	P06105	8.16406973124449e-70	1104306.66	1060626.93	1211511.6	1096855.99	1151764.89	1169239.49	1070840.3	1201501.1	1162074.18	1132944.23	1200392.53	14
20200314_Exploris_RSLC9_Waters_CC_DIA_TKO_10ng	P06168	9.17872050599224e-91	2305383.7	2102114.541	2376069.649	2179225.507	2425617.97	2539876.698	2158417.86	2529564.15	2444108.38	2318869.714	2380194.901	8
20200314_Exploris_RSLC9_Waters_CC_DIA_TKO_10ng	P06169	2.13503628033766e-83	12371926.19	10876561.86	12965169.82	9326480.87	10309606.35	10967483.24	9884080.88	11838745.56	11902308.26	12394576.09	12957998.23	18
20200314_Exploris_RSLC9_Waters_CC_DIA_TKO_10ng	P06208	1.01118807526868e-48	884052.47	837215.12	966039.42	855685.13	921023.81	941399.99	852385.08	944304.76	950085.64	862368.05	912629.8	7
20200314_Exploris_RSLC9_Waters_CC_DIA_TKO_10ng	P06634	3.46968907377723e-63	482370.47	473302.55	538256.96	481193.91	504569.95	530950.54	489231	529545.32	533131.74	514370.29	544912.38	6
20200314_Exploris_RSLC9_Waters_CC_DIA_TKO_10ng	P06738	1.23130027470784e-52	1064617.19	990832.92	1107860.12	914937.67	921522.9	987984.92	876734.06	998476.57	987250.03	959381.45	1002218.27	11
20200314_Exploris_RSLC9_Waters_CC_DIA_TKO_10ng	P06780	3.97840622659328e-51	266367.82	250871.97	294734.8	250936.25	268737.61	287341.4	244540.18	282702.53	282258.06	284490.94	285823.27	2
20200314_Exploris_RSLC9_Waters_CC_DIA_TKO_10ng	P06787	1.93709584466557e-62	928885.13	838637.69	1008499.8	943265.36	1002088.44	1058626.25	897364.9	1003167.24	991557.22	898342.44	944540.45	5
20200314_Exploris_RSLC9_Waters_CC_DIA_TKO_10ng	P07149	1.77436421907966e-54	1457802.787	1379396.102	1522195.165	1337619.427	1429567.32	1456685.798	1390568.3	1537404.848	1504524.461	1510287.673	1586276.67	21
20200314_Exploris_RSLC9_Waters_CC_DIA_TKO_10ng	P07170	3.43760848511698e-75	536513.2	524917.9	582661.89	491317.77	498702.85	562835.44	542782.23	631636.94	593996.66	576185.7	616079.97	5
20200314_Exploris_RSLC9_Waters_CC_DIA_TKO_10ng	P07172	9.2937416167861e-05	19335.31	19213.39	22867.47	20356.65	23763.9	21010.73	22626.84	25343.68	23094.18	22843.52	24958.57	1
20200314_Exploris_RSLC9_Waters_CC_DIA_TKO_10ng	P07213	1.25319211178513e-56	580069.84	548571.42	633036.39	526784.623	567338.45	588508.91	526011.09	596832.08	597686.56	566339.59	611249.54	7
20200314_Exploris_RSLC9_Waters_CC_DIA_TKO_10ng	P07244	4.26800717497825e-50	543687.08	532809.65	585219.3	503256.97	550963.59	569824.79	539432.35	599201.17	574228.69	527121.06	544568.53	7
20200314_Exploris_RSLC9_Waters_CC_DIA_TKO_10ng	P07245	3.454657019096e-57	1240313.982	1142841.53	1341321.865	1179662.694	1269815.293	1328622.816	1200631.148	1389950.75	1310972.29	1265268.05	1312748.055	12
20200314_Exploris_RSLC9_Waters_CC_DIA_TKO_10ng	P07246	1.36114821353647e-58	1061010.19	993249.72	1148852.91	1048398.18	1109346.66	1160484.08	1073863.2	1193434.59	1182397.71	1080410.63	1126182.9	4
20200314_Exploris_RSLC9_Waters_CC_DIA_TKO_10ng	P07251	1.33686886155259e-52	710557.89	673070.02	768101.4	713471.39	775548.45	778109.06	717009.74	791308.36	801635.94	721182.56	740803.75	7
20200314_Exploris_RSLC9_Waters_CC_DIA_TKO_10ng	P07253	7.8180324417103e-06	163926.64	154572.51	172507.91	155251.74	160269.03	168505.04	151812.1	174241.47	158406.65	160015.62	171669.92	2
20200314_Exploris_RSLC9_Waters_CC_DIA_TKO_10ng	P07256	8.41472150050308e-51	772898.53	782995.48	829831.15	813428.96	870384.34	917861.68	745188.96	861568.48	820018.21	830244.53	856549.69	5
20200314_Exploris_RSLC9_Waters_CC_DIA_TKO_10ng	P07257	1.498943130406e-48	564397.99	556825.86	630830.64	526622.85	583641.98	601670.02	521893.34	591487.19	565678.01	505322.63	544873.15	8
20200314_Exploris_RSLC9_Waters_CC_DIA_TKO_10ng	P07259	4.05134375342794e-57	1948752.8	1830824.94	2110137.52	1797323.56	1921852.67	1979980.39	1460595.579	1620440.47	1562111.8	1933580.328	2041855.11	19
20200314_Exploris_RSLC9_Waters_CC_DIA_TKO_10ng	P07262	1.11359283720653e-46	1744923.54	1656927.48	1872895.01	2152169.3	2311349.37	2450182.7	2243605.07	2394756.44	2455205.88	1698765.16	1697418.68	8
20200314_Exploris_RSLC9_Waters_CC_DIA_TKO_10ng	P07263	1.68758764235032e-25	190634.97	188504.869	215305.639	193282.859	195906.215	212780.366	198041.503	209550.821	201180.861	205704.618	204777.804	4
20200314_Exploris_RSLC9_Waters_CC_DIA_TKO_10ng	P07264	2.18889998927585e-49	997616.19	941462.126	1028514.9	945296.079	1004542.79	1055583.881	944546.468	1096011.043	1050864.716	1003030.512	1022063.311	10
20200314_Exploris_RSLC9_Waters_CC_DIA_TKO_10ng	P07267	3.87011014808758e-58	411600.171	387257.925	437078.047	432356.257	449866.789	487144.807	445151.144	486936.677	479463.463	451134.612	455459.553	5
20200314_Exploris_RSLC9_Waters_CC_DIA_TKO_10ng	P07270	0.000429993006022686	6909.851	6229.505	6405.027	5837.228	7582.211	6329.103	8373.292	7591.924	7907.52	6098.958	7302.589	1
20200314_Exploris_RSLC9_Waters_CC_DIA_TKO_10ng	P07273	1.83382220731585e-40	190326.89	188797.44	210286.24	177356.03	203789.74	197397.65	205732.65	201104.87	214067.1	210340.62	204154.57	3
20200314_Exploris_RSLC9_Waters_CC_DIA_TKO_10ng	P07278	3.77295268008745e-36	618567.83	592520.08	690139.42	577261.51	637519.23	653201.67	594279.14	665600.04	660655.58	621178.06	656939.25	5
20200314_Exploris_RSLC9_Waters_CC_DIA_TKO_10ng	P07280;P07281	1.25319211178513e-56	861997.48	767838.91	887582.66	849307.79	875010.63	944573.23	788234.34	937913.39	915682.39	908659.9	966701.21	3
20200314_Exploris_RSLC9_Waters_CC_DIA_TKO_10ng	P07283	2.00136705710967e-50	1104787.29	1058509.39	1164764.34	1026406.94	1150430.91	1139125.36	1096154.44	1170115.91	1173539.3	1110302.18	1096424.06	6
20200314_Exploris_RSLC9_Waters_CC_DIA_TKO_10ng	P07284	1.48115248596636e-58	615800.03	595186.05	677369.28	607545.89	656545.44	665634.51	632348.72	693522.88	663829.03	654750.6	683304.4	7
20200314_Exploris_RSLC9_Waters_CC_DIA_TKO_10ng	P07342	2.01960286069465e-42	313345.45	297639.6	348507.36	308732.15	342723.95	330230	312619.54	342953.83	336191.92	321302.1	325940.13	3
20200314_Exploris_RSLC9_Waters_CC_DIA_TKO_10ng	P07347	9.2937416167861e-05	140016.68	133928.17	156654.04	135675.4	149430.86	139187.96	138997.27	140036.05	158502.36	152734.47	150369.11	2
20200314_Exploris_RSLC9_Waters_CC_DIA_TKO_10ng	P07560	7.01832760482948e-19	39765.96	45008.38	42896	41819.66	39020.11	40328.85	41650.02	45840.68	40279.04	41213.99	44913.67	1
20200314_Exploris_RSLC9_Waters_CC_DIA_TKO_10ng	P07702	1.81512484011315e-42	265608.61	252599.74	277172.98	256216.79	254698.65	275571.23	249616.82	282037.75	272696.01	251188.54	269372.93	4
20200314_Exploris_RSLC9_Waters_CC_DIA_TKO_10ng	P07703	6.19354600392515e-13	136529.23	126400	151215.04	134911.12	152112.06	143100.11	142530.98	152365.4	151572.4	153287.25	159187.7	2
20200314_Exploris_RSLC9_Waters_CC_DIA_TKO_10ng	P07806	5.57745615667476e-66	824627.693	807376.862	914490.29	805438.54	857106.23	845568.21	839236.41	917314.96	900204.46	918010.597	975577.18	10
20200314_Exploris_RSLC9_Waters_CC_DIA_TKO_10ng	P07991	7.66984897401962e-44	228147.26	226612.82	251287.74	237985.22	241153.3	246354.14	232582.2	245904.23	255636.34	256179.27	255727.76	3
20200314_Exploris_RSLC9_Waters_CC_DIA_TKO_10ng	P08067	1.2300087004175e-42	77756.66	80874.16	85100.78	94483.98	106905.7	101400	86913.48	79370.85	81013.24	69412.33	70999.91	1
20200314_Exploris_RSLC9_Waters_CC_DIA_TKO_10ng	P08417	7.86730583282902e-58	461062.15	444168.21	511293.56	442242.84	458494.16	486200.81	429586.3	494495.53	478283.69	511943.07	501281.92	3
20200314_Exploris_RSLC9_Waters_CC_DIA_TKO_10ng	P08518	2.64991480442906e-34	467260.69	449981.77	532627.81	467664.47	513444.88	499938.66	468587.17	495806.16	504691	475014.08	486530.58	4
20200314_Exploris_RSLC9_Waters_CC_DIA_TKO_10ng	P08524	1.52082506794168e-44	449649.58	407922.05	474185.46	368631.71	391245.69	417400.01	386147.51	438691.85	412669.14	393427.3	445596.93	5
20200314_Exploris_RSLC9_Waters_CC_DIA_TKO_10ng	P08566	3.11611867194416e-42	221606.64	213773.55	236555.38	216750.79	231392.92	240689.12	208168.03	243868.55	246442.07	230370.21	238091.55	4
20200314_Exploris_RSLC9_Waters_CC_DIA_TKO_10ng	P08678	9.58259748624753e-05	81969.24	73980.73	96534.34	76315.93	84989.84	93422.29	85954.3	94123.21	92131.42	91639.8	83660.87	1
20200314_Exploris_RSLC9_Waters_CC_DIA_TKO_10ng	P09032	0.00182392347217576	73412.28	65295.8	78726.55	69355.64	83683.18	84733.48	76993.98	81594.92	75992.15	68838.27	72841.52	1
20200314_Exploris_RSLC9_Waters_CC_DIA_TKO_10ng	P09064	2.89972113376412e-35	234001.5	221976.15	236598.77	237137.45	257381.94	278844.93	229109.41	277851.26	264939.39	260343.17	269773.51	4
20200314_Exploris_RSLC9_Waters_CC_DIA_TKO_10ng	P09232	1.38429528500062e-43	518772.14	471226.42	554109.99	447126.69	484267.48	509229.67	476293.57	544588.22	503781.82	468903.24	514611.35	3
20200314_Exploris_RSLC9_Waters_CC_DIA_TKO_10ng	P09435	4.10424596989338e-53	71855.35	67385.81	74952.66	69042.27	76806.49	79530.7	71018.5	80679.96	81649.41	67318.42	73002.88	1
20200314_Exploris_RSLC9_Waters_CC_DIA_TKO_10ng	P09436	1.47750646602229e-82	1294704.09	1246793.56	1380517.54	1265395.99	1336699.4	1388760.34	1264367.64	1443077.26	1398904.74	1301408.5	1370553.16	12
20200314_Exploris_RSLC9_Waters_CC_DIA_TKO_10ng	P09624	4.16339303206532e-43	468955.2	457213.16	524097.85	466484.63	529395.76	523883.59	464691.62	515570.2	534625.93	478696.99	494731.01	6
20200314_Exploris_RSLC9_Waters_CC_DIA_TKO_10ng	P09733	9.16538650577716e-51	97550.16	88348.97	108682.31	87704.31	98032.34	101550.07	98458.43	103871.75	104582.25	99956.2	104600.17	3
20200314_Exploris_RSLC9_Waters_CC_DIA_TKO_10ng	P09734	6.20569047236349e-43	82005.67	75856.7	93249.41	77722.79	76457.19	77652.32	82121.2	91383.8	89901.12	84014.02	83577.36	1
20200314_Exploris_RSLC9_Waters_CC_DIA_TKO_10ng	P09938	1.83147024548219e-67	696001.94	653069.43	727132.04	637701.26	665313.42	697161.82	631830.06	741694.96	715348.57	720933.62	727185.77	7
20200314_Exploris_RSLC9_Waters_CC_DIA_TKO_10ng	P09950	4.46940326539766e-21	67716.14	72655.23	78890.72	70250.77	73761.24	77749.85	72072.7	80031.52	77043.73	74763.91	76769.16	1
20200314_Exploris_RSLC9_Waters_CC_DIA_TKO_10ng	P0C0V8;Q3E754	6.5070512543525e-63	1505025.7	1498525.3	1576801	1492729	1652606.6	1720231.3	1435149	1664396.1	1665180	1854141.2	2000842.2	2
20200314_Exploris_RSLC9_Waters_CC_DIA_TKO_10ng	P0C0W1;Q3E7Y3	1.71310179061841e-48	208654.79	201129.54	226411.85	202848.37	227314.74	215180.44	210756.04	219635	234557.41	220780.6	229687.38	2
20200314_Exploris_RSLC9_Waters_CC_DIA_TKO_10ng	P0C0W9;Q3E757	5.25881636737846e-67	1572752.31	1445674.15	1701963.81	1555712.54	1637087.5	1816531.8	1477585.16	1791447.98	1758896.49	1600040.29	1674064	3
20200314_Exploris_RSLC9_Waters_CC_DIA_TKO_10ng	P0C0X0;Q3E7X9	2.09948648413814e-50	223063.51	210981.46	240548.42	246209.69	290696.86	284891.88	262879.4	281013.13	279782.14	237949.34	254471.6	3
20200314_Exploris_RSLC9_Waters_CC_DIA_TKO_10ng	P0C2H6;P0C2H7	2.10030050055286e-73	1425344.75	1352515.27	1519619.5	1421864.98	1468510.05	1604842.97	1386640.03	1621448.84	1575545.37	1553190.65	1570646.96	3
20200314_Exploris_RSLC9_Waters_CC_DIA_TKO_10ng	P0C2H8	3.85970383220565e-73	1026815.272	903078.432	1019998.054	859769.462	967949.06	959985.865	855093.075	989691.786	967778.416	915064.298	991460.2	5
20200314_Exploris_RSLC9_Waters_CC_DIA_TKO_10ng	P0C2I2;P0C2I9;P0C2J0;P47100;Q03855;Q04711;Q07793;Q12269	1.21733939603307e-56	1142799.84	1100687.04	1246315.98	1105873.37	1204659.06	1249133.07	1091036.1	1255387.45	1266735.35	1255078.39	1317891.16	9
20200314_Exploris_RSLC9_Waters_CC_DIA_TKO_10ng	P0CS90	3.58550220997942e-88	2421715.596	2241187.315	2588004.319	2281713.203	2358163.837	2481231.247	2192071.298	2504129.549	2428674.155	2224071.864	2360952.924	13
20200314_Exploris_RSLC9_Waters_CC_DIA_TKO_10ng	P0CT04	9.79763548703451e-53	560455.18	516201.72	553973.34	521816.17	555392.08	582599.29	543524.93	599533.18	578318.32	514565.62	566897.86	3
20200314_Exploris_RSLC9_Waters_CC_DIA_TKO_10ng	P0CX23;P0CX24	1.49558833720766e-69	1117172.25	1082763.04	1236245.42	1081089.28	1188598.41	1201706.28	1116925	1247749.92	1259070.05	1291687.18	1315789.08	6
20200314_Exploris_RSLC9_Waters_CC_DIA_TKO_10ng	P0CX25;P0CX26	1.48233640284004e-53	859897.12	777141.01	920400.1	871020.25	959250.13	1060501.71	812524.14	986852.5	946444.91	1024373.15	1081072.17	2
20200314_Exploris_RSLC9_Waters_CC_DIA_TKO_10ng	P0CX29;P0CX30	5.00989522864406e-68	1398398.7	1329659.7	1489114.4	1489154.5	1509297.7	1503037.4	1516799.8	1594711.2	1604724.3	1740535.6	1701152.1	3
20200314_Exploris_RSLC9_Waters_CC_DIA_TKO_10ng	P0CX33;P0CX34	8.53085920543822e-68	392110.71	374021.42	407569.52	364005.36	381379.71	406454.73	351291.42	424917.92	410060.25	442252.44	470144.48	1
20200314_Exploris_RSLC9_Waters_CC_DIA_TKO_10ng	P0CX35;P0CX36	4.74519588147663e-74	1637043.759	1511534.4	1776461.174	1624246.456	1721750.814	1829661.034	1777662.013	2056582.677	2005642.318	1833673.871	1899946.946	6
20200314_Exploris_RSLC9_Waters_CC_DIA_TKO_10ng	P0CX37;P0CX38	3.189731131837e-72	1154413.81	1155628.3	1292666.51	1257873.42	1285656.24	1376104.51	1253627.11	1344170.78	1386783.74	1297589.29	1317956.29	5
20200314_Exploris_RSLC9_Waters_CC_DIA_TKO_10ng	P0CX39;P0CX40	3.37490339006199e-60	681455.9	633106.7	728923.4	677651.1	696327.8	716926.5	655542.6	709906.1	719747	706096.8	712610.7	2
20200314_Exploris_RSLC9_Waters_CC_DIA_TKO_10ng	P0CX41;P0CX42	5.15027150894819e-81	733445.9	664959.9	792782.46	735112.64	738838.56	757576.17	707459.36	784451.44	785255.8	756200.54	780400.12	4
20200314_Exploris_RSLC9_Waters_CC_DIA_TKO_10ng	P0CX45;P0CX46	6.77439541975231e-58	521956.39	498747.786	572625.031	454848.062	511402.388	503104.014	465219.627	533671.923	520986.893	447678.272	498960.811	5
20200314_Exploris_RSLC9_Waters_CC_DIA_TKO_10ng	P0CX47;P0CX48	2.1457664709713e-72	1728861.18	1578333.93	1813870.45	1460893.51	1581315.48	1648563.56	1532385.83	1783850.69	1754344.88	1878541.76	1971903.11	6
20200314_Exploris_RSLC9_Waters_CC_DIA_TKO_10ng	P0CX49;P0CX50	4.28596115501065e-64	1974279.4	1908936.9	2090527.6	2014252.9	2039457	2091458.9	1941535.4	2155277.8	2182138.9	2323374.4	2237266.2	6
20200314_Exploris_RSLC9_Waters_CC_DIA_TKO_10ng	P0CX51;P0CX52	3.01563633646756e-72	2039661.42	1739489.98	2155472.19	1716339.73	2015020.75	2114469.36	1794744.7	2123212.3	2177368.2	1752378.46	1795099.21	3
20200314_Exploris_RSLC9_Waters_CC_DIA_TKO_10ng	P0CX53;P0CX54	1.97641729055373e-53	601498.7	566849.73	637255.39	650219.6	725281.49	757571.57	660387.11	769720.02	768730.13	682196.69	674765.11	4
20200314_Exploris_RSLC9_Waters_CC_DIA_TKO_10ng	P0CX55;P0CX56	8.09956889613442e-75	2974837.68	2707661.34	3195683.85	2924351	3080948.26	3207190.81	3062841.94	3530110.9	3483319.33	3389192.44	3506028.27	8
20200314_Exploris_RSLC9_Waters_CC_DIA_TKO_10ng	P0CX80;P0CX81	9.2937416167861e-05	49352.42	45185.03	49402.45	56481.08	64151.64	58515.8	15661.158	16507.306	16804.39	16157.789	20174.952	1
20200314_Exploris_RSLC9_Waters_CC_DIA_TKO_10ng	P0CX82;P0CX83	6.94660875084766e-58	658192	599557.4	698602.6	593295.4	594586.5	658265.4	583127.5	679234.8	691132.6	721033.2	757588.3	2
20200314_Exploris_RSLC9_Waters_CC_DIA_TKO_10ng	P0CX84;P0CX85	4.08336075790027e-59	1184279	1092878.68	1247442.2	1131044.4	1165356.04	1172053.13	1097994.39	1243882.81	1228153.75	1296002.15	1277559.21	2
20200314_Exploris_RSLC9_Waters_CC_DIA_TKO_10ng	P10080	5.82486027631891e-55	476667.2	463321.97	525796.34	517721.15	521183.75	533520.38	470052.87	503506.38	490532.88	426137.84	422288.34	3
20200314_Exploris_RSLC9_Waters_CC_DIA_TKO_10ng	P10081	4.22593236556956e-66	1334982.57	1244143.17	1409427.02	1232268.25	1326949.84	1343438.95	1272662.88	1441124.91	1405000.15	1414751.41	1506583.12	11
20200314_Exploris_RSLC9_Waters_CC_DIA_TKO_10ng	P10591	4.6508480871635e-66	227963.11	227389.44	248682.75	240122.44	249127.91	246788.87	232357.47	264397.73	245527.01	233593.52	248377.72	4
20200314_Exploris_RSLC9_Waters_CC_DIA_TKO_10ng	P10592	2.07729689543642e-107	25596730.363	24031745.427	27511112.599	27752542.045	29103413.963	30750424.243	27294232.66	31976065.815	31864151.96	27321291.822	28079851.861	24
20200314_Exploris_RSLC9_Waters_CC_DIA_TKO_10ng	P10614	5.41414440722758e-33	70950.104	67761.12	69757.06	66862.812	69631.163	68864.381	72798.948	78248.3	70373.311	73520.143	78034.54	3
20200314_Exploris_RSLC9_Waters_CC_DIA_TKO_10ng	P10622	3.71131541299516e-38	113682.35	107021.9	123734.63	116397.9	124966.61	117009.4	112514.54	123602.98	131178.86	117469.02	126839.7	2
20200314_Exploris_RSLC9_Waters_CC_DIA_TKO_10ng	P10659	6.4248196844419e-72	2146251	1959815.38	2276728.54	1603529.68	1717731.38	1794900.23	1598012.92	1868556.06	1846408.59	1667833.63	1752831.75	9
20200314_Exploris_RSLC9_Waters_CC_DIA_TKO_10ng	P10664	1.99350857274949e-86	1156008.76	1039263.85	1237061.68	1016804.28	1119437.92	1184763.01	1048983.37	1257013.4	1213346.78	1197331.52	1262848.52	9
20200314_Exploris_RSLC9_Waters_CC_DIA_TKO_10ng	P10869	9.75320276136904e-18	172468.78	170402.4	183565.6	182060.35	181019.49	198462.9	169918.58	190120.83	190064.64	180577.31	190156.08	3
20200314_Exploris_RSLC9_Waters_CC_DIA_TKO_10ng	P10964	1.17299116559267e-06	144354.16	128488	145098.31	124326.08	132906.2	138666.12	135421.1	150485.09	143886.04	149229.55	155473.41	3
20200314_Exploris_RSLC9_Waters_CC_DIA_TKO_10ng	P11075	1.32773750414703e-41	242064.97	227917.73	257391.98	242282.78	245443.33	246401.52	256074.54	256156.25	254076.66	253672.6	264493.14	5
20200314_Exploris_RSLC9_Waters_CC_DIA_TKO_10ng	P11076	2.77781273813823e-54	849271.47	812206.08	961526.962	881747.62	915729.43	953303.9	832430.126	980321.87	953925.06	949936.62	1011572.62	8
20200314_Exploris_RSLC9_Waters_CC_DIA_TKO_10ng	P11154	7.58254716552556e-35	43996.86	46418.63	50702.64	37322	43768.91	44231.63	43506.48	46293.89	43119.93	47410.65	47708.12	1
20200314_Exploris_RSLC9_Waters_CC_DIA_TKO_10ng	P11353	6.07445203120644e-39	144759.1	134898.53	170251.49	155943.6	174160.24	166993.24	176458.94	177037.24	184456.68	164999.99	176618.48	2
20200314_Exploris_RSLC9_Waters_CC_DIA_TKO_10ng	P11412	2.13128542211208e-46	485634.82	486315.1	521342.68	472491.81	522040.72	514955.07	482200.43	550738.5	514525.76	502466.99	552070.94	6
20200314_Exploris_RSLC9_Waters_CC_DIA_TKO_10ng	P11484	8.66012078393972e-80	4094706.426	3895042.612	4377656.27	4611694.203	4798158.34	5036136.747	4462492.828	5060163.936	4925067.094	4184335.955	4455878.425	21
20200314_Exploris_RSLC9_Waters_CC_DIA_TKO_10ng	P11632	7.11158913018021e-48	227045.73	210813.32	240292.76	222769.95	241286.04	253876.76	223197.35	253668.47	258997.23	242877.09	269090.38	2
20200314_Exploris_RSLC9_Waters_CC_DIA_TKO_10ng	P11745	1.781476483792e-52	353510.48	330832.791	393387.617	331120.623	378580.888	367526.969	341050.519	391815.084	394149.117	393101.663	411532.652	5
20200314_Exploris_RSLC9_Waters_CC_DIA_TKO_10ng	P11938	2.66018137325088e-38	48554.65	47783.21	53798.29	54499.701	57393.92	54940.224	44847.62	61643.953	54702.226	51996.946	52945.18	2
20200314_Exploris_RSLC9_Waters_CC_DIA_TKO_10ng	P12385	1.26732063241123e-45	283235.41	272557.45	302392.75	287931.85	322901.35	318641.66	291025.14	321861.75	310069.55	272659.12	287916.29	4
20200314_Exploris_RSLC9_Waters_CC_DIA_TKO_10ng	P12612	1.7086841530216e-47	209786.72	198797.85	231598.85	188677.64	208976.83	210962.95	197336.36	220983.79	222286.8	223173.32	226311.78	4
20200314_Exploris_RSLC9_Waters_CC_DIA_TKO_10ng	P12630	7.06835404438752e-42	49666.23	43142.44	48940.34	53290.32	52311.71	55081.62	49639.85	50323.24	53727.78	46548.08	52444.51	2
20200314_Exploris_RSLC9_Waters_CC_DIA_TKO_10ng	P12688	0.00804503712697332	2391.871	2460.702	2865.743	2097.302	2425.207	2017.934	1697.066	1501.308	1498.756	1345.008	1418.161	1
20200314_Exploris_RSLC9_Waters_CC_DIA_TKO_10ng	P12695	1.38668970332348e-63	770558.29	699175.9	812088.86	720713.51	749472.52	810551.26	706095.41	818693.42	779365.43	696748.47	768265.34	9
20200314_Exploris_RSLC9_Waters_CC_DIA_TKO_10ng	P12709	6.28882813715818e-74	5240199.56	4795296.05	5560882.26	4664627.85	5213022.94	5407128.13	4810842.18	5659947.28	5679364.06	5511225.17	5826724.8	13
20200314_Exploris_RSLC9_Waters_CC_DIA_TKO_10ng	P12904	4.04736033051475e-36	89241.52	82530.19	92781.66	78112.52	85072.66	84430.5	87543.04	88385.9	90734.18	84473.34	93715.07	1
20200314_Exploris_RSLC9_Waters_CC_DIA_TKO_10ng	P12945	6.52877535583108e-35	295462.3	284816.11	317818.85	281884.78	312880.01	323748.01	308849.12	331232.35	322782.49	303687.5	332035.64	5
20200314_Exploris_RSLC9_Waters_CC_DIA_TKO_10ng	P13188	7.93622932792591e-55	766190.72	695318.73	801253.13	701709.51	751498.48	732747.51	710394.34	803894	761023.87	749864.24	789176.48	6
20200314_Exploris_RSLC9_Waters_CC_DIA_TKO_10ng	P13259	9.40907727828367e-05	33709.45	33152.1	37267.69	33435.32	35266.46	37587.72	34775.79	39429.34	39474.58	35368.3	41818	1
20200314_Exploris_RSLC9_Waters_CC_DIA_TKO_10ng	P13298	1.09264279641463e-45	387794.01	396039.17	445321.38	366437.08	409925.56	399932.77	373354.45	412379.67	410075.86	394395.57	411971.32	6
20200314_Exploris_RSLC9_Waters_CC_DIA_TKO_10ng	P13586	0.000654255670540369	56535.28	53169.77	57861.43	53744.91	60946.34	59084.79	55069.79	70306.11	58612.02	60471.14	62528.35	1
20200314_Exploris_RSLC9_Waters_CC_DIA_TKO_10ng	P13663	1.2824741480996e-51	1082647.133	1018747.07	1157463.17	1075913.4	1132785.46	1185386.41	1085059.64	1202701.84	1177813.091	1098599.895	1169849.926	7
20200314_Exploris_RSLC9_Waters_CC_DIA_TKO_10ng	P14020	2.32151828978152e-36	223894.12	215697.46	244644.61	215262.93	219198.29	223123.22	229998.89	236466.7	235470.64	229228.76	226826.73	3
20200314_Exploris_RSLC9_Waters_CC_DIA_TKO_10ng	P14065	9.2937416167861e-05	101841.6	102234.3	107003.2	83659.31	93134.98	93712.82	85134.51	101622.1	96641.44	90649.04	94541.42	1
20200314_Exploris_RSLC9_Waters_CC_DIA_TKO_10ng	P14120	8.53458736620536e-60	1440465.882	1359373.21	1606836.52	1376762.86	1501664.67	1506458.36	1403703.93	1653479.73	1633343.58	1641715.05	1744702.96	4
20200314_Exploris_RSLC9_Waters_CC_DIA_TKO_10ng	P14126	4.90666418536633e-66	1644402.62	1559497.7	1699767.09	1591525.94	1665476.12	1773394.61	1583881.77	1787599.64	1728193.14	1769516.4	1817043.55	8
20200314_Exploris_RSLC9_Waters_CC_DIA_TKO_10ng	P14540	1.84005598129097e-90	17701869.239	16112098.256	18662511.406	16455519.034	16873278.282	18306837.462	15791340	17753969.897	18175959.293	17670831.702	18644479.166	10
20200314_Exploris_RSLC9_Waters_CC_DIA_TKO_10ng	P14682	7.77099645772986e-17	29751.02	29496.43	33812.92	32585.1	32698.32	31982.41	30373.65	34743.8	30551.81	28871.56	35487.23	1
20200314_Exploris_RSLC9_Waters_CC_DIA_TKO_10ng	P14742	6.6457239697489e-35	63317.94	60804.35	67976.67	61572.71	66237.04	65409.7	65289.93	65589.76	66899.87	69504.68	72243.5	2
20200314_Exploris_RSLC9_Waters_CC_DIA_TKO_10ng	P14743	0.00196387657378446	172568.5	174368.8	184454.8	141208.3	176445.4	187295.3	160743.4	185792	182903	170300.2	188555.4	1
20200314_Exploris_RSLC9_Waters_CC_DIA_TKO_10ng	P14747	9.2937416167861e-05	49443.32	53238.49	60048.27	59745.91	62862.39	60957.28	59078.31	54559.81	68950.94	59900.29	63122.41	1
20200314_Exploris_RSLC9_Waters_CC_DIA_TKO_10ng	P14832	8.99044306362781e-74	3171982.08	2920635.45	3364584.6	2891137.77	3046461.86	3328584.47	2443517.72	2887223.63	2856975.5	3377787	3358743.01	5
20200314_Exploris_RSLC9_Waters_CC_DIA_TKO_10ng	P14843	5.86595051220412e-40	247236.386	239046.45	266298.61	259825.46	290736.12	301617.94	242752.48	275881.46	279880.89	247428.38	271683.59	4
20200314_Exploris_RSLC9_Waters_CC_DIA_TKO_10ng	P14904	1.41515312291189e-52	342277.739	329568.8	382259.7	325512.891	357295.43	353261.56	330365.477	354904.44	359380.28	341492.49	341857.52	7
20200314_Exploris_RSLC9_Waters_CC_DIA_TKO_10ng	P14906	4.93083304239847e-34	343071.16	336099.22	380249.82	357409.43	405111.1	392436.8	361785.48	409087.4	418230.9	387703.82	437615.6	3
20200314_Exploris_RSLC9_Waters_CC_DIA_TKO_10ng	P14922	4.34151293956216e-07	149778.38	139991.6	154871.57	127055.76	134199.19	143478.29	131063.46	143162.5	145583.19	130809.83	139866.63	2
20200314_Exploris_RSLC9_Waters_CC_DIA_TKO_10ng	P15019	7.47096080275746e-71	1448763.41	1340271.937	1527888.26	1280062.74	1371203.86	1501244.36	1318701.45	1567612.15	1514009.46	1536492.57	1639667.2	10
20200314_Exploris_RSLC9_Waters_CC_DIA_TKO_10ng	P15108	1.02429690069123e-72	4680344.659	4399417.815	4980770.644	4426925.345	4807160.978	5003562.041	4642852.566	5302104.865	5378192.324	5327367.886	5425678.65	20
20200314_Exploris_RSLC9_Waters_CC_DIA_TKO_10ng	P15180	2.16881688876183e-58	1597003.17	1494265.39	1723357.77	1816556.69	1939777.41	2130143.95	1818133.32	2153162.47	2112807.1	1808965.14	1924447.93	8
20200314_Exploris_RSLC9_Waters_CC_DIA_TKO_10ng	P15274	0.000299402715590969	25834.48	25630.44	31928.66	30002.57	33479.18	28760.37	27458.02	31579.24	30734.8	28106.31	32803.63	1
20200314_Exploris_RSLC9_Waters_CC_DIA_TKO_10ng	P15303	1.09534764385186e-48	255900.93	248971.78	296488.49	258617.58	266364.42	264441.31	270355.66	270783.17	289253.85	278491.53	282052.16	4
20200314_Exploris_RSLC9_Waters_CC_DIA_TKO_10ng	P15454	1.09187409917375e-48	453375.78	415867.05	465588.7	432159.4	442821.77	465439.22	433339.94	486107.22	474985.77	478081.66	488580.74	6
20200314_Exploris_RSLC9_Waters_CC_DIA_TKO_10ng	P15496	4.18438480254001e-62	227048.3	212063.48	245795.6	265283.3	286593.5	283370.8	272705.5	277756.2	303887.8	268980.8	253586.84	2
20200314_Exploris_RSLC9_Waters_CC_DIA_TKO_10ng	P15624	3.58437818192752e-47	445692.33	422491.18	475192.12	446130.48	462391.88	455924.96	454155.61	479366.6	482834.55	462637.95	495980.77	6
20200314_Exploris_RSLC9_Waters_CC_DIA_TKO_10ng	P15625	2.13695906729596e-43	899104.9	821892.4	931866.7	834878.1	885627.7	945335.2	868999.1	1032326.7	1012934.4	1082710.8	1128936.5	3
20200314_Exploris_RSLC9_Waters_CC_DIA_TKO_10ng	P15646	2.11335609149851e-43	48618.39	42462.04	51346.19	46944.66	45988.25	52982.88	45840.91	47885.06	50331.31	52503.37	50928.99	1
20200314_Exploris_RSLC9_Waters_CC_DIA_TKO_10ng	P15700	8.24445441326006e-41	271644.48	258281.44	300582.56	272411.17	295245.44	300308.34	290125.08	320887.73	315579.72	318562.35	313198.804	5
20200314_Exploris_RSLC9_Waters_CC_DIA_TKO_10ng	P15703	7.28948380107057e-68	347722.65	330879.67	378579.16	356312.08	371630.82	402969.95	357021.79	424622.27	409379.41	354159.2	382820.98	4
20200314_Exploris_RSLC9_Waters_CC_DIA_TKO_10ng	P15705	2.85512629199519e-60	876745.7763	842668.836	NA	NA	925207.591	950084.217	883115.454	1009183.689	1020796.7972	987669.1952	1014208.053	8
20200314_Exploris_RSLC9_Waters_CC_DIA_TKO_10ng	P15873	6.67309301072888e-29	199695.1	186191.42	221738.6	189921.24	212270.95	208722.77	196080.55	209039.95	215093.64	212529.47	217042.52	3
20200314_Exploris_RSLC9_Waters_CC_DIA_TKO_10ng	P15891	3.05794977980651e-56	1535887.789	1436729.96	1642477.69	1411315.96	1566983.36	1601873.3	1466474.37	1680855.19	1633311.42	1580317.86	1645153.09	13
20200314_Exploris_RSLC9_Waters_CC_DIA_TKO_10ng	P15992	4.11686651952111e-65	1215791.87	1141405.05	1318187.52	1008512.23	1084639.91	1139178.28	1034231.27	1160945.42	1162776.9	1078774.41	1122156.01	8
20200314_Exploris_RSLC9_Waters_CC_DIA_TKO_10ng	P16120	1.76640019760154e-62	598651.625	573569.256	639343.331	571311.13	612234.107	635640.419	577484	666664.623	644058.677	598679.42	653108.829	8
20200314_Exploris_RSLC9_Waters_CC_DIA_TKO_10ng	P16140	4.28060478104759e-76	1569499.952	1513539.478	1675191.38	1438867.265	1582556.55	1582764.82	1498017.876	1709451.978	1665475.257	1586022.632	1711663.989	12
20200314_Exploris_RSLC9_Waters_CC_DIA_TKO_10ng	P16387	1.39706490073195e-73	753310.63	716947.08	819300.64	730767.23	770667.94	838695.88	721805.58	820822.8	820384.07	799990.49	815146.32	5
20200314_Exploris_RSLC9_Waters_CC_DIA_TKO_10ng	P16451	9.2937416167861e-05	83435.47	73600.88	82857.54	78108.27	89129.6	83054.78	82983.98	89253	90282.87	77401.49	92781.96	1
20200314_Exploris_RSLC9_Waters_CC_DIA_TKO_10ng	P16467	1.95471632297094e-76	4612382.972	4214289.565	4973459.939	4490192.734	4707559.738	5148087.847	4474047.116	5242996.329	5333486.093	5517496.167	5604397.255	12
20200314_Exploris_RSLC9_Waters_CC_DIA_TKO_10ng	P16474	4.97417414368538e-73	1377487.61	1311666.7	1495435.85	1348716.02	1454713.64	1502662.91	1301671.55	1496477.86	1467180.89	1383056.95	1448300.69	14
20200314_Exploris_RSLC9_Waters_CC_DIA_TKO_10ng	P16521	9.93652685648547e-59	2844003.44	2694289.14	3039828.79	2646080.12	2750613.06	2932908.27	2755253.75	3157182.91	3123585.15	3301422.277	3375658.73	18
20200314_Exploris_RSLC9_Waters_CC_DIA_TKO_10ng	P16547	6.0730645749817e-39	219014.06	202116.07	232552.31	184124.84	198440.63	204708.26	187130.372	206868.288	195940.771	183608.494	198694.635	3
20200314_Exploris_RSLC9_Waters_CC_DIA_TKO_10ng	P16550	6.51304811028429e-62	259925.21	255104.58	288901.41	277734.94	278835.16	274385.76	280385.84	296665.73	303274.24	311805.19	311859.9	3
20200314_Exploris_RSLC9_Waters_CC_DIA_TKO_10ng	P16603	6.58507592120215e-28	661121.126	608410.114	721646.43	604091	658256.74	684132.76	636428.58	720079.03	704838.72	714903.74	759120.09	6
20200314_Exploris_RSLC9_Waters_CC_DIA_TKO_10ng	P16622	5.7069752150209e-46	237601.53	224081.64	266612.66	225039.04	256435.16	263661.82	231045.15	255848.22	255379.18	238025.04	251691.38	2
20200314_Exploris_RSLC9_Waters_CC_DIA_TKO_10ng	P16649	4.5032294188328e-56	271964.558	254589.751	290815.369	282046.584	301112.735	301975.218	285539.142	300879.611	301524.326	294102.173	299050.924	6
20200314_Exploris_RSLC9_Waters_CC_DIA_TKO_10ng	P16861	2.63538413861573e-55	2459731.957	2298374.406	2624771.314	2279653.862	2422670.405	2493179.478	2338798.811	2655781.273	2651215.916	2629797.879	2792114.802	19
20200314_Exploris_RSLC9_Waters_CC_DIA_TKO_10ng	P16862	4.88088674342056e-63	1938346	1827539.41	2054802.87	1872659.18	1956093.53	2089086.67	1889986.86	2223829.04	2188838.84	2125484.48	2225686.14	14
20200314_Exploris_RSLC9_Waters_CC_DIA_TKO_10ng	P16965	3.91928970217502e-66	NA	NA	NA	NA	NA	NA	NA	NA	NA	25462.0489	NA	2
20200314_Exploris_RSLC9_Waters_CC_DIA_TKO_10ng	P17076	4.09489834955949e-86	2133270.34	1988941.372	2348419.84	2161195.98	2284948.5	2416766.89	2248403.781	2523725.85	2526949.24	2402025.09	2499472.95	6
20200314_Exploris_RSLC9_Waters_CC_DIA_TKO_10ng	P17106	1.64515590319426e-52	203077.54	193372.56	218898.49	223796.61	226216.82	232359.54	217009.47	233756.45	237314.67	188981.27	196929.11	2
20200314_Exploris_RSLC9_Waters_CC_DIA_TKO_10ng	P17255	8.50437963996301e-81	3313019.333	3070974.624	3553712.167	3095784.134	3308758.968	3384905.745	3069612.37	3546971.575	3437248.01	3363191.303	3529789.335	23
20200314_Exploris_RSLC9_Waters_CC_DIA_TKO_10ng	P17423	9.61291085943594e-49	290409.52	278243.18	321210.73	287881.29	303520.47	326076.82	280084.05	325827.8	320414.03	292354.05	313383.71	3
20200314_Exploris_RSLC9_Waters_CC_DIA_TKO_10ng	P17505	3.65080303583995e-41	341719.282	316674.429	356496.683	315006.042	309436.447	320452.867	296030.816	312145.18	298186.745	273601.512	289617.956	5
20200314_Exploris_RSLC9_Waters_CC_DIA_TKO_10ng	P17536	2.48148177701032e-62	1742123.86	1716412.72	1883163.23	1908538.09	2015163.31	2175411.4	1800811.17	2033220.44	2013770.23	1992919.89	2032206.54	7
20200314_Exploris_RSLC9_Waters_CC_DIA_TKO_10ng	P17555	4.41721496718328e-52	546783.259	511153.23	584844.674	507040.097	571302.461	560502.364	539852.629	596549.93	594312.283	572177.011	608524.473	7
20200314_Exploris_RSLC9_Waters_CC_DIA_TKO_10ng	P17649	4.67455322849715e-40	127540.25	121127.5	129074.53	113110.3	119460.38	123595.23	107510.8	116525.7	120769.66	122333.14	128019.45	2
20200314_Exploris_RSLC9_Waters_CC_DIA_TKO_10ng	P17709	2.25755457966375e-86	998538.09	930834.88	1104000.62	889278.46	954432.43	963228.09	907451.61	1028432.28	1024682.09	902002.22	961138.61	10
20200314_Exploris_RSLC9_Waters_CC_DIA_TKO_10ng	P17891	1.66172565514992e-62	1079231.83	1005736.27	1171541.58	1200722.04	1242083.45	1384063.32	1230983.48	1406607.28	1333309.32	1163929.18	1206560.72	7
20200314_Exploris_RSLC9_Waters_CC_DIA_TKO_10ng	P17898	9.2937416167861e-05	31198.44	30159.29	33439.77	25734.98	30481.63	30561.52	27402.26	33280.49	34414.84	38041.28	36291.41	1
20200314_Exploris_RSLC9_Waters_CC_DIA_TKO_10ng	P17967	5.3345822484198e-69	478001.01	437936.41	511781.93	433588.51	461852.068	510466.04	430820.55	483861.07	478207.297	473985.351	485004.245	6
20200314_Exploris_RSLC9_Waters_CC_DIA_TKO_10ng	P18239	4.03487055343785e-87	582399.62	556107.75	756248.52	629306.42	691944.43	697846.17	663577.98	754514.71	732523.78	863019.96	864877.01	2
20200314_Exploris_RSLC9_Waters_CC_DIA_TKO_10ng	P18562	4.62469225698976e-52	223022.065	214250.1	256691.7	240138.62	238273.39	236761.21	232215.77	241413.09	239428.57	238439.9	255907.169	3
20200314_Exploris_RSLC9_Waters_CC_DIA_TKO_10ng	P18759	1.39281300027945e-41	100705	92792.82	105540.91	91748.61	98375.78	107644.84	95802.18	109845.82	107501.54	100939.02	102765.51	2
20200314_Exploris_RSLC9_Waters_CC_DIA_TKO_10ng	P18900	0.00118686091665247	16858.16	15120.69	15786.25	16752.51	21100.54	19308.35	15078.09	20124.09	17200.13	15258.86	16169.74	1
20200314_Exploris_RSLC9_Waters_CC_DIA_TKO_10ng	P19073	1.53353301782995e-60	19288.02	18215.66	18822.96	17009.13	18014.06	16513.29	15959.03	18803.58	18947.75	17644.51	18597.71	1
20200314_Exploris_RSLC9_Waters_CC_DIA_TKO_10ng	P19097	1.63257967332589e-70	3185695.7	3036454.2	3445554.72	3049683.25	3235535.34	3354476.64	3060204.06	3370045.85	3372084.52	3180421.74	3318191.07	29
20200314_Exploris_RSLC9_Waters_CC_DIA_TKO_10ng	P19146	1.65123413122685e-41	130740.2	127843.4	132132.3	116723.6	127296.2	137132.1	123275.2	132853.3	131117.9	116600.3	120931.4	1
20200314_Exploris_RSLC9_Waters_CC_DIA_TKO_10ng	P19262	6.53308100801526e-62	109674.54	100688.79	116056.21	98662.54	106712.95	112279.05	106454.67	108838.89	104834.9	95392.71	94258.36	3
20200314_Exploris_RSLC9_Waters_CC_DIA_TKO_10ng	P19358	2.7908434491976e-50	290287.84	269673.9	314583.93	289548.18	296516.54	321751.53	286999.66	336367.45	308714.46	288271.21	287625.34	3
20200314_Exploris_RSLC9_Waters_CC_DIA_TKO_10ng	P19414	4.16049811436226e-70	3084208.07	2886899.06	3366267.86	2880089.23	3109993.26	3260132.76	3048070.86	3602437.03	3445835.72	3264794.17	3440324.36	13
20200314_Exploris_RSLC9_Waters_CC_DIA_TKO_10ng	P19524	0.00851044075930248	50770.064	54220.95	56720.32	48606.177	52145.62	61460.02	54252.65	58263.71	59156.32	60761.42	64832.94	2
20200314_Exploris_RSLC9_Waters_CC_DIA_TKO_10ng	P19881	0.000104808187650683	114811.04	109518.81	119634.36	118794.02	121534.82	119932.74	112025.29	117216.86	125998.88	124369.82	128792.96	2
20200314_Exploris_RSLC9_Waters_CC_DIA_TKO_10ng	P19882	5.21656479408921e-77	2714659.259	2534222.557	2917619.156	2574835.383	2701026.938	2824601.576	2452815.622	2800984.094	2746816.075	2740879.176	2809681.169	17
20200314_Exploris_RSLC9_Waters_CC_DIA_TKO_10ng	P20051	7.57731174949898e-45	66642.1	63351.65	71387.2	77697.85	83401.43	94386.25	67748.1	75853.87	68438.21	75016.38	77565.65	1
20200314_Exploris_RSLC9_Waters_CC_DIA_TKO_10ng	P20081	1.93237926862031e-83	1090567.4	1018868.7	1200833.5	905824.1	953532.5	1013041.8	936179.1	1115975.7	1087115.5	1308541.2	1358143.1	3
20200314_Exploris_RSLC9_Waters_CC_DIA_TKO_10ng	P20435	9.2937416167861e-05	36528.31	35262.43	37217.9	38744.25	42060.42	40675.08	36015.46	40406.78	40412.39	35208.68	32114.54	1
20200314_Exploris_RSLC9_Waters_CC_DIA_TKO_10ng	P20447	9.2937416167861e-05	425391.79	402667.47	452236.22	405460.95	437032.26	463200.68	372384.31	408802.37	414445.02	279385.15	279247.2	2
20200314_Exploris_RSLC9_Waters_CC_DIA_TKO_10ng	P20449	2.72081780557805e-65	325960.68	293162.12	336493.39	258342.46	322532.57	324304.15	298336.85	335539.39	310956.87	310753.25	337002.28	4
20200314_Exploris_RSLC9_Waters_CC_DIA_TKO_10ng	P20459	7.93583540164147e-43	413019.18	391850.05	421861.09	383965.35	412544.7	425963.04	392582.34	451217.05	448149.04	395752.21	421456.08	5
20200314_Exploris_RSLC9_Waters_CC_DIA_TKO_10ng	P20606	7.82082248521144e-56	769810.82	743549.97	857603.99	752363.79	795489.1	843328.76	764488	861264.28	846192.79	901825.3	949676.64	5
20200314_Exploris_RSLC9_Waters_CC_DIA_TKO_10ng	P20967	6.35970738169975e-40	421345.93	423595.53	473763.72	437199.24	455438.78	463913.52	426141.15	470859.2	453986.71	424914.57	450946.3	7
20200314_Exploris_RSLC9_Waters_CC_DIA_TKO_10ng	P21147	9.2937416167861e-05	33484.17	35123.12	35299.9	31822.8	36562.21	40493.69	33743.04	35137.71	40517.89	33924.86	34113.67	1
20200314_Exploris_RSLC9_Waters_CC_DIA_TKO_10ng	P21242	3.43769663762353e-05	16417.28	20013.3	19162.04	19288.42	19828.8	20323.74	19166.54	18168.49	20680.23	17415.68	21519.87	1
20200314_Exploris_RSLC9_Waters_CC_DIA_TKO_10ng	P21243	2.43358070700538e-44	267383.26	249142.47	288550.94	254620.4	276303.78	293995.65	259820.65	286542.69	281931.92	275074.9	296846.95	2
20200314_Exploris_RSLC9_Waters_CC_DIA_TKO_10ng	P21264	1.63615143066496e-46	1042346.079	951251.662	1082660	901619.399	987992.594	1059009.255	926688.54	1079248.554	1084116.481	1030083.233	1107584.695	6
20200314_Exploris_RSLC9_Waters_CC_DIA_TKO_10ng	P21373	1.25370383383984e-41	39037.66	38610.5	43833.13	37025.02	43140.57	44840.58	43361.27	45206.29	48195.97	43363.1	38847.97	1
20200314_Exploris_RSLC9_Waters_CC_DIA_TKO_10ng	P21375	9.2937416167861e-05	20195.79	19001.82	19029.73	20571.34	21947.1	21017.27	18990.89	21532.76	22119.83	22184.49	21087.09	1
20200314_Exploris_RSLC9_Waters_CC_DIA_TKO_10ng	P21524	5.2600361046535e-54	90402.73	88479.9	95259.82	89805.71	88337.36	99223.25	92865.1	103356.48	94895.96	97459.37	102930.65	2
20200314_Exploris_RSLC9_Waters_CC_DIA_TKO_10ng	P21576	8.41472150050308e-51	268201.051	256957.595	297441.155	258679.15	283775.323	293764.623	268700.09	325301.021	291976.665	301617.052	297934.158	6
20200314_Exploris_RSLC9_Waters_CC_DIA_TKO_10ng	P21734	1.00354254004578e-43	45446.47	51112.9	50358.06	43078.26	50908.78	47524.68	47040.61	49151.06	50731.94	50453.63	49256.65	2
20200314_Exploris_RSLC9_Waters_CC_DIA_TKO_10ng	P21801	4.04403311126601e-34	82659.3	81205.7	90905.39	84392.66	84967.64	87514.6	81267.58	82079	74125.73	77657.51	79089.66	2
20200314_Exploris_RSLC9_Waters_CC_DIA_TKO_10ng	P21825	1.70811170063244e-41	29362.51	25850.88	30407.48	23607.07	24887.44	26805.19	21429.45	30156.18	30515.17	28574.09	31445.34	1
20200314_Exploris_RSLC9_Waters_CC_DIA_TKO_10ng	P21827	3.35230260643448e-34	430206.287	408908.041	462919.794	431590.444	469963.186	480781.45	453197.672	503854.498	492553.546	479224.635	480977.309	4
20200314_Exploris_RSLC9_Waters_CC_DIA_TKO_10ng	P21951	9.2937416167861e-05	129115.4	132558.1	141545.9	132752.4	121156.6	127205.4	128320	130857.8	120133.3	112129	110114.2	1
20200314_Exploris_RSLC9_Waters_CC_DIA_TKO_10ng	P21954	1.75072681757259e-52	542601.073	503021.718	599804.37	509956.29	522046.168	557983.93	493303.434	557729.389	551395.52	519389.754	561692.779	5
20200314_Exploris_RSLC9_Waters_CC_DIA_TKO_10ng	P21965	1.22625966492892e-43	272665.06	268317.27	300913.73	285070.82	269209.79	283583.23	273446.87	292935.41	287282.52	272311.36	281945.28	2
20200314_Exploris_RSLC9_Waters_CC_DIA_TKO_10ng	P22137	8.3718707277555e-54	1289422.606	1210339.513	1385931.794	1210519.26	1277903.336	1301810.144	1151377.858	1331770.5	1249292.567	1326704.573	1365879.604	17
20200314_Exploris_RSLC9_Waters_CC_DIA_TKO_10ng	P22138	3.39720936653753e-41	53171.19	57230.74	56163.97	56863.31	60330.99	61291.89	55730.15	63948.92	58705.06	54370.09	58672.73	1
20200314_Exploris_RSLC9_Waters_CC_DIA_TKO_10ng	P22141	4.26848514551011e-27	217702.88	228810.5	234931.81	286950.81	252578.94	254211.42	281560.41	261261.87	248186.01	241035.88	217671.27	1
20200314_Exploris_RSLC9_Waters_CC_DIA_TKO_10ng	P22146	8.57398149436692e-47	27731.73	28848.32	33486.61	33036.95	32754.98	33311.63	31191.53	35149.39	32219.5	30051.14	28235.51	1
20200314_Exploris_RSLC9_Waters_CC_DIA_TKO_10ng	P22147	4.94840661348303e-42	576368.44	554995.79	635228.47	546397.16	594367.25	577488.79	580452.07	635129.16	625600.66	604375.38	659374.17	11
20200314_Exploris_RSLC9_Waters_CC_DIA_TKO_10ng	P22202	3.28358588471674e-38	557067.527	517123.375	575570.226	500258.056	539830.027	588290.216	509028.24	594218.412	586358.536	579030.221	598565.667	7
20200314_Exploris_RSLC9_Waters_CC_DIA_TKO_10ng	P22203	7.90316424890975e-56	1524793.57	1428157.56	1641441	1567103.32	1650407.92	1729209.15	1565597.05	1784849.35	1747406.63	1664377.03	1783716.33	8
20200314_Exploris_RSLC9_Waters_CC_DIA_TKO_10ng	P22217	5.02619193511837e-48	19474.24	14992.7	15571.37	17239.52	18286.31	16694.37	18919.86	18759.01	20095.47	18122.16	19199.81	1
20200314_Exploris_RSLC9_Waters_CC_DIA_TKO_10ng	P22336	0.00348751358027972	50637.16	47802.69	52898.63	48889.41	53098.74	50574.22	53215.36	54141.28	57418.1	51482.8	51235.91	1
20200314_Exploris_RSLC9_Waters_CC_DIA_TKO_10ng	P22515	2.90094381971579e-46	1038339.365	981110.883	1133277.54	918350.285	1015440.302	1024172.5	978511.698	1113480.411	1065320.696	1049567.132	1129380.236	11
20200314_Exploris_RSLC9_Waters_CC_DIA_TKO_10ng	P22517	6.09973143004291e-09	234026.36	241807.58	262966.16	268695.9	288329.48	289852.79	301543.82	291807.8	286128.32	249760.65	240990.81	2
20200314_Exploris_RSLC9_Waters_CC_DIA_TKO_10ng	P22579	9.2937416167861e-05	37303.64	34899.57	44863.01	34466.56	42614.91	40807.52	38042.79	46407.59	40884	42922.14	41390.28	1
20200314_Exploris_RSLC9_Waters_CC_DIA_TKO_10ng	P22696	9.2937416167861e-05	92660.54	83485.92	92569.03	86272.58	88968.77	91276.14	88455.98	97402.71	96862.4	84209.4	94123.07	2
20200314_Exploris_RSLC9_Waters_CC_DIA_TKO_10ng	P22768	0.00383129816062142	59214.22	56222.32	68350.3	60676.04	62500.63	62519.04	50759.04	55019.58	56648.89	52138.04	56762.52	1
20200314_Exploris_RSLC9_Waters_CC_DIA_TKO_10ng	P22803	4.70595380960411e-71	2302618.97	1988698.96	2350004.25	2101785.3	2134881.78	2292033.98	1877296.22	2178935.23	2096380.47	2285183.73	2381795.07	3
20200314_Exploris_RSLC9_Waters_CC_DIA_TKO_10ng	P22943	1.24364965654203e-71	1044269.38	955932.31	1100776.59	786048.11	817455.22	823414.41	659850.77	741393.01	717077.89	743128.04	815294.33	6
20200314_Exploris_RSLC9_Waters_CC_DIA_TKO_10ng	P23180	5.43160114952206e-49	110863.6	107812.7	121531.26	113127.16	113700.35	117404.64	113031.07	126479.09	119244.07	115200.93	117857.16	3
20200314_Exploris_RSLC9_Waters_CC_DIA_TKO_10ng	P23201	9.2937416167861e-05	43066.6	39358.69	45752.09	38696.42	39346.39	45242.65	42290.67	46363.22	40684.42	47917.12	50794.6	1
20200314_Exploris_RSLC9_Waters_CC_DIA_TKO_10ng	P23248	3.60103430384953e-37	309399.9	271204.8	336370.9	269742.7	296453.1	309386.9	270274.4	299791.6	315084.1	272011.4	277055.2	1
20200314_Exploris_RSLC9_Waters_CC_DIA_TKO_10ng	P23250	0.0020794081062299	33738.34	30027.22	34936.79	35091.67	34309.45	32600.15	33334.57	36355.2	34376.27	36342.77	34322.55	1
20200314_Exploris_RSLC9_Waters_CC_DIA_TKO_10ng	P23254	1.69564442079551e-72	829613.69	760077.26	846300.83	798117.92	830464.16	890854.01	779451	878797.35	827549.77	823961.71	877660.39	7
20200314_Exploris_RSLC9_Waters_CC_DIA_TKO_10ng	P23292	0.000642249643543162	50810.72	48284.79	53953.84	47738.88	48584.58	50838.59	47669.19	59455.35	50251.11	53128.01	56235.42	3
20200314_Exploris_RSLC9_Waters_CC_DIA_TKO_10ng	P23301	1.38091453601095e-53	395599.64	387127.25	441530.39	418544.85	444339.36	459066.85	430882.42	475905.54	464602.16	438269.12	446638.85	3
20200314_Exploris_RSLC9_Waters_CC_DIA_TKO_10ng	P23337	1.56766796607374e-12	32752.12	27937.73	34247.5	29335.51	30713.75	26996.81	27386.72	31702.41	30027.1	27391.94	27966.89	1
20200314_Exploris_RSLC9_Waters_CC_DIA_TKO_10ng	P23542	1.59354509356804e-62	192907.51	175789.99	209053.41	161062.43	183627.21	179230.6	174069.44	203541.97	195546.21	192458.87	211583.87	2
20200314_Exploris_RSLC9_Waters_CC_DIA_TKO_10ng	P23615	2.21623084438615e-26	278679.015	278400.454	314249.886	264711.12	297970.8	299365.68	286857.83	310238.97	302247.83	316967.67	333072.57	5
20200314_Exploris_RSLC9_Waters_CC_DIA_TKO_10ng	P23638	2.68643027336609e-50	239944.46	225447.06	267485.79	252729.84	275586.21	275137.91	250979.15	286397.14	279568.07	242587.51	265393.85	5
20200314_Exploris_RSLC9_Waters_CC_DIA_TKO_10ng	P23639	1.17938318084356e-35	549822.65	524439.37	595811.56	523334.46	564177.09	575917.36	536014.4	623534.14	628666.98	649584.06	678180.03	3
20200314_Exploris_RSLC9_Waters_CC_DIA_TKO_10ng	P23641	4.68447352295061e-43	266701.053	249672.3	299168.066	254799.835	272394.677	277639.755	238701.06	267140.39	257003.81	257205.635	284249.84	4
20200314_Exploris_RSLC9_Waters_CC_DIA_TKO_10ng	P23644	1.36008774708508e-50	205249.66	206662.39	229367.14	199997.31	218413.41	228696.83	202984.06	225272.28	209748.37	220592.95	228251.32	2
20200314_Exploris_RSLC9_Waters_CC_DIA_TKO_10ng	P23776	1.06267233201791e-45	503777.96	461538.1	557636.75	484162.88	550037.32	566377.47	483167.53	576036.09	581450.26	592227.37	635704.51	3
20200314_Exploris_RSLC9_Waters_CC_DIA_TKO_10ng	P24000	2.6827934416564e-71	154009.51	143911.75	152988.2	125756.46	134352.36	131982.63	121795.63	141662.1	127515.33	137349.26	150384.15	2
20200314_Exploris_RSLC9_Waters_CC_DIA_TKO_10ng	P24031	1.1322756022466e-53	352981.15	332966.59	370057.05	372395.13	386143.32	410795.15	379604.5	419401.09	405717.14	364994.19	381550.33	4
20200314_Exploris_RSLC9_Waters_CC_DIA_TKO_10ng	P24276	0.00070942043695058	142711.59	141588.22	160650.61	134365.14	143405.7	150521.34	138575.82	158746.35	153746.82	156048.85	163800.14	2
20200314_Exploris_RSLC9_Waters_CC_DIA_TKO_10ng	P24280	6.69216358703631e-55	173004.65	173778.38	190317.07	185454.61	189061.86	177953.07	182846.73	189872.26	191014.27	183486.85	186755.95	2
20200314_Exploris_RSLC9_Waters_CC_DIA_TKO_10ng	P24521	9.2937416167861e-05	59526.39	57773.43	63311.73	60999.48	63141.36	65892.06	65049.16	73458.97	71672.34	66513.3	70137.55	1
20200314_Exploris_RSLC9_Waters_CC_DIA_TKO_10ng	P24783	7.88580843782711e-44	452453.08	432437.58	490910.15	443003.66	466252.02	507445.44	439814.06	495269.6	499001.23	462588.39	498968.5	5
20200314_Exploris_RSLC9_Waters_CC_DIA_TKO_10ng	P25087	9.76626061991381e-51	256996.252	233600.626	272855.2	244305.961	247887.485	256400.061	252163.3	273132.165	276383.257	272332.798	280423.562	6
20200314_Exploris_RSLC9_Waters_CC_DIA_TKO_10ng	P25293	3.03008594808541e-45	58070.94	59580.37	59440.18	57750.3	60795.19	68036.77	60063.82	63922.17	64413.29	59235.93	62659.32	2
20200314_Exploris_RSLC9_Waters_CC_DIA_TKO_10ng	P25294	1.37466206053791e-48	514657.88	485573.423	541209.465	505786.506	523826.018	527975.683	494756.175	553631.772	558623.672	509943.675	532008.088	7
20200314_Exploris_RSLC9_Waters_CC_DIA_TKO_10ng	P25296	9.2937416167861e-05	7465.394	9183.976	7955.676	9781.585	10343.67	9412.472	10584.02	13082.82	12600.01	14378.17	14148.9	1
20200314_Exploris_RSLC9_Waters_CC_DIA_TKO_10ng	P25340	9.30574636078047e-05	68500.16	68419.45	72698.98	58812.23	67018.25	64674.49	66941.19	67315.23	69704.03	78587.48	80874.03	1
20200314_Exploris_RSLC9_Waters_CC_DIA_TKO_10ng	P25342	9.2937416167861e-05	58646.81	52811.98	58911	53423.02	57157.48	54194.6	57542.37	62276.63	56566.53	57866.91	60343.88	1
20200314_Exploris_RSLC9_Waters_CC_DIA_TKO_10ng	P25343	2.36221481562044e-33	19729.82	22053.58	22551.64	24409.27	23989.98	21835.7	24404.76	27761.93	24690.29	23151.24	22804.22	1
20200314_Exploris_RSLC9_Waters_CC_DIA_TKO_10ng	P25349	1.26305302078396e-44	243165.78	225019.85	262006.77	223291.38	243609.42	254005.84	225440.6	254797.93	247338.22	240266.45	245664.55	2
20200314_Exploris_RSLC9_Waters_CC_DIA_TKO_10ng	P25362	1.75160043330935e-39	453988.3	446472.622	487827.6	469501.42	526816.82	548978.41	423984.87	468107.42	504664.05	433749.35	413851.05	3
20200314_Exploris_RSLC9_Waters_CC_DIA_TKO_10ng	P25367	1.06815874976361e-40	73792.6	63913.81	75106.91	64539	74946.16	76699.21	66274.28	86434.63	74499.3	71093.5	82912.09	1
20200314_Exploris_RSLC9_Waters_CC_DIA_TKO_10ng	P25371	4.78440373177057e-20	87717.45	80015.38	96678.68	84177.99	85366.27	96047.56	75601.41	89408.16	100574.3	99063.1	101522.9	1
20200314_Exploris_RSLC9_Waters_CC_DIA_TKO_10ng	P25372	6.21935492293752e-10	37057.07	38510.34	41691.49	42871.24	49136.08	40143.06	50623.54	42015.57	42926.66	41819.36	42901.09	1
20200314_Exploris_RSLC9_Waters_CC_DIA_TKO_10ng	P25373	0.000357322311600064	5619.874	8867.336	9090.579	8636.58	8068.796	9297.383	8249.266	7743.702	9826.745	9363.834	6988.156	1
20200314_Exploris_RSLC9_Waters_CC_DIA_TKO_10ng	P25375	9.2937416167861e-05	27004.5	28909.04	29145.28	29881.51	28811.32	28903.39	29337.28	31992.76	26492.55	29749.57	28255.39	1
20200314_Exploris_RSLC9_Waters_CC_DIA_TKO_10ng	P25379	0.0019622595506315	26407.96	23171.58	33245.3	24928.54	25473.9	27376.18	27030.04	29289.87	30080.58	30254.2	31572.45	1
20200314_Exploris_RSLC9_Waters_CC_DIA_TKO_10ng	P25386	6.36437223090847e-58	253280.52	227801.93	266830.65	263468.25	260860.24	276775.66	252018.23	295565.76	288476.46	254209.16	273136.56	4
20200314_Exploris_RSLC9_Waters_CC_DIA_TKO_10ng	P25443	1.81182216575487e-58	1005896.23	924739.62	1091458.2	992812.25	1077557.64	1146796.09	1010350.14	1198815.86	1200011.42	1153692.18	1173099.06	4
20200314_Exploris_RSLC9_Waters_CC_DIA_TKO_10ng	P25451	0.000127078748414231	64917.01	65837.45	64238.11	66257.84	81757.98	79457.27	74237.38	80889.63	77257.17	63456.58	73712.73	1
20200314_Exploris_RSLC9_Waters_CC_DIA_TKO_10ng	P25491	3.34698019975325e-60	490099.496	469431.001	538011.205	494694.256	533615.377	527165.653	477504.112	539936.022	538079.42	506624.72	522969.269	7
20200314_Exploris_RSLC9_Waters_CC_DIA_TKO_10ng	P25555	0.0012825396471038	95704.532	89430.078	105563.893	100009.375	103657.407	103935.109	92035.148	114047.616	109334.701	111252.832	105027.603	2
20200314_Exploris_RSLC9_Waters_CC_DIA_TKO_10ng	P25567	9.2937416167861e-05	19632.012	18280.8	19306.53	18020.82	19395.378	18182.63	17101.744	20823.056	17920.688	20689.575	19665.201	2
20200314_Exploris_RSLC9_Waters_CC_DIA_TKO_10ng	P25574	9.2937416167861e-05	50466	46230.14	51552.25	47420.03	47614.24	43449.09	46691.72	46032.47	56106.18	50047.02	44299.63	1
20200314_Exploris_RSLC9_Waters_CC_DIA_TKO_10ng	P25644	6.1314703539419e-41	142556.1	135050.07	152858.06	130981.86	143423.86	144046.26	142853.39	167270.77	139188.7	146545.01	152287.06	3
20200314_Exploris_RSLC9_Waters_CC_DIA_TKO_10ng	P25655	0.000106106294248795	49570.89	51623.19	57217.91	43544.69	49545.94	49525.91	49604.8	53007.59	51929.62	54754.38	54528.6	1
20200314_Exploris_RSLC9_Waters_CC_DIA_TKO_10ng	P25694	8.95665538250467e-74	1725207.741	1593898.476	1894605.715	1686003.679	1749880.025	1847855.04	1707258.668	1941180.292	1888827.271	1751403.487	1829210.007	18
20200314_Exploris_RSLC9_Waters_CC_DIA_TKO_10ng	P25719	8.69736564885985e-51	788128.96	741831.182	854080.46	760930.31	823212.312	839491.307	705309.574	807548.415	771859.96	774869.906	792888.775	5
20200314_Exploris_RSLC9_Waters_CC_DIA_TKO_10ng	P26321	1.07784794697729e-67	1824481.95	1661171.29	1940153.32	1770889.16	1819255.98	1894943.25	1734893.59	2006764.23	1944902.32	1910113.51	2033989.74	7
20200314_Exploris_RSLC9_Waters_CC_DIA_TKO_10ng	P26570	9.2937416167861e-05	53795.05	50271.35	57214.04	45872.1	53774.01	48963.37	60378.87	61263.92	53285.53	47104.71	49492.04	1
20200314_Exploris_RSLC9_Waters_CC_DIA_TKO_10ng	P26637	3.87247317025657e-48	1069602.41	996732.437	1156122.664	1035846.286	1058050.277	1097597.028	1028862.29	1150490.681	1105157.243	1130654.368	1152295.112	12
20200314_Exploris_RSLC9_Waters_CC_DIA_TKO_10ng	P26754	9.2937416167861e-05	279681.3	269249.9	300359.7	293477.7	335665.4	353500.8	300653.7	366188.8	356341.5	342265.5	389633.3	1
20200314_Exploris_RSLC9_Waters_CC_DIA_TKO_10ng	P26783	9.35922453363593e-76	803206.038	760030.509	858256.499	757091.158	779860.826	819817.035	742973.978	829088.949	822954.877	860522.566	854672.765	8
20200314_Exploris_RSLC9_Waters_CC_DIA_TKO_10ng	P26784	3.25011072269935e-63	785890.47	725600	860530.11	713984.87	783001.73	816101.53	748645.12	902447.42	902876.18	932333.35	1001550.28	4
20200314_Exploris_RSLC9_Waters_CC_DIA_TKO_10ng	P26785	1.30989290188855e-69	481665.57	454867.01	534221.65	452905.08	483849.68	503523.95	466100.87	549155.9	533111.63	623173.3	693034.26	4
20200314_Exploris_RSLC9_Waters_CC_DIA_TKO_10ng	P26786	1.77723723647965e-55	724129.338	674878.781	791417.006	729116.742	742929.069	800542.246	699669.887	823763.141	800205.994	792044.27	812114.78	4
20200314_Exploris_RSLC9_Waters_CC_DIA_TKO_10ng	P27466	4.34972489058211e-05	45447.505	43572.371	51450.041	48451.316	49381.641	49285.281	44188.254	51029.454	49878.258	46036.692	48848.734	3
20200314_Exploris_RSLC9_Waters_CC_DIA_TKO_10ng	P27472	7.43941942140202e-42	175087.9	166397.19	182296.82	168547.05	180743.81	183965.98	184102.69	186359.29	196617.23	174041.09	177527.94	3
20200314_Exploris_RSLC9_Waters_CC_DIA_TKO_10ng	P27614	9.2937416167861e-05	233885	225824.3	247349.4	169470.4	192705.4	181907.3	171271.9	195568.2	197167.1	186430.6	195995.9	1
20200314_Exploris_RSLC9_Waters_CC_DIA_TKO_10ng	P27616	2.74005572852905e-68	596825.84	594304.86	651218.28	583063.03	578151.65	589215.03	574824.88	610506.83	595970.98	559766.91	587244.79	8
20200314_Exploris_RSLC9_Waters_CC_DIA_TKO_10ng	P27692	4.72886782423027e-45	370344.07	365748.09	400008.97	368343.61	393459.61	405402.36	378508.72	428832.72	408535.11	378330.25	397163.44	6
20200314_Exploris_RSLC9_Waters_CC_DIA_TKO_10ng	P28000	2.73259899019296e-35	282716.64	250649.83	281754.97	266052.29	278342.04	307220.4	266550.77	295666.59	293435.6	289434.02	317806.9	2
20200314_Exploris_RSLC9_Waters_CC_DIA_TKO_10ng	P28241	2.92365713045496e-49	1085915.63	1004087.8	1163267.55	1040838.91	1099328.59	1160147.17	1086977.98	1238272.14	1256182.63	1160193.5	1208697.24	7
20200314_Exploris_RSLC9_Waters_CC_DIA_TKO_10ng	P28274	1.37466206053791e-48	125250.99	117074.66	132260.39	123097.18	131314.38	127663.66	117049.9	135056.83	128969.89	128668.7	142531.7	2
20200314_Exploris_RSLC9_Waters_CC_DIA_TKO_10ng	P28321	0.00651252596665426	51432.41	56045.74	60868.78	70904.4	62347.71	64086.4	68747.88	67702.04	65269.99	63427.01	59964.66	1
20200314_Exploris_RSLC9_Waters_CC_DIA_TKO_10ng	P28495	3.25822824085699e-51	566117.93	532842.03	617136.73	602379.37	621933.25	661218.44	599076.91	652488.9	647197.59	639557.85	631800.31	5
20200314_Exploris_RSLC9_Waters_CC_DIA_TKO_10ng	P28625	0.000583098646703417	45029.52	49210.16	51496.62	51792.89	44240.87	47962.68	47825.88	50009.42	47172.45	48393.87	45008.67	1
20200314_Exploris_RSLC9_Waters_CC_DIA_TKO_10ng	P28707	1.44663474136831e-67	403224.51	388800.83	442235.64	383049.8	397127.32	394887.09	386291.77	406939.1	413563.94	388550.11	406396.75	4
20200314_Exploris_RSLC9_Waters_CC_DIA_TKO_10ng	P28777	4.44055927170814e-41	291319.3372	270106.658	318559.0475	311401.307	333986.415	319812.087	319577.0129	316614.9395	326466.184	NA	326119.367	5
20200314_Exploris_RSLC9_Waters_CC_DIA_TKO_10ng	P28834	7.68607665734339e-56	380964.1	360390.363	408305.777	343978.083	381345.083	383588.301	365672.772	425894.31	413885.938	353571.866	376426.601	4
20200314_Exploris_RSLC9_Waters_CC_DIA_TKO_10ng	P29029	1.66178072173923e-12	117010.33	113526.22	131399.34	121068.3	128570.97	125349.35	109781.58	126848.19	118877.44	126438.92	122613.85	2
20200314_Exploris_RSLC9_Waters_CC_DIA_TKO_10ng	P29311	2.92002229229029e-101	2175556.301	1993609.305	2369137.364	2076147.25	2203304.473	2331268.197	1991665.626	2355798.354	2253682.078	2224554.947	2344215.396	7
20200314_Exploris_RSLC9_Waters_CC_DIA_TKO_10ng	P29453	2.53733264126533e-42	95060.85	94270.52	99274.02	86735.78	85001.07	93620.17	89549.86	96702.78	92489.02	85881.16	91678.01	1
20200314_Exploris_RSLC9_Waters_CC_DIA_TKO_10ng	P29509	3.70686759326717e-49	283405.2	269540.55	312812.96	291523.94	294818.24	294344.87	268603.95	316251.05	301038.29	268274.26	282708.03	3
20200314_Exploris_RSLC9_Waters_CC_DIA_TKO_10ng	P29547	9.00529104676155e-81	1086739.15	966635.2	1123877.85	1076524.2	1148285.27	1219003.54	1045856.5	1202971.26	1178096.67	998537.64	1052371.61	8
20200314_Exploris_RSLC9_Waters_CC_DIA_TKO_10ng	P29952	5.58580518610537e-52	458425.48	425760.5	484655.76	447658.23	460604.85	492148.14	442500.69	501152.97	495732.93	472255.96	479133.72	10
20200314_Exploris_RSLC9_Waters_CC_DIA_TKO_10ng	P30624	1.00492761063529e-46	636805.56	618478.121	731862.67	615900.867	669657.22	684533.318	616789.309	717222.815	703696.624	666192	686953.944	8
20200314_Exploris_RSLC9_Waters_CC_DIA_TKO_10ng	P30656	3.86707207618911e-41	380346.5	365978.8	415103.6	403311.6	423392.5	433743.5	371487.7	414406.8	393587.5	401173.9	380955.3	1
20200314_Exploris_RSLC9_Waters_CC_DIA_TKO_10ng	P30822	3.39771711093223e-35	261882.9	258852.83	278879.48	247859.29	263449.75	278027.85	265100.77	287251.59	292350.25	284059.37	284910.92	4
20200314_Exploris_RSLC9_Waters_CC_DIA_TKO_10ng	P30902	6.16398083981751e-05	58189.48	57696.7	60558.87	52691.58	57656.8	58975.08	53343.12	60208.93	55119.21	51250.41	53506.44	1
20200314_Exploris_RSLC9_Waters_CC_DIA_TKO_10ng	P31116	4.44788082102918e-84	1572642.024	1440725.428	1693970.668	1609101.008	1655879.68	1820792.827	1560059.469	1789202.731	1742575.71	1754304.407	1807768.798	8
20200314_Exploris_RSLC9_Waters_CC_DIA_TKO_10ng	P31373	9.3880188566611e-57	761329.45	745163.87	826592.1	763979.25	800350.81	869861.4	748905.91	876669.32	863309.43	799614.54	845380	5
20200314_Exploris_RSLC9_Waters_CC_DIA_TKO_10ng	P31382	2.33941769645329e-44	178976.398	163589.846	191264.259	167624.212	183619.352	184396.766	173106.493	188077.445	189550.023	187143.896	195175.464	3
20200314_Exploris_RSLC9_Waters_CC_DIA_TKO_10ng	P31412	1.09557620476691e-44	92706.54	92811.69	107339.09	89787.48	96673.99	103648.88	90496.84	104840.93	106309.87	98434.94	115704.57	4
20200314_Exploris_RSLC9_Waters_CC_DIA_TKO_10ng	P31539	1.05097801989312e-59	3604317.67	3341718.871	3860165.15	3180486.448	3388163.077	3533715.994	3125494.217	3645381.828	3601084.11	3279322.225	3492338.02	24
20200314_Exploris_RSLC9_Waters_CC_DIA_TKO_10ng	P31688	6.40068487980036e-06	180975.842	167592.775	193461.049	165374.031	182075.137	182353.681	172165.083	178784.002	180920.173	185769.202	185341.406	4
20200314_Exploris_RSLC9_Waters_CC_DIA_TKO_10ng	P31787	2.92365713045496e-49	515288.01	474336.83	551687.87	485650.07	507460.44	514557.62	486693.96	560758.45	527861.68	491216.78	502194.39	2
20200314_Exploris_RSLC9_Waters_CC_DIA_TKO_10ng	P32074	7.86778125313478e-41	340552.53	318377.06	374976.08	327721.91	339185.22	351094.71	329006.02	385119.08	367302.83	386120.86	420951.45	3
20200314_Exploris_RSLC9_Waters_CC_DIA_TKO_10ng	P32179	0.000316981444408438	179440.77	183397.76	193623.37	199138.83	211291.94	209419.63	186047.26	197683.01	203451.34	186675.62	186800.3	2
20200314_Exploris_RSLC9_Waters_CC_DIA_TKO_10ng	P32191	0.000100122327191242	13501.35	15754.85	14784.47	13842.54	16167.06	16032.14	15677.08	12313.24	12722.75	10659.07	12137.54	1
20200314_Exploris_RSLC9_Waters_CC_DIA_TKO_10ng	P32263	3.43772149958596e-52	353217.25	325815.59	395013.13	351682.02	364479.96	344534.26	358874.16	373590.05	365540.97	369518.06	399682.21	3
20200314_Exploris_RSLC9_Waters_CC_DIA_TKO_10ng	P32264	5.20720699634458e-12	229210.28	211818.43	239940.85	202874.62	207932.97	206772.94	211796.83	241974.2	228343.14	228986.25	248502.17	2
20200314_Exploris_RSLC9_Waters_CC_DIA_TKO_10ng	P32288	3.4899486283826e-75	1264532.53	1201431.55	1383141	1217674.23	1274675.62	1356481.52	1091800.38	1289560.66	1215671.51	1238435.83	1242881.23	8
20200314_Exploris_RSLC9_Waters_CC_DIA_TKO_10ng	P32318	1.15751751082808e-65	3610815.35	3302778.26	3854318.11	3360929.86	3588724.42	3784780.02	3577573.73	4105800.92	4117338.35	4257135.93	4421190.2	4
20200314_Exploris_RSLC9_Waters_CC_DIA_TKO_10ng	P32319	4.23763619149912e-06	56241.36	54593.18	62787.1	55144.52	58495.95	54442.27	56132.09	54553.07	63085.04	65834.8	61768.41	1
20200314_Exploris_RSLC9_Waters_CC_DIA_TKO_10ng	P32324	4.02906659280825e-77	4164899.71	3873897.73	4503146.14	3820036.13	4108697.41	4254832.53	3803044.19	4315204.89	4312801.63	4294000.12	4387095.98	17
20200314_Exploris_RSLC9_Waters_CC_DIA_TKO_10ng	P32327	1.19136483858985e-56	1191704.322	1128868.878	1295681.606	1092945.316	1194325.795	1228445.727	1138276.052	1246749.368	1228240.901	1184435.972	1267541.652	11
20200314_Exploris_RSLC9_Waters_CC_DIA_TKO_10ng	P32337	9.2937416167861e-05	83587.99	80766.72	91025.08	77413.49	86150.36	82203.27	83994.87	88706.06	93941.79	88953.34	93359.84	2
20200314_Exploris_RSLC9_Waters_CC_DIA_TKO_10ng	P32347	3.04634705284447e-16	282780.71	290680.54	318138.3	297021.64	320936.3	354701.4	297282.58	339775.7	335777.8	305284.9	320271.3	2
20200314_Exploris_RSLC9_Waters_CC_DIA_TKO_10ng	P32352	1.04723989615563e-40	164718.5	154483.1	185783.2	153651.8	159995.8	167419.4	167581	177186.2	171606.2	172119.9	183151.6	1
20200314_Exploris_RSLC9_Waters_CC_DIA_TKO_10ng	P32353	2.19965740962501e-49	127308.772	119675.315	144481.836	126016.446	129664.679	139564.334	115017.933	146596.579	138741.284	144114.058	155079.554	2
20200314_Exploris_RSLC9_Waters_CC_DIA_TKO_10ng	P32356	4.93314878400202e-40	33867.84	31760.43	39108.49	32397.79	34064.92	31727.87	33778.18	36397.6	35622.11	37340.45	39386.12	1
20200314_Exploris_RSLC9_Waters_CC_DIA_TKO_10ng	P32366	1.87841635213087e-44	171548.06	177281.56	189975.49	182526.22	187826.28	191455.44	193872.61	189039.84	203295.5	184603.07	198113.6	2
20200314_Exploris_RSLC9_Waters_CC_DIA_TKO_10ng	P32368	3.85897005091817e-39	333787.02	321933.75	363419.42	333347.87	349545.82	357542.21	330222.63	364579.29	367033.47	352860.67	361560.76	4
20200314_Exploris_RSLC9_Waters_CC_DIA_TKO_10ng	P32379	3.10248583751529e-49	186814.36	170612.1	189466.31	161360.94	178959.63	193125.09	164636.32	190173.66	191090.58	177282.53	197895.65	2
20200314_Exploris_RSLC9_Waters_CC_DIA_TKO_10ng	P32386	2.05390691044372e-38	44189.61	42249	44702.69	43585.95	43083.69	44976.16	42132.49	45675.43	43806.25	42471.71	42616.74	1
20200314_Exploris_RSLC9_Waters_CC_DIA_TKO_10ng	P32419	2.17828291220761e-52	266175.26	242568.14	283538.43	265497.45	289420.22	301889.15	271961.03	298463.13	294085.59	262406.82	289616.34	3
20200314_Exploris_RSLC9_Waters_CC_DIA_TKO_10ng	P32445	5.1383722993243e-50	304412.1	303789.6	337726.3	351867.1	385341.3	410963.9	355385.6	430874.8	407582.7	320417.5	354571	2
20200314_Exploris_RSLC9_Waters_CC_DIA_TKO_10ng	P32449	9.11474530670387e-45	280621.58	265477.3	310172.51	290000.1	289799.01	314540.44	267974.03	306019.71	299969.45	302299.17	314258.42	3
20200314_Exploris_RSLC9_Waters_CC_DIA_TKO_10ng	P32454	3.73539879573975e-47	769323.646	731298.438	844112.558	711651.504	767899.191	803115.663	732862.39	840153.627	818644.82	755072.749	829252.125	10
20200314_Exploris_RSLC9_Waters_CC_DIA_TKO_10ng	P32457	7.35074120030599e-45	260499.88	251212.79	269503.09	260494.01	277696.13	288614.02	267467.01	281721.01	290226.14	267097.2	278148.97	4
20200314_Exploris_RSLC9_Waters_CC_DIA_TKO_10ng	P32458	0.000101557963727456	86054.97	84391.26	88665.93	77260.71	74708.98	81328.75	77131.38	85690.88	78774.65	80891.13	78578.86	1
20200314_Exploris_RSLC9_Waters_CC_DIA_TKO_10ng	P32463	8.50437963996301e-81	118665.34	119207.14	135862.09	132566.74	131618.62	145956.11	121601.79	138817.43	133941.69	111340.8	118215.48	2
20200314_Exploris_RSLC9_Waters_CC_DIA_TKO_10ng	P32466	5.85039870351738e-46	161507.24	169339.45	176740.55	158632.25	178403.49	178558.94	169079.53	191769.34	184273.45	178959.77	212427.02	2
20200314_Exploris_RSLC9_Waters_CC_DIA_TKO_10ng	P32468	2.29207675277202e-41	56901.213	58560.675	63317.732	60585.842	58774.582	63739.22	56262.073	61149.436	58938.966	52148.107	56242.527	2
20200314_Exploris_RSLC9_Waters_CC_DIA_TKO_10ng	P32469	2.47572963954114e-39	215190.51	203628.08	225389.23	221942.23	231384.4	240099.85	224821.29	248508.17	240086.43	218029.75	222796.51	3
20200314_Exploris_RSLC9_Waters_CC_DIA_TKO_10ng	P32471	7.04582580291704e-69	664710.12	632959.07	723686.35	754405.49	810375.97	829712.64	766651.7	857710.65	852310.43	693450.37	719077.32	4
20200314_Exploris_RSLC9_Waters_CC_DIA_TKO_10ng	P32473	1.80193230800946e-41	539674.74	506277.05	607514.45	500768.77	547659.74	515316.12	488041.43	537091.36	513608.93	527751.44	570445.05	4
20200314_Exploris_RSLC9_Waters_CC_DIA_TKO_10ng	P32474	5.22376804624351e-11	96727.24	89877.01	103781.7	94676.35	97006.63	92494.8	94058.25	100505.6	104283.3	94894.32	95934.27	1
20200314_Exploris_RSLC9_Waters_CC_DIA_TKO_10ng	P32476	7.58922254851284e-42	110326.14	111838.04	118261.77	110384.01	119100.19	122355.21	114173.73	121539.56	125516.48	134859.73	138325.91	2
20200314_Exploris_RSLC9_Waters_CC_DIA_TKO_10ng	P32481	9.10758048219981e-56	867149.46	805778.38	936888.84	855958.29	896551.68	936136.61	852281.9	964891.15	933498.11	887414.79	920212.61	7
20200314_Exploris_RSLC9_Waters_CC_DIA_TKO_10ng	P32495	3.10742889395175e-42	51157.97	49968.52	56451.18	50862.58	53481.8	57254.39	57687.57	56824.05	55801.23	50001.65	55855.56	1
20200314_Exploris_RSLC9_Waters_CC_DIA_TKO_10ng	P32496	0.000536635498756524	787168.01	755025.67	807161.79	708391.1	754606.32	803524.43	758140.84	770787.36	863807.88	886186.24	845251.1	2
20200314_Exploris_RSLC9_Waters_CC_DIA_TKO_10ng	P32497	3.9300703841525e-41	508390.383	508760.085	565962.814	536579.817	557950.248	552831.553	561771.07	606092.831	577334.753	543588.547	558217.85	6
20200314_Exploris_RSLC9_Waters_CC_DIA_TKO_10ng	P32499	1.36177094149821e-36	103697.381	93230.249	113846.373	105947.077	112585.672	112917.563	109721.639	120223.602	119344.607	107789.174	108913.227	4
20200314_Exploris_RSLC9_Waters_CC_DIA_TKO_10ng	P32501	1.1262080802451e-37	30206.44	29764.16	32787.74	31174.7	30518.34	31151.72	30821.73	35381.21	30001.73	32076.06	35306.52	1
20200314_Exploris_RSLC9_Waters_CC_DIA_TKO_10ng	P32521	4.4871767702242e-24	49244.64	49416.78	53159.65	51105.1	53723.78	60387.57	54300.1	59204.26	60030.76	59332.51	58626.96	2
20200314_Exploris_RSLC9_Waters_CC_DIA_TKO_10ng	P32527	2.61223960016044e-64	987987.44	926228.27	1072736.79	940090.97	979685.18	1017895.94	935794.79	1047420.63	1016510.71	1020453.78	1072146.36	7
20200314_Exploris_RSLC9_Waters_CC_DIA_TKO_10ng	P32528	9.2937416167861e-05	37047.7	43220.44	37350.17	49729.44	46833.38	46446.61	54003.9	55007.68	42974.24	40630.43	38323.66	1
20200314_Exploris_RSLC9_Waters_CC_DIA_TKO_10ng	P32529	4.60384010592886e-37	55418.99	48203.97	52405.71	48511.64	47746.66	51332.82	50524.95	55628.88	54403.98	49953.17	51181.16	1
20200314_Exploris_RSLC9_Waters_CC_DIA_TKO_10ng	P32558	3.60550088351998e-34	362212.95	341479.59	389348.96	386949.1	393708.42	390435.51	391079.34	415600.48	409155.75	368578.71	401162.63	5
20200314_Exploris_RSLC9_Waters_CC_DIA_TKO_10ng	P32561	0.00132006934323906	21125.09	19445.28	21723.73	21919.43	23425.37	21990.95	22154.2	24322.54	23868.66	18146.79	21083.77	1
20200314_Exploris_RSLC9_Waters_CC_DIA_TKO_10ng	P32563	8.89194969335036e-43	424853.765	399124.873	454598.703	371275.244	419777.183	407973.531	393666.96	438095.805	426812.201	430918.123	454463.573	8
20200314_Exploris_RSLC9_Waters_CC_DIA_TKO_10ng	P32564	0.000552750950524193	62033.15	58884.34	70296.61	62898.8	64592.73	75127.92	65419.06	74659.41	67159.7	62486.34	69882.68	1
20200314_Exploris_RSLC9_Waters_CC_DIA_TKO_10ng	P32565	3.55409176117491e-46	306122.76	302308.02	342432.79	315648.36	324079.63	337977.41	315969.19	357948.83	341928.23	341026.07	351624.01	5
20200314_Exploris_RSLC9_Waters_CC_DIA_TKO_10ng	P32566	9.2937416167861e-05	242885.8	220587.89	251340.49	214393.42	220306.34	226811	209055.72	248768.4	235792.49	236318.06	234941.93	2
20200314_Exploris_RSLC9_Waters_CC_DIA_TKO_10ng	P32569	0.00195354194656429	7138.344	7775.552	9182.121	8206.356	7242.809	8798.393	7636.947	8112.612	9600.387	7926.851	8893.978	1
20200314_Exploris_RSLC9_Waters_CC_DIA_TKO_10ng	P32582	1.68185366556281e-75	891396.888	865265.367	972179.799	883901.924	919855.313	940448.729	907169.69	966427.583	977974.146	898941.655	914316.839	13
20200314_Exploris_RSLC9_Waters_CC_DIA_TKO_10ng	P32588	5.57509698713837e-37	490784.3	438088.3	516538.9	445674.6	482132.1	494418.1	449729.8	539110.1	501536.7	520850	507902.9	2
20200314_Exploris_RSLC9_Waters_CC_DIA_TKO_10ng	P32589	8.48856558373983e-69	3880503.37	3662186.36	4200509.54	3768900.77	3948734.15	4286431.53	3853430.06	4532341.04	4376223.47	4273633.58	4453724.73	20
20200314_Exploris_RSLC9_Waters_CC_DIA_TKO_10ng	P32590	7.76436291188505e-40	296787.8	285497.43	317914.5	268360.17	290339.42	291666.53	280548.34	294063.29	295918.46	299387.51	334179.54	4
20200314_Exploris_RSLC9_Waters_CC_DIA_TKO_10ng	P32598	1.45938929286794e-13	75559.28	70945.53	83048.07	75354.52	80873.03	82771.77	75494.72	84859.52	82258.05	82401.37	92859.15	1
20200314_Exploris_RSLC9_Waters_CC_DIA_TKO_10ng	P32599	3.55500796516323e-48	317169.213	310238.45	346091.297	315839.443	317414.17	330940.677	305415.997	339825.036	331665.861	307332.852	321056.18	7
20200314_Exploris_RSLC9_Waters_CC_DIA_TKO_10ng	P32602	1.65676211374926e-45	253445.34	245600.21	277145.95	246928.25	260466.18	267519.37	253080.07	277933.62	275869.02	256985.88	283409.18	3
20200314_Exploris_RSLC9_Waters_CC_DIA_TKO_10ng	P32610	1.58051904659369e-80	618804.75	552282.36	634889.08	503390.02	534692.58	617028.91	510420.63	644015.83	602969.61	631633.64	667148.09	2
20200314_Exploris_RSLC9_Waters_CC_DIA_TKO_10ng	P32614	8.78628606327658e-58	801650.69	768631.43	867098.68	743806.33	805239.23	840958.89	729287.78	821256.42	811781.985	757625.52	810531.358	9
20200314_Exploris_RSLC9_Waters_CC_DIA_TKO_10ng	P32621	3.61526576997314e-09	77906.83	77692.22	77163.65	76592.69	69751.69	79612.15	73151.38	81628.11	80257.54	75453.96	83718.47	1
20200314_Exploris_RSLC9_Waters_CC_DIA_TKO_10ng	P32626	1.67563982404719e-33	74086.24	66670.62	74010.27	68702.36	68680.18	76048.2	63979.72	77183.22	77570.59	80322.74	83740.19	1
20200314_Exploris_RSLC9_Waters_CC_DIA_TKO_10ng	P32628	2.49708569238932e-23	2279518.4	2109328.72	2449026.91	2104256.43	2257117.54	2400388.49	2088724.1	2387210.73	2364321.91	2063433.76	2234838.94	4
20200314_Exploris_RSLC9_Waters_CC_DIA_TKO_10ng	P32774	1.04544514102813e-05	124140.47	117913.81	130428.68	123691.57	134299.46	134432.84	126586.25	137715.55	143495.85	140917.29	142525.5	2
20200314_Exploris_RSLC9_Waters_CC_DIA_TKO_10ng	P32775	9.91380701922241e-05	239084.97	231624.17	267265.59	237547.56	261197.61	255075.47	236013.42	264158.13	258897.7	248763.29	268932.02	4
20200314_Exploris_RSLC9_Waters_CC_DIA_TKO_10ng	P32803	6.0605680526216e-35	88410.721	86191.383	94310.386	87466.683	89604.709	94519.806	80405.585	91120.056	92579.031	79288.352	84084.095	2
20200314_Exploris_RSLC9_Waters_CC_DIA_TKO_10ng	P32835;P32836	1.7460081454123e-43	301409.81	274862.96	329391.6	234019.67	260449.01	267626.61	236313.31	271451.03	263772.05	251655.94	260941.24	2
20200314_Exploris_RSLC9_Waters_CC_DIA_TKO_10ng	P32849	0.000670826710450648	18275.03	18208.94	20880.09	18038.34	18992.28	21737.94	22610.68	24499.31	23630.19	23822.13	25287.38	1
20200314_Exploris_RSLC9_Waters_CC_DIA_TKO_10ng	P32861	2.07068226264366e-61	1534402.889	1409022.766	1640489.206	1404140.274	1487244.798	1584422.04	1387810.845	1609065.585	1569863.18	1481568.564	1572412.612	11
20200314_Exploris_RSLC9_Waters_CC_DIA_TKO_10ng	P32867	6.48900845171164e-49	87555.85	82691.64	97788.16	91548.23	89898.06	90500.66	96419.53	94923.88	105726.8	98998.24	91672.36	1
20200314_Exploris_RSLC9_Waters_CC_DIA_TKO_10ng	P32891	0.000730280898776502	6452.292	5026.638	6566.022	7605.702	6210.459	6632.208	5218.058	5651.095	6171.812	5630.719	5466.13	1
20200314_Exploris_RSLC9_Waters_CC_DIA_TKO_10ng	P32895	5.47833572556616e-42	306815.86	294259.14	334104.02	303187.1	336471.81	331414.23	337057.53	353375.07	371857.61	320547.12	347892.12	4
20200314_Exploris_RSLC9_Waters_CC_DIA_TKO_10ng	P32897	8.80811653688282e-45	83048.58	75935.61	86502.84	101135.6	118806	117459.4	119893.4	136497.9	138143	115462.2	124711.1	1
20200314_Exploris_RSLC9_Waters_CC_DIA_TKO_10ng	P32905	2.30662241651496e-77	141887.67	138514.16	152242.25	153851.48	166692.08	165119.1	145021.26	166463.36	166123.57	156668.39	153677.96	5
20200314_Exploris_RSLC9_Waters_CC_DIA_TKO_10ng	P32914	1.18124320951234e-52	51891.05	46554.09	52648.14	41584.49	46134.31	43721.84	47915.59	44970.99	51169.45	54142.1	50160.26	1
20200314_Exploris_RSLC9_Waters_CC_DIA_TKO_10ng	P32939	2.51990398803475e-38	267647.85	257050.69	291882.74	267840.93	290392.24	317918.93	261704.03	302590.96	304696.57	307909.82	325906.35	3
20200314_Exploris_RSLC9_Waters_CC_DIA_TKO_10ng	P33201	9.92507596528518e-14	145481	138501.6	163444.5	261344.1	280217.7	313589.2	250484.5	323302.1	281623.4	284843.9	310270.2	1
20200314_Exploris_RSLC9_Waters_CC_DIA_TKO_10ng	P33297	1.67614960254508e-50	654716.46	625308.67	710924.61	632818	672215.47	747778	631554.25	771444.43	745281.3	662860.08	688573.39	3
20200314_Exploris_RSLC9_Waters_CC_DIA_TKO_10ng	P33298	2.97262172579235e-32	133357.97	126806.6	143603.6	129233.91	146352.16	140822.92	132685.42	147391.04	147766.1	130459.82	140300.88	2
20200314_Exploris_RSLC9_Waters_CC_DIA_TKO_10ng	P33299	8.55723380239836e-43	639832.84	627691.28	697847.36	644870.81	695495.17	717158.91	667411.28	732184.54	724415.99	681264.98	716370.57	7
20200314_Exploris_RSLC9_Waters_CC_DIA_TKO_10ng	P33302	6.0541375184375e-40	832602.998	781429.735	887683.04	735851.379	771708.653	808084.563	728639.59	853551.73	847147.95	757141.93	795753.84	8
20200314_Exploris_RSLC9_Waters_CC_DIA_TKO_10ng	P33317	1.27338587725416e-38	189802.78	182433.55	203036.88	181998.95	188962.39	212250.77	197277.57	222634.4	202335.27	197176.78	205145.98	3
20200314_Exploris_RSLC9_Waters_CC_DIA_TKO_10ng	P33322	9.05653999025075e-27	159120.06	140552.5	167495.4	132995.32	138494.02	134513.4	133241.44	154339.71	146043.29	136430.77	146712.38	3
20200314_Exploris_RSLC9_Waters_CC_DIA_TKO_10ng	P33330	4.99051470454211e-45	293571.75	289396.12	302081.29	253589.54	296584.58	284257.57	271647.48	304865.2	300061.34	275016.27	309747.42	3
20200314_Exploris_RSLC9_Waters_CC_DIA_TKO_10ng	P33331	4.01261876431509e-48	218019.26	202372.02	236630.43	203762.99	228022.89	229212.11	230578.23	262181.28	251961.39	227368.33	259000.34	1
20200314_Exploris_RSLC9_Waters_CC_DIA_TKO_10ng	P33333	2.6279596442578e-15	65179.49	63875.75	78544.24	70596.744	72807.623	76787.528	67393.67	80524.25	77380.83	76867.26	75657.574	2
20200314_Exploris_RSLC9_Waters_CC_DIA_TKO_10ng	P33338	4.8818518206281e-56	138366.2	127602.45	151965.49	136777.48	147159.38	144664.15	140273.66	164924.31	150071.6	139945.54	148366.68	3
20200314_Exploris_RSLC9_Waters_CC_DIA_TKO_10ng	P33399	8.9405179556354e-39	383849.452	364709.343	406238.241	379171.022	414086.296	409401.952	400750.263	421217.306	436848.546	415338.065	422877.237	6
20200314_Exploris_RSLC9_Waters_CC_DIA_TKO_10ng	P33401	1.98370490806609e-25	35661.27	37953.57	42475.29	50469.33	49035.28	46753	47445.48	43059.06	44842.49	44337.43	35607.49	1
20200314_Exploris_RSLC9_Waters_CC_DIA_TKO_10ng	P33416	0.00572131899846701	28340.084	30082.915	30794.235	29812.998	33110.769	29596.751	28656.91	29242.43	28188.246	29313.742	29209.447	2
20200314_Exploris_RSLC9_Waters_CC_DIA_TKO_10ng	P33442	2.25269591161556e-70	3121115.54	2871540.54	3406957.41	2900922.7	3225355.81	3379458.5	2912485.63	3463514.6	3517966.48	3452523.79	3698759.78	11
20200314_Exploris_RSLC9_Waters_CC_DIA_TKO_10ng	P33734	1.22971306128077e-42	130289.1	115549.8	136961.7	102211.9	119551	121101.1	114156.7	127915.9	121984.7	115089.7	125782.6	1
20200314_Exploris_RSLC9_Waters_CC_DIA_TKO_10ng	P33754	9.2937416167861e-05	81290.03	79921.02	89330.86	82703.06	79646.91	84705.14	77916.72	92064.55	88482.57	80884.4	77720.32	1
20200314_Exploris_RSLC9_Waters_CC_DIA_TKO_10ng	P33759	4.22859635947206e-36	84536.09	93269.37	108918.8	89703.33	102013.3	96069.32	94187.39	94888.28	100891.7	93519.25	96471.63	1
20200314_Exploris_RSLC9_Waters_CC_DIA_TKO_10ng	P33767	9.43663509878042e-05	7370.369	5689.822	6581.802	6356.125	7045.714	5744.854	7093.133	7896.031	6094.084	6421.568	6069.095	1
20200314_Exploris_RSLC9_Waters_CC_DIA_TKO_10ng	P33892	1.08794829521792e-21	234049.032	222120.871	255374.057	215169.262	227348.749	234706.211	219857.061	246740.682	234905.117	224672.876	239336.425	8
20200314_Exploris_RSLC9_Waters_CC_DIA_TKO_10ng	P34077	4.31719136499019e-35	63389.32	61231.64	66412.79	67688.61	70272.02	70694.92	69170.28	70472.2	76582.45	70803.86	63428.87	2
20200314_Exploris_RSLC9_Waters_CC_DIA_TKO_10ng	P34167	5.4637282738154e-60	308565.13	286864.6	337862.73	337627.01	339527.65	360742.75	321700.06	363856.38	365311.41	313514.67	322763.51	4
20200314_Exploris_RSLC9_Waters_CC_DIA_TKO_10ng	P34216	6.92201486172976e-42	765291.04	723001.87	819100.2	782239.88	865061.89	861024.44	809269.64	902387.51	900136.46	751696.25	790742.93	14
20200314_Exploris_RSLC9_Waters_CC_DIA_TKO_10ng	P34221	9.2937416167861e-05	78392.38	76724.44	91505.59	78288.72	85773.7	85459.91	89375.82	97213.7	96503.29	86900.66	86116.74	1
20200314_Exploris_RSLC9_Waters_CC_DIA_TKO_10ng	P34223	4.35818392251296e-41	394801.609	388707.985	447513.453	396642.573	424333.522	429531.96	401405.351	440680.881	439177.257	425417.614	444028.424	6
20200314_Exploris_RSLC9_Waters_CC_DIA_TKO_10ng	P34227	2.06684552166857e-41	905566.44	749401.23	961375.8	839132.43	858121.49	944844.55	796960.6	978532.22	937999.64	785726.67	758955.19	4
20200314_Exploris_RSLC9_Waters_CC_DIA_TKO_10ng	P34237	0.00149011926527566	56523.09	50532.42	54868.24	53325.83	49207.2	52409.86	46529.18	57817.2	52932.21	48306.25	49665.66	1
20200314_Exploris_RSLC9_Waters_CC_DIA_TKO_10ng	P34730	2.36286230885382e-46	255354.06	239482.95	272980.69	225696.57	245686.85	242259.25	226929.91	264895.29	245090.23	238337.68	270701.49	2
20200314_Exploris_RSLC9_Waters_CC_DIA_TKO_10ng	P34760	3.16986542215358e-86	3053198.1	2993920.85	3380746.69	2984232.16	3093572.94	3381514.37	2984141.29	3584009.97	3505148.05	3441166.45	3491612.42	7
20200314_Exploris_RSLC9_Waters_CC_DIA_TKO_10ng	P34909	1.33058629318128e-36	10648.32	13571.25	12268.06	11562.8	16268.2	13223.88	15062.33	13466.36	15115.39	14750.39	13256.31	1
20200314_Exploris_RSLC9_Waters_CC_DIA_TKO_10ng	P35176	2.25438751397516e-51	235172.71	239251.3	266839.86	243955.63	259305.93	269271.77	253374.56	289959.28	270651.3	254958.38	264645.38	3
20200314_Exploris_RSLC9_Waters_CC_DIA_TKO_10ng	P35179	1.70026703101426e-49	300730.53	296813.79	328896.14	293213.63	304637.01	332789.46	290736.04	321188.51	319067.99	313723.01	331104.4	3
20200314_Exploris_RSLC9_Waters_CC_DIA_TKO_10ng	P35180	2.4805221083118e-46	64775.49	56899.48	68835.64	71690.64	74419.37	80604.56	73217.65	80316.5	80548.73	69098.29	75903.1	2
20200314_Exploris_RSLC9_Waters_CC_DIA_TKO_10ng	P35191	9.47153197120225e-05	127587.3	123751	148208.3	118735.9	118411.3	129788.2	120730.6	135489.2	129838.8	107848.2	111183.2	1
20200314_Exploris_RSLC9_Waters_CC_DIA_TKO_10ng	P35196	0.000704158901890601	66317.73	60599.96	79141.72	59362.47	67595.78	60041.46	63275.36	68916.06	65574.33	65902.24	65464.34	1
20200314_Exploris_RSLC9_Waters_CC_DIA_TKO_10ng	P35197	1.21605369008689e-34	399046.06	378179.27	452966.53	434318.09	463244.58	479162.31	445780.38	496807.28	483754.9	447949.23	464828.98	4
20200314_Exploris_RSLC9_Waters_CC_DIA_TKO_10ng	P35691	1.03704306786695e-60	1408929.07	1281920.11	1500693.73	1446719.48	1469804.96	1618525.15	1388927.86	1600934.2	1550931.83	1625343.61	1768201.71	4
20200314_Exploris_RSLC9_Waters_CC_DIA_TKO_10ng	P35719	2.94396249645363e-36	222251.85	216664.65	257853.29	216504.97	243429.32	242795.76	224626.92	252450.7	235419.27	223083.01	232536	5
20200314_Exploris_RSLC9_Waters_CC_DIA_TKO_10ng	P35723	0.00401347482355936	412198.1	382966.8	447833.8	386190	385975.7	427077.6	356627.1	444066.2	458590	464219.3	497174.9	1
20200314_Exploris_RSLC9_Waters_CC_DIA_TKO_10ng	P35725	0.00130223808474437	200137.4	189507.9	227638	219629	226616.6	243059.2	206505.5	234156.6	231539.1	209867.7	218745.6	1
20200314_Exploris_RSLC9_Waters_CC_DIA_TKO_10ng	P35732	9.62237218629554e-46	66953.547	62069.866	72123.63	74203.44	71457.34	75140.18	65249.797	75740.38	71245.36	66261.92	65519.88	2
20200314_Exploris_RSLC9_Waters_CC_DIA_TKO_10ng	P35817	0.0011014431772727	65708.41	69323.59	71717.59	86278.13	80101.84	82045.54	89084.09	85272.84	75192.66	71548.3	68926.93	1
20200314_Exploris_RSLC9_Waters_CC_DIA_TKO_10ng	P35844	5.98369236755986e-64	207336.97	204188.8	226694.51	209932.53	230455.27	218263.06	216848.29	245690.44	226957.23	232475.7	230951.44	4
20200314_Exploris_RSLC9_Waters_CC_DIA_TKO_10ng	P35845	0.00843591401921706	23716.14	22534.48	29795.06	24862.29	25618.79	25821	24087.69	28173.81	24219.21	22843.08	29085.3	1
20200314_Exploris_RSLC9_Waters_CC_DIA_TKO_10ng	P36006	7.70756624690387e-18	121861.15	114941.5	140386.28	113789.73	126972.85	123684.84	124749.64	136341.85	126411.13	107438.52	128598.22	2
20200314_Exploris_RSLC9_Waters_CC_DIA_TKO_10ng	P36008	1.74706698368459e-60	2122226.83	1896701.61	2358878.28	1646428.85	1785195.73	1833055.52	1544201.53	1925708.2	1795156.22	1642174.96	1736357.89	8
20200314_Exploris_RSLC9_Waters_CC_DIA_TKO_10ng	P36010	2.45365673886822e-46	202554.75	187619.93	229392.81	179231.9	209174.19	208243.28	192797.78	209959.36	205402.45	167749.78	187041.74	2
20200314_Exploris_RSLC9_Waters_CC_DIA_TKO_10ng	P36013	8.0605903238746e-11	523740.22	501674.45	554414.08	532332.03	568729.57	627240.72	471996.06	566301.96	558626.4	454147.17	465708.11	3
20200314_Exploris_RSLC9_Waters_CC_DIA_TKO_10ng	P36015	3.39771711093223e-35	335680.64	346130.08	363044.21	332093.77	331203.18	354885.48	297607.11	324548.83	314029.73	349290.73	351550.41	3
20200314_Exploris_RSLC9_Waters_CC_DIA_TKO_10ng	P36016	0.00010315642052136	203038.76	191122.98	212195.19	180550.54	208174.61	202685.36	190651.45	218326.55	216448.27	189667.47	226042.94	2
20200314_Exploris_RSLC9_Waters_CC_DIA_TKO_10ng	P36017	9.86116166056388e-46	18851.3	18213.05	22688.93	19698.54	17533.76	19070.88	15897.69	22150.95	20932	21048.85	18382.88	1
20200314_Exploris_RSLC9_Waters_CC_DIA_TKO_10ng	P36018	5.4847918404891e-47	387509.43	371595.2	427262.96	389586.89	404177.84	408422.4	396384.45	431331.47	423651.41	412199.98	424930.66	5
20200314_Exploris_RSLC9_Waters_CC_DIA_TKO_10ng	P36037	2.29430947776635e-24	53409.32	47257.98	60057.65	57595.4	60535.47	57095.61	50715.17	59240.62	54527.86	47598.1	55923.6	1
20200314_Exploris_RSLC9_Waters_CC_DIA_TKO_10ng	P36046	2.29246512492304e-35	45864.33	42228.952	50099.54	47128.93	50189.99	45708.05	42928.967	48545.28	44397.86	48936.56	48906.03	2
20200314_Exploris_RSLC9_Waters_CC_DIA_TKO_10ng	P36047	4.37399404761112e-53	664790.89	625553.95	809651.08	688712.77	736607.66	810829.86	690522.23	852151.61	820800.59	898901.7	916170.69	4
20200314_Exploris_RSLC9_Waters_CC_DIA_TKO_10ng	P36049	9.2937416167861e-05	96213.81	92291.69	101789.8	103860.8	111344.7	112324.3	110889.4	110186.5	122872.9	108843.9	104407.4	1
20200314_Exploris_RSLC9_Waters_CC_DIA_TKO_10ng	P36057	0.000661331364399872	24743.3	23092.04	26711.43	21200.96	24632.58	27417.12	24265.64	28018.36	27661.74	26405.87	25723.69	1
20200314_Exploris_RSLC9_Waters_CC_DIA_TKO_10ng	P36059	0.00606782057696285	42746.34	43288.39	49817.54	37530.21	40901.96	42861	39409.53	48223.3	50084.94	41334.73	47828.57	1
20200314_Exploris_RSLC9_Waters_CC_DIA_TKO_10ng	P36060	1.84053443712574e-45	552564.79	515181.66	595367.2	504201.34	567854.84	549757.85	538112.89	580663.88	574585.93	539367.04	569240.83	7
20200314_Exploris_RSLC9_Waters_CC_DIA_TKO_10ng	P36069	3.02747193376204e-42	136760.9	127869.4	148206.1	132042.7	137569.5	154761.9	130087.8	143655.4	138630.6	139917.6	140764.6	1
20200314_Exploris_RSLC9_Waters_CC_DIA_TKO_10ng	P36081	0.000635550655695463	328618	291297.5	353487.4	338974.3	363611.1	387749.4	339041.5	391641.4	372454	337271.3	362527.5	2
20200314_Exploris_RSLC9_Waters_CC_DIA_TKO_10ng	P36095	9.2937416167861e-05	119953.39	117091.86	132338.35	128211.76	132945.94	139247.39	127517.53	137973.08	133153.83	134488.33	126753.77	2
20200314_Exploris_RSLC9_Waters_CC_DIA_TKO_10ng	P36105	1.08979232927697e-65	641034.796	610537.818	695327.34	583437.862	613760.634	646806.507	623080.702	711295.376	650664.018	651023.528	668566.685	4
20200314_Exploris_RSLC9_Waters_CC_DIA_TKO_10ng	P36114	1.3808465141586e-15	43918.64	40750.6	50375.22	44507.35	43834.58	42940.65	39229.4	48990.46	45089.92	42711.8	43893.45	1
20200314_Exploris_RSLC9_Waters_CC_DIA_TKO_10ng	P36121	0.00823536528110633	2548.473	2772.755	3863.262	4113.858	3982.853	3997.962	4138.831	4281.199	4121.488	4152.305	2943.605	2
20200314_Exploris_RSLC9_Waters_CC_DIA_TKO_10ng	P36135	9.2937416167861e-05	109700.2	102226.4	120039.5	116751	120406.4	128962	104853	124971.9	128058.5	116186.9	124032.7	1
20200314_Exploris_RSLC9_Waters_CC_DIA_TKO_10ng	P36136	6.41916003505018e-41	396852.29	357168.7	416033.42	376902.99	379907.19	407303.61	361979.73	403196.88	401844.13	355445.85	373017.51	3
20200314_Exploris_RSLC9_Waters_CC_DIA_TKO_10ng	P36139	1.27578887593243e-27	190077.93	176968.64	210640.95	173246.21	197898.27	195042.2	184189.31	202505.37	192675.58	181130.25	207983.34	2
20200314_Exploris_RSLC9_Waters_CC_DIA_TKO_10ng	P36143	7.37053029959487e-42	103142.92	106352.88	125418.62	125070.34	130858.46	147797.6	111353.16	133594.53	131138.13	100832.61	106921.64	1
20200314_Exploris_RSLC9_Waters_CC_DIA_TKO_10ng	P36147	0.00013624449532737	17469.84	15412.3	23353.62	12809.56	15541.02	16520.15	16239.63	17803.84	16190.08	15949.5	16221.3	1
20200314_Exploris_RSLC9_Waters_CC_DIA_TKO_10ng	P36154	5.20423275217e-40	64349.91	56947.97	66151.28	59165.66	61575.68	64033.09	52804.66	64449.79	57896.64	61393.47	68378.87	1
20200314_Exploris_RSLC9_Waters_CC_DIA_TKO_10ng	P36162	9.2937416167861e-05	11501.49	12856.29	12173.27	12728.95	7460.53	11417.78	9722.025	13346.07	12220.39	11526.54	13175.4	1
20200314_Exploris_RSLC9_Waters_CC_DIA_TKO_10ng	P36421	8.81594404961441e-49	818939.721	780929.501	874874.298	778355.712	838555.337	863903.92	802351.976	899316.543	897867.014	873698.276	907620.142	9
20200314_Exploris_RSLC9_Waters_CC_DIA_TKO_10ng	P37012	5.96352807327817e-68	1020860.58	956675.61	1117597.73	848027.833	917133.333	940520.96	883017.339	1000710.82	987116.64	917045.782	986207.65	10
20200314_Exploris_RSLC9_Waters_CC_DIA_TKO_10ng	P37291	1.33841651757611e-79	5696844.48	5265043.58	6124075.21	4493133.64	4857540.57	5049508.32	4377156.91	5107705.76	5065553.03	4656649.04	4793230.64	15
20200314_Exploris_RSLC9_Waters_CC_DIA_TKO_10ng	P37292	4.85114915227315e-48	367704.7	356856.94	403486.2	367981.07	402725.88	395843.78	375949.49	414855.87	409096.57	377659.97	400887.19	4
20200314_Exploris_RSLC9_Waters_CC_DIA_TKO_10ng	P37302	7.1287520017487e-51	369181.94	336994.73	405082.98	328185.59	348125.76	360388.9	330092.53	381917.95	371583.85	372615.32	429482.45	4
20200314_Exploris_RSLC9_Waters_CC_DIA_TKO_10ng	P37303	1.30488862517174e-48	117976.57	115697.31	128367.9	123762.34	123226.15	132133.6	118768.66	135402.12	130893.23	119630.29	123980.55	2
20200314_Exploris_RSLC9_Waters_CC_DIA_TKO_10ng	P37898	7.27187790288877e-40	280897.57	264398.23	292329.67	276473.52	283483.99	288774.73	281236.71	308210.77	299898.94	283191.21	313901.95	7
20200314_Exploris_RSLC9_Waters_CC_DIA_TKO_10ng	P38009	2.1107643324013e-68	970245.69	883031.62	1041261.05	842321.63	899682.45	960037.18	840410.78	942942.78	934458.7	844170.41	876707.33	10
20200314_Exploris_RSLC9_Waters_CC_DIA_TKO_10ng	P38011	5.05776479435434e-69	1260309.34	1203298.25	1357892.01	1423857.88	1535692.43	1642680.06	1445953.43	1598992.62	1582670.73	1397965.03	1468756.22	6
20200314_Exploris_RSLC9_Waters_CC_DIA_TKO_10ng	P38013	2.6889179426897e-36	401094.02	371304.57	446275.47	347183.44	376503.08	383920.56	373501.6	424333.63	405051.38	410351.35	431082.44	3
20200314_Exploris_RSLC9_Waters_CC_DIA_TKO_10ng	P38041	9.2937416167861e-05	45858.919	41610.606	49383.51	44939.185	44364.996	49893.338	47487.479	52626.922	48570.362	46362.484	47107.169	2
20200314_Exploris_RSLC9_Waters_CC_DIA_TKO_10ng	P38061	1.13770135034627e-53	701291.8	622383.84	752341.3	611092.5	669547.9	677726.1	611985.27	719977.8	662602.2	703886.72	721160.81	3
20200314_Exploris_RSLC9_Waters_CC_DIA_TKO_10ng	P38071	2.91606371275368e-26	217254.142	204661.122	240092.354	203625.974	215289.934	220011.869	216381.516	234875.953	234116.106	210319.773	222058.326	4
20200314_Exploris_RSLC9_Waters_CC_DIA_TKO_10ng	P38079	1.91745000457807e-21	45102.66	43408.52	49335.65	38302.42	42019.26	42938.14	40746.81	41427.1	42993.6	46912.47	45102.36	2
20200314_Exploris_RSLC9_Waters_CC_DIA_TKO_10ng	P38081	1.94679679929019e-39	350341.5	331049.07	379257.32	348375.54	370664.72	366275.28	364115.45	369801.35	367088.75	368566.23	385135.06	4
20200314_Exploris_RSLC9_Waters_CC_DIA_TKO_10ng	P38088	2.50998914132061e-59	2194491.588	2069961.901	2351983.313	2120054.186	2234474.716	2347895.059	2213513.432	2441780.282	2379563.19	2588334.509	2533295.104	12
20200314_Exploris_RSLC9_Waters_CC_DIA_TKO_10ng	P38109	2.95366222284414e-06	53346.52	52107.45	56172.15	45914.27	52147.61	48594.4	44318.91	52547.13	55148.79	48583.99	55614.07	1
20200314_Exploris_RSLC9_Waters_CC_DIA_TKO_10ng	P38113	3.84336671934678e-35	89742.91	88887.48	97597.24	91358.3	96895.33	98668.73	86428.34	91877.34	92445.38	91072.6	92347.56	1
20200314_Exploris_RSLC9_Waters_CC_DIA_TKO_10ng	P38115	1.96456472776265e-57	1299463.29	1215663.16	1448282.2	1417620.05	1510433.51	1567636.16	1360998.42	1483420.74	1442161.65	1174863.95	1107911.49	4
20200314_Exploris_RSLC9_Waters_CC_DIA_TKO_10ng	P38129	8.99003312615272e-05	16064.69	16101.83	16805.39	15259.87	17028.64	16071.24	16117.79	16299.75	18257.45	15513.27	15164.63	1
20200314_Exploris_RSLC9_Waters_CC_DIA_TKO_10ng	P38137	1.70467798450195e-39	102900.87	96163.71	115848.6	103054.63	111399.57	113607.8	109986.86	111361.18	121277.19	115226.5	116377.94	2
20200314_Exploris_RSLC9_Waters_CC_DIA_TKO_10ng	P38138	1.02205595750374e-27	39982	40893.81	45269.83	43304.08	38865.23	45678.21	45203.51	49620.82	44244.84	40660.63	48215.63	1
20200314_Exploris_RSLC9_Waters_CC_DIA_TKO_10ng	P38143	9.2937416167861e-05	116072.5	116632.7	129445.5	115667.4	115972.6	125084.7	112839.4	127695.6	122718.3	115555	120719.3	1
20200314_Exploris_RSLC9_Waters_CC_DIA_TKO_10ng	P38174	4.39137193885147e-45	209036.76	197742.6	218425.68	204534.39	214656.95	216555.32	197971.18	226069.58	210526.59	197951.47	209167.94	5
20200314_Exploris_RSLC9_Waters_CC_DIA_TKO_10ng	P38199	3.16961062749935e-46	362551.48	344370.53	390104.01	385171.12	372368.95	393855.15	359581.05	395805.83	393936.89	359083.16	373463.22	4
20200314_Exploris_RSLC9_Waters_CC_DIA_TKO_10ng	P38203	2.59445352452163e-40	52701.02	48512.04	57858.39	54126.63	53118.6	58824.13	48563.81	59957.2	54832.21	46602.94	51312.27	1
20200314_Exploris_RSLC9_Waters_CC_DIA_TKO_10ng	P38205	2.21816009368493e-45	247819.37	236754.49	271757.72	254864.11	266136.51	268365.96	245754.32	269682.57	259987.57	263016.7	270997.87	5
20200314_Exploris_RSLC9_Waters_CC_DIA_TKO_10ng	P38219	9.5497396112173e-72	1034013.16	963943.21	1115510.47	997722.68	1064386.38	1096204.53	1046617.59	1153767.86	1129879.62	1118002.63	1174111.86	7
20200314_Exploris_RSLC9_Waters_CC_DIA_TKO_10ng	P38230	0.00404057079368441	97804.63	90340.08	111464.2	88051.91	104078.8	96425.54	95836.38	105239.5	107714.4	99743.43	110183.5	1
20200314_Exploris_RSLC9_Waters_CC_DIA_TKO_10ng	P38234	5.02078901533526e-41	731552.57	703798.86	771313.87	704457.46	772771.25	765621.22	750956.26	794309.62	799298.02	750363.23	735705.69	3
20200314_Exploris_RSLC9_Waters_CC_DIA_TKO_10ng	P38235	0.000363200166468098	9856.006	9052.207	11144.84	9809.292	10792.97	10288.66	9889.7	10907.64	12529.75	10482.6	11892.74	1
20200314_Exploris_RSLC9_Waters_CC_DIA_TKO_10ng	P38248	3.32100867904364e-54	2869897.94	2768492.49	3064214.66	2885483.39	3141659.89	3280187.55	2828357.24	3235418.98	3224057.76	3332163.27	3519146.87	3
20200314_Exploris_RSLC9_Waters_CC_DIA_TKO_10ng	P38249	3.54663729688887e-54	875547.742	850067.814	972419.703	895816.361	942030.988	942765.37	905188.288	983783.106	979135.237	948673.208	982225.435	13
20200314_Exploris_RSLC9_Waters_CC_DIA_TKO_10ng	P38250	1.05770774933399e-43	355887.73	325927.23	395506.64	340626.26	369665.28	365563	345564.4	370699.14	394602.8	363062.7	380757.64	5
20200314_Exploris_RSLC9_Waters_CC_DIA_TKO_10ng	P38288	6.66014782271596e-15	148003.8	129107.7	157516.6	146088.3	152989.9	169641.6	145127.8	167955	159004.9	159232.1	157536.1	1
20200314_Exploris_RSLC9_Waters_CC_DIA_TKO_10ng	P38295	2.26856293487352e-34	171794.2	159829.21	181228.69	152625.87	163063.46	166272.88	152902.25	160474.77	167403.34	173266.1	176251.95	2
20200314_Exploris_RSLC9_Waters_CC_DIA_TKO_10ng	P38328	0.00241840961719887	17103.43	15220.92	18539.61	19126.54	18539.77	18175.31	17856.51	14261.9	19643.48	16836.91	16234.71	1
20200314_Exploris_RSLC9_Waters_CC_DIA_TKO_10ng	P38333	0.000362092580950929	7136.405	7792.347	8048.758	7539.413	7685.515	8796.026	7241.652	8440.95	8103.25	7803.906	7185.468	1
20200314_Exploris_RSLC9_Waters_CC_DIA_TKO_10ng	P38349	0.000656953643163011	11732.66	13668.35	13292.58	12579.7	11511.32	13252.41	14012.33	13103.61	12640.18	14197.7	15198.13	1
20200314_Exploris_RSLC9_Waters_CC_DIA_TKO_10ng	P38353	4.28377082723663e-05	86350.67	86948.28	87882.56	77997.51	79868.2	89950.17	80367.85	83656.27	85565.44	92253.77	94323.17	2
20200314_Exploris_RSLC9_Waters_CC_DIA_TKO_10ng	P38426	9.2937416167861e-05	56431.43	59728.43	63793.94	54127.48	65407.65	60304.35	57071.73	63233.75	60207.01	50813.36	58026.06	1
20200314_Exploris_RSLC9_Waters_CC_DIA_TKO_10ng	P38427	8.50437963996301e-81	5454798.56	5117544.63	5864317.3	4930048.31	5624531.51	5908872.79	5067845.87	6001388.65	6018991.58	6172807.68	6584879.9	9
20200314_Exploris_RSLC9_Waters_CC_DIA_TKO_10ng	P38428	9.2937416167861e-05	59179.17	51610.29	62324	48884.11	53184.14	55593.37	48687.89	57488.79	53141.55	54939.99	57822.02	1
20200314_Exploris_RSLC9_Waters_CC_DIA_TKO_10ng	P38431	2.09270386533804e-69	324482.98	312402.21	352155.93	316125.61	348121.91	355197.96	325669.24	352524.56	350902.02	330990.65	362792.45	5
20200314_Exploris_RSLC9_Waters_CC_DIA_TKO_10ng	P38439	1.58890399576872e-40	48997.53	48190.77	52714.99	50437	49966.16	55654.16	46678.93	54352.48	50170.62	48488.68	54800.14	1
20200314_Exploris_RSLC9_Waters_CC_DIA_TKO_10ng	P38523	6.15937156903553e-43	165392.6	169415.45	182403.37	174807.41	187837.07	194066.52	191349.14	210786.96	209887.94	182271.93	198799.59	2
20200314_Exploris_RSLC9_Waters_CC_DIA_TKO_10ng	P38555	0.00238985289761376	88514.94	87765.9	93867.57	93194.13	93812.96	93088.08	88249.51	108820.59	92175.13	86011.23	102334.25	2
20200314_Exploris_RSLC9_Waters_CC_DIA_TKO_10ng	P38616	2.47512077069854e-55	587806.9	498516.35	606711.9	501022.76	494921.89	549532.88	395041.89	479532.8	444577.3	425899.64	425380.47	3
20200314_Exploris_RSLC9_Waters_CC_DIA_TKO_10ng	P38624	4.41481175287234e-38	102999.9	90256.08	102625.7	94227.09	103074.4	107016.2	94730.66	116658.9	110962.5	105703.2	122113.6	1
20200314_Exploris_RSLC9_Waters_CC_DIA_TKO_10ng	P38625	2.33223584771522e-39	414004.02	399113	469127.74	438534.3	489152.61	507661.72	470435.95	542552.5	547256.76	455301.43	491533.72	4
20200314_Exploris_RSLC9_Waters_CC_DIA_TKO_10ng	P38626	9.2937416167861e-05	251432.39	239910.27	256091.07	231865.08	245526.04	259282.68	231053.38	268327.02	253552.77	237883.25	248558.62	3
20200314_Exploris_RSLC9_Waters_CC_DIA_TKO_10ng	P38627	1.56370822400967e-11	26592.29	25155.19	28035.31	31688.85	30684.31	25842.69	28028.63	33324.24	27399.48	26291.32	28730.83	1
20200314_Exploris_RSLC9_Waters_CC_DIA_TKO_10ng	P38631	8.75641653361383e-47	384976.45	358985.65	438507.53	356833.68	397077.59	409008.71	371882.94	427090.64	422715	429263.98	479572.65	5
20200314_Exploris_RSLC9_Waters_CC_DIA_TKO_10ng	P38635	9.2937416167861e-05	62336.79	58957.76	64502.93	62925.75	66158.04	69796.98	69353.59	73448.13	70296.9	69681.88	74515.76	1
20200314_Exploris_RSLC9_Waters_CC_DIA_TKO_10ng	P38682	4.26931836010999e-06	148127.191	136697.435	150495.563	152526.968	158035.352	167656.942	152658.0552	170994.034	171431.892	141455.186	160121.117	3
20200314_Exploris_RSLC9_Waters_CC_DIA_TKO_10ng	P38687	0.00623466527862397	16420.28	16628.21	19620.32	18679.88	21952.82	20430.03	17303.49	22915.66	20947.26	22054.81	21460.29	1
20200314_Exploris_RSLC9_Waters_CC_DIA_TKO_10ng	P38689	1.57934447420656e-37	288339.5	284520.29	325373.65	266067.42	289456.78	305726.97	276209.18	326220.44	309693.27	291419.63	324210.93	3
20200314_Exploris_RSLC9_Waters_CC_DIA_TKO_10ng	P38698	1.44094320209858e-05	18645	18604.95	19059.48	19973.45	17588.58	20231.21	19756.81	21570.27	21352.44	19661.12	23543.34	1
20200314_Exploris_RSLC9_Waters_CC_DIA_TKO_10ng	P38707	1.69810980241646e-75	796016.98	754728.4	849281.56	761173.14	803580.19	860135.37	765537.41	870394.04	833067.92	844004.8	876713.89	8
20200314_Exploris_RSLC9_Waters_CC_DIA_TKO_10ng	P38708	9.8216329794111e-51	802451.89	757957.13	889154.94	771843.23	779560.38	827050.7	778838.97	875177.27	827971.53	800817.16	845556.07	9
20200314_Exploris_RSLC9_Waters_CC_DIA_TKO_10ng	P38715	2.386953311707e-41	208755.9	214146.8	238907.25	207488.88	220043.89	224905.88	216929.05	229265.14	221232.03	219290.72	242844.42	4
20200314_Exploris_RSLC9_Waters_CC_DIA_TKO_10ng	P38720	9.17872050599224e-91	1861716.28	1776117.01	2042243.537	1784891.408	1883306.857	1954051.36	1794277.41	2018906.76	1982720.799	2023617.869	2059874.39	13
20200314_Exploris_RSLC9_Waters_CC_DIA_TKO_10ng	P38736	0.00115992702541545	121733.1	101759.5	131706.4	116196	121723.3	123196.4	111582.9	133696.7	122457.8	129472.2	137886.8	1
20200314_Exploris_RSLC9_Waters_CC_DIA_TKO_10ng	P38756	2.17724420339691e-33	35692.86	30058.46	39063.67	30781.02	32362.64	37140.69	32393.55	33743.93	37043.01	39421.29	35808.02	1
20200314_Exploris_RSLC9_Waters_CC_DIA_TKO_10ng	P38758	5.77888726905902e-13	36494.34	35884.64	44927.93	41525.18	43003.86	42759.15	38152.47	42758.56	45362.52	39310.54	41326.34	1
20200314_Exploris_RSLC9_Waters_CC_DIA_TKO_10ng	P38764	4.6765951544869e-09	323159.92	337943.01	356492.18	357456.3	357840.3	369323.41	350945.08	380442.23	381556.54	353618.23	374810.63	5
20200314_Exploris_RSLC9_Waters_CC_DIA_TKO_10ng	P38777	4.52772679570447e-43	69542.88	69232.95	79806.87	60548.54	68362.89	67699.72	66723.3	70498.68	72808.34	64472.14	69174.16	1
20200314_Exploris_RSLC9_Waters_CC_DIA_TKO_10ng	P38779	9.2937416167861e-05	174226.72	185661.23	200661.96	163169.57	179830.68	179443.16	179815.13	205731.63	200883.6	200358.21	209099.29	2
20200314_Exploris_RSLC9_Waters_CC_DIA_TKO_10ng	P38787	1.53455784813073e-35	233854.92	214442.74	254604.87	203023.16	232524.93	232488.52	224397.34	241812	239366.37	231304.21	239857.54	3
20200314_Exploris_RSLC9_Waters_CC_DIA_TKO_10ng	P38788	4.6648538452038e-57	616539.39	587840.77	665983.07	603246.78	675130.093	683779.93	656102.48	725390.18	705016.03	655897.31	701597.31	9
20200314_Exploris_RSLC9_Waters_CC_DIA_TKO_10ng	P38789;Q12153	6.31640524640643e-08	45759.64	42031.87	53459.09	39444.93	41313.64	43545.6	42672.42	43717.48	46570.25	40912.62	41551.44	1
20200314_Exploris_RSLC9_Waters_CC_DIA_TKO_10ng	P38791	9.2937416167861e-05	175976.6	178937.4	183318.2	185777.7	194985.5	203256.9	173021.1	195254.4	200888.9	184485.3	193986.4	1
20200314_Exploris_RSLC9_Waters_CC_DIA_TKO_10ng	P38795	9.2937416167861e-05	386158.5	313577.1	393605.2	321068.3	298277.5	344028.6	239563.8	292502.9	258006.8	254999.9	244399	1
20200314_Exploris_RSLC9_Waters_CC_DIA_TKO_10ng	P38797	0.000809370993351536	85725.63	86064.09	95365.14	93015.38	100051	99636.05	89818.41	106434.6	96491.77	93346.52	102522.5	1
20200314_Exploris_RSLC9_Waters_CC_DIA_TKO_10ng	P38804	1.60129207571839e-50	537620.94	511424.51	609426.16	457363.43	498613.28	501262.52	432727.07	475705.97	479233.06	503308.68	506794.88	4
20200314_Exploris_RSLC9_Waters_CC_DIA_TKO_10ng	P38809	9.2937416167861e-05	129395.57	129542.92	141984.16	128654.78	134123.3	141348.79	134887.86	144010.32	137331.31	137975.79	133162.23	2
20200314_Exploris_RSLC9_Waters_CC_DIA_TKO_10ng	P38810	9.2937416167861e-05	156029.67	136720.52	162636.1	111540.09	114073.81	116523.29	107395.09	126033.56	125131.52	125294.19	135516.71	2
20200314_Exploris_RSLC9_Waters_CC_DIA_TKO_10ng	P38817	1.76880714469391e-35	126795.15	127598.2	138760.44	124898.94	131301.06	143315.82	128840.29	141138.62	138805.67	130682.84	134114.49	2
20200314_Exploris_RSLC9_Waters_CC_DIA_TKO_10ng	P38821	3.81748895197338e-39	126030.81	112856.77	126629.24	117016.74	121688	124630.19	126476.35	121707.68	124832.38	117478.65	125978.31	2
20200314_Exploris_RSLC9_Waters_CC_DIA_TKO_10ng	P38825	9.2937416167861e-05	28901.84	30136.88	33596.12	28847.99	30751.32	32595.61	33369.86	35444.63	37041.47	32317.91	33323.23	1
20200314_Exploris_RSLC9_Waters_CC_DIA_TKO_10ng	P38828	9.2937416167861e-05	72709.64	64768.2	82361.06	57605.69	64512.3	70036.23	66445.44	70254.45	68748.13	62676.26	69786.15	1
20200314_Exploris_RSLC9_Waters_CC_DIA_TKO_10ng	P38836	3.56297239643135e-67	126976	119161.4	130440.6	126143.5	140914.4	143207.7	120965.6	141705.8	134348.3	138036.9	142109.5	1
20200314_Exploris_RSLC9_Waters_CC_DIA_TKO_10ng	P38840	9.2937416167861e-05	81459.19	77987.67	86704.91	87504.96	78920.36	95524.69	87174.37	97689.26	95321.63	94400.12	92620.93	2
20200314_Exploris_RSLC9_Waters_CC_DIA_TKO_10ng	P38841	9.2937416167861e-05	54718.43	56310.55	62502.34	50742.97	58104.58	54138.48	57572.13	61014.72	61915.54	54692.81	56015.12	1
20200314_Exploris_RSLC9_Waters_CC_DIA_TKO_10ng	P38845	1.294452096706e-50	215262.57	215375.02	226019.09	222538.2	235540.74	229284.37	232078.27	240014.27	242846.62	241689.26	230143.76	3
20200314_Exploris_RSLC9_Waters_CC_DIA_TKO_10ng	P38853	3.96007408861524e-20	248822.75	242724.44	279633.3	238198.32	250052.52	278311.93	237917.05	272595.13	274164.29	257062.28	273637.83	2
20200314_Exploris_RSLC9_Waters_CC_DIA_TKO_10ng	P38858	4.20970369051545e-36	346653.86	338116.943	368444.82	338626.09	366964.24	389119.5	328448.65	384461.91	368610.39	345308.13	396078.59	2
20200314_Exploris_RSLC9_Waters_CC_DIA_TKO_10ng	P38861	0.000559913100030998	79388.61	72963.66	79977.85	76592.23	75731.59	81720.79	73648.42	84690.02	86595.24	79140.64	77546.37	1
20200314_Exploris_RSLC9_Waters_CC_DIA_TKO_10ng	P38879	1.41647653396536e-83	1703088.17	1594426.78	1881818.7	2117572.2	2273318	2447644.8	2067200.4	2401062.4	2360958.5	1861058.07	1905598.68	5
20200314_Exploris_RSLC9_Waters_CC_DIA_TKO_10ng	P38886	4.17929701865086e-35	80977.481	74878.278	88067.236	79766.241	84495.947	82490.169	77972.107	86584.06	93772.33	86030.582	91074.15	2
20200314_Exploris_RSLC9_Waters_CC_DIA_TKO_10ng	P38891	4.07732670005387e-39	229673.53	226214.82	244586.46	253172.88	247113.58	251798.52	259065.04	264155.95	269523.36	245661.57	240723.91	5
20200314_Exploris_RSLC9_Waters_CC_DIA_TKO_10ng	P38902	1.31935965854338e-47	81252.56	68493.22	85800.72	83526.41	83223.85	83649.06	87208.55	82878.1	93637.81	81225.38	79687.46	1
20200314_Exploris_RSLC9_Waters_CC_DIA_TKO_10ng	P38903	0.000362092580950929	NA	NA	NA	NA	NA	NA	NA	NA	NA	NA	NA	2
20200314_Exploris_RSLC9_Waters_CC_DIA_TKO_10ng	P38910	3.27798507071181e-61	298692.2	276901.32	325748.96	337401.46	349018.9	375824.97	360109.12	409111.49	411151.36	350140.93	344539.48	4
20200314_Exploris_RSLC9_Waters_CC_DIA_TKO_10ng	P38911	2.9599478047478e-40	505379.05	469374.02	537981.27	475064.13	522646.24	534019.23	483141.45	542490.4	529628.35	507597.3	547622.56	5
20200314_Exploris_RSLC9_Waters_CC_DIA_TKO_10ng	P38912	1.41671126938754e-48	224536.98	219822.3	241988.75	257144.63	280136.98	291255.91	251177.76	269900.26	284554.16	210974.85	229873.02	3
20200314_Exploris_RSLC9_Waters_CC_DIA_TKO_10ng	P38932	9.2937416167861e-05	8790.255	9673.192	12276.07	10554.85	9888.994	12672.95	11583.97	14872.06	13756.3	9670.365	12232.04	1
20200314_Exploris_RSLC9_Waters_CC_DIA_TKO_10ng	P38934	6.13066292969722e-81	1497262.05	1405978.32	1607110.84	1468187.86	1570885.36	1667447.32	1414516.91	1649500.45	1589232.36	1514431.406	1576977.497	11
20200314_Exploris_RSLC9_Waters_CC_DIA_TKO_10ng	P38968	4.54189979395209e-40	399220.43	397139.13	450872.22	403412.23	436432.52	435129.91	423485.77	459997.85	463340.23	451008.21	468441.97	6
20200314_Exploris_RSLC9_Waters_CC_DIA_TKO_10ng	P38972	3.18620263794557e-39	695187.809	653090.828	750870.728	625939.64	710679.59	706632.65	676852.13	759549.67	736151.04	679863.645	740651.67	7
20200314_Exploris_RSLC9_Waters_CC_DIA_TKO_10ng	P38985	1.57222177391692e-09	49725.15	46152.54	58512.54	52245.07	52930.77	53015.61	48805.17	60905.32	53635.29	51029.55	52358.43	1
20200314_Exploris_RSLC9_Waters_CC_DIA_TKO_10ng	P38986	3.44578377492298e-41	216230.39	211110.8	227990.8	219086.31	236268.58	239608.08	231207.36	254068.23	241210.79	237016.52	247141.58	3
20200314_Exploris_RSLC9_Waters_CC_DIA_TKO_10ng	P38993	1.29447058453645e-12	141467.3	136957.8	150660	141374.4	149252.9	160124.3	143159.4	168344	182173.6	165025.8	171261.1	1
20200314_Exploris_RSLC9_Waters_CC_DIA_TKO_10ng	P38999	3.52730567054692e-58	1277582.33	1204700.54	1380372.26	1341909.21	1393458.51	1465964.79	1281188.78	1453095.25	1437635.89	1240041.34	1313349.6	10
20200314_Exploris_RSLC9_Waters_CC_DIA_TKO_10ng	P39003;P39004	3.57675234662406e-46	508849.74	477478.97	557872.66	386281.16	419926.57	418101.58	334900.52	384656.68	361826.57	330791.98	343905.41	4
20200314_Exploris_RSLC9_Waters_CC_DIA_TKO_10ng	P39007	1.16349538892771e-43	79454.66	74352.55	87722.91	59514.03	73679.39	69665.86	66989.8	80612.84	77736.13	78006.52	84645.73	1
20200314_Exploris_RSLC9_Waters_CC_DIA_TKO_10ng	P39010	9.2937416167861e-05	75445.95	73848.55	86452.49	72443.87	78908.72	86238.63	77827.91	84175.5	81072.82	75792.9	83441.86	1
20200314_Exploris_RSLC9_Waters_CC_DIA_TKO_10ng	P39015	7.1048986835594e-71	495875.58	486188.38	536381.69	499138.07	514203.12	522782.84	485822.39	538910.59	524636.84	489410.99	531207.26	8
20200314_Exploris_RSLC9_Waters_CC_DIA_TKO_10ng	P39076	2.91434368391168e-56	367295.03	368986.63	396960.51	368927.053	400003.66	414772.74	376389.931	425443.711	438793.31	417338.515	427910.65	6
20200314_Exploris_RSLC9_Waters_CC_DIA_TKO_10ng	P39077	6.59048072489743e-05	105616.35	95653.46	105648.53	101418.01	99971.32	118638.73	108877.02	112371.01	110547.52	100065.32	110698.14	2
20200314_Exploris_RSLC9_Waters_CC_DIA_TKO_10ng	P39078	9.2937416167861e-05	139584.004	124523.325	145811.292	137890.257	145115.343	149874.62	132501.495	146922.391	146036.321	131338.713	141876.817	2
20200314_Exploris_RSLC9_Waters_CC_DIA_TKO_10ng	P39101	7.59600324020741e-42	NA	180832.5947	NA	186711.766	207506.1791	211210.6764	NA	214489.3663	209827.372	200325.277	NA	6
20200314_Exploris_RSLC9_Waters_CC_DIA_TKO_10ng	P39107	0.000660802887668139	58194.77	55405.9	65468.26	61630.98	60267.76	63343.14	62169.8	65304.26	68610	58881.78	64459.87	2
20200314_Exploris_RSLC9_Waters_CC_DIA_TKO_10ng	P39109	0.000973948829105387	62502.89	59997.82	59309.91	58025.6	60377.04	65152.56	57666.26	68663.93	64659.33	63594.77	67859.77	1
20200314_Exploris_RSLC9_Waters_CC_DIA_TKO_10ng	P39111	4.43447457513266e-52	138037.04	132749.54	149571.98	144017.77	162498.5	160566.16	125656.7	149453.49	161762.48	140279.15	161382.77	3
20200314_Exploris_RSLC9_Waters_CC_DIA_TKO_10ng	P39516	1.04677545904837e-61	496417.6	458094.82	546188.9	450426.76	534800.26	511068.74	467138.24	536213.48	540845.22	476652.49	534081.56	4
20200314_Exploris_RSLC9_Waters_CC_DIA_TKO_10ng	P39517	2.65386540158351e-39	114613.24	109911.22	123395.74	110162.17	121196.48	125852.07	109471.66	125443.36	117493.36	118278.58	131077.94	2
20200314_Exploris_RSLC9_Waters_CC_DIA_TKO_10ng	P39522	9.70889667367068e-57	506023.499	493187.091	551161.999	499868.302	539510.208	541139.888	501784.014	563493.95	565737.42	519691.609	561481.011	8
20200314_Exploris_RSLC9_Waters_CC_DIA_TKO_10ng	P39526	9.2937416167861e-05	45415.9	42626.66	51936.53	45399.1	49267.55	51414.32	50230.36	49327.29	50780.57	44195.1	48222.08	1
20200314_Exploris_RSLC9_Waters_CC_DIA_TKO_10ng	P39676	1.59953038514954e-76	280659.99	268073.16	309629.89	278148.08	288287.04	299134.86	294865.57	320808.08	325026.5	281087.74	297294.54	5
20200314_Exploris_RSLC9_Waters_CC_DIA_TKO_10ng	P39683	9.94769931396529e-32	574120.07	525903.29	596768.14	520264.37	590621.82	581545.42	540651.47	595884.58	594492.88	567016.31	601594.17	7
20200314_Exploris_RSLC9_Waters_CC_DIA_TKO_10ng	P39705	9.2937416167861e-05	19374.63	19041.07	20851.49	17964.04	21007.91	22314.48	18308.92	21963.55	21905.3	17625.4	20112.31	1
20200314_Exploris_RSLC9_Waters_CC_DIA_TKO_10ng	P39714	3.0744837476687e-50	304611.34	281340	333659.09	281209.78	292174.2	292700.62	274250.52	293181.72	287320.73	289984.29	298666.01	3
20200314_Exploris_RSLC9_Waters_CC_DIA_TKO_10ng	P39721	1.64893257510013e-28	81497.79	77203.76	79206.13	78679.99	78707.24	82519.57	74195.66	84600.55	85319.14	79501.56	87064.75	1
20200314_Exploris_RSLC9_Waters_CC_DIA_TKO_10ng	P39726	4.52251325371514e-34	121663.65	111987.29	132041.6	106058.19	124607.66	108992.32	123975.16	132213.08	124983.87	127436.61	130027.35	2
20200314_Exploris_RSLC9_Waters_CC_DIA_TKO_10ng	P39727	9.2937416167861e-05	12279.57	10620.93	12287.09	11338.49	12881.45	10748.11	13741.86	11783.74	12358.15	13114.51	14690.25	1
20200314_Exploris_RSLC9_Waters_CC_DIA_TKO_10ng	P39729	6.58756578715431e-12	91358.09	76257.37	87803.08	85784.97	91874.92	89149.05	88447.26	88718.58	95749.55	87985.91	80977.83	1
20200314_Exploris_RSLC9_Waters_CC_DIA_TKO_10ng	P39730	8.6238816961579e-42	406932.35	390233.57	452923.78	376244.75	420614.37	414973.66	413337.69	447175.43	468196.71	465806.7	494092.22	6
20200314_Exploris_RSLC9_Waters_CC_DIA_TKO_10ng	P39926	3.48280495878232e-05	107117.29	99413.55	116274.28	102153.87	110593.13	105378.25	103011.11	114497.15	111880.2	114091.74	114029.5	2
20200314_Exploris_RSLC9_Waters_CC_DIA_TKO_10ng	P39929	9.07297864406016e-36	220599.253	210779.306	235074.068	235562.393	233583.865	251733.858	221342.19	254537.646	247230.965	245722.855	242669.63	4
20200314_Exploris_RSLC9_Waters_CC_DIA_TKO_10ng	P39931	5.56208426190785e-47	96348.37	93163.96	105180.92	105507.48	108175.37	108436.63	97465.55	114227.02	108393.05	103579.34	110741.06	2
20200314_Exploris_RSLC9_Waters_CC_DIA_TKO_10ng	P39935	1.96960377571665e-42	447231.07	428958.61	480857.11	423528.21	445138.02	473828.73	446363.57	500806.09	492918.51	466101.52	484017.58	9
20200314_Exploris_RSLC9_Waters_CC_DIA_TKO_10ng	P39940	9.2937416167861e-05	558148.03	530667.07	595325.87	529636.72	571321.04	586328.35	561733.67	637947.25	620955.56	624281.07	679369.02	6
20200314_Exploris_RSLC9_Waters_CC_DIA_TKO_10ng	P39954	1.61397066507809e-52	829799.57	826625.76	916349.9	716281.79	735454.29	755856.34	717954.24	786769.27	790837.13	775225.46	799519.56	8
20200314_Exploris_RSLC9_Waters_CC_DIA_TKO_10ng	P39958	3.25777086336472e-47	294521.91	284301.62	311806.61	272475.4	268310.84	277909.62	271927.74	307166.16	290945.81	296181.4	311684.97	3
20200314_Exploris_RSLC9_Waters_CC_DIA_TKO_10ng	P39960	1.39281300027945e-41	44388.91	43165.93	49775.86	44719.28	46370.4	47927.35	44398.86	55939.71	50751.22	50292.38	55791.17	1
20200314_Exploris_RSLC9_Waters_CC_DIA_TKO_10ng	P39966	9.2937416167861e-05	33772.48	35004.12	40893.51	34635.09	40101.09	45795.05	35727.57	49416.52	46828.88	41534.23	43558.43	1
20200314_Exploris_RSLC9_Waters_CC_DIA_TKO_10ng	P39968	1.30645308057407e-40	76168.24	76119.57	83995.68	84157.48	84223.87	90849.37	88913.13	99758.96	94468.02	80656.72	85496.29	2
20200314_Exploris_RSLC9_Waters_CC_DIA_TKO_10ng	P39976	1.04994677370507e-43	215824.57	206261.567	226560.71	194178.394	221727.813	217524.98	215716.385	225113.041	219984.448	204833.636	222128.338	3
20200314_Exploris_RSLC9_Waters_CC_DIA_TKO_10ng	P39990	7.28576146996178e-20	620780	601913.9	672009.6	584560.8	629638.3	651556.7	565150.1	690815.7	657341.3	658569.2	668330.5	3
20200314_Exploris_RSLC9_Waters_CC_DIA_TKO_10ng	P40005	7.54597304405242e-08	334786.68	319179.83	357906.12	361490.48	406964.72	394279.16	369710.47	412571.52	409549.8	344585.15	350669.7	4
20200314_Exploris_RSLC9_Waters_CC_DIA_TKO_10ng	P40016	9.2937416167861e-05	440533.81	400206.84	486104.66	397718.2	454459.03	462553.71	376358.97	455063.41	438681.61	468980.25	478544.78	2
20200314_Exploris_RSLC9_Waters_CC_DIA_TKO_10ng	P40019	1.20654388656556e-55	178331.024	163377.573	191676.878	192357.185	197732.676	202583.639	170255.587	204394.038	186565.58	173323.119	191608.413	2
20200314_Exploris_RSLC9_Waters_CC_DIA_TKO_10ng	P40024	2.57382711547859e-49	366336.96	352221.71	384949.97	365335.35	382822.95	398637.77	369311.48	402265.16	391274.05	401793.95	415417.39	7
20200314_Exploris_RSLC9_Waters_CC_DIA_TKO_10ng	P40029	3.01320105867152e-08	126531.2	122063.1	139773	122576.5	133698	133950.8	121617.4	147529.5	131324.5	130177.2	148961.8	1
20200314_Exploris_RSLC9_Waters_CC_DIA_TKO_10ng	P40032	9.2937416167861e-05	79973.419	82662.998	86001.214	79344.695	86660.286	81628.19	83394.064	93364.372	88743.071	90595.169	89430.302	2
20200314_Exploris_RSLC9_Waters_CC_DIA_TKO_10ng	P40037	4.36786896121264e-58	302283.86	296360.28	339701.62	341346.2	367887.08	362393.18	363666.02	398072.38	385426.8	376498.2	386200.29	3
20200314_Exploris_RSLC9_Waters_CC_DIA_TKO_10ng	P40040	4.87184226926849e-14	43518.21	44602.73	52687.88	41440.94	44220.13	45027.54	45804.75	50041.95	47257.93	47404.19	49922.85	1
20200314_Exploris_RSLC9_Waters_CC_DIA_TKO_10ng	P40043	1.00404449101899e-41	63999.49	59414.46	74386.45	70198.74	82878.81	84966.46	48259.52	58829.8	58674.76	51412.97	58112.77	1
20200314_Exploris_RSLC9_Waters_CC_DIA_TKO_10ng	P40047	1.31574200657416e-41	90366.06	78959.14	89336.28	89831.2	89095.35	90149.93	84822.98	97346.66	88813.99	88847.5	86333.67	2
20200314_Exploris_RSLC9_Waters_CC_DIA_TKO_10ng	P40055	3.29686127669011e-07	26189.13	22896.45	27441.98	29030.22	26795.21	30290.63	24558.1	29449.65	29612.18	29510.78	26362.22	1
20200314_Exploris_RSLC9_Waters_CC_DIA_TKO_10ng	P40069	8.28036692834962e-58	193625.31	190738.57	198253.16	205737.46	203746.7	198749.79	204782.51	221535.44	206715.99	206325.86	218267.03	5
20200314_Exploris_RSLC9_Waters_CC_DIA_TKO_10ng	P40070	7.5018983063415e-05	139427.84	146618.7	157126.57	145132.65	159924.76	153114.13	134885.16	145751.9	154558.73	154057.19	151210.59	2
20200314_Exploris_RSLC9_Waters_CC_DIA_TKO_10ng	P40075	4.70370722042821e-40	496491.761	453633.146	526499.231	447516.228	500152.842	503065.234	467114.848	539006.526	522647.241	528571.018	586096.18	5
20200314_Exploris_RSLC9_Waters_CC_DIA_TKO_10ng	P40093	2.19961902642893e-39	155720.97	151509.63	181814.65	163623.73	179482.49	177509.46	173447.13	176444.58	193378.17	181288.35	187792.7	2
20200314_Exploris_RSLC9_Waters_CC_DIA_TKO_10ng	P40106	6.43954606009614e-68	390255.42	366926.84	413485.52	416706.55	465054.78	457389.81	421191.15	449554.14	457984.91	444913.9	434486.88	3
20200314_Exploris_RSLC9_Waters_CC_DIA_TKO_10ng	P40150	3.10646320552145e-75	561374.1	536131	618021	614531.9	637611.4	696905.4	653288.7	735057.9	728275.5	780952.2	797876.3	2
20200314_Exploris_RSLC9_Waters_CC_DIA_TKO_10ng	P40154	7.87859789517273e-09	23209.18	20160.5	24932.18	22323.97	23596.27	21567.47	20655.52	19554.88	22637.74	18339.41	20050.96	1
20200314_Exploris_RSLC9_Waters_CC_DIA_TKO_10ng	P40159	0.00221507878193637	9876.435	8966.341	10895.32	9181.423	10579.46	10988.05	9904.931	9513.705	12133.44	10594.83	10777.04	1
20200314_Exploris_RSLC9_Waters_CC_DIA_TKO_10ng	P40165	0.000583163263112568	25951.69	26810.73	32764.74	26653.23	30512.84	31435.43	28677.97	36836.15	28594.9	29424.87	31399.36	1
20200314_Exploris_RSLC9_Waters_CC_DIA_TKO_10ng	P40185	2.02621708776997e-61	1372400.65	1274438.33	1501310.62	1455713.9	1520956.57	1603479.78	1465049.49	1721321.83	1632371.24	1534642.07	1576645.43	7
20200314_Exploris_RSLC9_Waters_CC_DIA_TKO_10ng	P40202	6.52507460243094e-05	224104.78	218199.48	256606.887	238778.711	250963.12	265127.943	223495.387	277486.68	260636.11	242423.237	254570.114	3
20200314_Exploris_RSLC9_Waters_CC_DIA_TKO_10ng	P40204	2.11093425639538e-39	10550.22	8921.079	10368.03	9555.049	9492.979	13228.29	9820.657	9746.016	10775.46	8664.48	11015.21	1
20200314_Exploris_RSLC9_Waters_CC_DIA_TKO_10ng	P40212;Q12690	1.44732898434032e-62	1450399.5	1391797.19	1562489.48	1753328.91	1778683.54	1850272.58	1699343.28	1832540.92	1788308.74	1574004.81	1584092.03	7
20200314_Exploris_RSLC9_Waters_CC_DIA_TKO_10ng	P40215	9.2937416167861e-05	109708.57	110733.88	126876.33	117197.16	117523.74	116461.47	109360.74	114590.93	115883.93	117911.73	123132.91	2
20200314_Exploris_RSLC9_Waters_CC_DIA_TKO_10ng	P40217	3.4162931099085e-51	488045.48	448980.71	532714.81	472510.07	517260.03	537346.2	470724.66	563499.62	545584.68	496152.04	529978.95	4
20200314_Exploris_RSLC9_Waters_CC_DIA_TKO_10ng	P40302	8.8459653072649e-52	332496.23	318947.76	359587.71	376767.56	397322.32	414282.04	359562.46	405082.73	411469.08	346657.58	347888.82	2
20200314_Exploris_RSLC9_Waters_CC_DIA_TKO_10ng	P40303	1.70931492364007e-39	54958.22	53146.09	60211.28	51333.05	52751.27	60823.61	55894.38	60668.82	59637.41	54941.76	55204.21	1
20200314_Exploris_RSLC9_Waters_CC_DIA_TKO_10ng	P40312	3.87923973735386e-09	219587.99	205583.74	230855.75	223268.4	220482.24	231325.71	218207.44	238350.69	228568.42	235009.15	227234.7	2
20200314_Exploris_RSLC9_Waters_CC_DIA_TKO_10ng	P40319	2.73583908774775e-35	143345.6	141822.3	160208.8	122275.6	142635.2	130197.7	132790.9	154593.3	144289.7	160843.6	164112.2	1
20200314_Exploris_RSLC9_Waters_CC_DIA_TKO_10ng	P40357	4.53304996982328e-41	34606.414	30213.018	33971.065	32345.986	35871.489	34743.201	31750.07	37706.44	36728.668	31771.026	36023.14	2
20200314_Exploris_RSLC9_Waters_CC_DIA_TKO_10ng	P40413	2.84602190702215e-44	284841.61	269411.8	312410.06	252244.23	272593.13	274129.23	267400.02	301998.29	300638.88	294423.59	308676.44	3
20200314_Exploris_RSLC9_Waters_CC_DIA_TKO_10ng	P40414	1.1490929767625e-49	830088.75	771479.96	893690.13	819164.06	908367.31	901696.85	797386.32	910302.02	872320.34	931716.86	969371.06	7
20200314_Exploris_RSLC9_Waters_CC_DIA_TKO_10ng	P40422	1.31935965854338e-47	103183.31	102012.45	105598.73	112888.74	115061.83	120331.29	111598.9	115017.04	116355.45	107714.86	103479.15	2
20200314_Exploris_RSLC9_Waters_CC_DIA_TKO_10ng	P40452	9.2937416167861e-05	195082.3	174948.3	217012.1	151991.9	180430.6	182568.3	159862.8	193680.5	177520.7	195178.9	206948.7	1
20200314_Exploris_RSLC9_Waters_CC_DIA_TKO_10ng	P40471	9.34871535158887e-31	59852.55	59506.66	66545.84	52775.18	65075.69	61825.11	61399.83	64681.04	66108.09	56513.05	61996.15	1
20200314_Exploris_RSLC9_Waters_CC_DIA_TKO_10ng	P40477	8.76425413968689e-35	6264.518	6230.356	5966.338	7076.396	8277.729	7458.838	8093.249	8567.372	5690.515	6074.501	6379.296	1
20200314_Exploris_RSLC9_Waters_CC_DIA_TKO_10ng	P40482	4.69649741434311e-53	162298.96	153172.48	169381.31	151881.13	157284.73	182084.54	156491.84	177924.12	170489.83	154059.84	164230.34	3
20200314_Exploris_RSLC9_Waters_CC_DIA_TKO_10ng	P40495	1.33166712550496e-72	817990.32	758962.15	913337.57	849478.21	888884.44	954144.62	839300.84	991536.49	938404.76	886353.69	924661.69	8
20200314_Exploris_RSLC9_Waters_CC_DIA_TKO_10ng	P40510	3.54881626190827e-69	336004.91	328726.46	347103.02	335018.96	355272.28	353518.35	335461.73	365085.73	357611.32	362964.27	363432.3	5
20200314_Exploris_RSLC9_Waters_CC_DIA_TKO_10ng	P40513	0.00374098093238083	77739.75	71123.68	85316.66	78791.1	80660.94	83101.9	82245.05	90953.02	88353.42	85535.87	93297.3	1
20200314_Exploris_RSLC9_Waters_CC_DIA_TKO_10ng	P40517	9.2937416167861e-05	153571.2	145062.5	156508.5	131683.7	160289.6	162705.9	140569.1	165855.7	156368	130921.1	138671.4	1
20200314_Exploris_RSLC9_Waters_CC_DIA_TKO_10ng	P40518	5.71025522673219e-35	35681.85	39125.81	40406.41	41326.77	42941.61	42655.18	46005.37	50410.05	44133.19	40495.38	42231.3	2
20200314_Exploris_RSLC9_Waters_CC_DIA_TKO_10ng	P40525;P87262	2.82581295076831e-64	2055563.43	1972874.45	2233767.66	1974954.42	2167160.85	2323329.21	2088408.91	2457910.38	2459039.22	2387315.3	2536767.15	4
20200314_Exploris_RSLC9_Waters_CC_DIA_TKO_10ng	P40531	1.20745211573466e-75	778050.06	727414.69	842640.61	741437.91	785421.5	832879.75	751779.14	861840.01	847890.28	856901.77	893004.37	7
20200314_Exploris_RSLC9_Waters_CC_DIA_TKO_10ng	P40548	0.0041199218124604	43290.25	39693.47	47132.88	36698.04	40535.46	42642.71	35902.59	42820.18	46415.26	35746.59	45327.25	1
20200314_Exploris_RSLC9_Waters_CC_DIA_TKO_10ng	P40564	1.63632714813126e-22	30564.36	26872.42	30944.02	25920.99	29697.79	27299.29	31094.39	27896.49	27488.03	25982.36	26090.6	1
20200314_Exploris_RSLC9_Waters_CC_DIA_TKO_10ng	P40581	3.26868111353471e-40	137689.549	142475.375	155215.98	137254.56	138781.06	150443.32	134103.738	161834.419	143995.727	141771.997	149060.993	2
20200314_Exploris_RSLC9_Waters_CC_DIA_TKO_10ng	P40825	2.25311522616054e-81	2520631.51	2358842.36	2709865.81	2379710.9	2594242.83	2621299.11	2519997.76	2699723.59	2749692.17	2709028.84	2800817.23	20
20200314_Exploris_RSLC9_Waters_CC_DIA_TKO_10ng	P40893	9.2937416167861e-05	17743.47	15229.7	17695.72	18378.02	20496.89	18052.28	18347.24	20396.36	18972.42	17361.38	16666.14	1
20200314_Exploris_RSLC9_Waters_CC_DIA_TKO_10ng	P40958	9.39873722711863e-05	13746.66	14381.78	15616.01	14634.69	14598.84	15065.97	12822.53	14557.18	16617.25	12235.71	13336.2	1
20200314_Exploris_RSLC9_Waters_CC_DIA_TKO_10ng	P40961	5.47231098544352e-38	120649.6	113732.39	132598.5	117301.91	124297.54	123070.24	115068.83	115237.52	117521.18	104979.32	106485.58	3
20200314_Exploris_RSLC9_Waters_CC_DIA_TKO_10ng	P40970	0.00596662619204543	25625.04	24461.61	26478.93	21578.7	23488.79	22318.14	20898.04	27706.97	21491.07	23421.33	28001.94	1
20200314_Exploris_RSLC9_Waters_CC_DIA_TKO_10ng	P40989	4.52718666551429e-48	205673.03	199250.46	221525.56	209958.87	212040.26	214466.35	201327.28	216720.21	233999.63	202527.62	208530.54	2
20200314_Exploris_RSLC9_Waters_CC_DIA_TKO_10ng	P41056	3.22763143711734e-52	64011.17	64474.58	72557.49	71115.59	74868.42	73981.18	71642.82	79375.95	72912.21	72701.42	78402.51	1
20200314_Exploris_RSLC9_Waters_CC_DIA_TKO_10ng	P41057	1.99619069946692e-62	1076977	1070929	1175818	1541214	1662468	1844937	1606907	1894174	1830600	1216953	1303452	1
20200314_Exploris_RSLC9_Waters_CC_DIA_TKO_10ng	P41058	4.15299419455287e-68	1716338.44	1608310.45	1838692.82	2404853.72	2567697.46	2725299.73	2453915.19	2657197.48	2716958.14	1778148.64	1729691.31	3
20200314_Exploris_RSLC9_Waters_CC_DIA_TKO_10ng	P41277	1.08811206381429e-78	2168246.37	2030789.63	2287606.94	2016969.08	2201745.91	2361398.34	2102703.28	2417431.96	2405190.36	2475859.67	2652461.76	8
20200314_Exploris_RSLC9_Waters_CC_DIA_TKO_10ng	P41338	5.77154211591311e-55	450800.43	429146.82	493220.75	454880.01	468965.38	496337.75	453630.6	504671.29	487933.05	442174.1	473167.41	6
20200314_Exploris_RSLC9_Waters_CC_DIA_TKO_10ng	P41543	2.0562936375861e-06	245523.6	235567.69	279833.5	238516.61	265771.4	269049	252229.3	285692	276280	259277.7	284282.2	2
20200314_Exploris_RSLC9_Waters_CC_DIA_TKO_10ng	P41805	6.74761174796253e-90	1294225.54	1206431.16	1382505.375	1266627.109	1449613.54	1581389.121	1350191.318	1569635.314	1493787.304	1366093.827	1563023.103	4
20200314_Exploris_RSLC9_Waters_CC_DIA_TKO_10ng	P41807	8.83881926461791e-66	363678.26	344684.64	381288.34	354728.82	363934.07	355742.63	362878.03	394278.83	377388.2	356303.36	362835.11	6
20200314_Exploris_RSLC9_Waters_CC_DIA_TKO_10ng	P41810	3.41352295335644e-48	829915.37	771562.65	912959.21	816058.7	892672.74	914639.65	868258.8	972370.51	992723.16	894833.13	948202.35	6
20200314_Exploris_RSLC9_Waters_CC_DIA_TKO_10ng	P41811	7.78499353981023e-40	898701.823	873781.143	979946.426	958052.058	1003180.821	1061395.094	936067.346	1029362.63	1062258.401	905797.09	918301.917	7
20200314_Exploris_RSLC9_Waters_CC_DIA_TKO_10ng	P41818	4.92659344020092e-59	513979.95	482210.28	565765.67	516230.87	563466.25	576046.26	534830.09	557490.18	583497.38	541949.88	531373.2	4
20200314_Exploris_RSLC9_Waters_CC_DIA_TKO_10ng	P41835	1.18623090581094e-50	208912.22	207306.12	231968.06	209454.69	211206.18	228520.27	218548.68	232836.98	225125.81	236702.28	237309.79	3
20200314_Exploris_RSLC9_Waters_CC_DIA_TKO_10ng	P41896	0.000434758285064222	48389.18	39005.86	47663.79	44175.29	45934.32	46548.75	42737.86	45792.89	44433.29	45129	45906.4	1
20200314_Exploris_RSLC9_Waters_CC_DIA_TKO_10ng	P41911	9.2937416167861e-05	73958.97	70871.16	74658.15	66762	70275.58	68996.18	66665.02	73698.83	72935.87	79789.83	75828.47	1
20200314_Exploris_RSLC9_Waters_CC_DIA_TKO_10ng	P41920	1.93806726477445e-43	139169.09	141775.75	155299.11	158179.62	158802.52	168601.26	153738.36	172727.35	155168.73	146484.53	141570.5	1
20200314_Exploris_RSLC9_Waters_CC_DIA_TKO_10ng	P41921	1.44879663097853e-48	166521.82	170776.86	185632.94	176218.03	185263.52	197541.157	164469.667	195474.71	189240.69	176176.43	199759.48	3
20200314_Exploris_RSLC9_Waters_CC_DIA_TKO_10ng	P41940	3.73810247196093e-66	2157785.55	1937480.45	2281051.24	1819525.13	1947827.88	2155682.6	1816370.96	2260941.28	2281019.26	2298672.4	2527524.94	10
20200314_Exploris_RSLC9_Waters_CC_DIA_TKO_10ng	P42883;P43534	1.07156338661859e-50	231348.6	226196	255944.1	253578	273063.1	264601.2	261636.2	262422.3	270864.1	329729.7	334818	2
20200314_Exploris_RSLC9_Waters_CC_DIA_TKO_10ng	P42938	7.71432163476982e-05	127215.7	118215.8	127296.3	108044.9	113908.9	124976.7	110630.4	134085.3	121156.4	116967.9	121219.5	1
20200314_Exploris_RSLC9_Waters_CC_DIA_TKO_10ng	P42940	3.81727553297947e-09	94251.1	96612.01	108786.59	91903.07	103023.63	102498.67	87946.62	95364.01	100842.75	108480.27	101112.83	2
20200314_Exploris_RSLC9_Waters_CC_DIA_TKO_10ng	P42943	0.00724202031268704	5835.521	6400.707	5815.331	7205.556	7347.534	6573.073	6432.885	6051.981	6726.35	6106.194	5879.094	1
20200314_Exploris_RSLC9_Waters_CC_DIA_TKO_10ng	P42949	9.2937416167861e-05	43976.13	46926.817	45095.299	43164.99	45512.442	47346.039	41521.09	53112.935	46821.296	42165.581	48748.698	2
20200314_Exploris_RSLC9_Waters_CC_DIA_TKO_10ng	P43535	2.19908064817128e-46	439643.38	435085.33	476231.02	428984.57	477830.97	501137.84	434128.35	509390.95	485623.61	481316.71	513623.39	6
20200314_Exploris_RSLC9_Waters_CC_DIA_TKO_10ng	P43545;P53824	3.87331741443279e-44	1885889.32	1823800.2	2068863.8	2390156.45	2607491.59	2789904.92	2490586	2852596.7	2812048.79	2092332.42	2198479.86	7
20200314_Exploris_RSLC9_Waters_CC_DIA_TKO_10ng	P43555	1.88232920111997e-37	230802.6	223533.23	253888.73	223125.82	248968.53	240953	247389.79	269794.29	270544.99	290691.96	285673.9	3
20200314_Exploris_RSLC9_Waters_CC_DIA_TKO_10ng	P43569	3.73182932029476e-07	50249.43	49142.18	52430.86	50966.87	56394	55641.45	57207.33	62422.93	70051.46	62418.64	64935.91	1
20200314_Exploris_RSLC9_Waters_CC_DIA_TKO_10ng	P43582	4.7547560564634e-42	75246.078	73044.123	84312.01	78645.632	75598.256	81251.537	97996.69	99046.32	89888.87	89209.7	90144.44	2
20200314_Exploris_RSLC9_Waters_CC_DIA_TKO_10ng	P43585	3.6441901249405e-39	396310.88	363604.78	430437.81	368654.723	382326.33	369906.51	340987.67	381654.17	354297.85	398861.183	422701.47	6
20200314_Exploris_RSLC9_Waters_CC_DIA_TKO_10ng	P43588	1.31931557615044e-42	129062.09	127170.5	141496.6	136853.1	142543.06	150522.03	135399.67	148086.93	147719.93	143999.44	152260.64	3
20200314_Exploris_RSLC9_Waters_CC_DIA_TKO_10ng	P43590	2.09977874898431e-35	148935.51	139786.7	159951.39	147695.99	153986.12	160322.55	146937.21	163029.8	164986.98	147143.44	163396.06	3
20200314_Exploris_RSLC9_Waters_CC_DIA_TKO_10ng	P43593	1.64180651908315e-28	60913.8	63077.03	64510.36	68142.8	67577.05	69728.09	67054.03	66797.88	67098.44	64258.16	63626.62	1
20200314_Exploris_RSLC9_Waters_CC_DIA_TKO_10ng	P43597	0.000670486936022702	144592.92	147298.02	168431.58	145305.01	166088.83	158688.07	165117.2	174691.86	165145.14	151071.84	161504.26	3
20200314_Exploris_RSLC9_Waters_CC_DIA_TKO_10ng	P43603	1.65584968902277e-38	126325.674	120105.496	141828.983	135835.958	142637.031	151450.888	135655.827	149897.994	146515.444	123367.329	133246.018	3
20200314_Exploris_RSLC9_Waters_CC_DIA_TKO_10ng	P43609	1.15744301936136e-37	242864.57	225949.14	252933.92	240030.97	248387.53	247162.86	246741.72	261384.19	262640.56	260055.93	269127.72	5
20200314_Exploris_RSLC9_Waters_CC_DIA_TKO_10ng	P43612	0.00227095975004868	27653.13	28366.26	30688.6	27479.71	28241.91	30743.79	24274.82	30796.16	28636.56	18315.71	21216.84	1
20200314_Exploris_RSLC9_Waters_CC_DIA_TKO_10ng	P43616	2.57360214802463e-79	400484.36	373367.62	430991.39	386111.55	429674.02	432662.38	384078.8	451475.58	433007.56	388628.89	419047.34	5
20200314_Exploris_RSLC9_Waters_CC_DIA_TKO_10ng	P43619	5.07985391766491e-60	100561.82	90157.25	103748.79	90429.38	93797.03	98688.87	85051.08	100003.51	89345.32	91684.37	92300.02	2
20200314_Exploris_RSLC9_Waters_CC_DIA_TKO_10ng	P43621	1.14615924778952e-48	252706.38	236340.55	258531.76	226725.56	242230.09	256834.07	234447.89	272582.39	258678.52	240653.11	270831.95	3
20200314_Exploris_RSLC9_Waters_CC_DIA_TKO_10ng	P43639	9.2937416167861e-05	199552.37	199914.95	214692.26	181365.87	182304.23	185340.57	180049.84	205799.25	204123.79	219096.69	237523.1	2
20200314_Exploris_RSLC9_Waters_CC_DIA_TKO_10ng	P45978	3.87998497898823e-13	109837.4	105702.8	121472.2	107094.1	116296	112519.5	107179	114625.4	114077.6	121784.1	116892.8	1
20200314_Exploris_RSLC9_Waters_CC_DIA_TKO_10ng	P46367	1.10946173753146e-52	570663.15	553282.49	610283.96	523335.74	537170.97	566729.84	516712.78	567149.66	538514.24	534456.71	544229.95	6
20200314_Exploris_RSLC9_Waters_CC_DIA_TKO_10ng	P46654	1.27727638854963e-44	78505.2	68535.24	81135.45	84275.95	101066.1	93843.61	93975.15	94961.03	103830.2	91322.73	91898.44	1
20200314_Exploris_RSLC9_Waters_CC_DIA_TKO_10ng	P46655	5.28883522218081e-64	1431888.72	1368813.216	1552230.048	1446136.165	1506843.644	1562657.441	1498028.903	1630899.64	1589395.64	1477203.104	1586588.545	15
20200314_Exploris_RSLC9_Waters_CC_DIA_TKO_10ng	P46669	1.0002387070523e-37	171801.03	168508.73	200498.9	189954.42	191600.42	191154.84	201281.11	198006.21	195604.02	193205.72	187211.22	3
20200314_Exploris_RSLC9_Waters_CC_DIA_TKO_10ng	P46672	8.80811653688282e-45	621869.98	601696.08	669748.37	619739.79	694964.4	667513.73	612764.19	652391.52	680157.8	622341.18	634540.97	5
20200314_Exploris_RSLC9_Waters_CC_DIA_TKO_10ng	P46680	3.56977610199102e-38	745262.36	725345.59	810667.79	711754.46	785357.48	821536.23	729021	834391.28	841243.23	810731.03	867620.02	6
20200314_Exploris_RSLC9_Waters_CC_DIA_TKO_10ng	P46681	1.05319573162202e-44	28835.44	27533.69	31639.86	31466.33	31279.95	32598.75	30480.94	30167.84	30337.18	25747.81	28506.1	1
20200314_Exploris_RSLC9_Waters_CC_DIA_TKO_10ng	P46682	9.2937416167861e-05	20707.56	20137.22	21670.02	19368.86	22278.48	22278.96	21090.34	20507.23	20973.04	22299.29	23309.87	1
20200314_Exploris_RSLC9_Waters_CC_DIA_TKO_10ng	P46971	3.72134613116987e-39	95747.8	91659.03	112637.41	88268.83	91465.06	86593.88	95145.33	95297.06	107527.02	94239.22	109226.92	2
20200314_Exploris_RSLC9_Waters_CC_DIA_TKO_10ng	P46982	9.2937416167861e-05	93845.83	94673.79	106833.6	100298.2	113200.6	103343.2	112736.3	116716.4	113998.8	108688.2	112272.5	1
20200314_Exploris_RSLC9_Waters_CC_DIA_TKO_10ng	P46988	9.2937416167861e-05	26330.87	25766.75	30220.99	27471.65	30566.26	32622	29513.13	31823.9	31830.36	28927.52	31035.92	1
20200314_Exploris_RSLC9_Waters_CC_DIA_TKO_10ng	P46990	1.81032647858227e-46	108390.3	106156.3	129247.9	122718.4	135693.3	130853.6	121097.6	132424.7	138653	137131	144678.1	1
20200314_Exploris_RSLC9_Waters_CC_DIA_TKO_10ng	P46992	2.02509556343678e-40	77200.83	75727.41	84409.23	76848.81	82976.04	91538.15	74985.99	84962.3	86765.09	79604.39	86099.14	2
20200314_Exploris_RSLC9_Waters_CC_DIA_TKO_10ng	P47001	2.36574920032503e-26	66454.05	71695.92	73946.14	88446.76	85927.48	94427.45	75541.09	83647.81	86688.84	67535.11	76576.3	1
20200314_Exploris_RSLC9_Waters_CC_DIA_TKO_10ng	P47008	0.00185280182809403	62754.57	60371.24	63063.09	58105.02	61992.62	59905.3	52452.46	62560.43	69409.94	59994.72	59333.35	1
20200314_Exploris_RSLC9_Waters_CC_DIA_TKO_10ng	P47017	9.15500007369876e-06	95030.69	100845.1	116703.6	109005.2	116832.2	113278.6	101544	103116.6	114161.6	106035.2	104567	1
20200314_Exploris_RSLC9_Waters_CC_DIA_TKO_10ng	P47018	0.000620682486074229	52904.9	50658.57	57846.68	46432.66	53122.39	53706.25	50811.51	52125.54	53986.65	52767.61	54587.37	2
20200314_Exploris_RSLC9_Waters_CC_DIA_TKO_10ng	P47039	2.70566342365813e-05	132568.77	125791.08	133795.13	134180.59	129460.52	136692.75	129437.56	146196.11	139334.91	130458.73	134577.55	2
20200314_Exploris_RSLC9_Waters_CC_DIA_TKO_10ng	P47047	1.04032454015014e-21	59573.97	54123.41	62174.52	60128.84	70334.65	63263.98	63944.93	64202.21	68737.33	64144.3	62143.98	1
20200314_Exploris_RSLC9_Waters_CC_DIA_TKO_10ng	P47068	1.71946085155051e-53	772102.315	745204.747	840036.94	758799.69	818320.28	865582.55	766487.53	874326.31	853496.68	803986.05	845127.77	12
20200314_Exploris_RSLC9_Waters_CC_DIA_TKO_10ng	P47075	1.86351087845448e-51	882661.92	828135.98	978668.71	843125.56	901157.85	932083.72	872262.49	963709.1	977921.44	954351.12	1016128.19	10
20200314_Exploris_RSLC9_Waters_CC_DIA_TKO_10ng	P47079	1.98216696685795e-45	221157.761	204973.1	237064.88	221757.26	225720.2	236726.247	212683.91	255639.072	238830.97	247828.17	249149.41	6
20200314_Exploris_RSLC9_Waters_CC_DIA_TKO_10ng	P47089	9.2937416167861e-05	46404.42	46655.43	55745.01	45342.61	48106.14	46050.45	48525.4	50073.42	50590.83	44651.96	49345.26	1
20200314_Exploris_RSLC9_Waters_CC_DIA_TKO_10ng	P47096	7.71377579797816e-20	62659.63	57909.14	66984.29	68789.7	73344.63	78850.78	65642.49	72766.27	72413.53	74190.45	78172.17	1
20200314_Exploris_RSLC9_Waters_CC_DIA_TKO_10ng	P47117	1.10882742365716e-40	251144	254763.18	282890.9	276243.76	293376.56	304157.19	258699.73	297373.79	285194.96	244920.13	238940.54	3
20200314_Exploris_RSLC9_Waters_CC_DIA_TKO_10ng	P47119	4.96570382042348e-54	279419.68	272745.06	307300.99	293070.07	304765.43	303661.63	304552.95	313065.74	313617.63	305588.58	324952.48	3
20200314_Exploris_RSLC9_Waters_CC_DIA_TKO_10ng	P47120	1.60041143574045e-40	849157.65	812190.82	949464.71	1014664.14	1066116.98	1151126	995162.62	1156462.91	1124148.76	949658.78	1033606.59	5
20200314_Exploris_RSLC9_Waters_CC_DIA_TKO_10ng	P47143	2.48904864114877e-51	596452.97	564544.87	652787.14	824190.77	890603.09	937570.43	735070.27	787876.72	774814.69	646924.53	669532.34	6
20200314_Exploris_RSLC9_Waters_CC_DIA_TKO_10ng	P47160	3.46148838784846e-24	401882.99	377394.38	437845.69	359792.99	381131.13	413693.33	357536.62	417762.39	396360.24	378816.174	396756.66	6
20200314_Exploris_RSLC9_Waters_CC_DIA_TKO_10ng	P47165	1.43015562469911e-35	149241.65	149674.42	150230.23	143776.97	149438.21	150529.02	147308.06	150664.16	154145.95	149814.43	154903.9	2
20200314_Exploris_RSLC9_Waters_CC_DIA_TKO_10ng	P47173	3.63095974759042e-48	595961.8	555510.9	636034.61	704113.1	732737.48	801776.53	704358.14	824465.78	778754.19	641052.32	656404.41	2
20200314_Exploris_RSLC9_Waters_CC_DIA_TKO_10ng	P47176	3.02034320963282e-49	294252.65	285281.7	325763.46	262801.6	285408.39	294890.4	280282.71	310624.26	305985.74	305647.93	318928.22	5
20200314_Exploris_RSLC9_Waters_CC_DIA_TKO_10ng	P47771;P54114	3.80853067805117e-09	144077.53	134340.02	155025.78	136327.45	154716.09	153364.53	140802.33	148132.94	153285.66	138539.28	143747.72	2
20200314_Exploris_RSLC9_Waters_CC_DIA_TKO_10ng	P47912	1.20213596404587e-42	280680.98	275746.87	304496.77	265024.7	290848.61	289944.47	268789.19	301437.22	291312.39	290417.38	303670	4
20200314_Exploris_RSLC9_Waters_CC_DIA_TKO_10ng	P48015	3.25011072269935e-63	483347.93	451757.19	515276.08	399660.07	422657.6	428992.12	376028.67	441324.31	428960.64	404038.41	429722.89	4
20200314_Exploris_RSLC9_Waters_CC_DIA_TKO_10ng	P48164	8.09956889613442e-75	2455196.41	2208792.66	2581547.95	2426424.77	2558532.26	2716390.95	2355859.37	2860068.89	2715042.67	2584333.38	2671274.32	8
20200314_Exploris_RSLC9_Waters_CC_DIA_TKO_10ng	P48363	0.00208454896750459	41733.27	36885.69	40035.57	34389.86	38057.1	37228.75	33196.89	42354.74	38798.18	40192.52	41347.52	1
20200314_Exploris_RSLC9_Waters_CC_DIA_TKO_10ng	P48570	2.76557339747875e-54	451306.91	443436.71	522686.71	465036.15	492336.08	499662.95	479264.2	528652.19	500565.91	489635.8	523305.95	6
20200314_Exploris_RSLC9_Waters_CC_DIA_TKO_10ng	P48589	1.12977260916351e-52	451379	431388.3	508873.7	419512.93	449866	469628.1	418187.4	491880.9	465252.9	380162.43	401983.55	2
20200314_Exploris_RSLC9_Waters_CC_DIA_TKO_10ng	P48606	2.82011107379789e-42	510188.04	449295.631	533185.9	543724.8	576191.59	606138.12	526548.974	646805.98	596792.24	579440.025	622598.16	4
20200314_Exploris_RSLC9_Waters_CC_DIA_TKO_10ng	P48836	5.73368738073832e-49	512007.49	466381.43	552825.1	704395.64	709735.95	752630.8	754512.29	866315.99	838674.02	571460.76	572674.31	3
20200314_Exploris_RSLC9_Waters_CC_DIA_TKO_10ng	P48837	4.07092325379569e-05	83059.23	77133.36	91874.11	84642.46	91607.19	92013.3	88221.38	100185.41	96604.32	88020.98	87694.62	2
20200314_Exploris_RSLC9_Waters_CC_DIA_TKO_10ng	P49017	0.00050718502312859	54066.8	50934.96	61705.43	68121.5	77970.52	79127.8	73045.52	70702.16	76374.69	74499.97	77868.41	1
20200314_Exploris_RSLC9_Waters_CC_DIA_TKO_10ng	P49089	1.86229973655558e-57	1389242.63	1248911.1	1485626.75	1294561.17	1462224.3	1506921.35	1299241.92	1494972.77	1500627.34	1189119.41	1219120.35	7
20200314_Exploris_RSLC9_Waters_CC_DIA_TKO_10ng	P49090	4.51142560490426e-42	125166.17	114359.67	130181.1	125958.64	134336.13	132477.68	124292.96	136074.14	131048.8	131369.53	136077.03	3
20200314_Exploris_RSLC9_Waters_CC_DIA_TKO_10ng	P49095	3.68704706334702e-46	379152.91	370390.2	406084.9	304786.98	345265.16	333966.63	316527.11	345007.12	361185.54	332382.94	345692.06	3
20200314_Exploris_RSLC9_Waters_CC_DIA_TKO_10ng	P49166	1.24408463622299e-41	148179.25	144378.3	163672.92	145666.27	160012.76	169952.67	154147.97	169395.62	157156.75	185465.03	194143.39	1
20200314_Exploris_RSLC9_Waters_CC_DIA_TKO_10ng	P49167	1.07596770865483e-87	442936.2	438109.2	480505.99	452099.67	482086.05	468602.85	437225.61	462200.06	477657.07	490493.99	523909.92	3
20200314_Exploris_RSLC9_Waters_CC_DIA_TKO_10ng	P49334	1.41871331958147e-40	80821.66	80508.16	95628.71	82746.2	81880.48	92893.37	75651.92	91844.63	88828.98	77782.22	81848.38	1
20200314_Exploris_RSLC9_Waters_CC_DIA_TKO_10ng	P49367	9.2937416167861e-05	66887.09	69256.27	76998.99	77322.36	80810.58	81616.98	73659.89	86131.27	78336.55	73779.8	77387.35	1
20200314_Exploris_RSLC9_Waters_CC_DIA_TKO_10ng	P49435	7.07567914497093e-35	80058.3	80720.71	80943.86	86887.36	96764.98	90907.84	86630.23	86697.76	96372.24	88915.67	94941.53	1
20200314_Exploris_RSLC9_Waters_CC_DIA_TKO_10ng	P49573	4.24982628194088e-26	99306.09	103560.2	118325.05	107338.76	118307.48	114074.66	114684.28	128413.66	126616.83	117901.31	127898.34	2
20200314_Exploris_RSLC9_Waters_CC_DIA_TKO_10ng	P49626	6.36683430392002e-76	142813.3	122884.2	160452.8	112129.4	125142	132134.7	124206	149463.3	145660.8	138806.5	150739.7	1
20200314_Exploris_RSLC9_Waters_CC_DIA_TKO_10ng	P49687	0.000127078748414231	11732.23	10343.55	13421.91	11251.88	11549.06	12708.74	13247.91	13371.56	14979.47	12236.89	10687.04	1
20200314_Exploris_RSLC9_Waters_CC_DIA_TKO_10ng	P49723	2.52430344508855e-54	797650.14	726863.12	857204.39	701598.06	767560.56	820986.9	726643.15	860900.05	879566.98	845520.42	871584.19	4
20200314_Exploris_RSLC9_Waters_CC_DIA_TKO_10ng	P49954	1.09649041741242e-41	84838.15	81623.53	96858.61	79280.39	81714.12	77274.02	80538.48	93780.8	86005.68	83801.29	90091.68	2
20200314_Exploris_RSLC9_Waters_CC_DIA_TKO_10ng	P50085	4.75741718086564e-07	42222.445	41689.535	50381.664	42090.338	46530.539	45409.103	47160.286	44305.131	51263.533	44657.506	47113.195	2
20200314_Exploris_RSLC9_Waters_CC_DIA_TKO_10ng	P50086	1.72849439252827e-23	191293.02	175884.19	206786.43	178524.14	192855.04	209861.58	173644.37	201654.95	200186.44	194517.71	198413.37	2
20200314_Exploris_RSLC9_Waters_CC_DIA_TKO_10ng	P50087	4.20174287431839e-14	42267.17	41960.62	48924.55	43986.8	39813.48	42908.64	38821.11	47947.14	44208.43	39517.93	43802.6	1
20200314_Exploris_RSLC9_Waters_CC_DIA_TKO_10ng	P50094	9.2937416167861e-05	36694.32	36645.87	42609.09	32488.01	36734.94	35174.9	32515.5	37306.19	37859.3	39477.82	39091.26	1
20200314_Exploris_RSLC9_Waters_CC_DIA_TKO_10ng	P50095	2.85512629199519e-60	600636.391	585265.066	630292.22	578570.09	602650.73	639482.107	585733.418	631198.472	633050.15	603939.494	608638.675	8
20200314_Exploris_RSLC9_Waters_CC_DIA_TKO_10ng	P50106	9.2937416167861e-05	47282.18	46096.72	50398.71	56596.45	53190.72	61150.63	56572.16	59707.8	57168.29	43466.69	45947.23	1
20200314_Exploris_RSLC9_Waters_CC_DIA_TKO_10ng	P50109	9.2937416167861e-05	151739.16	148186.81	159979.19	138872.87	158289.95	159869.86	143031.82	161065.23	164493.68	148828.93	165591.21	4
20200314_Exploris_RSLC9_Waters_CC_DIA_TKO_10ng	P51402	9.2937416167861e-05	122384.44	117147.76	122127.56	126289.33	137421.23	125739.01	125107.73	129807.84	145223.18	135793.8	147355.21	2
20200314_Exploris_RSLC9_Waters_CC_DIA_TKO_10ng	P51601	1.68447337191124e-32	75714.96	74390.48	82365.25	68199.55	77346.52	71396.23	75542.85	74754.54	80769.65	73860.44	76091.36	1
20200314_Exploris_RSLC9_Waters_CC_DIA_TKO_10ng	P51998	4.1944732023192e-05	39982.23	35462.04	47885.28	38412.94	46157.11	44224.04	41471.77	46006.08	45930.54	40407	44260.63	1
20200314_Exploris_RSLC9_Waters_CC_DIA_TKO_10ng	P52286	4.6627763079043e-47	144744.38	150019.67	153906.11	151076.97	157444.42	155013.5	152275.27	153020.48	159547.38	152169.15	150366.62	2
20200314_Exploris_RSLC9_Waters_CC_DIA_TKO_10ng	P52489	0.00907819617155654	56045.861	50286.469	55621.82	48915.66	52618.011	54692.715	47054.28	52257.75	51667.112	43192.363	49378.33	2
20200314_Exploris_RSLC9_Waters_CC_DIA_TKO_10ng	P52490	9.9932373436389e-36	57359.83	57019.11	71831.62	65438.15	68781.02	67772.51	67762.13	71863.38	70253.37	65154.85	64823.77	1
20200314_Exploris_RSLC9_Waters_CC_DIA_TKO_10ng	P52893	9.28338685606482e-19	84059.33	78448.07	89369.26	82038.85	81085.67	80857.62	80849.55	88654.5	83334.2	86711.22	85623.38	1
20200314_Exploris_RSLC9_Waters_CC_DIA_TKO_10ng	P52910	6.07053810674084e-77	510614.59	491660.92	539620.82	510026.62	540802.38	587635.08	514724.98	604522.72	587703.39	508873.54	560460.3	6
20200314_Exploris_RSLC9_Waters_CC_DIA_TKO_10ng	P53008	9.2937416167861e-05	8890.527	9580.018	10531.33	12636.73	10667.46	8596.934	10348.25	10155.17	8972.007	9365.59	11053.96	1
20200314_Exploris_RSLC9_Waters_CC_DIA_TKO_10ng	P53011	0.0031580750189763	211789.8	195073.5	234032.2	226775.3	259722	262477.2	233801.6	277635.8	276052	238314.7	256945.9	1
20200314_Exploris_RSLC9_Waters_CC_DIA_TKO_10ng	P53043	9.2937416167861e-05	14165.16	16464.97	13935.67	13368.67	13573.19	14645.21	13534.23	12629.95	11026.3	12950.05	10192.94	1
20200314_Exploris_RSLC9_Waters_CC_DIA_TKO_10ng	P53090	2.49489121031166e-67	665334.72	631516.81	712369.2	643056.79	698068.12	710339.18	644980.19	716772.81	700669.97	671784.22	716575.72	8
20200314_Exploris_RSLC9_Waters_CC_DIA_TKO_10ng	P53111	1.99242096547066e-52	166779.17	163744.5	178084.53	161393.7	179084.25	176106.94	161479.36	184915.09	172641.15	163675.51	166443.24	2
20200314_Exploris_RSLC9_Waters_CC_DIA_TKO_10ng	P53114	2.19358435679496e-44	65529.73	59374.41	70607.2	53653.13	58068.13	58934.63	57415.94	59846.18	65484.65	68627.63	75508.72	1
20200314_Exploris_RSLC9_Waters_CC_DIA_TKO_10ng	P53131	0.00032115939348214	264879.7	237797.1	283909.7	285281.8	338101.6	345401	316200.1	367156.4	383485.4	316818.3	314200.8	1
20200314_Exploris_RSLC9_Waters_CC_DIA_TKO_10ng	P53137	0.000475486657379698	2703.904	3836.9	3748.386	2623.092	3172.102	4056.081	2847.483	3307.441	3334.928	3278.61	2570.086	1
20200314_Exploris_RSLC9_Waters_CC_DIA_TKO_10ng	P53141	4.68233244587475e-53	539551.51	525218.86	592759.78	540831.13	584183.42	609800.27	572497.15	658672.15	648544.46	677498.85	713422.84	6
20200314_Exploris_RSLC9_Waters_CC_DIA_TKO_10ng	P53145	9.2937416167861e-05	116576.38	112175.82	130481	106425.02	114488.42	125682.91	100849.25	123843.28	123213.85	116264.21	121372.51	2
20200314_Exploris_RSLC9_Waters_CC_DIA_TKO_10ng	P53163	0.00600634200626898	86608.23	82565.27	95131.67	87623.8	95318.22	91605.8	88868.7	98932.77	100820.2	94525.2	100365.5	1
20200314_Exploris_RSLC9_Waters_CC_DIA_TKO_10ng	P53173	0.000616078008613789	42842.669	43373.412	47222.72	42443.877	45863.945	49673.91	47126.166	56838.8	50219.371	45642.904	45321.326	1
20200314_Exploris_RSLC9_Waters_CC_DIA_TKO_10ng	P53184	3.58030061045272e-52	351807.34	332043.173	381561.69	365112.237	373334.067	389154.267	352451.784	401564.402	384776.269	309915.144	324066.76	5
20200314_Exploris_RSLC9_Waters_CC_DIA_TKO_10ng	P53199	0.000233824253331937	104840.8	101381.1	109429.2	99578.55	109791.5	120871.7	112981.4	127347.8	128670.1	120499.2	119108	1
20200314_Exploris_RSLC9_Waters_CC_DIA_TKO_10ng	P53206	0.00436437697158572	66191.79	63900.21	73009.84	72300.55	74619.11	72570.52	70805.52	76265.13	79058.48	81237.19	78907.48	1
20200314_Exploris_RSLC9_Waters_CC_DIA_TKO_10ng	P53210	1.70397275671084e-35	111902.6	104756	118573.4	98010.02	107852.4	106879.4	108775.1	124801.3	110407	115246.7	124191.2	1
20200314_Exploris_RSLC9_Waters_CC_DIA_TKO_10ng	P53235	8.84378203305033e-45	175950.01	166914.49	179503.64	160003.72	180514.73	174121.62	166933.16	173498.89	187979.21	176036.05	192074.24	2
20200314_Exploris_RSLC9_Waters_CC_DIA_TKO_10ng	P53250	9.2937416167861e-05	26472.77	26381.27	30217.35	27330.63	28788.62	29637.21	29084.91	29565.95	29372.85	28617.03	30350.79	1
20200314_Exploris_RSLC9_Waters_CC_DIA_TKO_10ng	P53252	3.81295422051031e-68	247096.8	244204.56	269744.14	236762.75	272519.76	278892.04	241497.14	276189.95	269784.9	254861.12	279091.47	4
20200314_Exploris_RSLC9_Waters_CC_DIA_TKO_10ng	P53261	9.2937416167861e-05	79203.78	76442.95	81640.02	87961.34	86004.82	87335.5	87835.51	89519.17	95057.98	92512.62	90921.41	2
20200314_Exploris_RSLC9_Waters_CC_DIA_TKO_10ng	P53278	1.09986869079591e-39	254244	242321.67	285735.67	243419.05	266323.4	260220.45	255011.33	282778.4	283666.4	267656.78	278193.32	4
20200314_Exploris_RSLC9_Waters_CC_DIA_TKO_10ng	P53281	4.02762747902875e-42	150540.53	144502	156983.49	155041.32	169991.76	162146.54	158405.97	172690.06	168002.29	145978.82	155551.11	3
20200314_Exploris_RSLC9_Waters_CC_DIA_TKO_10ng	P53297	8.61299330137929e-40	274539.65	252529.79	299399.83	257157.37	288681.22	304704.14	252947.85	295441.68	293995.19	246091.54	276716.61	2
20200314_Exploris_RSLC9_Waters_CC_DIA_TKO_10ng	P53299	4.70403210007458e-38	366215.62	341762.79	401390.44	354606.64	378903.05	383729.69	365971.89	402511.65	379761.72	372946.82	362695.8	2
20200314_Exploris_RSLC9_Waters_CC_DIA_TKO_10ng	P53301	9.2937416167861e-05	104751.3	100209.1	112112.2	102742.7	122461.2	113561.1	103869.5	108228.2	110228.2	113467.4	115368.6	1
20200314_Exploris_RSLC9_Waters_CC_DIA_TKO_10ng	P53303	1.03712846698133e-40	159293.57	151564.97	178445.6	164012.11	172046.37	173891.73	164308.71	175422.65	187324.96	172707.25	178971.56	2
20200314_Exploris_RSLC9_Waters_CC_DIA_TKO_10ng	P53316	0.000119104167711515	43586.55	41822.26	49100.65	39721.03	47899.36	46036.29	45502.72	53756.74	45559.77	49930.78	51610.08	1
20200314_Exploris_RSLC9_Waters_CC_DIA_TKO_10ng	P53334	2.23671842155975e-56	140259.051	128946.844	153217.911	145698.717	145518.06	171857.377	136283.99	155122.571	152719.209	134081.843	139412.054	3
20200314_Exploris_RSLC9_Waters_CC_DIA_TKO_10ng	P53549	2.89573924476083e-56	233082.23	210032.64	241986.49	209213.27	229841.78	236410.64	228301.58	239284.24	243753.73	226465.26	248862.57	3
20200314_Exploris_RSLC9_Waters_CC_DIA_TKO_10ng	P53550	1.8472080749822e-35	26702.82	25913.79	26340.2	23470.91	31495.05	29968.86	29784.48	28443.43	27308.46	23342.71	25625.46	1
20200314_Exploris_RSLC9_Waters_CC_DIA_TKO_10ng	P53598	2.12273792626462e-42	482928.09	462328.05	526293.4	522559.73	535355.69	556859.69	486637.02	555724.26	549583.73	456010.44	485628.5	5
20200314_Exploris_RSLC9_Waters_CC_DIA_TKO_10ng	P53616	1.58428038382295e-17	147013.94	135971.04	152516.77	138632.72	155951.19	152821	149621.43	164149.44	150676.89	144466.5	153033.41	1
20200314_Exploris_RSLC9_Waters_CC_DIA_TKO_10ng	P53622	6.37051183525505e-49	585298.57	571005.65	644144.49	553268.69	574262.35	617238.35	549573.33	612728.03	618956.42	591023.75	626583.05	8
20200314_Exploris_RSLC9_Waters_CC_DIA_TKO_10ng	P53629	2.4147483648015e-33	60888.45	58736.96	64237.31	51352.58	64289.93	64610.14	60911.92	60992.37	57618.61	56421.93	59417.24	1
20200314_Exploris_RSLC9_Waters_CC_DIA_TKO_10ng	P53633	0.000117489182461367	16569.51	19587.53	15866.72	17770.38	19443.52	17779.4	17193.18	19215.49	17512.79	13384.96	18535.75	1
20200314_Exploris_RSLC9_Waters_CC_DIA_TKO_10ng	P53691	1.17097683722427e-53	1137334.85	1086178.53	1230635.1	1087057.04	1192689.27	1249105.19	1110275.43	1273135.98	1271943.85	1245559.69	1263115.63	7
20200314_Exploris_RSLC9_Waters_CC_DIA_TKO_10ng	P53721	1.36635088267905e-45	53909.05	48904.25	62848.09	55094.8	56615.8	54262.89	54227.95	65436.82	56516.33	55291.78	60602.71	1
20200314_Exploris_RSLC9_Waters_CC_DIA_TKO_10ng	P53723	1.44663474136831e-67	289069.26	298945.03	339065.43	316533.07	313119.29	315060.63	319244.17	321428.81	311455.72	318624.26	305782.68	3
20200314_Exploris_RSLC9_Waters_CC_DIA_TKO_10ng	P53731	7.13289560656717e-37	112636.84	112015.62	126631.95	109969.34	118185.42	117342.99	121069.57	123387.42	132890.51	124928.24	135731.02	2
20200314_Exploris_RSLC9_Waters_CC_DIA_TKO_10ng	P53743	9.2937416167861e-05	86176.23	78499.48	97469.47	85140.78	95651.2	91266.08	92146.39	96527.91	95813.1	83989.93	97934	1
20200314_Exploris_RSLC9_Waters_CC_DIA_TKO_10ng	P53834	1.34793004241518e-34	97056.86	97594.41	103258.4	98795.24	100403.6	107477.1	95969.92	114509.7	103654.5	115476	122563.6	1
20200314_Exploris_RSLC9_Waters_CC_DIA_TKO_10ng	P53849	1.10492862383754e-51	389423.063	372210.205	429948.797	515358.557	581241.76	626407.403	512346.874	635262.199	625136.395	483184.903	524905.001	2
20200314_Exploris_RSLC9_Waters_CC_DIA_TKO_10ng	P53852	1.58617360695699e-46	623701.7	569177.49	665602.71	589862.72	651479.61	675871.67	615538.63	700997.97	680761.53	653649.43	656402.96	6
20200314_Exploris_RSLC9_Waters_CC_DIA_TKO_10ng	P53860	2.72519958585506e-43	135802.42	131078.67	151523.22	134449.11	139914.03	144065.81	149485.66	148126.96	150898.94	152756.96	156114.97	2
20200314_Exploris_RSLC9_Waters_CC_DIA_TKO_10ng	P53885	5.92986015711268e-42	35334.2	39766.98	39247.18	55382.87	61546.29	61878.41	50717.02	57205.28	51866.58	61984.13	57802.05	1
20200314_Exploris_RSLC9_Waters_CC_DIA_TKO_10ng	P53890	9.40655955719322e-38	120884.4	110908.5	127457.6	115559.5	127128.8	132957.1	113179.7	137712.3	140385.7	131846.3	145625	1
20200314_Exploris_RSLC9_Waters_CC_DIA_TKO_10ng	P53900	9.79403759033821e-46	130986.56	139500.02	150404.88	146291.27	156570.19	149562.37	146760.07	161453.92	151619.23	154885.36	155076.74	2
20200314_Exploris_RSLC9_Waters_CC_DIA_TKO_10ng	P53912	2.04137816419349e-68	518298.57	486303.84	569113.7	481834.04	525509.58	531429.42	518379.62	559125.1	533831.41	505847.89	540621.41	3
20200314_Exploris_RSLC9_Waters_CC_DIA_TKO_10ng	P53914	9.2937416167861e-05	52263.732	48173.852	51491.034	44502.056	49635.269	48055.582	46661.331	48738.982	45069.018	56393.52	59053.844	2
20200314_Exploris_RSLC9_Waters_CC_DIA_TKO_10ng	P53946	9.2937416167861e-05	58715.57	56336.13	65683.9	71567.95	70130.97	73363.95	74784.65	77617.54	77195.52	67912.41	67688.59	1
20200314_Exploris_RSLC9_Waters_CC_DIA_TKO_10ng	P53981	2.79159623557771e-66	398820.17	365581.63	411718.08	371865.65	391706.95	410184.04	370878.22	421096.91	419157.58	423901.61	441199.63	4
20200314_Exploris_RSLC9_Waters_CC_DIA_TKO_10ng	P54113	1.68404215882696e-49	271428.864	257991.264	296807.931	274392.2	290862.185	299618.771	285127.527	305149.335	291945.146	282167.604	284958.693	4
20200314_Exploris_RSLC9_Waters_CC_DIA_TKO_10ng	P54115	8.24144240112e-60	2616725.57	2423215.47	2783061.26	2381456.9	2483088.89	2606650.38	2468095.37	2749988.89	2861909.92	3031665.31	3107921.67	14
20200314_Exploris_RSLC9_Waters_CC_DIA_TKO_10ng	P54783	8.15718499092857e-37	40105.36	40789.38	40229.45	41819.9	40515.44	41630.59	38111.32	45693.22	43442.32	36419.65	36798.29	2
20200314_Exploris_RSLC9_Waters_CC_DIA_TKO_10ng	P54837	1.0172334973066e-43	532260.3	487421.6	557289.6	500332.5	526321.1	556447.2	489323.97	549912.6	566911.3	556105.95	546519.34	2
20200314_Exploris_RSLC9_Waters_CC_DIA_TKO_10ng	P54838	5.45960014854489e-54	2390002.92	2281808.69	2445626.9	2347750.7	2504742.97	2541828.45	2386130.91	2697439.43	2658712.5	2515924.89	2642583.23	10
20200314_Exploris_RSLC9_Waters_CC_DIA_TKO_10ng	P54839	1.05617862499106e-57	481340.57	453012.93	518254.26	438366.96	462718.51	490693.9	453576.17	528722.64	509863.88	512715.17	558235.92	5
20200314_Exploris_RSLC9_Waters_CC_DIA_TKO_10ng	P54860	3.9802261528818e-41	139912.76	134148.6	150316.79	136996.42	144010.29	148271.77	133943.87	155724.95	152129.03	150609.56	151737.82	2
20200314_Exploris_RSLC9_Waters_CC_DIA_TKO_10ng	P54885	4.70349460677843e-49	671583.4	627628.61	704037.91	624365.48	673811.69	682507.64	629369.83	682765.55	705548.2	638941.05	678987.36	7
20200314_Exploris_RSLC9_Waters_CC_DIA_TKO_10ng	P60010	1.97928383259658e-69	1166600.5	1094407.24	1291640.53	1059539.78	1121419.96	1175709.17	1066270.94	1236259.18	1171208.48	1245775.19	1328670.13	5
20200314_Exploris_RSLC9_Waters_CC_DIA_TKO_10ng	P69771	2.35194973630596e-42	61611.65	58528.19	65802.3	60425.63	65356.66	65100.19	59336.18	64773.8	66112.5	62938.53	64505.22	1
20200314_Exploris_RSLC9_Waters_CC_DIA_TKO_10ng	P80210	1.61431307207414e-41	321066.378	309492.429	344853.296	284963.015	309304.494	313719.52	307313.805	343211.404	331417.858	324185.277	340516.949	5
20200314_Exploris_RSLC9_Waters_CC_DIA_TKO_10ng	P81450	1.74292781089343e-08	188356	184888.71	212941.08	206588.17	231462.98	236878.5	215932.52	234478.66	234174.95	204916.64	214004.78	3
20200314_Exploris_RSLC9_Waters_CC_DIA_TKO_10ng	P81451	0.000984420526399616	76138.87	77949.02	78037.84	75364.66	80676.52	80819.79	77377.84	82986.25	83830.2	76583.86	74994.02	1
20200314_Exploris_RSLC9_Waters_CC_DIA_TKO_10ng	P87108	1.85235096196004e-35	208703.97	185114.21	217782.08	235422.75	249982.43	276368.7	233595.8	268300.27	263851.59	240098.87	259779.47	1
20200314_Exploris_RSLC9_Waters_CC_DIA_TKO_10ng	Q00055	8.19827444457061e-42	386672.29	357204.59	415498.93	368748.98	392659.83	396004.41	404178.89	402395.02	421495.13	396697.54	394061.79	6
20200314_Exploris_RSLC9_Waters_CC_DIA_TKO_10ng	Q00711	8.10448528336407e-14	153122.31	144933.26	168657.56	146358.33	157628.15	158549.7	143638.48	155191	145559.04	138808.53	145780.89	3
20200314_Exploris_RSLC9_Waters_CC_DIA_TKO_10ng	Q00764	1.04712920192396e-48	487143.77	478807.53	521150.33	473093.17	493534.08	497250.19	444044.98	516244.85	511837.82	497418.11	502484.59	4
20200314_Exploris_RSLC9_Waters_CC_DIA_TKO_10ng	Q00955	6.93827530611441e-44	1279631.09	1223115.14	1422039.15	1300256.65	1374215.59	1410909.9	1327655.31	1518170.43	1446834.28	1467033.29	1564082.51	17
20200314_Exploris_RSLC9_Waters_CC_DIA_TKO_10ng	Q01080	0.000656953643163011	47085.62	55718.51	53303.08	49505.41	57224.46	54610.75	55649.42	55633.89	56573.52	54301.26	55309.68	1
20200314_Exploris_RSLC9_Waters_CC_DIA_TKO_10ng	Q01477	9.2937416167861e-05	106969.192	100886.896	105538.964	109810.37	115500.701	120808.798	108038.89	120880.599	115948.647	107755.72	113712.622	4
20200314_Exploris_RSLC9_Waters_CC_DIA_TKO_10ng	Q01532	1.60129207571839e-50	277085.12	272223.9	294222.75	235799.91	271042.6	262925.98	241364.36	299669.54	272002.05	272375.18	283242.61	3
20200314_Exploris_RSLC9_Waters_CC_DIA_TKO_10ng	Q01560	3.35253783813714e-67	386161.2	372830.92	434023.5	384009.17	416263.24	428955.19	388696.12	443858.64	416807.07	385596.97	408026.2	4
20200314_Exploris_RSLC9_Waters_CC_DIA_TKO_10ng	Q01662	2.16997045915128e-45	148907.51	147999.08	161163.03	132937.6	149094.41	156299.38	139804.25	162884.57	146812.28	151810.51	161015.88	2
20200314_Exploris_RSLC9_Waters_CC_DIA_TKO_10ng	Q01852	8.50622441166612e-42	174573.52	159349.42	192976.15	192272.98	218839.48	205835.69	195046.3	206560.34	208141.57	182729.98	175134.18	3
20200314_Exploris_RSLC9_Waters_CC_DIA_TKO_10ng	Q01855	3.90115341146038e-82	300050.3	271406.1	300659.3	272098.6	262596.7	279663.5	257812.7	308087.4	275226.6	279742	299910.8	1
20200314_Exploris_RSLC9_Waters_CC_DIA_TKO_10ng	Q01939	1.91386583172367e-40	715046.84	652161.26	747620.23	656795.58	738124.9	726776.12	711707.903	759082.75	786651.56	685824.52	675219.31	2
20200314_Exploris_RSLC9_Waters_CC_DIA_TKO_10ng	Q01976	2.83222081944632e-43	58127.61	55580.1	61414.62	56408.28	58680.46	54329.9	58864.57	61936.87	57366	55495.45	66115.82	2
20200314_Exploris_RSLC9_Waters_CC_DIA_TKO_10ng	Q02046	5.34114198410605e-56	167580.75	159426.39	185481.24	140482.26	173086.28	174212.74	155135.85	182412.42	192102.52	177576.55	213859.95	2
20200314_Exploris_RSLC9_Waters_CC_DIA_TKO_10ng	Q02199	1.02170758384698e-20	52358.68	45535.98	52741.14	48860.87	50999.96	52965.27	54341.78	57921.72	57059.03	52747.98	54066.7	1
20200314_Exploris_RSLC9_Waters_CC_DIA_TKO_10ng	Q02326	3.44637604274055e-55	136529.7	132762.9	152943.2	146263.5	146951.7	167735.6	142746.1	175676	174212.6	154279.4	174942.6	1
20200314_Exploris_RSLC9_Waters_CC_DIA_TKO_10ng	Q02455	0.00455458358617998	30302.52	29950.19	31976.46	33718.18	31757.29	33159.93	32149.16	30489.96	31946.61	28236.11	29701.91	2
20200314_Exploris_RSLC9_Waters_CC_DIA_TKO_10ng	Q02486	2.47512077069854e-55	495095.46	452493.56	515253.22	465047.82	512917.21	509594.69	454605.55	506772.68	522118.01	475512.98	487549.84	5
20200314_Exploris_RSLC9_Waters_CC_DIA_TKO_10ng	Q02642	3.50855521662032e-49	685299.1	637945.2	735716.2	750795.6	782617.7	869300.3	777081.5	863650	900528.6	786362.5	776928.7	1
20200314_Exploris_RSLC9_Waters_CC_DIA_TKO_10ng	Q02725	1.7211831916596e-58	523547.903	524062.765	587958.06	521977.633	567419.037	558858.705	550620.455	590998.398	582030.201	549066.542	593358.478	8
20200314_Exploris_RSLC9_Waters_CC_DIA_TKO_10ng	Q02776	1.4961396453435e-41	182252.21	169550.77	202761.78	175506.97	192584.36	191668.33	185196.73	202122.63	217686.48	201959.26	211659.08	2
20200314_Exploris_RSLC9_Waters_CC_DIA_TKO_10ng	Q02784	1.34653813248524e-55	79584.21	81700.05	89984.14	72308.18	84031.14	80733.51	84227.13	82114.45	85383.4	78526.76	79890.51	2
20200314_Exploris_RSLC9_Waters_CC_DIA_TKO_10ng	Q02785	3.5612068047025e-40	61500.79	63406.8	69664.64	62957.55	67535.68	64316.19	64463.3	64633.32	69241.52	69130.59	69155.32	2
20200314_Exploris_RSLC9_Waters_CC_DIA_TKO_10ng	Q02821	3.27564963140958e-38	192510	177288.3	220645.6	203043.6	213252.9	226353.3	190114.3	232677.1	217293.1	212791.7	211634.2	1
20200314_Exploris_RSLC9_Waters_CC_DIA_TKO_10ng	Q03048	3.12394263407316e-56	289126.49	284412.59	318456	298103.06	290940.43	330429.97	273593.36	313030.97	316216.6	273464.51	291899.36	4
20200314_Exploris_RSLC9_Waters_CC_DIA_TKO_10ng	Q03049	8.35130088566347e-05	155129.8	144687.7	165308.1	132407	138516.6	149269.3	128811.1	150138.3	161462.4	129288	142621.1	1
20200314_Exploris_RSLC9_Waters_CC_DIA_TKO_10ng	Q03103	9.2937416167861e-05	64690.35	61638.98	68092.13	62744.55	73213.33	72053.66	66743.23	79256.14	72980.98	63356.24	72183.75	1
20200314_Exploris_RSLC9_Waters_CC_DIA_TKO_10ng	Q03161	3.33607618179417e-52	486757.2	450593.93	565685.5	455426.32	494484.82	532983.47	457724.87	525931.55	511151	510366.87	567239.47	4
20200314_Exploris_RSLC9_Waters_CC_DIA_TKO_10ng	Q03195	0.000469957422901531	85474.43	86458.23	98568.41	89660.94	90549.42	102219	91832.28	98483.84	101941.4	98928.74	104235.3	1
20200314_Exploris_RSLC9_Waters_CC_DIA_TKO_10ng	Q03219	8.00636609790888e-07	65379.14	69522.63	72109.09	70886.53	75974.48	77932.12	72518.2	77488.55	80668.23	75388.63	70207.71	1
20200314_Exploris_RSLC9_Waters_CC_DIA_TKO_10ng	Q03323	0.000611675178373495	99212.01	89717.01	99324.06	103144	108893.9	113170.5	100375.4	119650.6	119615.6	91959.36	99826.01	1
20200314_Exploris_RSLC9_Waters_CC_DIA_TKO_10ng	Q03529	9.2937416167861e-05	14290.82	15651.52	13986.21	12587.3	17601.56	14779.16	13935.29	11426.09	16016.17	12624.99	16170.08	1
20200314_Exploris_RSLC9_Waters_CC_DIA_TKO_10ng	Q03532	5.21655822024075e-13	15528.93	14660.58	14638.55	15391.84	13502.25	15347.96	14749.48	18368.81	15072.8	14311.57	16332.87	1
20200314_Exploris_RSLC9_Waters_CC_DIA_TKO_10ng	Q03558	9.08991859664176e-79	1825915.54	1715459.97	1950069.05	1928389.17	1963300.57	2099664.09	1980431.74	2190588.76	2155371.65	1955498.96	2090019.78	11
20200314_Exploris_RSLC9_Waters_CC_DIA_TKO_10ng	Q03629	7.19146456608073e-53	176723.14	152607.39	181270.34	156286.01	166209.14	187289.86	167760.41	183523.17	188932.13	161786.62	169353.61	2
20200314_Exploris_RSLC9_Waters_CC_DIA_TKO_10ng	Q03640	1.48792149335054e-53	713915.1	681856.08	793591.43	715333.19	749460.09	774946.07	718605.26	807619.49	776356.57	770334.08	796012.2	11
20200314_Exploris_RSLC9_Waters_CC_DIA_TKO_10ng	Q03690	6.00706263673463e-45	1220189.171	1130625.879	1279202.62	1118278.69	1192434.801	1243412.715	1150283.24	1311130.89	1307221.912	1312355.633	1366420.7	11
20200314_Exploris_RSLC9_Waters_CC_DIA_TKO_10ng	Q03761	0.000553714609724978	4397.567	3756.762	4292.951	3724.786	2980.127	4208.683	3998.817	3111.303	4904.381	4509.353	2910.081	1
20200314_Exploris_RSLC9_Waters_CC_DIA_TKO_10ng	Q03768	2.59395376359723e-34	130377.04	123819.9	135294.01	114746.51	128512.63	126041.85	118214.87	136284.62	138629.84	137493.13	145534.78	2
20200314_Exploris_RSLC9_Waters_CC_DIA_TKO_10ng	Q03835	0.0053366452149142	48987.98	48630.19	56638.08	48823.88	53593.52	55464.28	52602.54	57484.94	54367.7	50777.4	54634.09	1
20200314_Exploris_RSLC9_Waters_CC_DIA_TKO_10ng	Q03862	0.00696222907454807	108081.5	98201.75	112014.6	93250.45	108307.3	98122.05	88089.27	93107.7	95654.56	84853.42	91662.26	1
20200314_Exploris_RSLC9_Waters_CC_DIA_TKO_10ng	Q03919	7.76436291188505e-40	91214.56	85599.4	100852.6	78990.68	85223.91	92380.66	84209.59	98191.36	94335.4	95767.72	104020.3	1
20200314_Exploris_RSLC9_Waters_CC_DIA_TKO_10ng	Q03940	1.70948876892501e-46	479439.81	469859.83	524759.6	528481.19	521128.72	541010.05	517656.04	565159.25	530751.62	491074.92	508329.31	4
20200314_Exploris_RSLC9_Waters_CC_DIA_TKO_10ng	Q03976	9.40907727828367e-05	39814.95	36441.38	41630.14	41450.75	38049.41	44266.79	40316.48	45132.73	42575	35631.44	41722.16	1
20200314_Exploris_RSLC9_Waters_CC_DIA_TKO_10ng	Q04062	7.46208942346291e-37	480316.51	460384.37	557216.39	513199.65	534513.43	562545.36	489735.69	568126.25	550690.06	564971.19	590276.5	3
20200314_Exploris_RSLC9_Waters_CC_DIA_TKO_10ng	Q04067	8.43584368478729e-36	21657.411	22197.656	21807.342	23964.645	25448.779	24118.571	20399.365	27058.768	25358.855	23667.335	25897.162	2
20200314_Exploris_RSLC9_Waters_CC_DIA_TKO_10ng	Q04120	1.13527617886214e-24	85165.82	80389.49	98985.46	88177.36	95589.22	97558.81	86409.49	99324.35	94178.6	83315.71	86986.69	2
20200314_Exploris_RSLC9_Waters_CC_DIA_TKO_10ng	Q04170	0.0078384829481605	45080.43	43423.38	48599.08	43177.17	37029.37	45040.73	39951.02	47873.31	40784.45	44265.41	46241.96	1
20200314_Exploris_RSLC9_Waters_CC_DIA_TKO_10ng	Q04175	9.2937416167861e-05	30509.81	32861.81	31416.81	28694.51	28238.83	32564.79	30131.16	33368.66	29529.58	35843.59	33898.65	2
20200314_Exploris_RSLC9_Waters_CC_DIA_TKO_10ng	Q04178	6.74235754269858e-70	72415.3	70549.28	82392.01	81171.37	77824.04	88702.88	79137.3	84374.78	81600.72	76594.8	85504.34	1
20200314_Exploris_RSLC9_Waters_CC_DIA_TKO_10ng	Q04182	7.51600668249755e-46	164249.81	169824.66	171383.68	156494.09	170184.11	161900.97	184960.99	194608.27	178406.05	198556.9	209020.38	3
20200314_Exploris_RSLC9_Waters_CC_DIA_TKO_10ng	Q04223	9.2937416167861e-05	49948.52	50093.25	55103.58	48770.39	49532.55	52995.06	48930.45	50000.39	56965.29	50032.21	59696.38	1
20200314_Exploris_RSLC9_Waters_CC_DIA_TKO_10ng	Q04225	9.2937416167861e-05	10565.98	10982.14	10891.13	10527.08	10592.62	11186.48	10301.51	11935.69	11987.95	10344.53	10997.29	1
20200314_Exploris_RSLC9_Waters_CC_DIA_TKO_10ng	Q04304	9.2937416167861e-05	51467.65	49690.59	56176.29	47247.57	49068.72	53313.1	48127.97	56191.46	49896.59	45668.57	47796.78	1
20200314_Exploris_RSLC9_Waters_CC_DIA_TKO_10ng	Q04305	0.000206442772585867	28428.03	31995.55	31356.36	27437.64	29606.32	27923.1	30362.94	32694.41	28795.48	26994.23	29615.74	1
20200314_Exploris_RSLC9_Waters_CC_DIA_TKO_10ng	Q04336	1.59079696970275e-15	112494.57	106966.31	130509.51	105624.52	120494.65	108532.08	107722.34	119768.28	119927.93	108240.39	103586.54	3
20200314_Exploris_RSLC9_Waters_CC_DIA_TKO_10ng	Q04338	1.70793210079401e-43	97717.93	93163.97	104454.7	108501.77	106045.89	102382.17	109561.86	114480.28	106727.63	109805.68	107009.13	3
20200314_Exploris_RSLC9_Waters_CC_DIA_TKO_10ng	Q04341	1.81153962229604e-12	147977.36	153456.03	167618.73	167518.09	175426.49	192082.75	168888.75	182861.41	170068.24	159418.89	173174.87	2
20200314_Exploris_RSLC9_Waters_CC_DIA_TKO_10ng	Q04344	4.33517696372831e-45	72927.43	71302.7	75787.79	83102.12	87938.05	92556.08	78679.62	85349.67	88427.58	75581.71	82623.9	2
20200314_Exploris_RSLC9_Waters_CC_DIA_TKO_10ng	Q04371	2.75364247000286e-47	257969.49	247275.63	275803.53	251109.47	305818.66	279775.34	271981.26	287057.07	288597.81	253815.59	269748.07	3
20200314_Exploris_RSLC9_Waters_CC_DIA_TKO_10ng	Q04409	4.90531111376923e-68	497847.07	472225.62	526970.85	457415.16	518053.22	501216.12	494044.62	541049.81	519001.85	499703.83	522584.24	5
20200314_Exploris_RSLC9_Waters_CC_DIA_TKO_10ng	Q04439	6.99746774582256e-05	102035.85	90937.34	105846.84	102354.19	105236.04	99301.56	105449.51	97985.35	101040.51	103536.98	107182.34	2
20200314_Exploris_RSLC9_Waters_CC_DIA_TKO_10ng	Q04603	9.2937416167861e-05	48351.99	45225.21	47582.54	44128.98	45203.53	49044.75	48456.75	48225.27	50578.07	45916.59	45257.01	1
20200314_Exploris_RSLC9_Waters_CC_DIA_TKO_10ng	Q04636	2.13808033328125e-36	24630.224	27119.902	25547.735	26580.243	31821.138	27997.706	30287.689	28254.919	27573.569	24041.893	25378.132	1
20200314_Exploris_RSLC9_Waters_CC_DIA_TKO_10ng	Q04697	7.52202370614452e-37	48725.09	45366.83	49056.28	47827.24	53783.6	53630.8	45933.82	57377.71	54106.61	54805.85	50431.52	1
20200314_Exploris_RSLC9_Waters_CC_DIA_TKO_10ng	Q04739	1.66533652303453e-44	236241.96	221577.41	245814.16	233928.74	263844.25	267998.02	249141.46	283703.35	286413.42	253656.99	271470.02	3
20200314_Exploris_RSLC9_Waters_CC_DIA_TKO_10ng	Q04773	0.000114952658608089	15034.15	14776.71	18731.98	15804.75	15314.9	18175.06	16852.84	16911.48	17542.99	17297.78	17811.25	1
20200314_Exploris_RSLC9_Waters_CC_DIA_TKO_10ng	Q04792	0.000416313250684611	61895.96	63760.69	70022.23	68615.5	59376.75	66270.47	63850.89	68083.8	67558.71	59208.18	64951.73	1
20200314_Exploris_RSLC9_Waters_CC_DIA_TKO_10ng	Q04869	5.44429512936542e-54	438648.2	409141.8	501542.22	410829.32	436479.93	448578.02	425352.73	487674.19	459439.22	460522.31	514210.6	3
20200314_Exploris_RSLC9_Waters_CC_DIA_TKO_10ng	Q04894	1.38759946200863e-51	472145.87	433294.85	498689.41	474223.31	509360.03	526332.1	466644.12	534276.69	529435.35	489473.34	513022.78	4
20200314_Exploris_RSLC9_Waters_CC_DIA_TKO_10ng	Q04924	9.2937416167861e-05	47951.24	44309.61	52762.47	51144.43	52513.46	55699.98	47770.61	48539.06	50855.76	48644.56	53665.97	1
20200314_Exploris_RSLC9_Waters_CC_DIA_TKO_10ng	Q04947	1.83459600856462e-51	1235122.8	1160840.44	1347032.41	1178831.64	1276755.05	1337939.7	1218866.11	1421016.38	1424371.04	1463179.23	1553394.41	5
20200314_Exploris_RSLC9_Waters_CC_DIA_TKO_10ng	Q05016	2.21033517261862e-25	159719.18	161853.09	172001.8	163409.04	171870.28	176813.91	158851.64	171202.37	174612.55	158792.25	161522.57	2
20200314_Exploris_RSLC9_Waters_CC_DIA_TKO_10ng	Q05022	8.08708906494557e-34	NA	NA	NA	NA	NA	NA	NA	NA	NA	NA	NA	3
20200314_Exploris_RSLC9_Waters_CC_DIA_TKO_10ng	Q05029	9.99917128110109e-05	8955.114	10916.63	11084.86	10295.55	9191.7	10052.1	10676.38	10380.14	8642.087	12105.86	11509.8	1
20200314_Exploris_RSLC9_Waters_CC_DIA_TKO_10ng	Q05050	8.54591688968722e-39	812531.14	801382.67	908419.82	884515.75	953301.69	1007623.34	932666.16	1018586.71	1010371.66	948546.75	951513.54	5
20200314_Exploris_RSLC9_Waters_CC_DIA_TKO_10ng	Q05123	1.70026703101426e-49	131665.13	125155.49	138583.28	124786.62	134903.66	141261.46	123776.13	143274.89	143129.56	133403.47	130389.75	2
20200314_Exploris_RSLC9_Waters_CC_DIA_TKO_10ng	Q05166	0.00168825157036319	28090.73	23343.04	27795.44	27022.59	29541.9	30143.12	26561.74	31234.02	29581.61	27010.5	28016.32	1
20200314_Exploris_RSLC9_Waters_CC_DIA_TKO_10ng	Q05359	1.05315650067443e-24	168263.67	176118.48	193152.46	169424.48	177901.38	180718.43	173923.13	179390.51	189073.87	202560.89	204857.96	3
20200314_Exploris_RSLC9_Waters_CC_DIA_TKO_10ng	Q05506	3.59199937234402e-61	2167488.002	1929594	2343235.36	1937680.72	2068161.145	2205058.63	2023208.99	2356098.7	2366364.02	2465414.201	2554563.48	12
20200314_Exploris_RSLC9_Waters_CC_DIA_TKO_10ng	Q05515	5.14346047496331e-05	71792.38	72755.05	78684.98	79144.91	77018.58	86395.23	75278.45	83796.02	84341.8	85005.31	91574.28	1
20200314_Exploris_RSLC9_Waters_CC_DIA_TKO_10ng	Q05584	5.72865569924661e-05	47717.69	47036.93	48870.33	47726.424	58043.72	54181.62	53468.74	52460.76	57373.15	51520.426	56553.12	2
20200314_Exploris_RSLC9_Waters_CC_DIA_TKO_10ng	Q05775	8.38594350788039e-41	251579.89	241759.95	266549.09	241560.46	265533.42	281611.74	249129.16	301149.68	287563.06	247010.12	276640.17	3
20200314_Exploris_RSLC9_Waters_CC_DIA_TKO_10ng	Q05785	3.87306700966539e-31	199385.4	179502.09	205514.71	190335.37	216340.9	205919.96	197105.2	215982.11	222937.13	221026.98	213683.22	4
20200314_Exploris_RSLC9_Waters_CC_DIA_TKO_10ng	Q05905	2.01355076011928e-58	1716536.37	1653046.61	1905051.83	1631394.12	1718699.44	1801225.83	1614459.67	1832856.06	1792195.85	1928954.43	1978566.43	4
20200314_Exploris_RSLC9_Waters_CC_DIA_TKO_10ng	Q05911	7.59360430962226e-57	826621.38	751108.24	876878.9	682862.63	790216.8	784488.13	723479.76	796996.59	817323.16	767130.93	816764.65	6
20200314_Exploris_RSLC9_Waters_CC_DIA_TKO_10ng	Q05933	3.00959236056304e-30	25108.33	26255.33	28801.55	23999.52	27482.21	29191.06	28695.04	28872.93	32314.05	26281.7	30104.31	1
20200314_Exploris_RSLC9_Waters_CC_DIA_TKO_10ng	Q05942	9.31959518662416e-05	164718.5	154483.1	185783.2	153651.8	159995.8	167419.4	167581	177186.2	171606.2	172119.9	183151.6	1
20200314_Exploris_RSLC9_Waters_CC_DIA_TKO_10ng	Q05979	9.2937416167861e-05	142306.34	142197.83	152098.89	132787.66	152923.19	148423.24	141280.42	149009.09	148973.52	140620.8	151270.82	3
20200314_Exploris_RSLC9_Waters_CC_DIA_TKO_10ng	Q05998;Q08579	0.000493815324013008	6263.597	7908.687	6960.615	6105.755	7060.311	7863.036	7072.713	8983.518	7742.953	9862.454	9490.666	1
20200314_Exploris_RSLC9_Waters_CC_DIA_TKO_10ng	Q06103	9.2937416167861e-05	207472.1	199986.2	220550.2	182207.5	187504.7	214862.2	191214.3	219447.9	210770	239833.9	245789.3	1
20200314_Exploris_RSLC9_Waters_CC_DIA_TKO_10ng	Q06142	2.73006788166322e-38	31419.347	33918.782	36960.45	28853.566	32331.612	32177.003	33029.767	32767.565	35590.18	37311.119	43109.082	2
20200314_Exploris_RSLC9_Waters_CC_DIA_TKO_10ng	Q06146	6.12933679315286e-54	641084.65	589524.05	688403.38	621521.94	650832.41	686437.31	599905.06	686268.95	683358.03	608036.54	623476.48	3
20200314_Exploris_RSLC9_Waters_CC_DIA_TKO_10ng	Q06151	9.2937416167861e-05	79077.13	71704	81104	61435.51	78774.1	79022.98	64633.52	75992.63	71300.61	61300.89	62385.53	1
20200314_Exploris_RSLC9_Waters_CC_DIA_TKO_10ng	Q06177	9.2937416167861e-05	79077.13	71704	81104	61435.51	78774.1	79022.98	64633.52	75992.63	71300.61	61300.89	62385.53	1
20200314_Exploris_RSLC9_Waters_CC_DIA_TKO_10ng	Q06205	9.2937416167861e-05	121446.53	122660.51	139821.55	132219.72	130687.93	131848.24	131484.15	141554.26	139732.22	136534.3	131415.93	2
20200314_Exploris_RSLC9_Waters_CC_DIA_TKO_10ng	Q06252	3.51508951966832e-51	554277.12	515308.48	589278.54	573987.44	632640.85	675580.3	564041.37	650806.18	635417.4	698122.16	729270.3	3
20200314_Exploris_RSLC9_Waters_CC_DIA_TKO_10ng	Q06287	1.23685778629369e-46	62232.84	68037.65	70528.89	64891.09	63281	68078.18	66985.52	74109.94	71452.2	67963.54	71536.69	1
20200314_Exploris_RSLC9_Waters_CC_DIA_TKO_10ng	Q06338	4.86954185957059e-15	19645.79	24560.71	24898.38	23597.29	22381.37	23697.13	22246.1	23948.44	24101.39	24158.74	22943.18	1
20200314_Exploris_RSLC9_Waters_CC_DIA_TKO_10ng	Q06385	1.47642122821197e-23	178879.21	154505.26	178677.58	161540.22	186416.32	169033.9	176308.24	177398.23	183810.92	172707.56	173781.43	1
20200314_Exploris_RSLC9_Waters_CC_DIA_TKO_10ng	Q06405	0.00245485317045514	62022.09	62990.14	73825.8	65142.39	71574.76	73381.17	52851.63	54481.13	53391.73	49053.59	48746.1	1
20200314_Exploris_RSLC9_Waters_CC_DIA_TKO_10ng	Q06440	9.16165107452061e-12	304007.15	297559.97	332275.88	316791.42	343101.13	322592.38	319374.25	352316.5	343606.96	314278.58	335272.34	5
20200314_Exploris_RSLC9_Waters_CC_DIA_TKO_10ng	Q06449	0.000127497537581175	69691.35	75666.43	77787.91	86563.43	71422.99	84779.43	76768.74	83675.75	80674.63	84430.98	79639.51	1
20200314_Exploris_RSLC9_Waters_CC_DIA_TKO_10ng	Q06494	4.24564201741063e-34	46131.36	40563.5	50166.38	39883.34	40817.04	38911.95	40766.34	42937.11	39988.83	43230.7	46018.84	1
20200314_Exploris_RSLC9_Waters_CC_DIA_TKO_10ng	Q06523	1.2101823517619e-36	74917.77	69641.05	75440.61	77150.97	74649.3	83214.12	76815.961	79613.36	79333.45	79211.86	74449.12	3
20200314_Exploris_RSLC9_Waters_CC_DIA_TKO_10ng	Q06538	9.2937416167861e-05	55018.41	52900.92	61195.14	58345.13	56061.24	53354.48	61095.85	54257.28	63756.24	55679.32	60194.91	1
20200314_Exploris_RSLC9_Waters_CC_DIA_TKO_10ng	Q06631	1.16990149280096e-08	136975.6	123241	141742.1	90438.19	114930.6	113177.6	89533.36	108911.7	107806.1	83700.91	89042.91	1
20200314_Exploris_RSLC9_Waters_CC_DIA_TKO_10ng	Q06685	9.2937416167861e-05	64749.44	67672.63	68612.84	60263.86	69547.48	73126.83	65681.56	75417.63	70250.84	64431.22	64240.47	1
20200314_Exploris_RSLC9_Waters_CC_DIA_TKO_10ng	Q07418	9.2937416167861e-05	62970.95	64819.95	70424.65	72460.79	69357.53	76866.47	68441.32	77203.91	74773.54	66907.25	73430.03	2
20200314_Exploris_RSLC9_Waters_CC_DIA_TKO_10ng	Q07451	5.70659238536544e-41	254582.92	248216.93	282490.9	245306.3	246414.93	263220.6	252494.23	271968.26	254936.7	260658.94	283249.55	3
20200314_Exploris_RSLC9_Waters_CC_DIA_TKO_10ng	Q07478	1.54212959004014e-56	815114.79	771844.4	859433.75	780155.27	836094.5	884185.2	786163.6	880241.17	899975.34	816272.94	883190.65	7
20200314_Exploris_RSLC9_Waters_CC_DIA_TKO_10ng	Q07505	4.99473835303364e-45	84734.51	79690.77	89518.25	80254.9	83097.13	87166.14	86698.16	96371.86	95666.31	89652.11	91606.94	3
20200314_Exploris_RSLC9_Waters_CC_DIA_TKO_10ng	Q07551	7.03431118287748e-55	968147.26	908124.56	1038516.9	903350.83	960270.64	997453.07	880275.43	1025975.7	1012819.99	955745.66	958703.1	5
20200314_Exploris_RSLC9_Waters_CC_DIA_TKO_10ng	Q07688	2.86768146922562e-49	186658.25	183099.9	201549.17	178454.64	195949.84	204504.83	166193.83	189006.97	189741.14	207185.81	208254.34	3
20200314_Exploris_RSLC9_Waters_CC_DIA_TKO_10ng	Q07807	0.000119366601407221	125776.47	126831.16	126968.52	110572.09	122070.91	128773.8	121591.35	141029.95	123917.75	128164.09	138613.61	2
20200314_Exploris_RSLC9_Waters_CC_DIA_TKO_10ng	Q07914	0.0019622595506315	16449.08	16746.88	15140.26	18395.58	16641.57	16444.35	17730.56	20965.68	18418.16	15350.43	16919.38	1
20200314_Exploris_RSLC9_Waters_CC_DIA_TKO_10ng	Q08179	5.02078901533526e-41	74038.42	78548.743	86675.62	68522.238	85716.206	80059.576	77669.792	81317.43	81702.979	76940.296	84091.38	2
20200314_Exploris_RSLC9_Waters_CC_DIA_TKO_10ng	Q08193	5.71936598863605e-49	654634.28	631574.58	709010.29	673499.78	698322.1	740118.69	659421.5	746865.9	705794.84	664638.17	678490.28	6
20200314_Exploris_RSLC9_Waters_CC_DIA_TKO_10ng	Q08220	9.01467926582471e-45	246333.58	231063.61	256314.73	240217.79	271389.66	254202.08	251590.02	274131.3	267865.44	251662.61	258449.05	3
20200314_Exploris_RSLC9_Waters_CC_DIA_TKO_10ng	Q08224	3.86700627649804e-44	847442.801	815531.085	916665.809	801963.869	851149.491	895881.84	843894.932	934259.975	922016.468	944208.605	994085.282	11
20200314_Exploris_RSLC9_Waters_CC_DIA_TKO_10ng	Q08235	5.47905070611341e-34	30713.67	30957.23	33477.25	32369.8	32667.65	37372.92	35732.08	34911.74	33958.37	34337.07	38626.71	1
20200314_Exploris_RSLC9_Waters_CC_DIA_TKO_10ng	Q08245	6.09966690356134e-60	1534613.2	1410318.5	1608713.1	1684327.1	1883767.5	2018912.9	1657528.4	1925397.7	1861601.1	1746845.2	1844712.2	3
20200314_Exploris_RSLC9_Waters_CC_DIA_TKO_10ng	Q08412	3.58855184211099e-42	250893.64	236507.56	271426.36	236768.85	263391.74	259217.63	253167.57	264651.93	268060.95	256201.42	253945.91	4
20200314_Exploris_RSLC9_Waters_CC_DIA_TKO_10ng	Q08421	0.00671783670600559	52294.28	51564.19	52518.39	50077.73	52741.09	47682.55	50911.4	52402.39	52941.34	56534.3	56776.08	2
20200314_Exploris_RSLC9_Waters_CC_DIA_TKO_10ng	Q08548	0.00168825157036319	6505.262	6911.233	6832.725	6333.892	5827.782	5403.892	5294.907	7680.731	6433.088	7317.315	9512.633	1
20200314_Exploris_RSLC9_Waters_CC_DIA_TKO_10ng	Q08561	0.00140458551627367	65631.95	57832.29	67087.34	65835.14	66542.52	68161.86	64517.08	81765.82	77772.52	68482.75	70542.63	1
20200314_Exploris_RSLC9_Waters_CC_DIA_TKO_10ng	Q08581	9.2937416167861e-05	72633.57	64001.27	75208.87	76297	84403.12	85066.09	84282.83	91986.91	101168.5	81432.66	87077.11	1
20200314_Exploris_RSLC9_Waters_CC_DIA_TKO_10ng	Q08641	3.38577354797177e-54	577004.53	538285.74	629126.35	521043.75	553266.65	572621.93	486048.69	564478.81	562132.37	566596.83	638164.27	4
20200314_Exploris_RSLC9_Waters_CC_DIA_TKO_10ng	Q08645	1.53022399070854e-43	116238	117439.2	123100	121254.5	137693.8	135560.7	126328.3	127708.5	134836.9	112467.7	117798	1
20200314_Exploris_RSLC9_Waters_CC_DIA_TKO_10ng	Q08647	9.2937416167861e-05	113751.26	109121.53	120253.19	131289.78	133901.83	143675.43	125455.91	143408.7	137914.52	128529.89	138705.03	2
20200314_Exploris_RSLC9_Waters_CC_DIA_TKO_10ng	Q08723	2.10099201949739e-09	230950.69	209392.75	246444.12	187178.63	208303.76	220030.32	204937.92	242364.25	212487.63	229368.34	254746.56	2
20200314_Exploris_RSLC9_Waters_CC_DIA_TKO_10ng	Q08742	9.04294845351608e-49	25680.48	25591.95	29346.21	25628.66	26290.78	26300.52	31752.2	34066.73	28619.49	29295.61	30030.57	1
20200314_Exploris_RSLC9_Waters_CC_DIA_TKO_10ng	Q08745	6.68472223167329e-67	387092.54	374520.63	441125.08	369282.59	405514.54	411493.18	392346.84	422830.29	423598.99	429267.31	442850.92	4
20200314_Exploris_RSLC9_Waters_CC_DIA_TKO_10ng	Q08773	0.000115279164651188	18253.95	20373.17	21130.22	20307.89	20097.34	19092.36	16237.78	20153.97	21970.88	20865.57	19442.8	1
20200314_Exploris_RSLC9_Waters_CC_DIA_TKO_10ng	Q08822	4.40954533869737e-16	61433.47	53940.16	67681.6	59460.65	61740.96	64691.69	63533.24	67648.43	64365.88	67571.22	62776.55	2
20200314_Exploris_RSLC9_Waters_CC_DIA_TKO_10ng	Q08951	0.000556878230773577	8659.578	6512.478	7824.004	7610.094	7999.238	5941.941	6081.498	9248.406	7778.349	9406.878	8432.617	1
20200314_Exploris_RSLC9_Waters_CC_DIA_TKO_10ng	Q08954	0.000476828169819881	20280.17	19977.15	22085.09	21098.44	17022.42	20142.68	15953.33	23273.12	20270.37	20941.52	26931.01	1
20200314_Exploris_RSLC9_Waters_CC_DIA_TKO_10ng	Q08971	3.00237755594674e-51	348568.83	334243.3	366967.3	375770.49	386916.14	399501.18	365778.32	392056.16	406136.72	395433.6	420112.5	4
20200314_Exploris_RSLC9_Waters_CC_DIA_TKO_10ng	Q08972	1.39037770492863e-46	836728.51	792998.61	882885.46	778648.33	850802.61	833112.17	824756	912222.98	874476.39	855030.96	894123.54	15
20200314_Exploris_RSLC9_Waters_CC_DIA_TKO_10ng	Q08975	6.35970738169975e-40	261026.25	251587.9	280472.05	243933.95	263234.81	280733.1	263625.02	301391.79	291980.97	286729.51	315007.54	4
20200314_Exploris_RSLC9_Waters_CC_DIA_TKO_10ng	Q08985	3.26103343334774e-43	87923.51	88177.75	92359.37	88722.93	93746.77	96468.19	90879.93	97170.14	101800.93	96351.02	94509.58	2
20200314_Exploris_RSLC9_Waters_CC_DIA_TKO_10ng	Q12000	3.43323858445735e-28	191526.76	170620.18	194163.85	151070.82	164133.82	163506.29	152716.94	171560.38	172278.02	155313.95	163687.45	2
20200314_Exploris_RSLC9_Waters_CC_DIA_TKO_10ng	Q12008	9.2937416167861e-05	79546.82	80117.13	89954.07	84055.86	91980.37	90638.56	86172.7	93912.71	94255.12	88949.4	94748.11	2
20200314_Exploris_RSLC9_Waters_CC_DIA_TKO_10ng	Q12024	5.72011044780646e-05	66724.73	63843.37	66528.38	62961.46	69674.98	68936.02	64398.98	73792.02	75018.23	65857.46	68615.16	1
20200314_Exploris_RSLC9_Waters_CC_DIA_TKO_10ng	Q12029	9.2937416167861e-05	50942.16	45203.54	54454.54	48001.57	50039.3	54757.65	50313.17	54551.86	54016.47	51278.89	56144.36	1
20200314_Exploris_RSLC9_Waters_CC_DIA_TKO_10ng	Q12030	2.14656400664335e-37	25758.72	20737.537	27315.244	25252.191	33513.66	31064.284	29049.427	29728.449	30844.391	27678.586	26002.135	2
20200314_Exploris_RSLC9_Waters_CC_DIA_TKO_10ng	Q12040	3.68681534923556e-38	80251.23	68339.75	83842.87	86096.66	82145.36	84628.84	78940.03	88568.19	81969.66	75928.38	84056.52	1
20200314_Exploris_RSLC9_Waters_CC_DIA_TKO_10ng	Q12044	7.13191595625131e-38	224422.46	214338.97	237865.9	219355.41	232373.58	232083.03	233208.65	236537.4	251301.3	242395.35	252097.3	3
20200314_Exploris_RSLC9_Waters_CC_DIA_TKO_10ng	Q12068	0.000698412779860112	168853.55	151709.44	192367.28	153363.27	166684.61	169802.4	163105.05	175423.84	177946.47	161216.86	168183.1	2
20200314_Exploris_RSLC9_Waters_CC_DIA_TKO_10ng	Q12074	3.77641497456706e-48	520669.02	505430.73	576378.24	472526.05	524888.89	521739.69	501621.65	559475.99	526487.84	485483.73	530076.85	3
20200314_Exploris_RSLC9_Waters_CC_DIA_TKO_10ng	Q12078	1.54469671700744e-38	143618.69	139790.97	155494.48	129761.99	143897.9	147664.56	137753.73	150814.7	144589.49	149113.64	155360.35	2
20200314_Exploris_RSLC9_Waters_CC_DIA_TKO_10ng	Q12109	1.27347715772401e-42	235797.64	225525.09	252377.91	228376.21	256574.31	250398.45	240288.11	253854.81	268279.95	244417.92	265934.96	3
20200314_Exploris_RSLC9_Waters_CC_DIA_TKO_10ng	Q12118	7.30706516366134e-43	618630.678	580810.141	655216.189	631797.25	687365.913	698138.973	629024.907	751640.086	719694.573	677292.676	709759.833	7
20200314_Exploris_RSLC9_Waters_CC_DIA_TKO_10ng	Q12122	1.15614322697909e-35	135791.8	130256.4	143017.4	131172	142608.6	143001.7	136688.9	157714.9	139098.5	156161.4	158771.9	1
20200314_Exploris_RSLC9_Waters_CC_DIA_TKO_10ng	Q12123	9.2937416167861e-05	55531.8	54965.56	66704.34	50609.8	52840.61	53866.86	55179.84	59441.05	57981.49	57018.75	59204.81	2
20200314_Exploris_RSLC9_Waters_CC_DIA_TKO_10ng	Q12156	9.2937416167861e-05	42356.98	39754.24	50211.57	42261.5	48416.04	40601.69	45817.06	46043.66	48134.76	49184.68	45819.07	1
20200314_Exploris_RSLC9_Waters_CC_DIA_TKO_10ng	Q12159	6.88622291341514e-56	1353830.89	1291106.55	1440210.01	1230547.49	1280507.56	1324282.31	1225315.72	1409120.68	1365371.45	1453066.47	1487550.79	7
20200314_Exploris_RSLC9_Waters_CC_DIA_TKO_10ng	Q12189	0.000442394372627384	521291.3	480058.1	558780.3	629476.8	653408.7	716978.6	637390.2	742962.8	707986.6	577110.9	595635	1
20200314_Exploris_RSLC9_Waters_CC_DIA_TKO_10ng	Q12191	1.39908682809604e-35	141096.5	126627.92	149917.67	129347.94	142777.76	142015.49	136007.95	140555.2	141174.66	126071.57	141307.1	3
20200314_Exploris_RSLC9_Waters_CC_DIA_TKO_10ng	Q12199	0.00652393605099394	2984.742	3149.41	3714.167	3248.482	3475.712	2983.614	1730.457	3376.89	2683.792	1949.986	2115.021	1
20200314_Exploris_RSLC9_Waters_CC_DIA_TKO_10ng	Q12211	9.2937416167861e-05	34123.13	37555.05	40373.22	39115	44016.42	38579.67	36469.9	42949.77	42879.86	37385.78	42631.07	1
20200314_Exploris_RSLC9_Waters_CC_DIA_TKO_10ng	Q12230	4.53323782775573e-84	1254598.27	1172390.94	1360905.13	1155035.38	1208761.09	1243305.13	1139835.84	1287429.71	1249217.44	1231605.88	1287943.54	10
20200314_Exploris_RSLC9_Waters_CC_DIA_TKO_10ng	Q12250	1.00660396858125e-23	74680.95	76440.52	84243.37	72777.82	74483.46	75447.86	72850.3	81149.42	80148.85	77902.03	82173.33	2
20200314_Exploris_RSLC9_Waters_CC_DIA_TKO_10ng	Q12259	1.19295794782503e-54	200692.2	166941.9	193528	197137.8	212462.8	232636.7	189653.9	224180.7	214849.7	179003.8	192103	1
20200314_Exploris_RSLC9_Waters_CC_DIA_TKO_10ng	Q12265	6.67594385299543e-36	151183.56	142307.62	161113.38	144424.33	160998.98	165151.71	156765.27	165905.72	170520.92	160719.83	160259.59	2
20200314_Exploris_RSLC9_Waters_CC_DIA_TKO_10ng	Q12285	4.60733575944559e-36	58793.43	59012.99	66863.3	56880.48	62529.24	66774.41	52662.8	63874.8	64705.24	56426.32	63153.78	1
20200314_Exploris_RSLC9_Waters_CC_DIA_TKO_10ng	Q12305	2.09482403105071e-34	19059.17	21239.4	21163.72	18356.44	16317	22334.64	16849.77	20049.11	15987.28	19746.76	19474.05	1
20200314_Exploris_RSLC9_Waters_CC_DIA_TKO_10ng	Q12314	2.89170879571342e-40	132537.01	141783.26	148074.25	145416.44	156631.53	158117.39	148640.77	158243.75	151212.08	145560.15	144981.22	3
20200314_Exploris_RSLC9_Waters_CC_DIA_TKO_10ng	Q12329	9.2937416167861e-05	6181.379	5655.801	5761.54	3743.944	4448.14	3610.454	5026.591	4484.262	2931.543	3285.184	2990.581	1
20200314_Exploris_RSLC9_Waters_CC_DIA_TKO_10ng	Q12335	1.27268034851969e-59	505840.75	489097.99	568386.8	484632.12	498477.19	498027.15	471242.39	513784.75	514236.54	476702.79	474709.34	3
20200314_Exploris_RSLC9_Waters_CC_DIA_TKO_10ng	Q12344	0.0018328072514671	8986.05	10324.28	11994.21	11114.62	10894.36	10077.18	11368.34	9224.521	11856.35	11181.7	8570.575	1
20200314_Exploris_RSLC9_Waters_CC_DIA_TKO_10ng	Q12349	3.69828834379613e-21	59531.79	58629.19	70928.12	62399.23	67523.27	66204.5	66378.61	69637.59	67888.66	63218.79	63675.77	1
20200314_Exploris_RSLC9_Waters_CC_DIA_TKO_10ng	Q12363	1.03340477616908e-67	850877.01	811341.8	945811.22	845281.6	908784.61	935381.28	818642.76	948770.62	961979.48	852946.78	871780.18	8
20200314_Exploris_RSLC9_Waters_CC_DIA_TKO_10ng	Q12377	6.00003713338037e-39	240689.7	229191.02	253529.18	227458.95	241325.96	245490.26	226135.9	245940.3	255066.31	239000.9	239596.04	4
20200314_Exploris_RSLC9_Waters_CC_DIA_TKO_10ng	Q12402	4.76447764937867e-50	583762.72	530948.04	620346.08	493580.94	542362.14	539032.79	491154.06	549198.55	535159.96	483951.21	523626.25	2
20200314_Exploris_RSLC9_Waters_CC_DIA_TKO_10ng	Q12406	0.00778123697059718	160218.8	143896.1	169597.8	168006.7	159121.5	173905.1	146344.8	177643	175533.2	174843.4	168576.3	1
20200314_Exploris_RSLC9_Waters_CC_DIA_TKO_10ng	Q12434	4.97892359856738e-20	130979.75	134661.18	137078.88	127988.9	142605.54	138528.3	141722.06	140329.58	151209.15	139695.17	148287.55	2
20200314_Exploris_RSLC9_Waters_CC_DIA_TKO_10ng	Q12443	3.50380023724587e-48	107531.42	99943.89	111704.56	103412.78	104269.34	110627.02	104551.62	119563.57	118202.7	96763.62	90783.5	2
20200314_Exploris_RSLC9_Waters_CC_DIA_TKO_10ng	Q12447	5.71428010024883e-35	27620.65	25027.676	28078.121	27474.879	30853.17	25454.611	26283.869	26556.322	27670.073	25786.838	30903.26	2
20200314_Exploris_RSLC9_Waters_CC_DIA_TKO_10ng	Q12449	3.95713797385146e-44	353875.63	342000.69	383173.92	344006.87	376366.78	382946.34	360822.93	407981.81	394120.61	399594.35	409932.26	6
20200314_Exploris_RSLC9_Waters_CC_DIA_TKO_10ng	Q12452	2.98610476075595e-06	415196.04	393863.43	450569.7	383464.88	422458.91	438443.4	375197.28	443976.64	450606.17	480603.28	472084.45	4
20200314_Exploris_RSLC9_Waters_CC_DIA_TKO_10ng	Q12458	1.17342449383591e-41	315825.85	311910.03	345125.26	344460.79	366099.09	401132.14	344531.17	395050.99	375301.72	335140.9	351342.37	4
20200314_Exploris_RSLC9_Waters_CC_DIA_TKO_10ng	Q12460	9.38734916251859e-45	382499.74	368740.02	429150.29	374454.35	406027.7	402828.47	393426.51	421226.83	436339.22	436274.24	450354.66	5
20200314_Exploris_RSLC9_Waters_CC_DIA_TKO_10ng	Q12462	0.00711907915745684	4849.096	6441.198	5671.692	4965.166	5190.232	5917.365	4386.345	5975.196	4747.511	5878.712	5758.849	1
20200314_Exploris_RSLC9_Waters_CC_DIA_TKO_10ng	Q12464	9.20967485769051e-05	59209.4	56070.43	65613.26	58968.48	58478.16	65994.66	54208.43	64290.28	63866.7	55024.87	71791.12	1
20200314_Exploris_RSLC9_Waters_CC_DIA_TKO_10ng	Q12466	6.00428608495492e-16	200294.82	198511.46	222802.73	195525.89	217971.17	201977.23	207528.35	217212.38	225372.67	212559.36	214884.99	3
20200314_Exploris_RSLC9_Waters_CC_DIA_TKO_10ng	Q12496	7.37428884024245e-38	112239.32	101141.82	115117	105081.51	106753.92	108818.47	102639.28	127155.47	121352.37	123374.32	129728.1	2
20200314_Exploris_RSLC9_Waters_CC_DIA_TKO_10ng	Q12499	2.70775771157103e-48	474029.93	456557.48	504697.92	476396.54	504844.41	528273.11	479576.25	547302.56	518307.12	527988.31	543857.91	5
20200314_Exploris_RSLC9_Waters_CC_DIA_TKO_10ng	Q12513	1.20298848861261e-51	80699.79	78647.24	88988.62	77826.03	89164.91	82372.59	80732.55	83730.7	83936.33	83455.91	86843.91	1
20200314_Exploris_RSLC9_Waters_CC_DIA_TKO_10ng	Q12518	0.000434451270891424	42177.35	43734.14	41904.52	44305.05	48554.88	43150.65	42746.93	50373.44	47681.66	42473.94	48121.82	1
20200314_Exploris_RSLC9_Waters_CC_DIA_TKO_10ng	Q12522	1.74135379843013e-28	417874.16	385011.43	443979.93	409337.64	441316.9	433330.9	411428.97	454336.62	477319.04	484709.21	496821.78	3
20200314_Exploris_RSLC9_Waters_CC_DIA_TKO_10ng	Q12532	9.2937416167861e-05	2991.477	3004.936	4529.837	2743.266	5209.473	4411.251	5336.004	4664.008	4973.605	4438.336	3495.807	1
20200314_Exploris_RSLC9_Waters_CC_DIA_TKO_10ng	Q12680	5.4637282738154e-60	820314.968	763821.792	892237.466	812092.407	845427.962	913316.129	820017.604	935096.086	891031.706	859204.884	886561.967	11
20200314_Exploris_RSLC9_Waters_CC_DIA_TKO_10ng	Q3E764	1.84445886861611e-42	87717.45	80015.38	96678.68	84177.99	85366.27	96047.56	75601.41	89408.16	100574.3	99063.1	101522.9	1
20200314_Exploris_RSLC9_Waters_CC_DIA_TKO_10ng	Q3E795	9.2937416167861e-05	123913.89	124819.17	139534.05	114811.51	138352.16	125569.23	123750.38	129027.16	123372.51	124172.34	142403.7	1
20200314_Exploris_RSLC9_Waters_CC_DIA_TKO_10ng	Q3E846	0.0035658109871359	48204.83	46405.53	48436.66	41996.35	48746.81	45284.14	41038.46	50950.91	49820.98	48464.71	48923.3	1
20200314_Exploris_RSLC9_Waters_CC_DIA_TKO_10ng	Q6Q547	5.29760973892495e-46	318166.7	298643.3	343618.3	440777.4	476925.1	532133.2	443374.8	514564.6	510660.4	342463.2	360170.6	1
20200314_Exploris_RSLC9_Waters_CC_DIA_TKO_10ng	Q92317	1.28559135853981e-29	99050.61	91240.49	108426.7	84489.88	93730.23	90952.94	85909.55	82840.88	90779.88	76377.49	74401.83	1
20200314_Exploris_RSLC9_Waters_CC_DIA_TKO_10ng	Q99190	9.2937416167861e-05	283349.4	264921.7	298310	405795.1	422888.1	448753	407280.8	498158.9	488325.1	519221.8	527091.3	1
20200314_Exploris_RSLC9_Waters_CC_DIA_TKO_10ng	Q99258	3.67692029565259e-53	145429.61	131276.71	145288.81	148403.75	155211.4	153534.63	142210.37	145214.63	135826.59	142258.63	142114.59	2
20200314_Exploris_RSLC9_Waters_CC_DIA_TKO_10ng	Q99287	2.03477698698741e-26	347390.7	313723.4	385803.7	349595.9	346887.6	364434.7	337168.3	393364.8	384780.3	373435.3	391887.2	1
20200314_Exploris_RSLC9_Waters_CC_DIA_TKO_10ng	Q99321	9.2937416167861e-05	43302.875	39798.933	45610.011	38947.161	42420.771	44795.88	40577.821	45702.938	46324.455	41758.452	45012.163	2
20200314_Exploris_RSLC9_Waters_CC_DIA_TKO_10ng	Q99383	1.05147809641693e-34	367854.88	374922.85	420549.9	432787.39	481860.28	535821.16	453123.54	532186.39	535850.79	497853.15	513823.78	2
20200314_Exploris_RSLC9_Waters_CC_DIA_TKO_1ng	A0A0L8R9F8;P46683	4.66714323364218e-34	8955.792	7463.868	9886.202	8232.246	7380.391	11062.05	7104.406	9991.622	12411.08	10597.57	10425.82	1
20200314_Exploris_RSLC9_Waters_CC_DIA_TKO_1ng	A0A0L8RAP6;P38701	5.38526950387215e-48	61864.04	62863.764	66353.371	63243.2	62392.5	71019.04	60459.569	68900.408	70680.837	64423.342	64281.003	3
20200314_Exploris_RSLC9_Waters_CC_DIA_TKO_1ng	A0A0L8RC38;P0CX27;P0CX28	5.43238464200132e-37	23050.2	21808.72	25218.13	21661.89	23773.64	22611.56	21568.47	25336.59	25088.22	25509.2	24272.92	1
20200314_Exploris_RSLC9_Waters_CC_DIA_TKO_1ng	A0A0L8REN2;Q04491	3.14615327728776e-56	5994.12	3576.004	5610.846	6633.352	6108.683	5953.525	6366.784	7112.024	5797.688	5750.067	6870.214	1
20200314_Exploris_RSLC9_Waters_CC_DIA_TKO_1ng	A0A0L8RFN5;B3LSE1;P35997;P38711	2.50193195869323e-51	15116.96	14263.77	16138.33	14323.42	15545.13	14496.41	15829.69	17848.09	18906.2	18483.33	20331.16	1
20200314_Exploris_RSLC9_Waters_CC_DIA_TKO_1ng	A0A0L8RIT5;P39938	1.34829446106317e-68	38117.178	31371.435	39544.915	34793.39	34898.603	36315.349	33150.049	38114.115	35707.208	35148.374	40135.817	3
20200314_Exploris_RSLC9_Waters_CC_DIA_TKO_1ng	A0A0L8RL23	1.43814628290659e-78	6825.051	7009.094	8042.529	5669.069	4263.601	7351.081	6226.613	6810.922	7028.016	6580.308	6078.023	1
20200314_Exploris_RSLC9_Waters_CC_DIA_TKO_1ng	A0A0L8RLL7;P11633	9.2937416167861e-05	4967.561	5165.086	5024.517	4484.634	6818.188	5651.046	4432.5	6419.22	6936.198	4503.079	4606.721	1
20200314_Exploris_RSLC9_Waters_CC_DIA_TKO_1ng	A0A0L8VFL1;P35189	2.07214876675042e-49	2421.435	1898.005	2312.15	2328.085	2760.926	2951.939	2390.861	3320.722	3469.039	2047.195	2935.585	1
20200314_Exploris_RSLC9_Waters_CC_DIA_TKO_1ng	A0A0L8VMU2	4.28381397997237e-45	32685.512	30472.868	34640.205	31251.434	31945.969	35033.38	33826.722	40695.733	33192.214	32551.004	31467.412	3
20200314_Exploris_RSLC9_Waters_CC_DIA_TKO_1ng	A0A0L8VNE0;P38693	9.11735588678488e-42	1364.739	1438.984	2005.868	1614.063	2308.751	1522.477	1839.249	2546.05	1344.768	1725.552	1866.242	1
20200314_Exploris_RSLC9_Waters_CC_DIA_TKO_1ng	A0A0L8VNV1;P0CX31;P0CX32	1.20167383683962e-44	2840.621	2684.212	1583.074	1979.54	1651.816	2265.371	2708.145	2392.472	3196.917	2889.335	2141.946	1
20200314_Exploris_RSLC9_Waters_CC_DIA_TKO_1ng	A0A0L8VT75;Q03964;Q04215;Q12266	1.49826248806042e-42	10536.65	9886.916	10501.78	11687.34	11859.54	10769.36	9912.191	12871.95	12764.62	13377.37	14656.19	1
20200314_Exploris_RSLC9_Waters_CC_DIA_TKO_1ng	A0A0L8VUM0;Q12306	1.47820663490244e-46	23527.175	21852.765	19009.474	21182.633	23256.039	26287.854	20703.555	22862.261	25225.843	21407.727	21791.21	2
20200314_Exploris_RSLC9_Waters_CC_DIA_TKO_1ng	A0A0L8VUU0;P25605	3.21857707502352e-32	9502.646	7622.2289	8278.858	9940.255	8431.4044	10780.571	11086.942	9607.945	9085.275	8312.373	11139.3165	2
20200314_Exploris_RSLC9_Waters_CC_DIA_TKO_1ng	A0A0L8VVH5;Q02753;Q12672	1.43237043799465e-69	171830.94	171559.36	186318.78	152420.74	175194.47	174455.52	166745.87	198014.9	196746.04	199286.14	200721.88	4
20200314_Exploris_RSLC9_Waters_CC_DIA_TKO_1ng	B5VFH0;Q12154	1.24720922314362e-37	15933.73	13461.64	16367.97	14969.21	17303.21	14705.39	14290.43	18518.61	15224.02	16772.39	17805.89	1
20200314_Exploris_RSLC9_Waters_CC_DIA_TKO_1ng	B5VR08;H0GC87;P61830	5.97128752321166e-41	11071.05	8901.333	9399.347	9115.756	7958.307	8322.36	7464.062	10244.72	7475.102	11600.16	10368.77	1
20200314_Exploris_RSLC9_Waters_CC_DIA_TKO_1ng	C7GU46	6.02464440036277e-48	4940.785	5036.613	5573.725	6067.589	7239.036	7305.275	5061.308	6284.009	5801.085	6292.333	6397.259	1
20200314_Exploris_RSLC9_Waters_CC_DIA_TKO_1ng	G2WLM2;P32911	7.90845178268662e-49	8553.996	9679.954	10184.61	12608.71	12933.16	12864.22	11495.37	12314.72	11305.73	11953.37	12783.22	1
20200314_Exploris_RSLC9_Waters_CC_DIA_TKO_1ng	H0GUA8;P43587	9.27261247862068e-05	7941.232	9124.853	6768.546	9066.822	8126.567	8341.953	8811.405	10444.98	7217.825	9457.044	7660.442	1
20200314_Exploris_RSLC9_Waters_CC_DIA_TKO_1ng	H0GUN8;P0CX43;P0CX44	4.19638505494869e-76	77275.305	74479.887	77099.521	76242.392	71712.682	90374.767	71354.998	87179.779	83374.684	85877.48	86270.87	4
20200314_Exploris_RSLC9_Waters_CC_DIA_TKO_1ng	N1NYW8;P18899	6.80238692043762e-39	7096.249	5544.723	6268.018	6563.073	7000.046	6121.225	5801.48	6050.331	5789.627	5445.188	5906.729	1
20200314_Exploris_RSLC9_Waters_CC_DIA_TKO_1ng	O13516	7.14599852244196e-62	69938.24	66002.55	67322.93	65800.52	71662.32	76245.72	69850.97	84591.72	84288.6	80699.36	90373.61	3
20200314_Exploris_RSLC9_Waters_CC_DIA_TKO_1ng	O14455	3.62580555199358e-12	10735.07	8909.725	7727.948	7810.974	6616.073	8608.597	8418.145	7873.19	8204.349	8608.699	9321.314	1
20200314_Exploris_RSLC9_Waters_CC_DIA_TKO_1ng	O14467	1.0520490438632e-58	45849.459	48882.669	55896.73	49660.894	56721.671	56708.067	48954.144	61934.055	57946.04	60534.846	64044.014	4
20200314_Exploris_RSLC9_Waters_CC_DIA_TKO_1ng	P00330	1.24928142774171e-89	2029241.301	1855432.903	2212447.721	1848479.86	2007486.677	2132984.283	1826631.651	2180775.994	2156069.685	2196277.154	2289468.847	10
20200314_Exploris_RSLC9_Waters_CC_DIA_TKO_1ng	P00358	2.07729689543642e-107	1632318.418	1525996.1716	1800560.94	1681876.886	1903922.251	2030920.653	1793412.933	2078225.402	2161422.709	1644815.197	1749068.258	9
20200314_Exploris_RSLC9_Waters_CC_DIA_TKO_1ng	P00359	9.12309397713709e-48	2439.154	2041.075	2779.317	3160.14	2777.069	2942.924	3440.495	3362.262	2887.758	2818.086	3625.944	1
20200314_Exploris_RSLC9_Waters_CC_DIA_TKO_1ng	P00360	5.21176355107368e-93	65953.774	66652.998	74168.706	61289.849	69973	71315.897	53624.647	63118.123	58455.581	50071.934	49999.967	4
20200314_Exploris_RSLC9_Waters_CC_DIA_TKO_1ng	P00427	9.1898370663786e-44	10720.608	12590.85	12779.141	12116.316	12391.385	11965.7	12300.558	12734.462	13210.421	12067.81	11695.154	3
20200314_Exploris_RSLC9_Waters_CC_DIA_TKO_1ng	P00445	1.21704178251153e-77	104001.532	109505.44	116883.186	117556.987	121256.372	136106.909	120068.86	134343.346	131340.126	122596.399	127083.478	7
20200314_Exploris_RSLC9_Waters_CC_DIA_TKO_1ng	P00447	1.38724469665129e-48	1517.397	951.6309	1422.791	1919.954	1434.019	1303.941	1491.357	716.8044	1857.205	1427.015	1060.504	1
20200314_Exploris_RSLC9_Waters_CC_DIA_TKO_1ng	P00498	1.32411324202748e-46	16741.34	16140.04	16498.35	13855.38	17067.43	18397.49	15705.33	17754.07	18677.58	16516.2	16994.98	1
20200314_Exploris_RSLC9_Waters_CC_DIA_TKO_1ng	P00549	5.22079669752797e-90	1401233.878	1273412.88	1452630.061	1150740.781	1225170.327	1282653.621	1189367.719	1380424.338	1314987.483	1389681.531	1465153.886	17
20200314_Exploris_RSLC9_Waters_CC_DIA_TKO_1ng	P00560	6.38454168752037e-92	1170542.228	1087396.483	1265518.7	1202640.352	1318726.166	1385569.493	1150520.18	1360668.701	1313979.423	1208747.263	1248903.704	14
20200314_Exploris_RSLC9_Waters_CC_DIA_TKO_1ng	P00729	4.06224597789626e-48	7244.996	5958.331	7837.328	7588.078	5526.001	7373.251	7308.596	7225.504	8333.78	7934.962	6249.214	1
20200314_Exploris_RSLC9_Waters_CC_DIA_TKO_1ng	P00812	1.34978818646452e-23	13747.26	12136.619	14484.881	15369.024	14729.383	15695.439	14857.809	15568.172	14955.605	13862.138	13546.964	2
20200314_Exploris_RSLC9_Waters_CC_DIA_TKO_1ng	P00815	1.42945632547911e-48	30918.135	27450.988	31678.859	22965.309	24828.58	25773.102	29753.953	32299.524	30619.672	30408.472	32117.827	4
20200314_Exploris_RSLC9_Waters_CC_DIA_TKO_1ng	P00817	1.23672953964018e-86	122963.209	103150.399	126820.79	136906.833	140704.688	141840.8	133120.74	148991.912	142757.464	124861.396	130682.971	4
20200314_Exploris_RSLC9_Waters_CC_DIA_TKO_1ng	P00830	5.52155675588125e-59	41512.129	40675.409	40097.714	37031.033	37666.911	44461.287	37459.692	42582.785	39892.068	37158.046	43181.299	4
20200314_Exploris_RSLC9_Waters_CC_DIA_TKO_1ng	P00890	5.5907491303338e-43	7651.105	8063.235	8485.429	7840.633	8332.062	9552.773	7674.72	6796.075	8135.029	8183.97	5865.346	2
20200314_Exploris_RSLC9_Waters_CC_DIA_TKO_1ng	P00899	5.39029214859691e-50	4703.742	4286.775	4941.438	4538.762	5328.731	5548.326	4497.567	6445.951	4577.093	4846.148	4418.199	1
20200314_Exploris_RSLC9_Waters_CC_DIA_TKO_1ng	P00924	2.28994430532588e-76	383735.897	355835.36	427248.091	379263.866	415353.689	424322.12	370538.815	409473.748	410848.204	346923.208	354516.667	9
20200314_Exploris_RSLC9_Waters_CC_DIA_TKO_1ng	P00925	2.07729689543642e-107	1775504.383	1655492.034	1935295.12	2095956.851	2217292.199	2329440.179	1986422.906	2276997.097	2298063.231	2009527.582	1940902.323	7
20200314_Exploris_RSLC9_Waters_CC_DIA_TKO_1ng	P00931	9.85082436598448e-73	30780.031	29524.088	32610.864	30122.625	33365.373	33503.193	28724.671	37178.689	29792.017	35570.926	34935.411	3
20200314_Exploris_RSLC9_Waters_CC_DIA_TKO_1ng	P00942	8.03003538129326e-93	383094.916	370681.752	413575.975	512303.188	526922.87	573439.696	479142.316	591898.86	582257.315	473025.034	480750.174	5
20200314_Exploris_RSLC9_Waters_CC_DIA_TKO_1ng	P00950	4.34549085444335e-87	265343.1597	251288.325	286985.19	260361.67	270410.922	294189.2952	257053.567	308846.489	296740.388	258008.161	278556.871	6
20200314_Exploris_RSLC9_Waters_CC_DIA_TKO_1ng	P00958	1.58617360695699e-46	17510.547	17402.056	21759.42	17989.218	18813.046	20532.303	19199.627	19842.004	21846.9	21810.391	20619.329	2
20200314_Exploris_RSLC9_Waters_CC_DIA_TKO_1ng	P01097	2.64484860055184e-44	5559.212	6486.564	7930.103	6976.084	8067.234	8458.826	7345.595	7520.364	6736.118	6505.238	6316.377	1
20200314_Exploris_RSLC9_Waters_CC_DIA_TKO_1ng	P01098	9.37270446164741e-47	15285.53	16189.61	19609.12	16083.25	18631.28	17453.28	12629.2	13969.68	16893.58	13665.44	15788.82	1
20200314_Exploris_RSLC9_Waters_CC_DIA_TKO_1ng	P01120	8.46185394445772e-39	12029.211	10426.105	13108.824	10785.668	10485.945	10966.271	10231.028	11728.3	11708	13976.915	13220.844	2
20200314_Exploris_RSLC9_Waters_CC_DIA_TKO_1ng	P01123	2.44852659241791e-44	8037.618	9251.763	9148.139	5382.401	7084.33	10375.44	7091.684	6555.693	6381.18	8099.138	8582.915	1
20200314_Exploris_RSLC9_Waters_CC_DIA_TKO_1ng	P02294	2.07681806655973e-61	148366.068	136426.364	163203.21	171489.958	188511.062	199552.06	164052.248	187748.367	188539.053	167523.898	169437.227	5
20200314_Exploris_RSLC9_Waters_CC_DIA_TKO_1ng	P02309	2.87749997773423e-50	43083.42	40364.731	51602.02	39035.689	42074.17	46901.84	41235.261	46932.78	48046.54	52376.15	49986.014	2
20200314_Exploris_RSLC9_Waters_CC_DIA_TKO_1ng	P02400	2.08054117177738e-70	34613.27	30390.069	36900.913	34360.274	35351.061	38447.249	36059.804	36612.755	45023.849	39751.591	43936.962	2
20200314_Exploris_RSLC9_Waters_CC_DIA_TKO_1ng	P02406	1.88420379419433e-79	152491.756	124040.018	158831.146	118830.31	123666.743	141019.703	116914.514	153301.702	140533.424	150272.105	164879.78	4
20200314_Exploris_RSLC9_Waters_CC_DIA_TKO_1ng	P02407;P14127	1.010196218273e-73	181106.153	185523.463	200078.907	200513.719	206449.304	214999.198	193844.524	224948.415	216630.885	190384.814	191415.317	5
20200314_Exploris_RSLC9_Waters_CC_DIA_TKO_1ng	P02557	1.84924177983818e-48	31657.653	26895.892	31766.324	30154.873	30350.717	33070.346	32509.228	35357.867	30480.137	30114.354	36187.676	3
20200314_Exploris_RSLC9_Waters_CC_DIA_TKO_1ng	P02829	8.98262920630908e-50	38401.332	38365	42724.28	35854.983	40467.58	44092.955	37084.403	44069.01	44569.8	40427.585	42606.69	2
20200314_Exploris_RSLC9_Waters_CC_DIA_TKO_1ng	P02994	3.56596360661013e-92	2300225.089	2120962.3717	2435307.142	2158854.998	2361084.52	2464684.253	2199177.825	2517242.203	2530086.683	2449258.042	NA	14
20200314_Exploris_RSLC9_Waters_CC_DIA_TKO_1ng	P03965	6.40782426579089e-30	4283.224	4366.375	4610.721	4257.732	4288.91	4792.405	3068.332	4238.074	5070.925	5045.315	4176.913	1
20200314_Exploris_RSLC9_Waters_CC_DIA_TKO_1ng	P04046	1.19018007175413e-49	69434.896	65703.848	68778.038	60146.494	72721.241	70189.61	60559.611	76133.523	78501.098	79822.499	85076.152	2
20200314_Exploris_RSLC9_Waters_CC_DIA_TKO_1ng	P04147	1.20873443233695e-69	136938.289	128054.386	154470.108	144242.121	144997.174	153785.166	146070.471	161034.591	165141.387	151087.624	160322.132	12
20200314_Exploris_RSLC9_Waters_CC_DIA_TKO_1ng	P04449	5.47339528776338e-58	53107.354	52880.44	59190.501	49824.09	55331.582	62469.88	58812.02	67211.53	63145.46	68523.22	65603.3	3
20200314_Exploris_RSLC9_Waters_CC_DIA_TKO_1ng	P04456	1.59354509356804e-62	52105.142	51240.323	53568.036	49121.313	50655.994	56887.051	49512.653	59329.19	53462.917	52610.366	61852.673	2
20200314_Exploris_RSLC9_Waters_CC_DIA_TKO_1ng	P04801	2.89906582670911e-59	89399.341	81507.316	85450.099	77388.635	90946.462	94604.39	77794.825	86920.619	93665.19	87912.307	95004.602	7
20200314_Exploris_RSLC9_Waters_CC_DIA_TKO_1ng	P04802	9.71108411042641e-68	14074.81	12752.734	18138.816	14448.117	15456.404	16900.475	14121.765	16125.011	15396.903	14432.589	15662.243	2
20200314_Exploris_RSLC9_Waters_CC_DIA_TKO_1ng	P04806	1.86470259021122e-57	108877.774	96642.239	118463.809	87288.805	84436.067	91967.526	79131.217	91401.588	93075.343	80841.338	87519.303	8
20200314_Exploris_RSLC9_Waters_CC_DIA_TKO_1ng	P04807	7.40104074830028e-71	224173.664	217314.974	235688.478	210347.859	216016.594	218946.011	185941.125	218897.391	221711.169	218112.163	222275.903	8
20200314_Exploris_RSLC9_Waters_CC_DIA_TKO_1ng	P04840	7.98435931288223e-60	99789.611	97555.807	108842.241	102679.543	105294.614	109938.956	95478.621	101252.376	110454.371	107799.899	101884.909	4
20200314_Exploris_RSLC9_Waters_CC_DIA_TKO_1ng	P04911;P04912	5.23679722830614e-61	26596.99	24178.5	30566.48	27732.54	31195.12	29168.92	29340.07	37272.57	36198.27	36758.41	38194.23	1
20200314_Exploris_RSLC9_Waters_CC_DIA_TKO_1ng	P05030	1.42580628182933e-84	111561.21	98423.161	118789.555	110802.82	112755.251	114629.725	104074.172	121166.436	124037.164	130385.35	121551.665	10
20200314_Exploris_RSLC9_Waters_CC_DIA_TKO_1ng	P05317	1.29917572595986e-75	137362.04	126739.61	142821.17	128809.81	144311.12	150773.58	119896.201	148573.99	145518.14	126573.17	131922.53	5
20200314_Exploris_RSLC9_Waters_CC_DIA_TKO_1ng	P05318	1.51853199415556e-48	29612.44	29004.29	34604.07	32000.54	34721.8	36063.68	32468.91	39280.45	36798.32	32651.02	35939.55	1
20200314_Exploris_RSLC9_Waters_CC_DIA_TKO_1ng	P05319	4.99893537711892e-61	23114.917	24463.92	26435.753	24048.007	25974.373	26282.447	22411.797	26134.197	24857.068	25829.609	25523.107	3
20200314_Exploris_RSLC9_Waters_CC_DIA_TKO_1ng	P05373	2.98393963414488e-44	7628.439	7536.947	9134.188	8581.062	9025.362	8207.147	8145.685	9264.738	8944.848	7411.425	9086.538	1
20200314_Exploris_RSLC9_Waters_CC_DIA_TKO_1ng	P05453	1.42018443537692e-52	32907.881	35569.339	41107.219	33486.364	32397.256	36744.921	34308.871	38080.131	35939.47	33209.441	37853.311	3
20200314_Exploris_RSLC9_Waters_CC_DIA_TKO_1ng	P05626	2.59927611577632e-12	8987.509	10415.42	9478.597	10091.02	10366.83	11621.26	9003.239	10158.66	8231.571	8457.897	11121.71	1
20200314_Exploris_RSLC9_Waters_CC_DIA_TKO_1ng	P05694	6.89525937027334e-51	54258.69	52750.516	57455.363	106132.845	116619.3	119829.923	103668.324	118546.862	111587.533	97394.744	110323.339	7
20200314_Exploris_RSLC9_Waters_CC_DIA_TKO_1ng	P05737;Q12213	8.63679672596239e-63	218726.743	208502.296	237169.462	201193.796	213148.725	218357.568	201296.154	238214.987	233458.988	239914.442	255925.152	6
20200314_Exploris_RSLC9_Waters_CC_DIA_TKO_1ng	P05738	3.80605173472e-49	13822.51	11982.78	13099.74	12987.88	12848.85	16664.89	15300.52	16777.94	16895.31	16674.61	14558.89	1
20200314_Exploris_RSLC9_Waters_CC_DIA_TKO_1ng	P05739	2.58836614553152e-56	8146.594	8287.821	8843.12	9462.581	8922.446	10476.32	9112.226	10470.74	7905.278	9132.341	8957.409	1
20200314_Exploris_RSLC9_Waters_CC_DIA_TKO_1ng	P05740	2.16789176112879e-65	119069.85	111454.175	130772.854	150300.85	150493.57	163134.149	135886.471	170546.4	157194.46	135308.07	143054.11	4
20200314_Exploris_RSLC9_Waters_CC_DIA_TKO_1ng	P05743;P53221	1.06234475002364e-78	217313.064	207312.367	236857.893	224091.043	241517.818	242173.408	214675.422	241668.124	250065.616	218251.488	220340.462	3
20200314_Exploris_RSLC9_Waters_CC_DIA_TKO_1ng	P05744	7.37580229462718e-53	55242.185	45625.76	51723.308	46462.805	54486.81	58034.98	53480.123	61581.39	60173.49	67331.16	73698.05	2
20200314_Exploris_RSLC9_Waters_CC_DIA_TKO_1ng	P05745	1.88510245325149e-69	34642.325	33880.998	35693.049	36062.262	32936.738	37628.037	32781.604	39384.732	38484.419	42640.354	39432.82	4
20200314_Exploris_RSLC9_Waters_CC_DIA_TKO_1ng	P05748	9.666179212629e-74	23854.33	20033.94	24304.19	19691.6	17562.52	22120.17	18042.55	26226.9	24417.36	29944.41	27354.7	1
20200314_Exploris_RSLC9_Waters_CC_DIA_TKO_1ng	P05749	8.65357304270001e-39	6377.473	7885.131	8069.974	6569.346	6937.313	6666.145	7108.091	7277.542	7311.449	5876.502	8568.146	1
20200314_Exploris_RSLC9_Waters_CC_DIA_TKO_1ng	P05750	1.46927223090333e-79	123626.063	123230.556	131007.527	110676.332	122329.184	132502.805	114901.469	141047.703	142258.499	138724.109	153414.807	4
20200314_Exploris_RSLC9_Waters_CC_DIA_TKO_1ng	P05756	1.21704178251153e-77	43612.174	45969.65	49472.895	42405.225	46422.429	50058.141	43853.664	52853.79	46758.657	42839.353	47434.375	4
20200314_Exploris_RSLC9_Waters_CC_DIA_TKO_1ng	P05759	1.36956483187594e-75	266373.074	237278.68	277451.586	305638.337	333870.11	372966.294	274512.695	333483.998	337947.402	342154.667	362574.117	4
20200314_Exploris_RSLC9_Waters_CC_DIA_TKO_1ng	P06101	1.20378856422908e-42	958.1603	NA	1052.131	1547.496	1105.641	809.2526	1087.969	714.0168	NA	790.1531	813.5927	1
20200314_Exploris_RSLC9_Waters_CC_DIA_TKO_1ng	P06102	1.17083798353663e-40	3590.841	6075.328	5182.606	4911.895	5726.275	5128.244	5365.767	5840.683	5411.55	6379.67	6732.338	1
20200314_Exploris_RSLC9_Waters_CC_DIA_TKO_1ng	P06103	8.09789805043247e-39	4462.903	4515.195	3914.508	3954.941	4589.35	5158.138	3815.292	4842.054	4685.92	5363.718	4519.662	1
20200314_Exploris_RSLC9_Waters_CC_DIA_TKO_1ng	P06105	8.16406973124449e-70	92191.662	91003.868	97266.17	91503.461	98982.243	97836.413	85924.04	105723.851	96410.921	95886.565	95176.8	10
20200314_Exploris_RSLC9_Waters_CC_DIA_TKO_1ng	P06168	9.17872050599224e-91	81695.335	80718.084	89604.41	88061.47	96529.229	97107.047	80932.913	98926.994	90780.939	87106.499	89810.665	6
20200314_Exploris_RSLC9_Waters_CC_DIA_TKO_1ng	P06169	2.13503628033766e-83	550621.713	501708.292	593647.635	462283.461	502469.328	509233.963	468993.134	566174.275	548847.422	552525.437	612205.246	12
20200314_Exploris_RSLC9_Waters_CC_DIA_TKO_1ng	P06208	1.01118807526868e-48	74738.568	68948.364	76962.869	71931.142	79344.362	79258.582	71298.354	80379.125	74361.04	76664.466	77582.869	7
20200314_Exploris_RSLC9_Waters_CC_DIA_TKO_1ng	P06634	3.46968907377723e-63	44853.244	42234.456	48538.272	41299.16	44129.159	44130.923	42111.399	50546.317	44295.511	45471.007	46365.93	4
20200314_Exploris_RSLC9_Waters_CC_DIA_TKO_1ng	P06738	1.23130027470784e-52	74939.468	66968.548	81249.014	69098.876	66020.24	71596.243	64299.22	73079.239	71137.237	64825.361	69083.289	8
20200314_Exploris_RSLC9_Waters_CC_DIA_TKO_1ng	P06780	3.97840622659328e-51	25672.863	27249.738	27329.451	25369.252	26290.634	27521.602	24733.12	27863.104	24448.864	24426.263	28743.53	2
20200314_Exploris_RSLC9_Waters_CC_DIA_TKO_1ng	P06787	1.93709584466557e-62	82266.477	75190.167	91104.113	80133.649	86652.983	88051.379	78251.436	86710.261	90786.265	79016.199	86071.367	4
20200314_Exploris_RSLC9_Waters_CC_DIA_TKO_1ng	P07149	1.77436421907966e-54	65425.064	63838.737	62878.449	55697.914	59724.833	61440.931	58039.529	63530.31	62437.734	64150.157	67136.318	6
20200314_Exploris_RSLC9_Waters_CC_DIA_TKO_1ng	P07170	3.43760848511698e-75	32274.935	33596.296	33652.326	31588.837	29273.038	34750.353	36476.292	38777.312	37517.7	37684.698	37229.962	4
20200314_Exploris_RSLC9_Waters_CC_DIA_TKO_1ng	P07213	1.25319211178513e-56	8943.092	9291.803	9746.76	8091.046	9398.411	8103.421	8661.184	10911.337	10953.945	7250.826	9195.367	2
20200314_Exploris_RSLC9_Waters_CC_DIA_TKO_1ng	P07244	4.26800717497825e-50	25971.948	26510.55	30593.6	29054.608	27402.959	32580.914	27437.715	32206.486	29797.775	28512.304	26456.405	4
20200314_Exploris_RSLC9_Waters_CC_DIA_TKO_1ng	P07245	3.454657019096e-57	NA	119322.415	128605.046	NA	130438.574	132140.313	123056.686	144204.211	129238.404	125142.237	130854.32	8
20200314_Exploris_RSLC9_Waters_CC_DIA_TKO_1ng	P07246	1.36114821353647e-58	88680.221	85961.421	93315.089	78981.148	93857.352	96937.383	81679.123	98338.23	99223.607	92321.731	97515.732	4
20200314_Exploris_RSLC9_Waters_CC_DIA_TKO_1ng	P07251	1.33686886155259e-52	44376.777	48845.097	52060.535	44906.061	53780.089	54815.674	45439.088	59992.692	51573.808	49008.595	48863.014	5
20200314_Exploris_RSLC9_Waters_CC_DIA_TKO_1ng	P07256	8.41472150050308e-51	37435.989	38957.95	42945.25	37147.914	39831.564	36604.243	35382.261	37836.58	35819.941	35845.755	39506.757	4
20200314_Exploris_RSLC9_Waters_CC_DIA_TKO_1ng	P07257	1.498943130406e-48	37976.146	36154.589	45310.77	38843.128	39509.939	42397.499	36922.185	40933.057	44075.951	38671.985	36420.577	6
20200314_Exploris_RSLC9_Waters_CC_DIA_TKO_1ng	P07259	4.05134375342794e-57	159631.409	153607.656	172251.088	154080.411	159404.705	165885.853	126063.183	149653.334	148580.193	172834.702	178578.657	12
20200314_Exploris_RSLC9_Waters_CC_DIA_TKO_1ng	P07262	1.11359283720653e-46	14640.835	14980.902	17583.016	17322.621	16352.013	16458.982	14444.103	16408.316	19119.866	15404.174	18292.432	2
20200314_Exploris_RSLC9_Waters_CC_DIA_TKO_1ng	P07263	1.68758764235032e-25	5663.34	4851.223	4651.691	5752.602	5911.961	6240.139	5349.329	4959.031	5851.369	4687.816	7275.358	1
20200314_Exploris_RSLC9_Waters_CC_DIA_TKO_1ng	P07264	2.18889998927585e-49	87005.904	80069.78	86063.712	86745.901	83967.31	90411.042	80724.956	90896.377	88187.406	84401.864	90573.326	6
20200314_Exploris_RSLC9_Waters_CC_DIA_TKO_1ng	P07267	3.87011014808758e-58	38920.372	36550.332	40596.147	34589.277	39909.331	40764.163	34151.304	39776.962	44468.31	36841.142	42115.187	3
20200314_Exploris_RSLC9_Waters_CC_DIA_TKO_1ng	P07273	1.83382220731585e-40	10093.19	8418.261	10636.25	12569.15	13294.76	12305.73	11213	12269.3	12555.42	13040.49	12025.19	1
20200314_Exploris_RSLC9_Waters_CC_DIA_TKO_1ng	P07278	3.77295268008745e-36	10262.59	8154.641	12392.78	10429.25	10398.54	12031.03	11956.79	12527.52	8764.895	10947.24	11488.78	1
20200314_Exploris_RSLC9_Waters_CC_DIA_TKO_1ng	P07280;P07281	1.25319211178513e-56	61396.504	58344.658	60320.902	59272.341	62645.997	69309.624	59246.832	68520.788	63333.225	58548.283	67186.384	3
20200314_Exploris_RSLC9_Waters_CC_DIA_TKO_1ng	P07283	2.00136705710967e-50	31345.882	30230.231	32087.303	30306.124	29636.615	34143.503	30616.633	31067.806	29766.262	29422.149	28002.386	4
20200314_Exploris_RSLC9_Waters_CC_DIA_TKO_1ng	P07284	1.48115248596636e-58	32767.064	33931.119	35092.34	31750.083	33017.112	33571.808	28972.399	34510.203	36616.184	38144.302	35848.005	4
20200314_Exploris_RSLC9_Waters_CC_DIA_TKO_1ng	P07342	2.01960286069465e-42	25703.469	27993.689	29664.322	27207.014	28035.102	29606.123	26691.623	28711.155	28519.33	23528.726	27580.113	2
20200314_Exploris_RSLC9_Waters_CC_DIA_TKO_1ng	P07347	9.2937416167861e-05	10688.53	7501.54	8638.733	8724.489	8947.018	10338.79	8923.782	9098.689	10161.69	10104.97	8655.306	1
20200314_Exploris_RSLC9_Waters_CC_DIA_TKO_1ng	P07560	7.01832760482948e-19	7964.343	9785.483	9594.003	8319.48	9454.912	8010.69	9420.362	9435.321	12110.75	10198.7	10521.61	1
20200314_Exploris_RSLC9_Waters_CC_DIA_TKO_1ng	P07806	5.57745615667476e-66	78349.655	76425.106	78369.892	79978.803	80044.303	72582.038	69621.906	86254.408	84683.931	85344.054	85175.309	7
20200314_Exploris_RSLC9_Waters_CC_DIA_TKO_1ng	P07991	7.66984897401962e-44	26201.159	26336.779	27542.711	26209.577	33270.477	26864.668	26703.571	28757.535	31161.055	27295.885	28224.67	3
20200314_Exploris_RSLC9_Waters_CC_DIA_TKO_1ng	P08067	1.2300087004175e-42	21836.82	20087.96	27663.5	19681.66	20513	24648.75	20163.53	22960.74	22467.02	20486.02	23374.42	1
20200314_Exploris_RSLC9_Waters_CC_DIA_TKO_1ng	P08417	7.86730583282902e-58	31820.009	29701.394	33172.109	31126.865	33760.304	29149.699	30482.329	30786.273	31831.806	33201.876	36496.977	2
20200314_Exploris_RSLC9_Waters_CC_DIA_TKO_1ng	P08518	2.64991480442906e-34	10112.71	8897.605	11314.1	8747.056	9062.637	11552.73	8602.347	10402.72	8406.351	9418.479	9165.58	1
20200314_Exploris_RSLC9_Waters_CC_DIA_TKO_1ng	P08524	1.52082506794168e-44	19284.827	17603.807	22470.26	17663.567	18918.054	18572.786	18025.653	20857.602	22383.502	21177.361	24175.3	2
20200314_Exploris_RSLC9_Waters_CC_DIA_TKO_1ng	P08566	3.11611867194416e-42	4045.038	4157.06	4467.073	4638.312	6878.676	4879.063	4302.324	5219.318	6544.756	5050.821	3502.404	1
20200314_Exploris_RSLC9_Waters_CC_DIA_TKO_1ng	P09064	2.89972113376412e-35	9612.433	8872.637	9951.892	9274.301	11119.41	9724.769	8353.289	10673.4	11252.24	9842.602	10317.18	1
20200314_Exploris_RSLC9_Waters_CC_DIA_TKO_1ng	P09232	1.38429528500062e-43	41176.786	39248.06	46666.644	39633.72	45768.118	45995.923	42952.839	52811.278	47327.886	45948.32	45294.882	3
20200314_Exploris_RSLC9_Waters_CC_DIA_TKO_1ng	P09435	4.10424596989338e-53	11270.57	9004.543	13303.23	12564.92	10791.84	13243.26	10213.56	12998.27	15263.11	12328.29	10560.13	1
20200314_Exploris_RSLC9_Waters_CC_DIA_TKO_1ng	P09436	1.47750646602229e-82	136196.087	122458.032	140944.993	124234.753	136041.932	138380.045	134730.281	143717.733	146088.513	127596.849	138325.598	11
20200314_Exploris_RSLC9_Waters_CC_DIA_TKO_1ng	P09624	4.16339303206532e-43	24401.03	21744.953	27511.85	26206.678	28918.08	31897.76	27850.17	29205.46	26467.517	30815.5	28783.97	2
20200314_Exploris_RSLC9_Waters_CC_DIA_TKO_1ng	P09733	9.16538650577716e-51	10397.547	8243.392	11553.561	10959.492	12225.935	11427.667	8537.201	12215.077	12658.242	11777.118	10062.822	2
20200314_Exploris_RSLC9_Waters_CC_DIA_TKO_1ng	P09734	6.20569047236349e-43	7224.078	7607.394	8177.076	9397.073	8745.399	8243.769	8675.513	9378.925	9862.93	9517.939	8603.728	1
20200314_Exploris_RSLC9_Waters_CC_DIA_TKO_1ng	P09938	1.83147024548219e-67	39326.921	37727.727	46478.83	35691.399	39732.52	41117.175	37178.8	40494.005	42726.561	43174.05	46613.514	2
20200314_Exploris_RSLC9_Waters_CC_DIA_TKO_1ng	P0C0V8;Q3E754	6.5070512543525e-63	206379.41	189603.38	221933.4	203532.03	232268.62	245106.39	193596.21	238422.18	229166.38	271349.53	277774.18	2
20200314_Exploris_RSLC9_Waters_CC_DIA_TKO_1ng	P0C0W1;Q3E7Y3	1.71310179061841e-48	22074.497	21343.337	25859.375	21409.314	22846.394	21319.597	20594.359	25922.969	23444.298	25531.859	25132.822	2
20200314_Exploris_RSLC9_Waters_CC_DIA_TKO_1ng	P0C0W9;Q3E757	5.25881636737846e-67	138059.367	125416.762	144483.295	127041.486	134699.737	144841.768	140262.364	154047.257	147069.32	132647.917	154814.846	3
20200314_Exploris_RSLC9_Waters_CC_DIA_TKO_1ng	P0C0X0;Q3E7X9	2.09948648413814e-50	15718.986	16574.763	18738.01	18237.342	19116.134	24965.222	18751.984	21774.815	21427.537	16576.08	19690.727	2
20200314_Exploris_RSLC9_Waters_CC_DIA_TKO_1ng	P0C2H6;P0C2H7	2.10030050055286e-73	99576.144	102629.525	114062.787	102412.732	110945.38	117176.21	107407.144	121358.117	115588.436	110700.045	124853.934	3
20200314_Exploris_RSLC9_Waters_CC_DIA_TKO_1ng	P0C2H8	3.85970383220565e-73	36522.741	36423.903	42673.204	38148.517	41301.344	39756.315	36535.244	44408.648	44267.335	40024.737	41176.436	3
20200314_Exploris_RSLC9_Waters_CC_DIA_TKO_1ng	P0C2I2;P0C2I9;P0C2J0;P47100;Q03855;Q04711;Q07793;Q12269	1.21733939603307e-56	65532.432	67185.747	70055.886	62664.826	63792.593	73410.35	58161.975	69478.551	70110.863	71010.263	73653.186	6
20200314_Exploris_RSLC9_Waters_CC_DIA_TKO_1ng	P0CS90	3.58550220997942e-88	160149.582	150451.965	175682.292	156658.947	157634.58	171981.697	153082.623	180835.891	174861.157	164027.337	174447.963	9
20200314_Exploris_RSLC9_Waters_CC_DIA_TKO_1ng	P0CT04	9.79763548703451e-53	25061.268	23242.529	27028.392	25355.212	28902.461	30854.138	25568.137	30738.567	27023.927	26678.91	25604.084	2
20200314_Exploris_RSLC9_Waters_CC_DIA_TKO_1ng	P0CX23;P0CX24	1.49558833720766e-69	74955.77	72753.504	77944.373	70182.443	77495.122	79370.016	78286.943	82156.605	83405.694	87174.439	87895.084	4
20200314_Exploris_RSLC9_Waters_CC_DIA_TKO_1ng	P0CX25;P0CX26	1.48233640284004e-53	45393.354	40322.127	43217.761	39847.301	42448.798	48629.403	40238.079	48745.302	49753.932	50862.519	54560.006	2
20200314_Exploris_RSLC9_Waters_CC_DIA_TKO_1ng	P0CX29;P0CX30	5.00989522864406e-68	97425.81	92842.22	106025.08	93521.56	97507.37	103168.31	91127.99	106189.56	103411.56	107147.56	112968.81	3
20200314_Exploris_RSLC9_Waters_CC_DIA_TKO_1ng	P0CX33;P0CX34	8.53085920543822e-68	41543.179	38687.538	45345.6	39747.244	41612.9	39500.77	37796.865	43084.237	42770.38	40552.39	47278.49	1
20200314_Exploris_RSLC9_Waters_CC_DIA_TKO_1ng	P0CX35;P0CX36	4.74519588147663e-74	80390.842	72884.057	89226.1847	NA	79639.0959	86012.99	86314.778	98583.919	94502.273	84280.5456	92623.394	6
20200314_Exploris_RSLC9_Waters_CC_DIA_TKO_1ng	P0CX37;P0CX38	3.189731131837e-72	68668.374	71600.688	81868.56	76397.203	81562.856	86746.333	78795.338	90963.085	91400.53	85611.906	91783.562	3
20200314_Exploris_RSLC9_Waters_CC_DIA_TKO_1ng	P0CX39;P0CX40	3.37490339006199e-60	69051.7	67238.04	71788.13	64197.54	67228.57	75438.08	69332.79	82616.7	75834.63	83060.4	79038.59	2
20200314_Exploris_RSLC9_Waters_CC_DIA_TKO_1ng	P0CX41;P0CX42	5.15027150894819e-81	38326.489	33751.777	41035.121	32896.958	36563.398	36801.875	33350.908	37852.852	35338.249	35685.845	35258.722	3
20200314_Exploris_RSLC9_Waters_CC_DIA_TKO_1ng	P0CX45;P0CX46	6.77439541975231e-58	34924.9822	NA	NA	NA	NA	NA	NA	NA	NA	NA	NA	4
20200314_Exploris_RSLC9_Waters_CC_DIA_TKO_1ng	P0CX47;P0CX48	2.1457664709713e-72	137812.578	130177.965	148542.797	119923.207	138201.09	139066.625	129426.575	150888.226	150953.521	155777.902	161845.101	6
20200314_Exploris_RSLC9_Waters_CC_DIA_TKO_1ng	P0CX49;P0CX50	4.28596115501065e-64	98167.98	97889.78	100906.86	98119.6	95418.01	99821.45	90220.41	102703.72	100236.63	103410.54	109903.76	4
20200314_Exploris_RSLC9_Waters_CC_DIA_TKO_1ng	P0CX51;P0CX52	3.01563633646756e-72	53587.055	49251.519	56978.488	47705.445	56821.719	57562.194	54823.788	61931.279	57182.979	47171.889	54190.719	3
20200314_Exploris_RSLC9_Waters_CC_DIA_TKO_1ng	P0CX53;P0CX54	1.97641729055373e-53	41376.665	38962.6	45285.302	43834.222	46687.407	50016.64	46517.396	55757.217	51773.066	48685.15	48671.381	2
20200314_Exploris_RSLC9_Waters_CC_DIA_TKO_1ng	P0CX55;P0CX56	8.09956889613442e-75	197945.423	185932.47	221708.652	194039.054	201494.5	220695.833	210108.231	237929.143	232505.432	220618.19	244606.378	7
20200314_Exploris_RSLC9_Waters_CC_DIA_TKO_1ng	P0CX82;P0CX83	6.94660875084766e-58	34387.594	32972.335	34858.039	30937.436	31355.224	33261.615	29067.128	34692.546	36950.263	34840.972	36560.834	2
20200314_Exploris_RSLC9_Waters_CC_DIA_TKO_1ng	P0CX84;P0CX85	4.08336075790027e-59	91643.011	84798.392	93207.404	85962.524	82216.887	89605.692	83008.92	97722.954	91121.644	96675.771	101844.04	2
20200314_Exploris_RSLC9_Waters_CC_DIA_TKO_1ng	P10080	5.82486027631891e-55	14771.85	11928.06	16903.98	15634.9	19867.53	16612.53	11340.94	12289.28	14212.55	12534.64	12712.03	1
20200314_Exploris_RSLC9_Waters_CC_DIA_TKO_1ng	P10081	4.22593236556956e-66	134054.538	123368.38	137646.891	130741.207	128871.592	137394.907	127708.211	145937.579	138814.48	151322.94	150299.043	9
20200314_Exploris_RSLC9_Waters_CC_DIA_TKO_1ng	P10591	4.6508480871635e-66	15506.956	14482.23	17513.424	15298.62	18721.905	16518.74	15896.001	17326.094	17049.428	13744.104	15978.095	2
20200314_Exploris_RSLC9_Waters_CC_DIA_TKO_1ng	P10592	2.07729689543642e-107	1748131.279	1596082.8	1883768.451	1797970.128	1880160.703	2004068.961	1790244.404	2105652.463	2057490.169	1786518.661	1898520.636	20
20200314_Exploris_RSLC9_Waters_CC_DIA_TKO_1ng	P10622	3.71131541299516e-38	9392.932	8326.329	9759.807	8929.791	8624.15	11235.11	8124.984	10726.8	11285.82	9341.151	9137.14	1
20200314_Exploris_RSLC9_Waters_CC_DIA_TKO_1ng	P10659	6.4248196844419e-72	132426.817	116446.103	135034.177	89775.921	108670.767	106110.538	99174.135	113849.301	113993.704	102872.573	111999.452	7
20200314_Exploris_RSLC9_Waters_CC_DIA_TKO_1ng	P10664	1.99350857274949e-86	98674.007	90560.729	103017.7897	93149.2588	96994.5988	101373.14	NA	NA	105903.461	107697.5916	115075.479	8
20200314_Exploris_RSLC9_Waters_CC_DIA_TKO_1ng	P10869	9.75320276136904e-18	7670.73	9893.446	9014.773	8623.717	10218.32	11969.4	7020.643	10021.53	8906.927	9804.982	9302.15	1
20200314_Exploris_RSLC9_Waters_CC_DIA_TKO_1ng	P11076	2.77781273813823e-54	65467.368	60980.976	66543.033	61977.793	70561.283	71072.49	64407.469	72925.701	67964.757	65896.943	74973.511	4
20200314_Exploris_RSLC9_Waters_CC_DIA_TKO_1ng	P11353	6.07445203120644e-39	15431.46	13180.12	12873.23	14585.75	14554.63	15230.36	17477.8	16497.38	15218.56	16307.2	14845.33	1
20200314_Exploris_RSLC9_Waters_CC_DIA_TKO_1ng	P11412	2.13128542211208e-46	46627.472	46219.232	50738.242	44036.451	47640.088	49128.914	45083.346	52114.907	55303.234	53292.188	48863.043	5
20200314_Exploris_RSLC9_Waters_CC_DIA_TKO_1ng	P11484	8.66012078393972e-80	298847.828	286612.82	312136.08	329847.037	347055.422	371495.08	325377.09	374270.821	367521.401	322820.699	324326.474	14
20200314_Exploris_RSLC9_Waters_CC_DIA_TKO_1ng	P11632	7.11158913018021e-48	21772.023	21217.434	24939.967	22180.692	23317.748	25647.553	19061.564	24529.823	24767.312	21954.287	23506.364	2
20200314_Exploris_RSLC9_Waters_CC_DIA_TKO_1ng	P11745	1.781476483792e-52	32680.897	27273.767	34247.004	32198.177	32477.421	30927.795	31767.408	40576.094	34361.234	37753.601	38481.889	4
20200314_Exploris_RSLC9_Waters_CC_DIA_TKO_1ng	P12385	1.26732063241123e-45	30293.57	24325.5	29090.47	29194.38	37327.68	36474.3	32762.17	31676.37	34316.53	31754.47	28468.03	2
20200314_Exploris_RSLC9_Waters_CC_DIA_TKO_1ng	P12630	7.06835404438752e-42	3059.237	2201.833	2199.715	2807.787	3034.221	2481.192	2812.815	2870.897	3133.97	2230.587	2005.118	1
20200314_Exploris_RSLC9_Waters_CC_DIA_TKO_1ng	P12695	1.38668970332348e-63	67299.45	61550.167	73226.996	71939.033	79003.865	83687.526	69207.303	78060.977	76830.589	68092.466	77711.917	8
20200314_Exploris_RSLC9_Waters_CC_DIA_TKO_1ng	P12709	6.28882813715818e-74	341559.662	324845.97	376325.338	308857.771	338653.67	357046.485	323775.124	374460.562	381059.011	371700.613	398157.019	12
20200314_Exploris_RSLC9_Waters_CC_DIA_TKO_1ng	P12945	6.52877535583108e-35	6503.88	7272.265	9058.544	7284.357	7313.213	8635.727	6672.474	9452.52	9110.858	7330.819	8029.06	2
20200314_Exploris_RSLC9_Waters_CC_DIA_TKO_1ng	P13188	7.93622932792591e-55	33668.759	32613.48	33856.577	31122.21	32910.86	35171.29	27133.159	34620.42	31828.251	29917.967	35272.8	2
20200314_Exploris_RSLC9_Waters_CC_DIA_TKO_1ng	P13298	1.09264279641463e-45	24421.784	24126.808	27988.538	23663.003	24983.792	29459.982	25195.137	27795.825	24708.153	28748.418	24305.056	3
20200314_Exploris_RSLC9_Waters_CC_DIA_TKO_1ng	P13663	1.2824741480996e-51	93335.943	92003.541	104520.802	99088.179	100765.083	114155.461	91853.318	111589.911	107894.914	97903.158	108390.019	6
20200314_Exploris_RSLC9_Waters_CC_DIA_TKO_1ng	P14020	2.32151828978152e-36	7783.464	7149.365	6801.622	8039.977	6166.43	6366.247	6472.57	8153.214	6863.086	6833.912	7906.667	1
20200314_Exploris_RSLC9_Waters_CC_DIA_TKO_1ng	P14065	9.2937416167861e-05	7273.215	8763.191	10573.86	9054.364	5940.888	8051.736	8105.713	7731.937	7524.222	6923.886	9209.399	1
20200314_Exploris_RSLC9_Waters_CC_DIA_TKO_1ng	P14120	8.53458736620536e-60	107699.285	98913.497	117300.717	97079.112	106238.356	113450.295	104526.233	114578.776	111906.78	116945.427	122311.406	3
20200314_Exploris_RSLC9_Waters_CC_DIA_TKO_1ng	P14126	4.90666418536633e-66	114317.024	107563.748	126774.063	111053.966	117083.569	119965.634	109469.696	126645.112	124186.953	127109.492	126516.556	6
20200314_Exploris_RSLC9_Waters_CC_DIA_TKO_1ng	P14540	1.84005598129097e-90	1145085.691	1015435.935	1223092.308	1036992.497	1105506.171	1191666.815	999820.593	1171920.566	1145337.957	1112584.855	1149349.131	9
20200314_Exploris_RSLC9_Waters_CC_DIA_TKO_1ng	P14832	8.99044306362781e-74	214656.857	199261.674	227957.48	189608.863	218097.912	220868.835	165955.789	193742.662	204264.593	231913.18	236540.832	5
20200314_Exploris_RSLC9_Waters_CC_DIA_TKO_1ng	P14843	5.86595051220412e-40	28851.378	25609.262	28952.373	28241.448	29630.167	32402.893	28211.416	32448.002	30664.826	28425.714	32003.932	3
20200314_Exploris_RSLC9_Waters_CC_DIA_TKO_1ng	P14904	1.41515312291189e-52	25621.876	25678.568	24813.684	25879.989	27692.288	28110.393	23356.858	24591.433	27500.485	24955.781	23454.355	5
20200314_Exploris_RSLC9_Waters_CC_DIA_TKO_1ng	P14922	4.34151293956216e-07	6564.133	8644.339	7614.746	8055.016	9400.119	9324.633	6498.008	7388.385	7542.363	7290.612	8025.268	1
20200314_Exploris_RSLC9_Waters_CC_DIA_TKO_1ng	P15019	7.47096080275746e-71	104280.549	103158.339	112682.508	97249.393	102938.122	106276.721	100131.41	114103.826	112127.176	109508.971	119535.663	8
20200314_Exploris_RSLC9_Waters_CC_DIA_TKO_1ng	P15108	1.02429690069123e-72	327592.104	320814.122	355231.249	321637.972	337733.68	358770.552	338080.736	394697.053	383587.757	378348.258	414246.748	18
20200314_Exploris_RSLC9_Waters_CC_DIA_TKO_1ng	P15180	2.16881688876183e-58	205622.539	208998.288	216187.742	275377.609	284838.253	312324.931	255312.546	313332.352	324172.586	271099.015	273832.141	4
20200314_Exploris_RSLC9_Waters_CC_DIA_TKO_1ng	P15303	1.09534764385186e-48	13616.885	13692.069	15575.346	14069.328	12041.534	14591.264	14614.998	16091.549	14154.44	15712.638	15190.131	2
20200314_Exploris_RSLC9_Waters_CC_DIA_TKO_1ng	P15454	1.09187409917375e-48	18157.876	15904.786	16418.386	21273.93	15512.035	18371.112	15389.869	17652.062	18168.123	18875.367	18622.1322	2
20200314_Exploris_RSLC9_Waters_CC_DIA_TKO_1ng	P15496	4.18438480254001e-62	13045.5	12524.05	12770.65	15096.03	17572.35	15297.1	16229.96	16929.62	20663.61	13675.25	16871.26	1
20200314_Exploris_RSLC9_Waters_CC_DIA_TKO_1ng	P15624	3.58437818192752e-47	16594.056	16561.526	20326.264	18507.655	18829.928	21176.231	15417.863	19852.022	18460.247	20583.441	16533.113	2
20200314_Exploris_RSLC9_Waters_CC_DIA_TKO_1ng	P15625	2.13695906729596e-43	72927.98	60694.53	70802.23	63879.38	71985.14	76276.18	68920.96	84009.19	79562.15	84507.32	88682.37	3
20200314_Exploris_RSLC9_Waters_CC_DIA_TKO_1ng	P15700	8.24445441326006e-41	10217.873	9010.337	12098.025	9439.2803	11521.463	10087.359	10161.829	14275.225	11968.149	14149.766	14945.707	2
20200314_Exploris_RSLC9_Waters_CC_DIA_TKO_1ng	P15703	7.28948380107057e-68	20269.615	18168.465	22659.32	20098.725	24875.92	24621.2	22305.349	24915.009	23800.528	21927.86	19789.091	2
20200314_Exploris_RSLC9_Waters_CC_DIA_TKO_1ng	P15705	2.85512629199519e-60	80428.005	84128.616	87824.999	76389.001	83664.268	93116.314	80310.035	92345.165	91473.127	82701.725	94799.762	5
20200314_Exploris_RSLC9_Waters_CC_DIA_TKO_1ng	P15873	6.67309301072888e-29	8180.187	8552.434	9367.375	8230.524	7603.131	11570.43	7306.988	9848.013	7985.697	8694.171	9774.924	1
20200314_Exploris_RSLC9_Waters_CC_DIA_TKO_1ng	P15891	3.05794977980651e-56	86659.007	81495.485	90049.641	87965.55	91716.976	102288.651	89099.661	99554.341	101770.641	88184.789	93892.809	8
20200314_Exploris_RSLC9_Waters_CC_DIA_TKO_1ng	P15992	4.11686651952111e-65	118450.516	111140.433	125573.098	97023.816	102360.565	106301.604	99320.719	114478.03	110710.095	100364.787	99894.514	7
20200314_Exploris_RSLC9_Waters_CC_DIA_TKO_1ng	P16120	1.76640019760154e-62	48074.775	52156.708	49994.365	48821.001	47956.74	56979.533	42875.947	56842.363	54872.308	53017.975	54059.07	3
20200314_Exploris_RSLC9_Waters_CC_DIA_TKO_1ng	P16140	4.28060478104759e-76	149586.076	134655.146	141730.923	138480.809	143582.719	144025.908	139378.229	158483.325	154830.459	148515.194	167490.875	11
20200314_Exploris_RSLC9_Waters_CC_DIA_TKO_1ng	P16387	1.39706490073195e-73	23409.552	24510.72	23247.188	21898.552	24254.339	25954	23780.538	27754.046	24829.667	24844.348	22172.694	2
20200314_Exploris_RSLC9_Waters_CC_DIA_TKO_1ng	P16467	1.95471632297094e-76	356336.38	348187.041	381887.81	348274.77	365289.2	396951.93	371055.398	418974.162	416421.569	405361.448	445542.096	10
20200314_Exploris_RSLC9_Waters_CC_DIA_TKO_1ng	P16474	4.97417414368538e-73	424987.199	393379.466	446044.564	402965.194	401055.651	414309.296	412186.68	452975.335	455207.135	484169.071	487646.649	11
20200314_Exploris_RSLC9_Waters_CC_DIA_TKO_1ng	P16521	9.93652685648547e-59	190077.713	177434.459	201919.278	168741.915	193090.991	190800.731	178110.6	218035.099	210894.119	219007.032	228127.781	10
20200314_Exploris_RSLC9_Waters_CC_DIA_TKO_1ng	P16547	6.0730645749817e-39	24407.92	21908.6	23533.84	23275.73	25162.44	26642.57	24380.63	27808.64	26364.34	29823.48	35518.69	1
20200314_Exploris_RSLC9_Waters_CC_DIA_TKO_1ng	P16603	6.58507592120215e-28	2745.277	3134.597	3644.846	2640.726	3953.677	3109.163	1760.277	3627.232	3403.934	3762.735	4040.982	1
20200314_Exploris_RSLC9_Waters_CC_DIA_TKO_1ng	P16649	4.5032294188328e-56	NA	NA	NA	11180.1882	NA	NA	11146.1989	13466.9616	11600.121	13022.955	11275.6445	2
20200314_Exploris_RSLC9_Waters_CC_DIA_TKO_1ng	P16861	2.63538413861573e-55	291301.272	282006.708	317523.076	294202.396	313974.301	307625.843	297432.659	353880.745	330796.493	324705.606	340950.136	13
20200314_Exploris_RSLC9_Waters_CC_DIA_TKO_1ng	P16862	4.88088674342056e-63	170641.615	162796.411	188078.96	175101.319	179937.714	193078.926	181581.375	196080.08	193763.282	182732.5	196654.932	10
20200314_Exploris_RSLC9_Waters_CC_DIA_TKO_1ng	P17076	4.09489834955949e-86	142256.416	134803.327	154693.662	133609.724	145314.462	152409.687	145871.246	160885.348	163221.246	149737.683	163531.838	5
20200314_Exploris_RSLC9_Waters_CC_DIA_TKO_1ng	P17106	1.64515590319426e-52	2001.655	2065.623	2534.577	2116.44	2074.256	2131.797	2093.832	2414.93	4377.463	2941.911	1897.322	1
20200314_Exploris_RSLC9_Waters_CC_DIA_TKO_1ng	P17255	8.50437963996301e-81	212919.2	197973.305	224432.173	202731.633	202830.547	220156.232	201817.178	233816.924	225670.843	213800.593	225209.237	13
20200314_Exploris_RSLC9_Waters_CC_DIA_TKO_1ng	P17423	9.61291085943594e-49	6759.676	7642.561	6568.123	7319.303	6019.956	8107.042	7994.573	10085.06	9122.795	7403.896	8021.929	1
20200314_Exploris_RSLC9_Waters_CC_DIA_TKO_1ng	P17505	3.65080303583995e-41	35809.5	34552.94	40947.66	32869.251	36587.08	36343.736	31378.627	36153.29	34551.028	31580.164	30009.532	3
20200314_Exploris_RSLC9_Waters_CC_DIA_TKO_1ng	P17536	2.48148177701032e-62	129199.175	129461.568	154785.533	142667.751	161805.209	168666.51	140053.049	162042.247	157832.214	155988.54	162885.158	6
20200314_Exploris_RSLC9_Waters_CC_DIA_TKO_1ng	P17555	4.41721496718328e-52	8162.686	7726.851	7661.084	6327.54	8484.385	9525.032	5393.193	9589.763	8777.519	7872.238	8515.044	1
20200314_Exploris_RSLC9_Waters_CC_DIA_TKO_1ng	P17709	2.25755457966375e-86	110498.392	104267.698	128671.433	99398.165	115652.1	116594.988	105221.943	122493.303	122678.415	107743.246	107648.507	6
20200314_Exploris_RSLC9_Waters_CC_DIA_TKO_1ng	P17891	1.66172565514992e-62	43179.254	38714.935	46519.181	48144.099	48638.105	48086.712	46259.675	52030.087	53672.845	47047.55	45622.778	4
20200314_Exploris_RSLC9_Waters_CC_DIA_TKO_1ng	P17967	5.3345822484198e-69	39632.217	34389.767	44360.0759	39605.369	43088.136	41450.119	36544.574	39562.544	36721.653	36969.984	39665.944	5
20200314_Exploris_RSLC9_Waters_CC_DIA_TKO_1ng	P18239	4.03487055343785e-87	28496.43	30754.91	38343.5	30306.51	35626.1	38524.61	35464.19	38762.6	36414.67	39970.86	45478.85	1
20200314_Exploris_RSLC9_Waters_CC_DIA_TKO_1ng	P18562	4.62469225698976e-52	9939.031	10094.074	10602.643	12640.279	12732.766	9735.01	10641.746	12291.041	12886.724	13127.062	11359.131	2
20200314_Exploris_RSLC9_Waters_CC_DIA_TKO_1ng	P19097	1.63257967332589e-70	168802.083	164685.092	180978.164	162416.259	163906.106	178468.412	164358.462	182455.282	177438.094	168508.568	186531.152	19
20200314_Exploris_RSLC9_Waters_CC_DIA_TKO_1ng	P19146	1.65123413122685e-41	14917.16	15245.93	17656.11	13853.47	16205.68	13765.73	14387.31	15642.06	14313.47	14072.1	13833.03	1
20200314_Exploris_RSLC9_Waters_CC_DIA_TKO_1ng	P19262	6.53308100801526e-62	8115.417	9712.05	9615.897	8713.24	9304.995	10190.884	9183.503	10985.16	9391.997	9894.796	9196.898	2
20200314_Exploris_RSLC9_Waters_CC_DIA_TKO_1ng	P19358	2.7908434491976e-50	15025.02	13143.16	14541.33	13613.65	14012.67	13725.13	12006.17	13863.49	16383.95	13380.29	15824.58	1
20200314_Exploris_RSLC9_Waters_CC_DIA_TKO_1ng	P19414	4.16049811436226e-70	203104.07	195446.774	208435.899	192941.665	198357.529	207952.347	199393.367	248028.697	227049.784	203270.215	221384.466	8
20200314_Exploris_RSLC9_Waters_CC_DIA_TKO_1ng	P19881	0.000104808187650683	13635.247	13272.275	14059.08	14728.316	13289.471	11833.435	13813.278	14368.742	14037.731	13796.255	16829.136	2
20200314_Exploris_RSLC9_Waters_CC_DIA_TKO_1ng	P19882	5.21656479408921e-77	220835.667	205174.098	234919.148	205730.758	213986.346	233966.497	197768.211	236671.1	222423.814	219769.173	238121.271	12
20200314_Exploris_RSLC9_Waters_CC_DIA_TKO_1ng	P20051	7.57731174949898e-45	6228.969	6151.352	8552.434	7907.703	7836.074	8725.695	6180.018	6887.769	6879.474	5840.672	9482.991	1
20200314_Exploris_RSLC9_Waters_CC_DIA_TKO_1ng	P20081	1.93237926862031e-83	90970.15	86068.03	103280.3	74872.85	80588.95	88002.33	78057.88	88430.55	91216.92	108899.66	109893.42	3
20200314_Exploris_RSLC9_Waters_CC_DIA_TKO_1ng	P20447	9.2937416167861e-05	21455.839	19459.235	21678.16	20511.506	20919.747	24503.588	22451.203	23682.587	22761.653	19776.122	18950.937	2
20200314_Exploris_RSLC9_Waters_CC_DIA_TKO_1ng	P20449	2.72081780557805e-65	29873.335	28285.368	28203.534	30820.495	27407.632	30654.391	28716.014	32729.643	29352.901	26191.035	30778.83	3
20200314_Exploris_RSLC9_Waters_CC_DIA_TKO_1ng	P20459	7.93583540164147e-43	52011.659	56099.267	59345.745	59214.971	58627.028	61592.646	58563.064	62796.506	63471.509	60254.723	63196.335	3
20200314_Exploris_RSLC9_Waters_CC_DIA_TKO_1ng	P20606	7.82082248521144e-56	80488.474	66720.64	76329.834	69329.297	75112.693	75568.308	68177	81637.163	81471.871	91438.085	96462.591	5
20200314_Exploris_RSLC9_Waters_CC_DIA_TKO_1ng	P20967	6.35970738169975e-40	23189.573	23571.745	24159.307	27598.892	23893.565	26600.484	23297.542	30881.086	23559.031	24768.209	26122.21	3
20200314_Exploris_RSLC9_Waters_CC_DIA_TKO_1ng	P21243	2.43358070700538e-44	14183.648	15183.442	16683.541	19201.8	15705.055	21686.1	16118.594	18567.602	21395.5	17596.467	19587.475	2
20200314_Exploris_RSLC9_Waters_CC_DIA_TKO_1ng	P21264	1.63615143066496e-46	NA	89871.745	97663.078	79906.9809	90849.79	93357.8758	89395.4297	105623.463	109028.918	93698.6673	107843.726	5
20200314_Exploris_RSLC9_Waters_CC_DIA_TKO_1ng	P21306	0.00357861343679109	176045.6	163657.3	187856.5	146372.2	173254.9	153124.1	147014.6	179712.9	178751.4	187538.9	205749.9	1
20200314_Exploris_RSLC9_Waters_CC_DIA_TKO_1ng	P21524	5.2600361046535e-54	9274.195	8325.842	8887.021	8391.721	9021.822	11127.17	7870.725	8969.704	9831.848	8609.771	10115.77	1
20200314_Exploris_RSLC9_Waters_CC_DIA_TKO_1ng	P21576	8.41472150050308e-51	11325.692	14901.179	16354.417	13496.556	15438.047	14180.177	14534.268	17474.977	13768.454	19512.401	15712.841	2
20200314_Exploris_RSLC9_Waters_CC_DIA_TKO_1ng	P21734	1.00354254004578e-43	1141.906	940.6415	NA	1439.508	NA	828.0263	676.5366	1661.917	1010.633	1349.766	743.5217	1
20200314_Exploris_RSLC9_Waters_CC_DIA_TKO_1ng	P21954	1.75072681757259e-52	20028.262	17809.179	20557.119	17913.543	19222.236	21712.596	18327.665	20657.878	21878.717	18983.28	22592.163	2
20200314_Exploris_RSLC9_Waters_CC_DIA_TKO_1ng	P21965	1.22625966492892e-43	15924.88	15951.191	18125.919	26907.452	18391.973	23777.41	20484.741	16959.387	20799.55	16558.568	14140.126	2
20200314_Exploris_RSLC9_Waters_CC_DIA_TKO_1ng	P22137	8.3718707277555e-54	58251.199	55003.49	62949.277	57173.629	63982.854	60348.895	56147.571	63900.856	66657.523	68659.162	72163.827	7
20200314_Exploris_RSLC9_Waters_CC_DIA_TKO_1ng	P22141	4.26848514551011e-27	12487.59	11098.71	14258.78	18980.28	12713.79	12685.19	18106.13	14643.74	14542.72	14734.3	11347.5	1
20200314_Exploris_RSLC9_Waters_CC_DIA_TKO_1ng	P22147	4.94840661348303e-42	9663.687	NA	8242.484	10692.799	8760.493	8640.987	9972.916	9764.333	10084.444	7668.3451	9840.9648	3
20200314_Exploris_RSLC9_Waters_CC_DIA_TKO_1ng	P22202	3.28358588471674e-38	15760.304	16531.939	15283.528	11980.646	12881.45	16027.963	12649.704	15261.956	17485.085	14193.129	14084.445	2
20200314_Exploris_RSLC9_Waters_CC_DIA_TKO_1ng	P22203	7.90316424890975e-56	104423.806	97811.756	107947.486	108082.096	113400.699	118268.981	110554.495	126364.482	125224.723	118442.21	117832.817	7
20200314_Exploris_RSLC9_Waters_CC_DIA_TKO_1ng	P22515	2.90094381971579e-46	63921.733	59974.807	66301.36	53520.584	60059.056	59846.902	59883.05	63491.202	62470.279	67630.467	60452.034	4
20200314_Exploris_RSLC9_Waters_CC_DIA_TKO_1ng	P22803	4.70595380960411e-71	113409.075	103214.671	124225.654	107740.211	112566.805	122886.969	101532.931	115047.218	115378.691	120104.149	125564.262	3
20200314_Exploris_RSLC9_Waters_CC_DIA_TKO_1ng	P22943	1.24364965654203e-71	69062.928	62600.464	72529.906	47291.936	51831.352	45341.026	37897.591	41957.758	41769.914	47164.562	52505.751	4
20200314_Exploris_RSLC9_Waters_CC_DIA_TKO_1ng	P23180	5.43160114952206e-49	10198.725	9971.589	11250.698	12711.721	11988.868	12445.135	11627.338	11036.631	12648.79	11340.078	12980.588	2
20200314_Exploris_RSLC9_Waters_CC_DIA_TKO_1ng	P23248	3.60103430384953e-37	14863.54	17093.55	17256.21	14206.2	13970.2	16507.27	13174.68	18006.18	18006.11	16399.47	16924.15	1
20200314_Exploris_RSLC9_Waters_CC_DIA_TKO_1ng	P23254	1.69564442079551e-72	73427.64	77143.79	79685.915	80082.847	84346.399	87058.666	74699.826	80397.68	80822.04	82248.928	79189.764	7
20200314_Exploris_RSLC9_Waters_CC_DIA_TKO_1ng	P23301	1.38091453601095e-53	32107.835	32654.521	37436.752	33870.205	34512.215	37337.527	35209.002	38095.889	36690.846	31834.958	35753.503	3
20200314_Exploris_RSLC9_Waters_CC_DIA_TKO_1ng	P23542	1.59354509356804e-62	9081.613	7619.869	11204.65	7741.901	10531.27	9282.492	9339.108	12900.46	11375.39	8397.113	10184.19	1
20200314_Exploris_RSLC9_Waters_CC_DIA_TKO_1ng	P23615	2.21623084438615e-26	2815.925	2681.207	2286.463	3026.91	3386.56	2753.872	2746.998	4054.817	2858.231	3709.542	3990.575	1
20200314_Exploris_RSLC9_Waters_CC_DIA_TKO_1ng	P23638	2.68643027336609e-50	32037.719	32748.989	34247.271	31218.678	34493.498	39520.221	30031.551	36171.709	37579.553	35419.458	34963.7	4
20200314_Exploris_RSLC9_Waters_CC_DIA_TKO_1ng	P23639	1.17938318084356e-35	44977.956	46185.74	46795.76	38868.22	44474.55	45204.11	41626.5	46242.01	46463.63	54485.99	53382.35	2
20200314_Exploris_RSLC9_Waters_CC_DIA_TKO_1ng	P23641	4.68447352295061e-43	26293.71	21597.98	28031.91	22354.99	27951.72	23781.1	24115.77	29597.53	24986.96	21740.81	26842.32	1
20200314_Exploris_RSLC9_Waters_CC_DIA_TKO_1ng	P23644	1.36008774708508e-50	1872.569	2670.553	3368.757	3309.952	4055.719	4786.817	1975.61	4002.468	3570.262	3045.265	2586.604	1
20200314_Exploris_RSLC9_Waters_CC_DIA_TKO_1ng	P23776	1.06267233201791e-45	24376.753	20821.431	27504.711	23134.14	28496.937	30278.957	28735.36	29751.726	33710.534	29162.59	34231.6	2
20200314_Exploris_RSLC9_Waters_CC_DIA_TKO_1ng	P24000	2.6827934416564e-71	12580.35	13566.23	14264.94	11245.45	14607.45	13789.34	11304.03	11047.37	12595.6	14679.94	15152.97	1
20200314_Exploris_RSLC9_Waters_CC_DIA_TKO_1ng	P24031	1.1322756022466e-53	13163.519	12819.515	11656.595	11675.509	15744.521	13637.066	12522.974	15318.292	14740.024	14180.859	13337.183	2
20200314_Exploris_RSLC9_Waters_CC_DIA_TKO_1ng	P24276	0.00070942043695058	6752.712	7055.081	8415.177	8511.793	6977.286	9839.295	6640.136	8768.536	7525.891	8224.113	8075.462	1
20200314_Exploris_RSLC9_Waters_CC_DIA_TKO_1ng	P24280	6.69216358703631e-55	9390.798	9848.28	10294.24	8485.543	10588.3	8511.067	8563.327	9806.7	10585.57	10372.11	10703.06	1
20200314_Exploris_RSLC9_Waters_CC_DIA_TKO_1ng	P24783	7.88580843782711e-44	15906.337	14578.192	17985.717	18084.785	20022.174	22224.37	15276.179	18193.745	16939.28	17366.269	19965.765	2
20200314_Exploris_RSLC9_Waters_CC_DIA_TKO_1ng	P25087	9.76626061991381e-51	15650.234	14250.195	18589.544	17100.215	14668.673	16305.982	14355.177	18140.868	16189.438	14418.004	17970.731	3
20200314_Exploris_RSLC9_Waters_CC_DIA_TKO_1ng	P25293	3.03008594808541e-45	2815.093	3987.869	3958.336	3227.698	3869.691	3388.65	4207.399	3721.935	4030.452	5002.613	4035.613	1
20200314_Exploris_RSLC9_Waters_CC_DIA_TKO_1ng	P25294	1.37466206053791e-48	46492.6061	47016.5667	48396.14	44127.876	43503.9703	50829.449	45986.1193	52138.2525	53655.122	45936.201	49833.9112	5
20200314_Exploris_RSLC9_Waters_CC_DIA_TKO_1ng	P25349	1.26305302078396e-44	14247.094	13647.863	17588.684	15107.33	15772.263	15259.906	13699.659	16004.253	15488.996	15927.772	13616.118	2
20200314_Exploris_RSLC9_Waters_CC_DIA_TKO_1ng	P25367	1.06815874976361e-40	5439.45	6341.032	6863.41	7381.418	7560.532	7804.36	6914.259	6029.441	5810.292	6357.421	7680.736	1
20200314_Exploris_RSLC9_Waters_CC_DIA_TKO_1ng	P25386	6.36437223090847e-58	28896.78	28383.43	31540.75	24103.63	29687.73	32324.51	26846.94	30422.81	29476.2	27708.77	33028.78	1
20200314_Exploris_RSLC9_Waters_CC_DIA_TKO_1ng	P25443	1.81182216575487e-58	69725.388	60014.237	71942.035	61499.46	66945.503	69303.946	66747.6	76825.353	75356.353	72236.547	80245.031	2
20200314_Exploris_RSLC9_Waters_CC_DIA_TKO_1ng	P25491	3.34698019975325e-60	25748.996	23380.645	25948.974	27055.256	27280.052	26763.116	25626.583	29543.553	28432.701	26708.8	25637.657	3
20200314_Exploris_RSLC9_Waters_CC_DIA_TKO_1ng	P25555	0.0012825396471038	2720.384	1951.069	2536.669	2445.308	2512.541	2389.525	2795.651	2371.787	1763.193	1242.356	1800.178	1
20200314_Exploris_RSLC9_Waters_CC_DIA_TKO_1ng	P25567	9.2937416167861e-05	2288.518	2564.014	1798.864	2486.029	2329.303	3441.768	2501.332	3198.512	3117.252	2466.404	3251.128	1
20200314_Exploris_RSLC9_Waters_CC_DIA_TKO_1ng	P25574	9.2937416167861e-05	7158.545	6570.759	6430.813	5202.223	4185.109	7709.076	6063.217	8308.316	6204.307	6377.417	6325.909	1
20200314_Exploris_RSLC9_Waters_CC_DIA_TKO_1ng	P25644	6.1314703539419e-41	794.8573	756.9601	1001.683	872.824	1404.107	NA	814.7491	1557.372	1163.982	1746.182	1327.693	1
20200314_Exploris_RSLC9_Waters_CC_DIA_TKO_1ng	P25694	8.95665538250467e-74	123349.282	114555.389	127561.77	120491.177	120723.703	121909.888	121591.44	132271.833	126975.024	126876.433	133515.365	11
20200314_Exploris_RSLC9_Waters_CC_DIA_TKO_1ng	P25719	8.69736564885985e-51	59889.86	52757.81	63017.13	54204.92	58469.81	59311.12	50183.687	56389.54	54920.37	54220.36	59720.64	3
20200314_Exploris_RSLC9_Waters_CC_DIA_TKO_1ng	P26321	1.07784794697729e-67	96889.4	89338.77	99919.95	89469.97	101723.69	98969.42	89545.91	102823.17	100633.03	96353.3	97706.72	3
20200314_Exploris_RSLC9_Waters_CC_DIA_TKO_1ng	P26637	3.87247317025657e-48	45974.466	47243.793	55214.702	46442.298	53520.526	53891.656	48254.525	58798.456	50958.072	53003.345	55518.653	5
20200314_Exploris_RSLC9_Waters_CC_DIA_TKO_1ng	P26783	9.35922453363593e-76	56506.846	51736.19	62816.634	52817.529	57402.689	55344.392	49278.558	58598.191	55996.136	55639.295	58761.933	7
20200314_Exploris_RSLC9_Waters_CC_DIA_TKO_1ng	P26784	3.25011072269935e-63	64452.129	52927.581	69340.726	60266.797	69635.142	67056.46	61494.371	80364.872	71511.404	76678.261	83112.09	3
20200314_Exploris_RSLC9_Waters_CC_DIA_TKO_1ng	P26785	1.30989290188855e-69	43762.598	43020.903	47539.513	40438.983	46409.827	48615.978	48364.709	54979.479	48787.73	56226.453	59921.93	4
20200314_Exploris_RSLC9_Waters_CC_DIA_TKO_1ng	P26786	1.77723723647965e-55	58421.41	53736.485	63457.466	53767.925	62845.639	68794.003	53550.149	64160.078	68550.695	58733.379	64185.802	3
20200314_Exploris_RSLC9_Waters_CC_DIA_TKO_1ng	P27616	2.74005572852905e-68	18724.464	20229.084	22700.198	19749.59	20687.719	20560.847	18594.772	24384.557	20897.706	19338.519	21217.759	3
20200314_Exploris_RSLC9_Waters_CC_DIA_TKO_1ng	P27692	4.72886782423027e-45	12090.441	8882.553	13482.854	12265.912	13082.546	11189.652	12002.127	12385.152	14636.891	10615.211	10949.555	3
20200314_Exploris_RSLC9_Waters_CC_DIA_TKO_1ng	P28000	2.73259899019296e-35	25033.651	23707.124	26188.152	25781.203	28494.983	32760.954	26086.209	30104.89	27557.737	26040.178	25841.058	2
20200314_Exploris_RSLC9_Waters_CC_DIA_TKO_1ng	P28241	2.92365713045496e-49	105138.943	101765.484	112255.479	101780.803	111458.34	121997.948	109729.886	127815.942	123003.675	117311.796	129393.17	5
20200314_Exploris_RSLC9_Waters_CC_DIA_TKO_1ng	P28274	1.37466206053791e-48	3004.588	3771.407	2976.718	3264.887	3719.921	3535.699	2758.04	3692.666	3132.993	3016.937	2928.845	1
20200314_Exploris_RSLC9_Waters_CC_DIA_TKO_1ng	P28495	3.25822824085699e-51	19446.14	19022.185	17843.491	18686.117	17703.533	22551.014	18326.694	17865.411	20093.75	17414.553	19156.264	2
20200314_Exploris_RSLC9_Waters_CC_DIA_TKO_1ng	P28707	1.44663474136831e-67	27464.955	32501.206	31883.901	30459.345	30437.89	34112.487	30561.718	34223.463	31088.267	29271.498	33038.264	3
20200314_Exploris_RSLC9_Waters_CC_DIA_TKO_1ng	P28777	4.44055927170814e-41	18530.725	16766.723	18594.571	18320.068	20993.853	19423.948	21460.156	19512.667	19753.729	19821.637	18547.114	2
20200314_Exploris_RSLC9_Waters_CC_DIA_TKO_1ng	P28834	7.68607665734339e-56	30314.337	25505.681	30716.3931	28587.6571	NA	32969.783	27668.508	30539.879	28403.688	28720.5837	NA	4
20200314_Exploris_RSLC9_Waters_CC_DIA_TKO_1ng	P29311	2.92002229229029e-101	188012.157	172987.526	211182.103	185770.298	195533.808	205528.992	181007.432	219568.646	207121.142	196992.026	211799.543	5
20200314_Exploris_RSLC9_Waters_CC_DIA_TKO_1ng	P29453	2.53733264126533e-42	6445.3	6606.206	6320.857	5206.434	7381.165	6600.567	6410.022	5203.664	8333.859	6146.937	5807.387	1
20200314_Exploris_RSLC9_Waters_CC_DIA_TKO_1ng	P29509	3.70686759326717e-49	31820.491	31548.731	36008.822	30735.156	33498.148	35828.642	33833.327	36320.821	34147.51	33876.609	32701.902	3
20200314_Exploris_RSLC9_Waters_CC_DIA_TKO_1ng	P29547	9.00529104676155e-81	74349.481	71279.342	87484.799	83067.47	80944.408	88085.983	75307.388	90545.241	87349.977	74093.37	80198.391	5
20200314_Exploris_RSLC9_Waters_CC_DIA_TKO_1ng	P29952	5.58580518610537e-52	4759.857	5128.06	6596.209	6222.644	5934.781	6508.766	6162.566	7205.19	6445.219	7394.622	6880.593	1
20200314_Exploris_RSLC9_Waters_CC_DIA_TKO_1ng	P30624	1.00492761063529e-46	44677.433	44849.486	51985.281	43237.051	47536.396	48566.536	43871.869	51620.096	47713.146	52121.132	47667.503	4
20200314_Exploris_RSLC9_Waters_CC_DIA_TKO_1ng	P30656	3.86707207618911e-41	27048.05	26085.79	29204.75	24468.6	28202.36	27323.27	24613.09	27302.38	23626.77	23671.65	26367.68	1
20200314_Exploris_RSLC9_Waters_CC_DIA_TKO_1ng	P30822	3.39771711093223e-35	5478.334	4855.122	6225.556	6549.731	6135.633	5519.777	4157.113	6162.691	4527.5	3954.895	5120.559	1
20200314_Exploris_RSLC9_Waters_CC_DIA_TKO_1ng	P30902	6.16398083981751e-05	7424.233	5806.485	6528.636	6793.946	6671.26	6743.952	7107.083	6840.249	6911.032	7129.557	6902.31	1
20200314_Exploris_RSLC9_Waters_CC_DIA_TKO_1ng	P31116	4.44788082102918e-84	131169.22	119253.738	144384.121	132388.597	140225.645	153444.907	129573.3	142991.5	136600.595	140787.953	156135.922	4
20200314_Exploris_RSLC9_Waters_CC_DIA_TKO_1ng	P31373	9.3880188566611e-57	69045.313	69702.284	76363.424	67117.938	83414.432	72623.561	66837.687	76508.084	80332.447	72298.18	74570.224	4
20200314_Exploris_RSLC9_Waters_CC_DIA_TKO_1ng	P31382	2.33941769645329e-44	7459.518	9781.18	11663.71	6730.718	8755.011	8856.414	7556.637	9908.549	8845.709	10332.82	11041.33	1
20200314_Exploris_RSLC9_Waters_CC_DIA_TKO_1ng	P31412	1.09557620476691e-44	1572.392	784.9312	1459.14	1427.118	1425.21	1925.56	1521.231	1333.146	1189.501	1487.979	1639.259	1
20200314_Exploris_RSLC9_Waters_CC_DIA_TKO_1ng	P31539	1.05097801989312e-59	360687.452	346958.262	380063.708	338330.768	376726.671	371458.141	351803.606	390335.753	369843.106	338722.487	358353.295	17
20200314_Exploris_RSLC9_Waters_CC_DIA_TKO_1ng	P31688	6.40068487980036e-06	7240.951	8680.869	8417.585	7630.146	8356.807	9912.922	8549.767	9030.038	10784.33	7795.531	8876.228	1
20200314_Exploris_RSLC9_Waters_CC_DIA_TKO_1ng	P31787	2.92365713045496e-49	14820.09	14282.25	16028.59	11255.57	13487.83	14376.95	13798.55	15489.91	14815.64	19499.78	17422.78	1
20200314_Exploris_RSLC9_Waters_CC_DIA_TKO_1ng	P32074	7.86778125313478e-41	17211.485	17239.049	17875.679	15660.179	15261.648	17961.5	14785.92	17511.412	20494.865	16612.665	17641.363	2
20200314_Exploris_RSLC9_Waters_CC_DIA_TKO_1ng	P32263	3.43772149958596e-52	31572.507	32039.634	40547.21	35470.336	37557.381	33711.795	33660.169	39623.54	31735.28	36025.679	40768.097	3
20200314_Exploris_RSLC9_Waters_CC_DIA_TKO_1ng	P32264	5.20720699634458e-12	7480.509	8045.93	8442.976	7888.15	7671.765	7887.583	8536.643	10110.41	8646.172	7583.283	7741.157	1
20200314_Exploris_RSLC9_Waters_CC_DIA_TKO_1ng	P32288	3.4899486283826e-75	91130.323	82533.087	104096.652	88488.111	98064.198	103418.635	83321.185	95321.012	93567.608	95443.334	97058.97	6
20200314_Exploris_RSLC9_Waters_CC_DIA_TKO_1ng	P32318	1.15751751082808e-65	242180.893	236923.415	267835.1	219747.871	239109.297	231622.528	237824.042	261181.525	271400.877	277867.508	295111.794	4
20200314_Exploris_RSLC9_Waters_CC_DIA_TKO_1ng	P32324	4.02906659280825e-77	240043.968	229781.049	258509.803	213804.772	230258.334	248332.174	227780.67	261569.612	254126.705	231434.263	250127.676	13
20200314_Exploris_RSLC9_Waters_CC_DIA_TKO_1ng	P32327	1.19136483858985e-56	66193.31	56364.749	63223.176	60874.85	60799.664	64716.953	59972.024	70647.201	61610.13	63400.861	63507.978	6
20200314_Exploris_RSLC9_Waters_CC_DIA_TKO_1ng	P32353	2.19965740962501e-49	9586.281	10140.12	12509	9840.296	10566.49	12291.04	10203.8	11336.07	10714.91	11116.21	10521.21	1
20200314_Exploris_RSLC9_Waters_CC_DIA_TKO_1ng	P32356	4.93314878400202e-40	2324.707	2839.724	4140.821	2626.647	2749.499	3772.351	2942.256	4494.536	3289.37	2988.495	2940.249	1
20200314_Exploris_RSLC9_Waters_CC_DIA_TKO_1ng	P32366	1.87841635213087e-44	10532.16	7149.803	10809.4	10677.56	8812.193	8972.176	8446.189	9966.343	9786.727	10381.4	10259.92	1
20200314_Exploris_RSLC9_Waters_CC_DIA_TKO_1ng	P32368	3.85897005091817e-39	9943.353	9764.036	9799.099	10083.788	8897.393	10608.851	9136.521	9179.984	9892.457	7687.019	9402.754	2
20200314_Exploris_RSLC9_Waters_CC_DIA_TKO_1ng	P32379	3.10248583751529e-49	19470.716	17307.717	20902.321	21407.147	18645.117	24862.089	19110.859	22330.06	19214.779	20016.197	19083.343	2
20200314_Exploris_RSLC9_Waters_CC_DIA_TKO_1ng	P32419	2.17828291220761e-52	10735.49	12075.64	10152.95	9364.456	12871.45	11735.35	10313.41	14551.11	11270.91	12522.39	11267.16	1
20200314_Exploris_RSLC9_Waters_CC_DIA_TKO_1ng	P32445	5.1383722993243e-50	23489.62	22526.71	26189.14	27493.67	29119.76	33116.63	28761.64	31523.34	34257.13	23985.86	28851.86	2
20200314_Exploris_RSLC9_Waters_CC_DIA_TKO_1ng	P32449	9.11474530670387e-45	30022.532	29959.619	34763.81	28772.57	30711.625	34702.444	27998.055	33712.264	33255.325	30337.578	36627.654	2
20200314_Exploris_RSLC9_Waters_CC_DIA_TKO_1ng	P32457	7.35074120030599e-45	13768.593	14064.218	18560.805	15577.184	15598.938	16384.627	13602.988	14036.012	16221.856	15540.673	16659.317	2
20200314_Exploris_RSLC9_Waters_CC_DIA_TKO_1ng	P32463	8.50437963996301e-81	11509.962	10841.492	11135.499	11362.897	10219.383	11918.891	12566.138	12029.1	11488.133	11793.159	10145.51	2
20200314_Exploris_RSLC9_Waters_CC_DIA_TKO_1ng	P32466	5.85039870351738e-46	14794.044	15781.553	18702.561	17259.254	14639.05	15298.5	15048.863	18582.594	19302.478	17592.127	17010.692	2
20200314_Exploris_RSLC9_Waters_CC_DIA_TKO_1ng	P32469	2.47572963954114e-39	6326.7	8817.495	7192.542	7580.633	6519.83	6388.831	7231.173	7358.443	8374.474	6965.448	9331.526	1
20200314_Exploris_RSLC9_Waters_CC_DIA_TKO_1ng	P32471	7.04582580291704e-69	70237.269	67711.924	73418.315	80162.249	88324.253	94676.689	85543.74	89947.203	88768.402	72800.223	74958.109	3
20200314_Exploris_RSLC9_Waters_CC_DIA_TKO_1ng	P32473	1.80193230800946e-41	26761.224	24862.745	25059.945	23094.21	25672.354	23954.097	20835.655	24386.768	22635.882	20995.011	24120.934	2
20200314_Exploris_RSLC9_Waters_CC_DIA_TKO_1ng	P32476	7.58922254851284e-42	2719.47	1991.786	2710.127	2500.198	3494.296	1661.891	2730.725	4428.393	3556.766	3901.22	3034.532	1
20200314_Exploris_RSLC9_Waters_CC_DIA_TKO_1ng	P32481	9.10758048219981e-56	79766.887	71454.693	83063.821	78884.693	82966.367	87015.621	77068.07	82332.248	79529.726	78979.457	82646.243	5
20200314_Exploris_RSLC9_Waters_CC_DIA_TKO_1ng	P32497	3.9300703841525e-41	15068.51	10150.901	15695.952	13743.535	14903.369	15770.23	13017.489	13786.112	14761.547	11066.754	11234.012	2
20200314_Exploris_RSLC9_Waters_CC_DIA_TKO_1ng	P32521	4.4871767702242e-24	3654.351	3513.09	3398.396	3685.709	4017.341	4957.535	4173.648	4000.564	4712.236	3998.086	4457.615	1
20200314_Exploris_RSLC9_Waters_CC_DIA_TKO_1ng	P32527	2.61223960016044e-64	56798.461	58656.768	61479.148	56368.171	59980.535	64339.45	53376.272	61615.055	62350.221	59056.362	64773.929	5
20200314_Exploris_RSLC9_Waters_CC_DIA_TKO_1ng	P32529	4.60384010592886e-37	4753.689	5227.163	4359.054	5782.359	4510.066	4502.78	4728.972	3438.423	4915.914	5193.702	4131.17	1
20200314_Exploris_RSLC9_Waters_CC_DIA_TKO_1ng	P32563	8.89194969335036e-43	29634.675	24047.6098	NA	26959.836	28994.174	27545.027	28166.917	NA	26257.556	30607.83	28000.153	3
20200314_Exploris_RSLC9_Waters_CC_DIA_TKO_1ng	P32565	3.55409176117491e-46	10971.417	9637.35	10243.366	10200.076	12520.619	12082.417	9505.277	11086.759	14070.502	12339.676	11668.478	2
20200314_Exploris_RSLC9_Waters_CC_DIA_TKO_1ng	P32566	9.2937416167861e-05	12104.35	10807.03	13626	11346.15	12591.02	9794.83	10302.85	13751.14	12947.15	13673.51	13699.97	1
20200314_Exploris_RSLC9_Waters_CC_DIA_TKO_1ng	P32582	1.68185366556281e-75	88300.799	79030.631	96212.822	93818.067	89027.032	94938.095	86603.375	96934.019	91518.484	91046.567	94496.41	6
20200314_Exploris_RSLC9_Waters_CC_DIA_TKO_1ng	P32588	5.57509698713837e-37	37150.74	32298.62	45017.06	36602	39573.85	41010.29	34923.4	39375.97	36692.95	37719.78	43676.54	2
20200314_Exploris_RSLC9_Waters_CC_DIA_TKO_1ng	P32589	8.48856558373983e-69	327687.866	299073.215	339492.98	309881.757	325661.5	335717.347	329389.586	389046.793	365699.247	344028.517	364152.661	14
20200314_Exploris_RSLC9_Waters_CC_DIA_TKO_1ng	P32599	3.55500796516323e-48	12242.91	12990.273	17110.172	13832.812	14274.817	13140.629	13384.1	17061.259	16080.546	14527.812	14515.024	2
20200314_Exploris_RSLC9_Waters_CC_DIA_TKO_1ng	P32602	1.65676211374926e-45	14328.108	12885.245	12939.159	14369.009	16092.99	15648.158	15441.054	17075.292	15034.789	15422.866	16359.63	2
20200314_Exploris_RSLC9_Waters_CC_DIA_TKO_1ng	P32610	1.58051904659369e-80	4999.62	5202.145	5872.767	5084.709	4852.411	6461.567	6316.797	6336.259	6230.967	6356.606	3729.025	1
20200314_Exploris_RSLC9_Waters_CC_DIA_TKO_1ng	P32614	8.78628606327658e-58	47262.674	44512.58	47378.432	49358.038	53480.248	55886.427	48831.192	57540.207	54031.845	56224.076	55008.62	6
20200314_Exploris_RSLC9_Waters_CC_DIA_TKO_1ng	P32628	2.49708569238932e-23	194692.933	181872.041	206697	171297.093	183816.897	180484.702	163196.796	187098.188	186802.688	178833.603	179277.648	3
20200314_Exploris_RSLC9_Waters_CC_DIA_TKO_1ng	P32775	9.91380701922241e-05	5541.212	5244.725	5114.088	5694.304	5251.102	4748.131	6030.042	5220.267	5260.314	6195.473	5376.047	1
20200314_Exploris_RSLC9_Waters_CC_DIA_TKO_1ng	P32835;P32836	1.7460081454123e-43	21303.435	19336.631	19346.857	23321.874	20811.089	23101.009	23221.952	21496.311	23204.042	20422.01	21549.131	2
20200314_Exploris_RSLC9_Waters_CC_DIA_TKO_1ng	P32861	2.07068226264366e-61	125294.084	114505.667	137096.767	114341.347	120375.672	122255.069	110865.669	131953.326	127355.824	121739.834	129217.953	7
20200314_Exploris_RSLC9_Waters_CC_DIA_TKO_1ng	P32895	5.47833572556616e-42	6679.658	6373.962	6299.225	6370.424	6471.516	8080.077	7000.85	8052.638	7464.978	7546.062	7579.627	1
20200314_Exploris_RSLC9_Waters_CC_DIA_TKO_1ng	P32905	2.30662241651496e-77	9793.635	11528.67	10429.369	10800.849	10694.226	11612.886	10664.417	11567.369	10287.022	11294.206	9543.052	2
20200314_Exploris_RSLC9_Waters_CC_DIA_TKO_1ng	P32939	2.51990398803475e-38	15704.815	14702.806	17063.904	17095.784	17901.585	19699.894	15431.2	20951.538	17470.521	18308.023	18467.566	2
20200314_Exploris_RSLC9_Waters_CC_DIA_TKO_1ng	P33297	1.67614960254508e-50	51016.82	50314.34	52646.13	48850.4	57189.08	58462.08	50265	61877.33	59092.83	55006.61	59263.22	2
20200314_Exploris_RSLC9_Waters_CC_DIA_TKO_1ng	P33298	2.97262172579235e-32	15236.76	18508.68	17873.69	17775.97	16682.96	19616.35	16753.41	16805.99	17440.07	18286.08	18399.21	1
20200314_Exploris_RSLC9_Waters_CC_DIA_TKO_1ng	P33299	8.55723380239836e-43	16425.613	18049.449	20391.165	15412.121	19969.891	20122.456	18506.171	19562.673	17993.109	19282.271	21758.243	3
20200314_Exploris_RSLC9_Waters_CC_DIA_TKO_1ng	P33302	6.0541375184375e-40	NA	759.4677	669.0671	NA	NA	683.6458	NA	NA	NA	670.5574	NA	1
20200314_Exploris_RSLC9_Waters_CC_DIA_TKO_1ng	P33317	1.27338587725416e-38	8206.477	8522.22	10618.72	8100.674	10610.18	11124.44	9365.534	10117.44	9466.913	8527.716	8479.449	1
20200314_Exploris_RSLC9_Waters_CC_DIA_TKO_1ng	P33330	4.99051470454211e-45	8361.441	8733.667	8739.643	8664.56	9809.414	6469.129	8135.708	8345.107	8434.819	9724.427	10111.43	1
20200314_Exploris_RSLC9_Waters_CC_DIA_TKO_1ng	P33331	4.01261876431509e-48	38296.95	39336.15	45889.8	38668.1	45783.34	45378.62	43394.48	49870.92	50588.71	41694.65	49150.05	1
20200314_Exploris_RSLC9_Waters_CC_DIA_TKO_1ng	P33338	4.8818518206281e-56	5379.196	4915.877	5101.274	6242.007	7375.157	4793.777	5814.245	5834.795	6349.002	6324.668	5500.873	1
20200314_Exploris_RSLC9_Waters_CC_DIA_TKO_1ng	P33399	8.9405179556354e-39	9663.636	10480.587	10275.144	11175.064	10409.696	11599.953	9144.815	14128.043	11983.95	10513.437	12450.011	2
20200314_Exploris_RSLC9_Waters_CC_DIA_TKO_1ng	P33442	2.25269591161556e-70	259434.446	241265.564	274568.902	230625.621	247901.367	267687.126	236515.565	284708.52	275826.719	268553.668	300815.2	8
20200314_Exploris_RSLC9_Waters_CC_DIA_TKO_1ng	P33734	1.22971306128077e-42	9396.207	10463.24	11651.12	10433.87	13365.57	13597.07	11068.52	12658.75	11564.09	10003.92	10828.86	1
20200314_Exploris_RSLC9_Waters_CC_DIA_TKO_1ng	P33759	4.22859635947206e-36	6126.298	7422.802	9088.019	6693.657	8671.746	7696.229	7072.568	7446.066	8100.756	7559.043	6584.992	1
20200314_Exploris_RSLC9_Waters_CC_DIA_TKO_1ng	P34077	4.31719136499019e-35	4245.374	4383.72	4261.06	5057.157	6127.515	5699.998	4255.489	6166.189	5346.934	5098.367	6025.792	1
20200314_Exploris_RSLC9_Waters_CC_DIA_TKO_1ng	P34167	5.4637282738154e-60	11509.35	9080.138	13420.27	9052.887	10303.99	10677.58	10560.9	11877.47	10690.1	10525.43	11513.43	1
20200314_Exploris_RSLC9_Waters_CC_DIA_TKO_1ng	P34216	6.92201486172976e-42	28871.532	28981.263	31413.356	34352.08	34287.142	37509.089	35371.67	37554.129	35568.499	30804.801	32938.933	4
20200314_Exploris_RSLC9_Waters_CC_DIA_TKO_1ng	P34223	4.35818392251296e-41	19026.039	16329.417	19087.994	19755.548	19632.262	21692.572	19210.895	20928.447	22566.225	20053.504	20275.847	3
20200314_Exploris_RSLC9_Waters_CC_DIA_TKO_1ng	P34227	2.06684552166857e-41	7897.629	5829.886	6863.39	6177.661	5966.863	7252.446	6909.438	7108.333	5806.415	5049.503	5167.542	1
20200314_Exploris_RSLC9_Waters_CC_DIA_TKO_1ng	P34730	2.36286230885382e-46	10939.653	12602.677	12704.007	12309.398	13714.642	12118.761	10536.644	13291.038	14713.418	12622.625	14306.224	2
20200314_Exploris_RSLC9_Waters_CC_DIA_TKO_1ng	P34760	3.16986542215358e-86	297198.507	279080.458	307391.411	314451.124	309036.443	326798.915	303001.735	333038.588	342333.714	328575.82	328664.026	6
20200314_Exploris_RSLC9_Waters_CC_DIA_TKO_1ng	P35176	2.25438751397516e-51	15234.878	15810.247	16063.559	17112.54	16548.59	16284.283	15449.082	17100.043	17534.668	16428.93	17361.039	2
20200314_Exploris_RSLC9_Waters_CC_DIA_TKO_1ng	P35179	1.70026703101426e-49	27412.34	29795.184	27492.351	28566.306	29990.38	29935.49	29626.26	31004.59	31745.48	26835.326	28145.292	2
20200314_Exploris_RSLC9_Waters_CC_DIA_TKO_1ng	P35180	2.4805221083118e-46	3724.288	4687.315	3987.862	4609.086	4303.294	6034.731	4660.476	5238.783	4332.918	4833.412	3484.609	2
20200314_Exploris_RSLC9_Waters_CC_DIA_TKO_1ng	P35197	1.21605369008689e-34	18016.126	17967.515	19424.59	20777.307	20231.016	24776.1	21751.558	26832.84	25218.15	21144.377	21752.234	2
20200314_Exploris_RSLC9_Waters_CC_DIA_TKO_1ng	P35691	1.03704306786695e-60	101400.594	94211.346	113540.371	104125.855	114728.928	124333.408	102024.367	124265.547	113511.709	124442.188	133243.033	4
20200314_Exploris_RSLC9_Waters_CC_DIA_TKO_1ng	P35719	2.94396249645363e-36	6753.095	7331.023	7204.192	6876.671	6573.559	8784.367	5997.359	7111.269	7477.923	7370.671	8356.843	1
20200314_Exploris_RSLC9_Waters_CC_DIA_TKO_1ng	P35817	0.0011014431772727	5709.644	6339.162	6999.56	5275.722	5334.899	6618.354	9200.851	8410.385	7197.849	6449.325	4740.713	1
20200314_Exploris_RSLC9_Waters_CC_DIA_TKO_1ng	P35844	5.98369236755986e-64	16929.289	15132.187	14549.186	18534.082	17376.154	16536.767	14457.518	18047.296	15938.499	16496.536	15341.661	2
20200314_Exploris_RSLC9_Waters_CC_DIA_TKO_1ng	P36008	1.74706698368459e-60	76135.135	74777.943	88506.174	71638.353	NA	80293.0725	70674.845	91039.83	85923.2646	85941.943	91838.378	7
20200314_Exploris_RSLC9_Waters_CC_DIA_TKO_1ng	P36010	2.45365673886822e-46	6998.581	6202.461	6494.919	5313.998	5885.243	5672.593	6674.921	6448.324	6040.92	5381.684	5488.9	1
20200314_Exploris_RSLC9_Waters_CC_DIA_TKO_1ng	P36015	3.39771711093223e-35	26797.391	26395.672	26308.833	22469.447	24939.456	26270.833	22611.01	25205.948	23301.964	25454.1	24748.614	2
20200314_Exploris_RSLC9_Waters_CC_DIA_TKO_1ng	P36017	9.86116166056388e-46	1359.406	2147.113	1790.992	2213.673	1906.097	1803.241	1447.789	2860.298	2013.167	2638.545	2942.324	1
20200314_Exploris_RSLC9_Waters_CC_DIA_TKO_1ng	P36018	5.4847918404891e-47	17275.779	13099.413	15549.544	15314.696	17047.221	18829.065	15404.088	19286.704	18731.965	18440.393	16385.458	2
20200314_Exploris_RSLC9_Waters_CC_DIA_TKO_1ng	P36060	1.84053443712574e-45	8311.512	6538.542	7633.425	7257.114	8388.021	8379.474	6285.571	7905.42	8674.907	8146.206	7586.271	1
20200314_Exploris_RSLC9_Waters_CC_DIA_TKO_1ng	P36069	3.02747193376204e-42	15897.89	16943.16	15842.22	15759.56	13000.5	17647.55	15425.71	16394.66	14946.09	14978.62	17835.73	1
20200314_Exploris_RSLC9_Waters_CC_DIA_TKO_1ng	P36105	1.08979232927697e-65	37519.87	33151.756	37378.51	33082.32	35490.37	40103.82	35534.259	39007.51	39387.45	39137.67	37960.685	3
20200314_Exploris_RSLC9_Waters_CC_DIA_TKO_1ng	P36114	1.3808465141586e-15	3498.396	3651.704	5551.071	4547.945	5324.556	4912.843	3235.437	4221.189	4733.425	5358.777	4881.234	1
20200314_Exploris_RSLC9_Waters_CC_DIA_TKO_1ng	P36136	6.41916003505018e-41	1286.315	1555.797	2600.029	960.6767	1815.552	2404.714	1317.259	2159.35	1391.687	2309.826	3447.214	1
20200314_Exploris_RSLC9_Waters_CC_DIA_TKO_1ng	P36143	7.37053029959487e-42	8003.945	11148.47	10048.54	13621.59	11220.89	12925.57	10650.31	12230.2	13101.53	10837.01	8278.248	1
20200314_Exploris_RSLC9_Waters_CC_DIA_TKO_1ng	P36154	5.20423275217e-40	7040.228	7240.168	6376.609	6902.64	7863.85	7350.439	6070.863	9955.817	6321.471	6349.115	7044.878	1
20200314_Exploris_RSLC9_Waters_CC_DIA_TKO_1ng	P36421	8.81594404961441e-49	52749.514	46942.52	52925.719	53189.327	52222.512	60278.991	53343.946	58836.505	60061.148	55324.954	61415.523	5
20200314_Exploris_RSLC9_Waters_CC_DIA_TKO_1ng	P37012	5.96352807327817e-68	48336.424	46267.803	49935.117	39877.9971	43595.981	42213.589	NA	49842.143	48922.263	47840.6442	46317.03	6
20200314_Exploris_RSLC9_Waters_CC_DIA_TKO_1ng	P37291	1.33841651757611e-79	352577.827	328747.139	372961.434	293148.3	308515.668	322822.732	293347.498	330103.605	324375.578	297282.292	319447.58	14
20200314_Exploris_RSLC9_Waters_CC_DIA_TKO_1ng	P37302	7.1287520017487e-51	27944.127	23198.682	27763.867	24243.86	28060.002	25529.498	27272.696	26643.729	27211.196	33160.008	31511.857	3
20200314_Exploris_RSLC9_Waters_CC_DIA_TKO_1ng	P37303	1.30488862517174e-48	7157.004	5423.476	5191.557	5412.097	7378.869	7225.85	7030.597	5617.177	7043.144	5700.568	5961.282	1
20200314_Exploris_RSLC9_Waters_CC_DIA_TKO_1ng	P37898	7.27187790288877e-40	4181.362	5319.561	5210.988	4564.37	5355.76	5290.521	4887.003	6271.938	5774.529	5172.72	4528.621	1
20200314_Exploris_RSLC9_Waters_CC_DIA_TKO_1ng	P38009	2.1107643324013e-68	86101.259	84687.666	97246.8	82772.016	82876.812	92732.915	82272.604	83402.892	91578.678	84090.39	80382.088	7
20200314_Exploris_RSLC9_Waters_CC_DIA_TKO_1ng	P38011	5.05776479435434e-69	107432.163	106478.261	116368.995	113504.37	121946.903	128419.819	116157.417	128156.866	130952.089	114715.259	120169.732	5
20200314_Exploris_RSLC9_Waters_CC_DIA_TKO_1ng	P38061	1.13770135034627e-53	31806.698	27298.79	34806.662	24877.5	28758.227	31896.751	29924.895	30058.951	30829.53	32248.248	38414.729	2
20200314_Exploris_RSLC9_Waters_CC_DIA_TKO_1ng	P38071	2.91606371275368e-26	2058.849	1972.393	1977.458	3116.994	2350.52	2955.677	2271.899	2126.352	1950.709	3362.137	3431.3	1
20200314_Exploris_RSLC9_Waters_CC_DIA_TKO_1ng	P38081	1.94679679929019e-39	15549.063	14862.536	14925.535	17208.764	19078.83	16120.055	18431.678	18104.165	16194.993	14299.795	16673.728	2
20200314_Exploris_RSLC9_Waters_CC_DIA_TKO_1ng	P38088	2.50998914132061e-59	102207.488	99842.025	109480.255	95492.92	100595.319	103994.88	100866.012	118038.925	112381.617	108608.052	109143.403	7
20200314_Exploris_RSLC9_Waters_CC_DIA_TKO_1ng	P38115	1.96456472776265e-57	96160.971	84779.774	98969.175	99573.795	106995.912	105094.681	101890.012	107180.395	102338.063	76861.824	81371.728	2
20200314_Exploris_RSLC9_Waters_CC_DIA_TKO_1ng	P38143	9.2937416167861e-05	12308.79	12527.3	12096.88	10981.56	12050.94	14068.73	11413.3	11997.54	12309.94	12956.87	14173.65	1
20200314_Exploris_RSLC9_Waters_CC_DIA_TKO_1ng	P38174	4.39137193885147e-45	7912.124	7440.986	8679.347	7889.947	7778.618	9523.117	8293.287	8764.627	9142.72	7788.7	8754.649	2
20200314_Exploris_RSLC9_Waters_CC_DIA_TKO_1ng	P38199	3.16961062749935e-46	21274.904	18883.504	21357.982	18248.09	19932.901	21498.221	18546.919	20249.1	20873.679	21038.184	21549.971	3
20200314_Exploris_RSLC9_Waters_CC_DIA_TKO_1ng	P38205	2.21816009368493e-45	19254.095	21657.596	21082.308	20207.359	20673.598	21718.647	18767.339	24740.68	25076.196	23691.404	20074.218	2
20200314_Exploris_RSLC9_Waters_CC_DIA_TKO_1ng	P38219	9.5497396112173e-72	86317.088	80835.728	88391.298	79315.73	82832.247	92474.929	82927.617	98924.57	99428.315	90744.218	94451.722	5
20200314_Exploris_RSLC9_Waters_CC_DIA_TKO_1ng	P38234	5.02078901533526e-41	6977.591	6074.722	7335.545	6411.674	6471.243	7828.14	5005.064	8046.404	6925.036	7868.5	6772.707	1
20200314_Exploris_RSLC9_Waters_CC_DIA_TKO_1ng	P38248	3.32100867904364e-54	265143.81	248842.71	282613.32	259534.37	291908.02	310769.47	254196.87	312796.03	294190.38	327016.21	341890.4	3
20200314_Exploris_RSLC9_Waters_CC_DIA_TKO_1ng	P38249	3.54663729688887e-54	49095.905	53728.448	49118.285	53183.538	55114.199	56637.675	47545.988	56906.913	54606.076	58854.971	51188.671	5
20200314_Exploris_RSLC9_Waters_CC_DIA_TKO_1ng	P38295	2.26856293487352e-34	7214.51	7869.714	9324.88	7219.948	8823.691	6738.697	6866.779	8461.008	7092.577	8146.445	7032.704	1
20200314_Exploris_RSLC9_Waters_CC_DIA_TKO_1ng	P38427	8.50437963996301e-81	634877.445	566330.975	649342.778	592198.174	609114.262	649059.845	599617.648	681944.218	685820.722	725672.344	760427.913	3
20200314_Exploris_RSLC9_Waters_CC_DIA_TKO_1ng	P38431	2.09270386533804e-69	23917.95	22519.258	27852.739	25953.985	24973.762	27840.095	24636.148	29589.391	26683.706	27231.706	29410.071	4
20200314_Exploris_RSLC9_Waters_CC_DIA_TKO_1ng	P38439	1.58890399576872e-40	4144.708	2490.354	3347.051	4282.438	2973.663	3075.142	3852.748	3598.016	3562.773	2666.396	4883.602	1
20200314_Exploris_RSLC9_Waters_CC_DIA_TKO_1ng	P38523	6.15937156903553e-43	13438.647	13251.855	12538.896	13791.838	15296.824	14097.517	16407.433	18044.413	18932.53	14397.142	15975.205	2
20200314_Exploris_RSLC9_Waters_CC_DIA_TKO_1ng	P38616	2.47512077069854e-55	51531.476	36460.608	52456.063	39606.213	41286.393	43745.727	38243.571	39447.351	37651.191	39846.577	40580.882	3
20200314_Exploris_RSLC9_Waters_CC_DIA_TKO_1ng	P38625	2.33223584771522e-39	33635.925	32346.726	33372.588	30459.352	30118.816	34035.139	32855.296	35679.309	33775.462	31780.79	34838.494	4
20200314_Exploris_RSLC9_Waters_CC_DIA_TKO_1ng	P38626	9.2937416167861e-05	6872.135	7096.413	9575.14	8486.961	8698.881	9217.015	7547.773	9222.741	8157.284	7328.571	8565.429	1
20200314_Exploris_RSLC9_Waters_CC_DIA_TKO_1ng	P38698	1.44094320209858e-05	2314.746	1649.99	2221.684	1537.761	1575.198	1633.98	1555.855	2566.536	2064.466	3117.719	2889.86	1
20200314_Exploris_RSLC9_Waters_CC_DIA_TKO_1ng	P38707	1.69810980241646e-75	48180.102	43649.863	53545.786	46465.215	46823.052	56635.461	41869.553	57401.229	53286.461	51352.864	55309.833	5
20200314_Exploris_RSLC9_Waters_CC_DIA_TKO_1ng	P38708	9.8216329794111e-51	51736.162	51772.848	62977.566	48429.354	52895.684	54400.265	52771.092	54035.057	53350.812	57723.933	60654.543	5
20200314_Exploris_RSLC9_Waters_CC_DIA_TKO_1ng	P38715	2.386953311707e-41	1963.82	2834.468	2173.661	2040.649	2340.629	2701.692	2763.062	2253.218	1965.27	2263.257	1103.735	1
20200314_Exploris_RSLC9_Waters_CC_DIA_TKO_1ng	P38720	9.17872050599224e-91	144481.513	132120.875	154934.636	127478.4	145118.389	144909.503	127454.036	150475.526	142802.562	148301.747	162658.348	10
20200314_Exploris_RSLC9_Waters_CC_DIA_TKO_1ng	P38777	4.52772679570447e-43	8090.715	7656.992	6592.459	9488.597	7028.882	8843.694	7633.566	6331.621	8353.783	7064.69	6628.252	1
20200314_Exploris_RSLC9_Waters_CC_DIA_TKO_1ng	P38779	9.2937416167861e-05	7155.645	4296.818	5419.721	4518.286	3316.288	4193.685	4796.423	5424.765	4968.541	5881.371	3754.749	1
20200314_Exploris_RSLC9_Waters_CC_DIA_TKO_1ng	P38787	1.53455784813073e-35	8029.292	8016.941	9154.657	8922.896	7404.095	7681.557	7010.119	8106.456	7377.69	9904.857	8847.301	1
20200314_Exploris_RSLC9_Waters_CC_DIA_TKO_1ng	P38788	4.6648538452038e-57	58402.276	51630.485	53883.958	53939.998	55197.798	59922.844	59050.098	67280.221	61129.554	60443.544	66868.441	6
20200314_Exploris_RSLC9_Waters_CC_DIA_TKO_1ng	P38795	9.2937416167861e-05	29816.55	19961.12	27354.11	19679.05	19720.4	21303.92	19859.08	18542.24	18225.81	19596.34	19499.19	1
20200314_Exploris_RSLC9_Waters_CC_DIA_TKO_1ng	P38804	1.60129207571839e-50	36539.42	31316.145	40190.91	27103.538	31221.69	32753.141	25661.988	28313.27	28596.79	27956.851	35649.71	2
20200314_Exploris_RSLC9_Waters_CC_DIA_TKO_1ng	P38817	1.76880714469391e-35	3230.724	3557.69	3314.779	3675.538	3950.775	4285.138	4479.678	3153.891	4009.56	3372.265	5294.771	1
20200314_Exploris_RSLC9_Waters_CC_DIA_TKO_1ng	P38821	3.81748895197338e-39	4640.962	7325.077	9150.223	6594.263	8234.032	8397.061	5488.317	7747.946	6499.074	6721.65	8068.998	1
20200314_Exploris_RSLC9_Waters_CC_DIA_TKO_1ng	P38845	1.294452096706e-50	6907.805	7155.268	7954.392	8295.501	7172.232	7346.857	8128.062	9092.537	8623.318	8015.701	7702.427	1
20200314_Exploris_RSLC9_Waters_CC_DIA_TKO_1ng	P38858	4.20970369051545e-36	3616.296	2661.748	4402.153	3531.178	2862.786	2977.289	2745.549	2595.675	3747.732	3048.345	2781.954	1
20200314_Exploris_RSLC9_Waters_CC_DIA_TKO_1ng	P38879	1.41647653396536e-83	117380.026	115175.196	135314.396	137799.94	160456.85	172171.81	139080.261	179519.76	162422.84	127316.301	137441.98	3
20200314_Exploris_RSLC9_Waters_CC_DIA_TKO_1ng	P38886	4.17929701865086e-35	8874.826	9010.523	10666.6	9184.564	10014.57	8326.131	8803.374	9346.767	8211.085	8959.072	9962.488	1
20200314_Exploris_RSLC9_Waters_CC_DIA_TKO_1ng	P38910	3.27798507071181e-61	32216.89	24966.108	30678.536	36878.019	37924.118	36776.235	35964.352	43834.004	39493.606	37580.304	35838.781	3
20200314_Exploris_RSLC9_Waters_CC_DIA_TKO_1ng	P38911	2.9599478047478e-40	42405.925	39319.763	45734.434	40359.798	41561.575	40010.709	35390.194	45696.775	43275.91	39100.944	48319.875	3
20200314_Exploris_RSLC9_Waters_CC_DIA_TKO_1ng	P38912	1.41671126938754e-48	10161.786	8984.414	10777.537	11897.276	12864.96	13818.203	12050.086	15866.639	12642.837	9970.645	12231.131	2
20200314_Exploris_RSLC9_Waters_CC_DIA_TKO_1ng	P38934	6.13066292969722e-81	116270.983	118225.107	128083.505	118184.399	129759.642	143573.637	116888.808	133092.285	136362.924	123500.454	130187.365	7
20200314_Exploris_RSLC9_Waters_CC_DIA_TKO_1ng	P38968	4.54189979395209e-40	24296.27	23618.26	27907.38	19378.344	24349.55	23587.01	21480.7	23940.336	27814.4	24678.18	25453.16	2
20200314_Exploris_RSLC9_Waters_CC_DIA_TKO_1ng	P38972	3.18620263794557e-39	20112.087	20259.416	23091.11	19761.685	21091.871	23039.29	23180.54	24900.76	22651.3	23107.385	23078.86	2
20200314_Exploris_RSLC9_Waters_CC_DIA_TKO_1ng	P38986	3.44578377492298e-41	16486.062	17584.411	17452.303	18972.045	20425.466	21438.045	17163.71	21880.479	19109.548	18608.363	22061.491	3
20200314_Exploris_RSLC9_Waters_CC_DIA_TKO_1ng	P38993	1.29447058453645e-12	13355.92	10804.85	17314.04	12613.8	14598.75	13695.69	16251.93	19042.54	15409.72	14080.98	16621.25	1
20200314_Exploris_RSLC9_Waters_CC_DIA_TKO_1ng	P38999	3.52730567054692e-58	56188.598	60401.464	64203.098	53916.979	60352.189	65130.867	57066.488	65226.397	63562.548	62575.593	58682.354	6
20200314_Exploris_RSLC9_Waters_CC_DIA_TKO_1ng	P39003;P39004	3.57675234662406e-46	33562.625	32400.94	35439.278	31385.379	32052.346	31969.869	26207.218	29542.04	26563.063	23040.523	24198.202	3
20200314_Exploris_RSLC9_Waters_CC_DIA_TKO_1ng	P39007	1.16349538892771e-43	5694.416	4718.976	5837.599	6180.728	6857.825	6393.043	6242.465	9416.653	6237.767	8023.326	8483.989	1
20200314_Exploris_RSLC9_Waters_CC_DIA_TKO_1ng	P39015	7.1048986835594e-71	32866.967	28880.759	33603.393	28659.623	29984.214	35297.529	31657.73	34358.67	32151.452	33008.711	33388.012	6
20200314_Exploris_RSLC9_Waters_CC_DIA_TKO_1ng	P39076	2.91434368391168e-56	18618.27	15572.129	21023.923	18508.788	19602.708	20399.203	18391.701	21977.736	22881.746	19767.689	20568.921	3
20200314_Exploris_RSLC9_Waters_CC_DIA_TKO_1ng	P39077	6.59048072489743e-05	4509.538	3770.828	6210.124	5057.651	5382.912	4598.885	4545.17	5826.378	4425.093	5665.717	4642.462	1
20200314_Exploris_RSLC9_Waters_CC_DIA_TKO_1ng	P39111	4.43447457513266e-52	11491.98	10043.1	14182.9	12812.03	12328.23	11875.12	10557.01	11416.94	13211.18	10124.3	12881.08	1
20200314_Exploris_RSLC9_Waters_CC_DIA_TKO_1ng	P39516	1.04677545904837e-61	35467.461	32489.144	37170.258	31712.177	35313.001	39553.662	35448.374	35695.346	39134.079	33004.96	34521.685	2
20200314_Exploris_RSLC9_Waters_CC_DIA_TKO_1ng	P39522	9.70889667367068e-57	60208.704	54724.54	63539.454	53628.326	61944.511	64566.914	55990.769	63721.348	59264.275	65050.023	65186.295	3
20200314_Exploris_RSLC9_Waters_CC_DIA_TKO_1ng	P39676	1.59953038514954e-76	24833.522	27951.287	31555.036	27038.489	25383.685	27780.02	24338.239	31427.608	26600.16	28591.846	29502.814	3
20200314_Exploris_RSLC9_Waters_CC_DIA_TKO_1ng	P39683	9.94769931396529e-32	17310.919	16509.567	18201.704	17439.48	15330.776	20827.873	16517.412	20971.645	15393.642	19804.909	19654.656	2
20200314_Exploris_RSLC9_Waters_CC_DIA_TKO_1ng	P39714	3.0744837476687e-50	20227.956	19197.665	19848.976	16591.337	17457.61	19513.125	15919.629	18150.063	19691.291	17736.619	18330.715	1
20200314_Exploris_RSLC9_Waters_CC_DIA_TKO_1ng	P39726	4.52251325371514e-34	9321.495	8278.985	10550.88	8954.39	10499.3	10376.13	9494.147	11821.26	10460.9	9258.732	10086.08	1
20200314_Exploris_RSLC9_Waters_CC_DIA_TKO_1ng	P39729	6.58756578715431e-12	7654.391	8659.874	7821.421	8116.001	9399.371	8979.542	6435.192	8585.463	9950.806	9091.857	8153.564	1
20200314_Exploris_RSLC9_Waters_CC_DIA_TKO_1ng	P39730	8.6238816961579e-42	24686.45	23349.508	25140.534	24145.509	26890.437	27016.291	27654.647	27316.765	28256.967	31253.601	30016.881	3
20200314_Exploris_RSLC9_Waters_CC_DIA_TKO_1ng	P39926	3.48280495878232e-05	3317.854	3696.126	2681.846	3086.749	3250.14	4568.164	3672.447	4173.324	3311.046	4263.409	3070.181	1
20200314_Exploris_RSLC9_Waters_CC_DIA_TKO_1ng	P39935	1.96960377571665e-42	11503.409	12151.314	10168.083	9904.075	12351.362	13129.224	10496.824	12442.781	11910.81	11297.704	12099.908	3
20200314_Exploris_RSLC9_Waters_CC_DIA_TKO_1ng	P39940	9.2937416167861e-05	13423.16	16099.76	18571.67	13160.33	15139.55	17032.68	12807.74	15770.15	14648.99	14203.49	14120.3	1
20200314_Exploris_RSLC9_Waters_CC_DIA_TKO_1ng	P39954	1.61397066507809e-52	72457.098	65526.728	71393.64	56158.284	61023.401	59066.108	57825.374	65959.105	67084.302	60964.342	64786.443	4
20200314_Exploris_RSLC9_Waters_CC_DIA_TKO_1ng	P39958	3.25777086336472e-47	30529.025	24583.402	29852.84	24804.084	28597.533	27878.07	27005.556	31904.292	28530.347	32928.114	27936.859	2
20200314_Exploris_RSLC9_Waters_CC_DIA_TKO_1ng	P39960	1.39281300027945e-41	5976.063	5121.973	6132.928	5721.667	5681.896	6086.542	5862.353	6158.254	7399.722	4534.506	7391.427	1
20200314_Exploris_RSLC9_Waters_CC_DIA_TKO_1ng	P39976	1.04994677370507e-43	32327.211	30113.956	31792.083	33424.951	35116.782	35386.593	34000.964	38181.807	41430.553	34025.302	38429.22	2
20200314_Exploris_RSLC9_Waters_CC_DIA_TKO_1ng	P39990	7.28576146996178e-20	29617.36	27361.38	32381.92	28423.28	27775.02	29624.66	30237.93	30387.07	28298.91	27938.51	30037.91	2
20200314_Exploris_RSLC9_Waters_CC_DIA_TKO_1ng	P40019	1.20654388656556e-55	6304.397	7337.209	7734.647	9212.574	9523.248	9273.458	8390.261	9306.098	6880.061	8332.727	8308.51	1
20200314_Exploris_RSLC9_Waters_CC_DIA_TKO_1ng	P40024	2.57382711547859e-49	12005.029	14060.866	15578.577	14303.654	14133.022	14658.888	14673.965	17548.385	13374.408	16124.343	16192.196	2
20200314_Exploris_RSLC9_Waters_CC_DIA_TKO_1ng	P40037	4.36786896121264e-58	31225.046	30697.477	32391.119	33765.802	34510.42	41666.78	34293.9	39588.75	40659.48	41148.53	40409.52	3
20200314_Exploris_RSLC9_Waters_CC_DIA_TKO_1ng	P40043	1.00404449101899e-41	6940.239	7397.52	6783.428	7766.904	6087.253	8413.455	4640.016	4400.924	4273.965	4580.605	5674.105	1
20200314_Exploris_RSLC9_Waters_CC_DIA_TKO_1ng	P40047	1.31574200657416e-41	4801.364	6269.741	5867.48	4765.939	4905.691	4755.492	4779.861	5774.132	5197.739	4480.239	4436.207	1
20200314_Exploris_RSLC9_Waters_CC_DIA_TKO_1ng	P40055	3.29686127669011e-07	2750.47	2808.321	2567.896	2950.845	1898.878	2917.095	2578.995	2877.184	2743.837	2908.072	2769.861	1
20200314_Exploris_RSLC9_Waters_CC_DIA_TKO_1ng	P40069	8.28036692834962e-58	18587.799	17015.609	20003.325	18420.684	19648.488	19291.063	18860.363	19515.435	18608.802	18407.473	18385.371	3
20200314_Exploris_RSLC9_Waters_CC_DIA_TKO_1ng	P40070	7.5018983063415e-05	16381.951	13800.755	17788.255	15914.298	16411.322	18744.306	17922.501	18912.619	14920.203	17101.716	17323.595	2
20200314_Exploris_RSLC9_Waters_CC_DIA_TKO_1ng	P40075	4.70370722042821e-40	45917.402	38678.096	49277.249	39496.869	45792.295	46143.862	43044.687	46968.31	49545.439	55816.38	51214.785	2
20200314_Exploris_RSLC9_Waters_CC_DIA_TKO_1ng	P40106	6.43954606009614e-68	42101.099	40091.484	42692.283	45272.764	43417.707	43103.337	45456.503	51593.164	47346.409	43671.316	45783.048	3
20200314_Exploris_RSLC9_Waters_CC_DIA_TKO_1ng	P40150	3.10646320552145e-75	35293.42	34446.32	35937.05	34204.46	43434.11	41313.61	43873.47	47442.4	45851.41	52733.48	61186.18	1
20200314_Exploris_RSLC9_Waters_CC_DIA_TKO_1ng	P40185	2.02621708776997e-61	110791.849	102851.85	112269.971	111421.316	109713.893	121355.286	106916.322	126788.239	118051.104	109903.278	115752.114	5
20200314_Exploris_RSLC9_Waters_CC_DIA_TKO_1ng	P40202	6.52507460243094e-05	24441.26	26322.59	28970.07	29174.66	28781.66	29631.86	24635.879	31103.74	28615.69	31544.91	26423.18	2
20200314_Exploris_RSLC9_Waters_CC_DIA_TKO_1ng	P40204	2.11093425639538e-39	1132.497	1184.834	1401.168	1393.324	686.9815	922.2478	1565.944	1336.614	1446.039	NA	1281.505	1
20200314_Exploris_RSLC9_Waters_CC_DIA_TKO_1ng	P40212;Q12690	1.44732898434032e-62	88983.986	89501.05	94918.296	100056.49	106679.89	117100.744	99887.159	116480.306	107546.846	95833.922	92189.736	6
20200314_Exploris_RSLC9_Waters_CC_DIA_TKO_1ng	P40215	9.2937416167861e-05	3912.224	4072.656	5397.2	5478.385	4994.313	4871.319	5513.095	5637.882	6770.181	6409.284	6418.743	1
20200314_Exploris_RSLC9_Waters_CC_DIA_TKO_1ng	P40217	3.4162931099085e-51	33070.211	35324.427	36111.362	36038.673	41440.393	43629.406	36639.773	39925.589	39949.735	35695.23	34377.194	3
20200314_Exploris_RSLC9_Waters_CC_DIA_TKO_1ng	P40302	8.8459653072649e-52	9900.618	9018.464	10417.3	13195.99	11210.75	12793.78	10176.88	13486.5	11762.43	11118.75	10939.04	1
20200314_Exploris_RSLC9_Waters_CC_DIA_TKO_1ng	P40319	2.73583908774775e-35	10448.94	10358.12	10800.76	10129.47	9273.241	9733.872	9696.754	10585.25	8852.88	9262.077	12559.93	1
20200314_Exploris_RSLC9_Waters_CC_DIA_TKO_1ng	P40413	2.84602190702215e-44	18338.316	15924.277	17365.752	20965.123	19566.298	18190.907	18974.562	19809.432	21948.026	20990.189	19341.548	2
20200314_Exploris_RSLC9_Waters_CC_DIA_TKO_1ng	P40414	1.1490929767625e-49	29583.192	29421.724	32064.234	31394.16	32906.839	33188.294	27119.65	32610.339	29120.525	31589.994	31580.855	5
20200314_Exploris_RSLC9_Waters_CC_DIA_TKO_1ng	P40422	1.31935965854338e-47	8924.394	11071.685	9830.274	10557.692	10062.663	9968.789	11080.846	12374.588	12501.909	12474.389	11126.939	2
20200314_Exploris_RSLC9_Waters_CC_DIA_TKO_1ng	P40471	9.34871535158887e-31	5500.528	6835.899	5554.172	7179.928	5562.083	6157.136	4969.845	4940.969	6421.061	5656.268	7649.462	1
20200314_Exploris_RSLC9_Waters_CC_DIA_TKO_1ng	P40495	1.33166712550496e-72	55035.095	50171.272	63076.52	55103.783	63038.543	64992.533	60095.856	67467.07	67197.264	58089.039	62279.591	6
20200314_Exploris_RSLC9_Waters_CC_DIA_TKO_1ng	P40510	3.54881626190827e-69	1040.904	1052.231	1645.187	972.1417	1447.419	2154.581	1339.333	NA	2311.458	842.2983	1103.321	1
20200314_Exploris_RSLC9_Waters_CC_DIA_TKO_1ng	P40525;P87262	2.82581295076831e-64	127278.36	116765.65	144820.91	115627.17	128741.46	124640.71	124164.86	144587.59	146163.65	146028.81	149560.25	3
20200314_Exploris_RSLC9_Waters_CC_DIA_TKO_1ng	P40531	1.20745211573466e-75	66221.712	62162.192	72205.367	63276.685	71288.988	71412.817	60592.326	76295.683	70819.367	68242.753	78616.998	6
20200314_Exploris_RSLC9_Waters_CC_DIA_TKO_1ng	P40581	3.26868111353471e-40	15066.671	16969.516	15112.634	16405.715	18906.403	16834.998	17280.044	17379.383	17818.655	18209.902	16563.404	1
20200314_Exploris_RSLC9_Waters_CC_DIA_TKO_1ng	P40825	2.25311522616054e-81	77310.787	67450.61	75518.768	78423.268	77406.326	81590.958	73977.389	81112.747	83891.467	85897.336	83792.738	9
20200314_Exploris_RSLC9_Waters_CC_DIA_TKO_1ng	P40989	4.52718666551429e-48	9000.582	9200.961	10061.2	7624.457	8808.86	9238.067	9741.106	8167.82	9059.872	9717.986	9477.815	1
20200314_Exploris_RSLC9_Waters_CC_DIA_TKO_1ng	P41056	3.22763143711734e-52	19613.346	18934.105	20062.57	19037.7	19757.634	19818.775	20257.325	23877.208	20164.909	20519.996	20467.024	1
20200314_Exploris_RSLC9_Waters_CC_DIA_TKO_1ng	P41057	1.99619069946692e-62	76606.99	77822.81	86066.61	113759.7	116993.1	127098	123224.9	129378.3	132094.6	84873.54	94414.82	1
20200314_Exploris_RSLC9_Waters_CC_DIA_TKO_1ng	P41058	4.15299419455287e-68	70682.68	70788.64	71689.37	96532.74	97692.3	98822.74	90442.62	106335.65	99575.21	71416.85	75157.24	2
20200314_Exploris_RSLC9_Waters_CC_DIA_TKO_1ng	P41277	1.08811206381429e-78	262047.714	234403.204	279239.437	245401.929	266301.852	281209.578	246500.365	286885.174	287699.371	288574.394	299910.401	6
20200314_Exploris_RSLC9_Waters_CC_DIA_TKO_1ng	P41338	5.77154211591311e-55	65517.135	58729.467	68701.185	55575.021	62417.268	67313.027	66751.397	70897.741	63770.196	58642.44	57004.03	4
20200314_Exploris_RSLC9_Waters_CC_DIA_TKO_1ng	P41805	6.74761174796253e-90	146459.28	129402.67	146607.33	147997	155094.31	164257.14	140700.52	169161.97	179760.08	164078.48	173421.41	3
20200314_Exploris_RSLC9_Waters_CC_DIA_TKO_1ng	P41807	8.83881926461791e-66	21775.84	22398.957	28074.207	21767.829	22324.53	25690.423	25814.076	24294.086	22291.78	23463.031	23637.478	3
20200314_Exploris_RSLC9_Waters_CC_DIA_TKO_1ng	P41810	3.41352295335644e-48	33564.463	30598.428	29290.971	30304.122	30169.692	32638.817	30174.932	34954.133	31419.881	30604.2	31435.68	3
20200314_Exploris_RSLC9_Waters_CC_DIA_TKO_1ng	P41811	7.78499353981023e-40	2703.154	3182.919	2695.777	1543.855	2111.927	2022.156	2936.317	1964.175	2386.668	2593.065	2469.975	1
20200314_Exploris_RSLC9_Waters_CC_DIA_TKO_1ng	P41818	4.92659344020092e-59	9515.038	7600.11	6850.874	8429.687	9214.17	10789.26	8400.094	9291.525	10300.09	9871.441	11287.46	1
20200314_Exploris_RSLC9_Waters_CC_DIA_TKO_1ng	P41835	1.18623090581094e-50	13191.08	11900.86	13332	12344.17	10820.57	14603.03	11147.08	13411.48	14525.86	14247.79	13474.16	1
20200314_Exploris_RSLC9_Waters_CC_DIA_TKO_1ng	P41940	3.73810247196093e-66	137674.22	128331.887	142401.27	109324.46	130214.856	130836.675	119381.674	139251.685	138288.683	135917.486	157369.758	7
20200314_Exploris_RSLC9_Waters_CC_DIA_TKO_1ng	P42883;P43534	1.07156338661859e-50	13632.5	15096.45	14288.22	14146.89	13996.78	16106.16	14857.06	13937.73	13569.48	17729.91	22372.97	1
20200314_Exploris_RSLC9_Waters_CC_DIA_TKO_1ng	P43535	2.19908064817128e-46	10726.633	9768.286	9008.378	9149.646	9367.244	10363.329	9847.74	11343.623	11177.518	11476.87	9545.55	2
20200314_Exploris_RSLC9_Waters_CC_DIA_TKO_1ng	P43545;P53824	3.87331741443279e-44	55664.371	55252.336	64149.717	61820.439	68909.594	72127.085	62484.972	76980.745	72160.753	62382.545	64835.108	4
20200314_Exploris_RSLC9_Waters_CC_DIA_TKO_1ng	P43555	1.88232920111997e-37	5669.077	5059.171	7569.081	5983.541	7677.196	7436.073	5712.477	6817.468	4970.665	6657.812	6937.395	1
20200314_Exploris_RSLC9_Waters_CC_DIA_TKO_1ng	P43582	4.7547560564634e-42	4629.119	3886.47	4925.2847	4028.296	4688.1294	NA	NA	4862.727	3890.8389	3878.7393	5689.572	2
20200314_Exploris_RSLC9_Waters_CC_DIA_TKO_1ng	P43585	3.6441901249405e-39	16886.08	14617.39	16597.62	15210.47	15481.22	15785.65	11802.03	15970.42	14282.04	16619.9	20565.86	1
20200314_Exploris_RSLC9_Waters_CC_DIA_TKO_1ng	P43588	1.31931557615044e-42	10741.094	9366.766	10607.612	8678.712	9633.052	9809.927	9154.4586	9218.081	8611.817	9799.038	10381.921	2
20200314_Exploris_RSLC9_Waters_CC_DIA_TKO_1ng	P43590	2.09977874898431e-35	7379.96	7786.359	8384.427	7676.679	7487.382	8479.195	7783.395	7975.072	9297.11	7866.688	7265.856	1
20200314_Exploris_RSLC9_Waters_CC_DIA_TKO_1ng	P43603	1.65584968902277e-38	NA	4062.509	4428.907	4422.431	NA	NA	4590.1918	NA	NA	4750.2863	5137.815	2
20200314_Exploris_RSLC9_Waters_CC_DIA_TKO_1ng	P43609	1.15744301936136e-37	5948.053	6690.981	7585.226	7482.187	6958.221	6597.196	7309.512	8130.733	5003.589	7316.917	8491.503	1
20200314_Exploris_RSLC9_Waters_CC_DIA_TKO_1ng	P43616	2.57360214802463e-79	31378.554	27436.116	30831.497	32513.152	34472.148	34752.825	30752.995	36427.042	32980.115	31675.306	30555.836	4
20200314_Exploris_RSLC9_Waters_CC_DIA_TKO_1ng	P43619	5.07985391766491e-60	6590.366	5687.609	5806.81	5660.062	6933.426	6224.481	5966.762	5639.239	6536.963	6298.461	5943.384	1
20200314_Exploris_RSLC9_Waters_CC_DIA_TKO_1ng	P43621	1.14615924778952e-48	20739.087	22975.076	24028.688	20839.72	23135.832	21178.057	22690.762	23871.169	23133.255	23481.166	26619.495	3
20200314_Exploris_RSLC9_Waters_CC_DIA_TKO_1ng	P45978	3.87998497898823e-13	14760.56	13264.19	12271.77	12156.56	15544.48	13381.64	11528.7	13696.89	14998.41	14099.58	14163.88	1
20200314_Exploris_RSLC9_Waters_CC_DIA_TKO_1ng	P46367	1.10946173753146e-52	51651.831	55511.726	59810.972	52825.265	54492.528	59594.264	48864.249	54077.886	53510.029	52253.77	50775.686	5
20200314_Exploris_RSLC9_Waters_CC_DIA_TKO_1ng	P46655	5.28883522218081e-64	NA	98779.6647	111128.484	NA	103028.165	113018.9358	100304.547	114467.851	107296.467	109532.219	109731.858	8
20200314_Exploris_RSLC9_Waters_CC_DIA_TKO_1ng	P46669	1.0002387070523e-37	4842.318	5620.369	7088.155	6134.329	5710.572	6466.927	5440.457	8413.811	6033.736	5215.524	6120.831	1
20200314_Exploris_RSLC9_Waters_CC_DIA_TKO_1ng	P46672	8.80811653688282e-45	73323.822	57634.701	76067.77	70758.478	74752.202	74127.639	69349.578	75305.794	76034.737	65701.751	64085.592	3
20200314_Exploris_RSLC9_Waters_CC_DIA_TKO_1ng	P46680	3.56977610199102e-38	74549.51	73483.6	77939.23	72293.12	74621.7	78160.47	75750.74	85482.77	82004	80733.839	77935.26	2
20200314_Exploris_RSLC9_Waters_CC_DIA_TKO_1ng	P46971	3.72134613116987e-39	19235.91	17987.31	21091.3	24360.02	25172.93	26491.75	27200.64	26009.84	29764.38	25067.96	25326.07	1
20200314_Exploris_RSLC9_Waters_CC_DIA_TKO_1ng	P46990	1.81032647858227e-46	10631.71	12130.6	12627.4	11681.8	11399.94	11465.3	10701.62	11126.2	9693.468	13760.72	12549.32	1
20200314_Exploris_RSLC9_Waters_CC_DIA_TKO_1ng	P47039	2.70566342365813e-05	10020.01	9835.04	9897.852	10058.06	9288.011	10524.3	8540.758	10156.23	9943.948	8962.6	8334.9	1
20200314_Exploris_RSLC9_Waters_CC_DIA_TKO_1ng	P47068	1.71946085155051e-53	41044.432	38052.993	39186.246	36631.485	40112.114	43848.065	33489.114	41730.906	40864.307	41642.287	39130.863	5
20200314_Exploris_RSLC9_Waters_CC_DIA_TKO_1ng	P47075	1.86351087845448e-51	53126.021	49192.508	54580.082	53753.181	56598.215	57406.336	50991.431	60427.675	58383.829	59721.145	62133.956	7
20200314_Exploris_RSLC9_Waters_CC_DIA_TKO_1ng	P47079	1.98216696685795e-45	15585.974	13429.598	15949.434	14335.882	16303.599	21263.053	16363.833	20910.533	19559.606	16607.691	15937.415	2
20200314_Exploris_RSLC9_Waters_CC_DIA_TKO_1ng	P47089	9.2937416167861e-05	12564.61	11320.21	14791.12	13237.96	12874.63	13198.49	13791.58	13931.58	14113.37	10950.43	12012.02	1
20200314_Exploris_RSLC9_Waters_CC_DIA_TKO_1ng	P47096	7.71377579797816e-20	5504.131	6809.338	6383.318	7122.025	9205.725	8540.854	5338.365	7308.034	7437.5	8779.274	8201.975	1
20200314_Exploris_RSLC9_Waters_CC_DIA_TKO_1ng	P47117	1.10882742365716e-40	7186.171	6968.702	7441.815	7950.255	10732.21	11801.24	9043.69	11758.5	12141.79	5466.847	6338.92	1
20200314_Exploris_RSLC9_Waters_CC_DIA_TKO_1ng	P47119	4.96570382042348e-54	19924.122	18396.672	22037.812	19720.233	22169.985	24635.084	21448.4	25060.815	24288.071	23658.291	25238.147	3
20200314_Exploris_RSLC9_Waters_CC_DIA_TKO_1ng	P47120	1.60041143574045e-40	40895.473	36794.857	42403.217	42901.246	52741.324	52614.953	42803.823	54119.662	51842.439	44028.195	51309.248	3
20200314_Exploris_RSLC9_Waters_CC_DIA_TKO_1ng	P47143	2.48904864114877e-51	45983.542	43868.311	49768.592	58163.534	58294.014	66891.289	53979.145	52421.282	62157.092	48222.063	51113.71	3
20200314_Exploris_RSLC9_Waters_CC_DIA_TKO_1ng	P47160	3.46148838784846e-24	7098.073	5699.318	7179.833	6773.077	7030.396	8049.672	6022.179	7096.565	8019.799	9004.695	7273.336	1
20200314_Exploris_RSLC9_Waters_CC_DIA_TKO_1ng	P47173	3.63095974759042e-48	34862.88	27920.53	29985.74	36555.87	37316.32	38030.97	38632.7	39659.27	37373.18	31427.98	37075.2	1
20200314_Exploris_RSLC9_Waters_CC_DIA_TKO_1ng	P47176	3.02034320963282e-49	23054.288	16983.382	19790.14	20419.45	20038.729	20877.433	21197.617	22874.734	20537.868	22438.422	19320.965	3
20200314_Exploris_RSLC9_Waters_CC_DIA_TKO_1ng	P47771;P54114	3.80853067805117e-09	11544.83	10209.57	11574.17	10593.75	11934.01	14340.92	10728.59	9826.884	13151.33	11077.94	9267.92	1
20200314_Exploris_RSLC9_Waters_CC_DIA_TKO_1ng	P48015	3.25011072269935e-63	40187.718	35800.859	40694.78	39716.88	34402.781	38666.545	37804.895	41537.771	36062.554	34007.399	34504.689	2
20200314_Exploris_RSLC9_Waters_CC_DIA_TKO_1ng	P48164	8.09956889613442e-75	99294.051	86674.866	101046.956	99196.634	101757.406	104846.496	91973.974	110513.021	107066.258	99516.334	98521.404	5
20200314_Exploris_RSLC9_Waters_CC_DIA_TKO_1ng	P48570	2.76557339747875e-54	12489.484	11083.495	12864.451	12788.488	12617.191	13587.344	13802.289	13557.594	12969.146	13707.864	13794.589	2
20200314_Exploris_RSLC9_Waters_CC_DIA_TKO_1ng	P48589	1.12977260916351e-52	38471.69	36241.01	39909.5	35489.12	34926.1	38868.83	38031.44	43210.38	43877.26	38017.12	41313.25	1
20200314_Exploris_RSLC9_Waters_CC_DIA_TKO_1ng	P48606	2.82011107379789e-42	1196.606	1027.736	1020.845	972.4877	1750.767	1493.413	1903.853	1686.846	995.1315	1236.81	1681.767	1
20200314_Exploris_RSLC9_Waters_CC_DIA_TKO_1ng	P48836	5.73368738073832e-49	37085.026	36111.28	39683.101	44140.669	45972.363	45562.148	45194.321	52996.244	57532.667	39257.848	39765.15	3
20200314_Exploris_RSLC9_Waters_CC_DIA_TKO_1ng	P49089	1.86229973655558e-57	61552.092	60594.071	63902.088	62062.603	65845.757	73215.921	62833.69	72823.749	68984.645	60927.775	69250.752	4
[truncated: 1,282 more rows]
