# Supplementary material for: Comparative Proteome Signatures of Trace Samples by Multiplexed Data-Independent Acquisition
Source: Mol Cell Proteomics. 2021 Nov 15;21(1):100177. doi: 10.1016/j.mcpro.2021.100177 (PMC8717550; doi:10.1016/j.mcpro.2021.100177)
Supplement: Supplemental Data S8 [file mmc8.xls]

PG.NrOfModifiedSequencesMeasured	PG.ProteinAccessions	PG.Qvalue	PEP.IsProteotypic	PEP.StrippedSequence	PEP.UsedForProteinGroupQuantity
5	A0A0L8RAP6;P38701	3,50745617410433E-56	False	TPNGEGSK	True
1	A0A0L8RFN5;B3LSE1;P35997;P38711	1,16565122763162E-59	False	SYFLDVK	True
3	A0A0L8RIT5;P39938	1,79439407014185E-77	False	VSPADAAK	True
3	A0A0L8RIT5;P39938	1,79439407014185E-77	False	DLSEASVYPEYALPK	True
3	A0A0L8VNE0;P38693	1,23514457039961E-49	False	ESEVQDQK	True
3	A0A0L8VUM0;Q12306	1,12336521609E-54	False	FLYDGIR	True
5	A0A0L8VVH5;Q02753;Q12672	1,79384325597567E-78	False	SSVGVIINK	True
5	A0A0L8VVH5;Q02753;Q12672	1,79384325597567E-78	False	TGVVYNVTK	True
5	A0A0L8VVH5;Q02753;Q12672	1,79384325597567E-78	False	VGDIVDIK	True
1	C7GU46	3,9440633911319E-56	True	ITDIATAPAEIDR	True
3	G2WLM2;P32911	4,69235089658293E-57	False	DPEMGEIIQLQGDQR	True
5	H0GUN8;P0CX43;P0CX44	3,94447220147674E-85	False	SCGVDAMSVDDLK	True
5	H0GUN8;P0CX43;P0CX44	3,94447220147674E-85	False	LLGPQLSK	True
5	H0GUN8;P0CX43;P0CX44	3,94447220147674E-85	False	NFLETVELQVGLK	True
4	O13516	2,3579501737698E-69	False	VGVLSEDK	True
4	O13516	2,3579501737698E-69	False	LQTQVYK	True
4	O14467	2,64705779454326E-67	False	PTVVNDYEAAR	True
4	O14467	2,64705779454326E-67	False	QGLVVSVDK	True
14	P00330	7,58933256144987E-99	True	ANELLINVK	True
14	P00330	7,58933256144987E-99	True	VLGIDGGEGK	True
14	P00330	7,58933256144987E-99	False	SISIVGSYVGNR	True
14	P00330	7,58933256144987E-99	False	IGDYAGIK	False
14	P00330	7,58933256144987E-99	True	VVGLSTLPEIYEK	False
14	P00330	7,58933256144987E-99	True	ANGTTVLVGMPAGAK	False
14	P00330	7,58933256144987E-99	True	DIVGAVLK	False
13	P00358	1,06135426069747E-116	False	TASGNIIPSSTGAAK	True
13	P00358	1,06135426069747E-116	False	TVDGPSHK	True
13	P00358	1,06135426069747E-116	False	VLPELQGK	True
13	P00358	1,06135426069747E-116	False	VPTVDVSVVDLTVK	False
13	P00358	1,06135426069747E-116	False	YDSTHGR	False
8	P00360	2,94955084109852E-102	True	AAAEGPMK	True
9	P00445	1,05749669607434E-86	True	TDENGVAK	True
9	P00445	1,05749669607434E-86	True	VQAVAVLK	True
9	P00445	1,05749669607434E-86	True	FEQASESEPTTVSYEIAGNSPNAER	True
9	P00445	1,05749669607434E-86	True	GDTEESLK	False
9	P00445	1,05749669607434E-86	True	THGAPTDEVR	False
25	P00549	3,14285509164371E-99	True	EVLGEQGK	True
25	P00549	3,14285509164371E-99	True	INFGIEK	True
25	P00549	3,14285509164371E-99	True	AGAGHSNTLQVSTV	True
25	P00549	3,14285509164371E-99	False	TSIIGTIGPK	False
25	P00549	3,14285509164371E-99	True	LTSLNVVAGSDLR	False
25	P00549	3,14285509164371E-99	True	GDLGIEIPAPEVLAVQK	False
25	P00549	3,14285509164371E-99	True	GVFPFVFEK	False
25	P00549	3,14285509164371E-99	True	EPVSDWTDDVEAR	False
25	P00549	3,14285509164371E-99	False	PLAIALDTK	False
25	P00549	3,14285509164371E-99	True	TANDVLTIR	False
25	P00549	3,14285509164371E-99	True	IMYVDYK	False
19	P00560	1,07307447471213E-100	True	EGIPAGWQGLDNGPESR	True
19	P00560	1,07307447471213E-100	True	ALLDEVVK	True
19	P00560	1,07307447471213E-100	True	AAGFLLEK	True
19	P00560	1,07307447471213E-100	True	ASAPGSVILLENLR	False
19	P00560	1,07307447471213E-100	True	SSAAGNTVIIGGGDTATVAK	False
19	P00560	1,07307447471213E-100	True	VLENTEIGDSIFDK	False
19	P00560	1,07307447471213E-100	True	LSVQDLDLK	False
19	P00560	1,07307447471213E-100	True	IVAALPTIK	False
8	P00815	8,71797324554635E-57	False	LQDAPEESYTR	True
8	P00817	8,50966096529543E-96	True	LNDIEDVEK	True
8	P00817	8,50966096529543E-96	True	YFPGLLR	True
11	P00830	1,36107985822433E-67	True	VLDTGGPISVPVGR	True
6	P00899	2,84196226664558E-58	True	GATTEEDDALADQLR	True
13	P00924	1,47952345843162E-84	False	AADALLLK	True
13	P00924	1,47952345843162E-84	False	GNPTVEVELTTEK	True
13	P00924	1,47952345843162E-84	True	TFAEALR	True
13	P00924	1,47952345843162E-84	True	TAGIQIVADDLTVTNPK	False
13	P00924	1,47952345843162E-84	False	SGETEDTFIADLVVGLR	False
11	P00925	1,08708953484681E-116	True	IEEELGDK	True
11	P00925	1,08708953484681E-116	True	TAGIQIVADDLTVTNPAR	True
11	P00925	1,08708953484681E-116	True	LGANAILGVSMAAAR	True
7	P00942	4,56462946257585E-102	True	ASGAFTGENSVDQIK	True
7	P00942	4,56462946257585E-102	True	TFFVGGNFK	True
7	P00942	4,56462946257585E-102	True	WVILGHSER	True
8	P00950	1,06636836731123E-95	True	VYPDVLYTSK	True
8	P00950	1,06636836731123E-95	True	GQQEAAR	True
8	P00950	1,06636836731123E-95	True	HYGDLQGK	True
8	P00950	1,06636836731123E-95	True	PSYYLDPEAAAAGAAAVANQGK	False
1	P01098	2,07663442759978E-53	True	EQLAHVK	True
7	P02294	7,15858993925615E-69	False	EIQTAVR	True
7	P02294	7,15858993925615E-69	False	ETYSSYIYK	True
2	P02309	1,48117428029302E-58	True	DNIQGITK	True
2	P02400	2,57433329129128E-79	True	AVVESVGAEVDEAR	True
4	P02406	1,53125096194306E-88	False	PVLNLDK	True
6	P02407;P14127	9,08950040239237E-82	False	LPLSVINVSAQR	True
6	P02407;P14127	9,08950040239237E-82	False	SNGVLNVDNQTSDLVK	True
4	P02557	1,14703935322864E-56	True	YPGQLNSDLR	True
3	P02829	4,83960286332815E-58	True	EILGDQVEK	True
22	P02994	2,05192820091104E-101	False	QTVAVGVIK	True
22	P02994	2,05192820091104E-101	False	YQVTVIDAPGHR	True
22	P02994	2,05192820091104E-101	False	IGGIGTVPVGR	True
22	P02994	2,05192820091104E-101	False	LPLQDVYK	False
22	P02994	2,05192820091104E-101	False	FDELLEK	False
22	P02994	2,05192820091104E-101	True	ETSNFIK	False
22	P02994	2,05192820091104E-101	False	QLIVAVNK	False
22	P02994	2,05192820091104E-101	True	GNVCGDAK	False
22	P02994	2,05192820091104E-101	False	VETGVIK	False
22	P02994	2,05192820091104E-101	False	PMCVEAFSEYPPLGR	False
22	P02994	2,05192820091104E-101	False	YAWVLDK	False
22	P02994	2,05192820091104E-101	False	SGDAALVK	False
13	P04147	1,50751964392711E-78	False	TAEQLENLNIQDDQK	True
13	P04147	1,50751964392711E-78	True	NQQIVAGK	True
13	P04147	1,50751964392711E-78	True	LEEEFAPYGTITSAK	True
5	P04449	1,43959488668725E-66	True	VEIDSFSGAK	True
5	P04449	1,43959488668725E-66	False	GITEEVAK	True
2	P04456	7,22022876924171E-71	False	LTADYDALDIANR	True
2	P04456	7,22022876924171E-71	True	ELYEVDVLK	True
12	P04801	7,03779313739303E-68	True	NSSCYFLGDATNDSLQR	True
10	P04806	5,15741915155464E-66	True	LCELIGTR	True
10	P04806	5,15741915155464E-66	True	YDVAVDEQSPR	True
13	P04807	8,74914458860409E-79	False	INEGILQR	True
13	P04807	8,74914458860409E-79	True	TFDTTQSK	True
13	P04807	8,74914458860409E-79	True	IFTVPTETLQAVTK	True
5	P04840	1,85238661772723E-68	True	NINDLLNK	True
3	P04911;P04912	1,22396290404148E-69	False	NDDELNK	True
19	P05030	9,8268783327717E-94	False	ADTGIAVEGATDAAR	True
19	P05030	9,8268783327717E-94	True	DDTAQTVSEAR	True
19	P05030	9,8268783327717E-94	False	QLGLGTNIYNAER	True
5	P05317	1,24532999471309E-84	True	AGAVAPEDIWVR	True
5	P05317	1,24532999471309E-84	True	GTIEIVSDVK	True
5	P05317	1,24532999471309E-84	True	TSFFQALGVPTK	True
5	P05317	1,24532999471309E-84	True	GNVGFVFTNEPLTEIK	False
2	P05318	2,67830054885532E-55	True	ALDGQNLK	True
4	P05319	1,07236533041629E-69	True	AILESVGIEIEDEK	True
12	P05694	3,34931810138491E-59	True	VIQVDEPALR	True
12	P05694	3,34931810138491E-59	True	VATSGVANK	True
9	P05737;Q12213	1,61858445581186E-71	False	EYETAER	True
9	P05737;Q12213	1,61858445581186E-71	False	ILTPESQLK	True
9	P05737;Q12213	1,61858445581186E-71	False	INSGTFVK	True
9	P05737;Q12213	1,61858445581186E-71	False	VPLSDNAIIEANLGK	False
4	P05740	1,82820429544989E-73	False	YLEQVLDHQR	True
4	P05740	1,82820429544989E-73	False	YGATSTNPAK	True
4	P05740	1,82820429544989E-73	False	ETAQAINGWELTK	True
4	P05740	1,82820429544989E-73	False	FVQGLLQNAAANAEAK	False
3	P05743;P53221	5,78143752114062E-87	False	VLLSAPLSK	True
3	P05743;P53221	5,78143752114062E-87	False	DDEVLVVR	True
2	P05744	2,99254974982776E-61	False	VNNPNVSLIK	True
5	P05745	2,3761033246655E-78	False	TGIAIGLNK	True
5	P05745	2,3761033246655E-78	False	EIAGLSPYER	True
6	P05750	1,18922015763848E-88	True	TQDVLGENGR	True
6	P05750	1,18922015763848E-88	True	GCEVVVSGK	True
6	P05750	1,18922015763848E-88	True	ELAEEGYSGVEVR	True
6	P05750	1,18922015763848E-88	True	YVMESGAK	False
4	P05759	9,82141105860263E-84	False	EGIPPDQQR	True
4	P05759	9,82141105860263E-84	False	TLSDYNIQK	True
4	P05759	9,82141105860263E-84	True	LAVLSYYK	True
4	P05759	9,82141105860263E-84	False	TITLEVESSDTIDNVK	False
14	P06105	1,0093264573568E-78	True	EAADVIINVPR	True
14	P06105	1,0093264573568E-78	True	DNEIVTIR	True
8	P06168	1,40053043385025E-99	True	SLEFNSQPDYR	True
22	P06169	1,52409311341103E-92	False	NPVILADACCSR	True
22	P06169	1,52409311341103E-92	False	PNDAESEK	True
22	P06169	1,52409311341103E-92	False	VATTGEWDK	True
22	P06169	1,52409311341103E-92	False	NATFPGVQMK	False
22	P06169	1,52409311341103E-92	False	WAGNANELNAAYAADGYAR	False
22	P06169	1,52409311341103E-92	False	GSIDEQHPR	False
22	P06169	1,52409311341103E-92	False	PYLFVLNNDGYTIEK	False
7	P06634	6,37907084375397E-72	False	LNDLLER	True
7	P06634	6,37907084375397E-72	False	YLVLDEADR	True
2	P06780	1,88955844213916E-59	True	EVFEAATR	True
6	P06787	3,7837909260581E-71	True	DNNGSISSSELATVMR	True
6	P06787	3,7837909260581E-71	True	EAFALFDK	True
6	P06787	3,7837909260581E-71	True	LTDAEVDDMLR	True
21	P07149	6,22390330063343E-63	False	VIDEPIK	True
5	P07170	3,35264499413327E-84	True	SDDNADALK	True
7	P07251	5,5526721930642E-61	True	APGILPR	True
7	P07251	5,5526721930642E-61	True	GVSDEANLNETGR	True
7	P07251	5,5526721930642E-61	True	AQPTEVSSILEER	True
10	P07264	1,22604787803594E-57	True	SAAAVVR	True
5	P07267	1,0158707434264E-66	True	DTENGGEATFGGIDESK	True
3	P07280;P07281	3,66625786289939E-65	False	IAAQTLEEDE	True
3	P07280;P07281	3,66625786289939E-65	False	VLQALEK	True
5	P08524	1,44850114412026E-52	True	TLDENYGK	True
1	P09435	3,7557679695346E-60	True	MVSEAEK	True
12	P09436	1,08146741835187E-91	True	GLPESAVQAGQETR	True
12	P09436	1,08146741835187E-91	True	DALPSVTSEQVR	True
7	P09938	2,63495280702587E-76	True	IVTEAVEIEQR	True
2	P0C0V8;Q3E754	1,20978861272437E-71	False	LAQNDGLLK	True
3	P0C0W1;Q3E7Y3	1,05891179436017E-56	False	SSVLADALNAINNAEK	True
3	P0C0W9;Q3E757	7,70090368696061E-76	False	VLEQLSGQTPVQSK	True
3	P0C0W9;Q3E757	7,70090368696061E-76	False	GTVGNSHK	True
3	P0C2H6;P0C2H7	1,88505329321486E-81	False	SVVSTETFEQPSQR	True
3	P0C2H6;P0C2H7	1,88505329321486E-81	False	YTLDVEAFK	True
5	P0C2H8	4,21766413762867E-82	False	GLQTVVVEEDA	True
5	P0C2H8	4,21766413762867E-82	False	EYTINLHK	True
5	P0C2H8	4,21766413762867E-82	False	NPLFSYVEPVLVASAK	True
9	P0C2I2;P0C2I9;P0C2J0;P47100;Q03855;Q04711;Q07793;Q12269	3,5569656678515E-65	False	VACQLIMR	True
14	P0CS90	2,24916952144733E-97	True	NAVVTVPAYFNDSQR	True
14	P0CS90	2,24916952144733E-97	True	DAGQIVGLNVLR	True
14	P0CS90	2,24916952144733E-97	True	QAIETANK	True
14	P0CS90	2,24916952144733E-97	True	ETAEAYLGK	False
14	P0CS90	2,24916952144733E-97	True	RTVDPVK	False
3	P0CT04	4,01907901160288E-61	True	NTPDVEAK	True
7	P0CX23;P0CX24	1,87517988557603E-78	False	IFASNEVIAK	True
7	P0CX23;P0CX24	1,87517988557603E-78	False	VAAVETLYQDMAAR	True
2	P0CX25;P0CX26	5,63352074561353E-62	False	YDCSFCGK	True
4	P0CX29;P0CX30	7,71292005528991E-76	False	GDIPGVR	True
6	P0CX35;P0CX36	4,0574226767091E-82	False	GVPYVVTHDGR	True
6	P0CX35;P0CX36	4,0574226767091E-82	False	ITDEEASYK	True
6	P0CX35;P0CX36	4,0574226767091E-82	False	IGTIVHK	True
5	P0CX37;P0CX38	3,32947434636635E-80	False	TFEIDDEHR	True
5	P0CX37;P0CX38	3,32947434636635E-80	False	IGQEVDGEAVGDEFK	True
2	P0CX39;P0CX40	1,32402555306431E-67	False	AAIVQIDATPFR	True
2	P0CX39;P0CX40	1,32402555306431E-67	False	IETGNFSWASEGISK	True
5	P0CX45;P0CX46	3,47808403410352E-65	False	GAGSIFTSHTR	True
6	P0CX47;P0CX48	2,33691432289211E-81	False	VQVGDIVTVGQCR	True
6	P0CX47;P0CX48	2,33691432289211E-81	False	TAIEGSYIDK	True
6	P0CX47;P0CX48	2,33691432289211E-81	False	ILTGTVVSTK	True
6	P0CX49;P0CX50	1,08482880942912E-71	False	AGGECITLDQLAVR	True
6	P0CX49;P0CX50	1,08482880942912E-71	False	TTVAALR	True
6	P0CX49;P0CX50	1,08482880942912E-71	False	TVVVVGTVTDDAR	True
3	P0CX51;P0CX52	3,13694636603678E-80	False	SATAVAHVK	True
3	P0CX51;P0CX52	3,13694636603678E-80	False	GLVAYHQK	True
9	P0CX55;P0CX56	6,77794163137422E-83	False	AGELTQEELER	True
9	P0CX55;P0CX56	6,77794163137422E-83	False	QNDITDGK	True
9	P0CX55;P0CX56	6,77794163137422E-83	False	LRDDLER	True
9	P0CX55;P0CX56	6,77794163137422E-83	False	ADVDLHK	False
2	P0CX82;P0CX83	1,85052409515138E-66	False	LAASVVGVGK	True
2	P0CX84;P0CX85	9,86480332335707E-67	False	FEASQVTEK	True
3	P10080	1,24835913178921E-62	False	IFTSDSANR	True
13	P10081	6,46705839297525E-75	False	ELALQIQK	True
13	P10081	6,46705839297525E-75	False	DAQIVVGTPGR	True
13	P10081	6,46705839297525E-75	True	TGTFSIAALQR	True
29	P10592	1,06135426069747E-116	False	VDIIANDQGNR	True
29	P10592	1,06135426069747E-116	False	NTISEAGDK	True
29	P10592	1,06135426069747E-116	False	VNDAVVTVPAYFNDSQR	True
29	P10592	1,06135426069747E-116	False	DNNLLGK	False
29	P10592	1,06135426069747E-116	False	LIGDAAK	False
29	P10592	1,06135426069747E-116	False	SQVDEIVLVGGSTR	False
29	P10592	1,06135426069747E-116	False	DAGTIAGLNVLR	False
29	P10592	1,06135426069747E-116	False	FELSGIPPAPR	False
29	P10592	1,06135426069747E-116	True	EEFDDQLK	False
29	P10592	1,06135426069747E-116	False	ETAESYLGAK	False
29	P10592	1,06135426069747E-116	False	LVTDYFNGK	False
29	P10592	1,06135426069747E-116	False	ATAGDTHLGGEDFDNR	False
29	P10592	1,06135426069747E-116	False	PQIQVEFK	False
29	P10592	1,06135426069747E-116	False	NQAAMNPANTVFDAK	False
29	P10592	1,06135426069747E-116	True	AEETIAWLDSNTTATK	False
10	P10659	7,32137283989028E-81	False	IGYDDSAK	True
10	P10659	7,32137283989028E-81	True	TQVTVEYK	True
10	P10664	1,30684255996566E-95	False	QAYAVSEK	True
10	P10664	1,30684255996566E-95	False	SGQGAFGNMCR	True
9	P11076	9,90746527466115E-63	True	NTEGVIFVVDSNDR	True
21	P11484	6,94996901176719E-89	False	TGLDISDDAR	True
21	P11484	6,94996901176719E-89	False	SSNITISNAVGR	True
21	P11484	6,94996901176719E-89	False	SQIDEVVLVGGSTR	True
21	P11484	6,94996901176719E-89	False	AVITVPAYFNDAQR	False
21	P11484	6,94996901176719E-89	False	DAGAISGLNVLR	False
21	P11484	6,94996901176719E-89	False	IINEPTAAAIAYGLGAGK	False
21	P11484	6,94996901176719E-89	False	AADEAFAK	False
21	P11484	6,94996901176719E-89	False	NTVFDAK	False
21	P11484	6,94996901176719E-89	False	FDDESVQK	False
15	P12709	3,39540901047458E-82	True	TFTTAETITNANTAK	True
15	P12709	3,39540901047458E-82	True	TFTNYDGSK	True
15	P12709	3,39540901047458E-82	True	IYESQGK	True
15	P12709	3,39540901047458E-82	True	ILFDYSK	False
4	P14120	1,9947193888344E-68	True	SQESINQK	True
9	P14126	7,53856629125407E-75	True	ALEEVSLK	True
9	P14126	7,53856629125407E-75	True	NDFIMVK	True
9	P14126	7,53856629125407E-75	True	FQTPAEK	True
10	P14540	1,20662601901805E-99	True	GAIAAAHYIR	True
10	P14540	1,20662601901805E-99	True	GVEQILK	True
10	P14540	1,20662601901805E-99	True	DYIMSPVGNPEGPEK	True
6	P14832	7,93039813178181E-82	True	VESLGSPSGATK	True
6	P14832	7,93039813178181E-82	True	LYNDIVPK	True
6	P14832	7,93039813178181E-82	True	GFGYAGSPFHR	True
4	P14843	1,00432458484325E-47	True	DTFLILR	True
8	P14904	5,89132310339174E-61	False	SGGTIGPSLASQTGAR	True
10	P15019	9,04848167297782E-80	True	ISYISDESK	True
10	P15019	9,04848167297782E-80	True	TTEEQVENAVDR	True
22	P15108	1,1120754432622E-81	False	QLETEPDLFIR	True
22	P15108	1,1120754432622E-81	False	EVPIPEEEK	True
22	P15108	1,1120754432622E-81	False	GVVDSEDLPLNLSR	True
22	P15108	1,1120754432622E-81	False	TFEISPK	False
22	P15108	1,1120754432622E-81	False	NPSDITQEEYNAFYK	False
22	P15108	1,1120754432622E-81	True	YQALSDPK	False
22	P15108	1,1120754432622E-81	False	VDEGGAQDK	False
8	P15705	6,4521678673506E-69	True	QNPQAIGQDLFTDPR	True
14	P15891	9,22965430822513E-65	False	GLFPSNYVSLGN	True
14	P15891	9,22965430822513E-65	False	VQYGLAR	True
14	P15891	9,22965430822513E-65	True	FEGLAASEK	True
9	P15992	6,77076878139557E-74	True	QLANTPAK	True
9	P15992	6,77076878139557E-74	True	VITLPDYPGVDADNIK	True
9	P15992	6,77076878139557E-74	True	IEVSSQESWGN	True
8	P16120	3,44138677476088E-71	True	SDEVTPLVQNVTGDK	True
12	P16140	4,0249867953707E-85	True	DASQEESLI	True
12	P16140	4,0249867953707E-85	True	AVEQGFNVK	True
12	P16140	4,0249867953707E-85	True	QDFEENGSLER	True
12	P16140	4,0249867953707E-85	True	ELFAINK	False
15	P16467	1,78132648843951E-85	True	NPVILADACASR	True
15	P16467	1,78132648843951E-85	True	LLDAIPEVVK	True
15	P16467	1,78132648843951E-85	True	PNDAEAEAEVVR	True
15	P16467	1,78132648843951E-85	True	STPANTPMK	False
14	P16474	5,4608062207583E-82	True	TEILANEQGNR	True
14	P16474	5,4608062207583E-82	False	SESITITNDK	True
20	P16521	1,09564160002105E-66	True	DETVAPR	True
20	P16521	1,09564160002105E-66	True	DILDEFR	True
20	P16521	1,09564160002105E-66	True	DILDEFRK	True
20	P16521	1,09564160002105E-66	False	LSSAELR	False
20	P16521	1,09564160002105E-66	False	FDAMGNK	False
20	P16861	8,62537850679205E-64	True	IDLASIR	True
20	P16861	8,62537850679205E-64	True	SVATAIENK	True
20	P16861	8,62537850679205E-64	True	DDGSELLPVSDR	True
20	P16861	8,62537850679205E-64	True	NEASPNTDAK	False
15	P16862	9,05874231184188E-72	True	AVAEAIQAK	True
15	P16862	9,05874231184188E-72	True	AIDYVEATANSHSR	True
6	P17076	2,70950342684428E-95	False	LGTLVNQK	True
6	P17076	2,70950342684428E-95	False	VPPTIAQFQYTLDR	True
27	P17255	6,77693899559223E-90	True	ANELVESYR	True
27	P17255	6,77693899559223E-90	False	LSADYPLLTGQR	True
27	P17255	6,77693899559223E-90	True	YTNVLNK	True
27	P17255	6,77693899559223E-90	False	TVISQSLSK	False
27	P17255	6,77693899559223E-90	True	NIPSFLSTDNIGTR	False
7	P17536	4,9107991991996E-71	True	LEAGLSDSK	True
7	P17536	4,9107991991996E-71	True	LEAELAESK	True
7	P17536	4,9107991991996E-71	True	NQQLEEDLEESDTK	True
7	P17536	4,9107991991996E-71	True	DLEQENVEK	False
11	P17709	1,48269422697129E-95	True	YDVVIDQK	True
7	P17891	4,99777310105539E-70	True	AVEIHEK	True
6	P17967	6,95020267974918E-78	True	ALYEEAQEK	True
3	P19358	1,43458183353238E-58	True	LDYQQIVR	True
3	P19358	1,43458183353238E-58	True	TQVTVEYEDDNGR	True
14	P19414	5,2237697312075E-79	True	TIFTVTPGSEQIR	True
14	P19414	5,2237697312075E-79	True	NVYTGEYK	True
14	P19414	5,2237697312075E-79	True	DGQLETFK	True
20	P19882	4,64587135280159E-86	True	EGVITIR	True
20	P19882	4,64587135280159E-86	True	ISSIQDILPALEISNQSR	True
3	P20081	1,37711041250735E-92	True	LTIPGPYAYGPR	True
3	P20081	1,37711041250735E-92	True	ISPGDGATFPK	True
6	P20606	5,24773064250444E-63	False	SALGLLNTTGSQR	True
6	P21264	1,24970163343361E-54	True	QEEEVLVK	True
7	P22202	7,17899349264216E-46	True	DAVVTVPAYFNDSQR	True
10	P22203	5,42088581351806E-64	True	DLVSGGVVVSNASDK	True
10	P22203	5,42088581351806E-64	True	IEINNTLEER	True
10	P22203	5,42088581351806E-64	True	ADQEYEIEK	True
3	P22803	5,49649478247459E-79	False	VVGANPAAIK	True
3	P22803	5,49649478247459E-79	True	SASEYDSALASGDK	True
6	P22943	1,43618514910148E-80	True	DNAEGQGESLADQAR	True
6	P22943	1,43618514910148E-80	False	LNDAVEYVSGR	True
7	P23254	1,85958587257705E-81	True	DSAVATR	True
7	P23254	1,85958587257705E-81	True	QNLPQLEGSSIESASK	True
3	P23776	8,87117745745048E-54	True	SIDEHIK	True
4	P25443	8,63767792955678E-66	False	GSGIVASPAVK	True
19	P25694	9,40310269273703E-83	True	EVDIGIPDATGR	True
19	P25694	9,40310269273703E-83	True	TATAILR	True
19	P25694	9,40310269273703E-83	True	AFEEAEK	True
5	P25719	4,25397005035392E-59	True	FADENFVK	True
7	P26321	1,79530780815759E-75	True	LGLDETYK	True
7	P26321	1,79530780815759E-75	True	GASDGGLYVPHSENR	True
8	P26783	8,91994103861793E-85	True	DASLVDYVQVR	True
4	P26784	8,82624928460209E-71	False	YEDVVAK	True
4	P26784	8,82624928460209E-71	False	VSSAEYYAK	True
4	P26785	1,6369045174773E-78	True	VSSASAAASESDVAK	True
4	P26785	1,6369045174773E-78	True	SAEYYAK	True
4	P26786	1,24406526486234E-62	True	EIDVAGGK	True
4	P26786	1,24406526486234E-62	True	QIVFEIPSETH	True
2	P28000	9,33095681978878E-43	False	TEDIEQK	True
7	P28241	1,65923370271543E-57	True	YAFEYAR	True
5	P28777	6,57117439566282E-49	True	VASGAIAEK	True
7	P29311	1,49431236134906E-110	False	IVSSIEQK	True
7	P29311	1,49431236134906E-110	False	NLLSVAYK	True
7	P29311	1,49431236134906E-110	False	EDSVYLAK	True
8	P31116	3,10891402178959E-93	True	LGYTEPDPR	True
8	P31116	3,10891402178959E-93	True	GSDNVISIK	True
8	P31116	3,10891402178959E-93	True	SADEFLEK	True
8	P31116	3,10891402178959E-93	True	AALAASTTK	False
5	P31373	5,40374150678051E-64	True	EASGVFDDLVR	True
5	P31373	5,40374150678051E-64	True	ISVGIEDTDDLLEDIK	True
25	P31539	2,47220772614891E-68	False	LDPVIGR	True
25	P31539	2,47220772614891E-68	True	LSESENEK	True
25	P31539	2,47220772614891E-68	True	ETVNVVLK	True
25	P31539	2,47220772614891E-68	True	LEDQVAEEER	False
25	P31539	2,47220772614891E-68	True	LEDQVAEEERR	False
2	P31787	1,65923370271543E-57	False	QATVGDNDK	True
9	P32288	3,40475291071147E-84	True	YIEQAIEK	True
9	P32288	3,40475291071147E-84	True	PVAYYPDPFR	True
9	P32288	3,40475291071147E-84	True	EGYGYFEDR	True
4	P32318	2,50877281623637E-73	True	IVDIDQNQK	True
4	P32318	2,50877281623637E-73	True	VLQLPNVK	True
20	P32324	3,57193907178035E-86	True	ETVESESSQTALSK	True
20	P32324	3,57193907178035E-86	True	STLTDSLVQR	True
20	P32324	3,57193907178035E-86	True	GGGQIIPTMR	True
20	P32324	3,57193907178035E-86	True	STAISLYSEMSDEDVK	False
20	P32324	3,57193907178035E-86	True	EGPIFGEEMR	False
20	P32324	3,57193907178035E-86	True	IQGPNYVPGK	False
20	P32324	3,57193907178035E-86	True	EDLYQTFAR	False
20	P32324	3,57193907178035E-86	True	FSVSPVVQVAVEVK	False
11	P32327	3,47808403410352E-65	False	NAGTAEFLVDNQNR	True
2	P32445	2,70338133157366E-58	True	YSIASQPR	True
2	P32445	2,70338133157366E-58	True	GTTLSLVQK	True
3	P32449	8,45605181043448E-53	True	VNQGAEEDVR	True
2	P32463	6,77693899559223E-90	True	SVGETVDYIASNPDAN	True
5	P32471	9,23829283621646E-78	True	QLNASLADK	True
5	P32471	9,23829283621646E-78	True	SIVTLDVK	True
4	P32473	2,53755705468736E-49	True	EGTDISIVTYTR	True
4	P32473	2,53755705468736E-49	True	YGVSAEVINLR	True
7	P32527	4,41812156302576E-73	False	QSAAGGSLDQDGFFK	True
13	P32582	1,61953314043807E-84	True	TIITLPEK	True
21	P32589	1,11780960708912E-77	False	LNELIEK	True
21	P32589	1,11780960708912E-77	True	LVELDDK	True
21	P32589	1,11780960708912E-77	True	EELEELVK	True
21	P32589	1,11780960708912E-77	True	VLGTACDK	False
21	P32589	1,11780960708912E-77	True	GIDIVVNEVSNR	False
11	P32861	4,32856163703485E-70	True	TCSDLLLVK	True
11	P32861	4,32856163703485E-70	True	YEIISQQPENVSNLSK	True
6	P33399	1,80578393412812E-46	False	VPLDLTAAR	True
12	P33442	2,79178053586616E-79	False	DEVLETV	True
12	P33442	2,79178053586616E-79	False	EIENATK	True
12	P33442	2,79178053586616E-79	False	DIFPLQNIHVR	True
4	P34227	2,93311746207838E-49	True	NTSEVLR	True
2	P34730	1,83718913393716E-54	True	AVASSGQELSVEER	True
7	P34760	2,09057664211521E-95	True	NVDEALR	True
7	P34760	2,09057664211521E-95	True	EYFEAANK	True
7	P34760	2,09057664211521E-95	False	GLFIIDPK	True
7	P34760	2,09057664211521E-95	True	PTVEDSK	False
4	P35691	3,78265310592485E-68	True	LQQTAFDK	True
4	P35691	3,78265310592485E-68	True	DIFSNDELLSDAYDAK	True
4	P35691	3,78265310592485E-68	True	LQETNPEEVPK	True
8	P36008	3,89001368869313E-69	False	PADDAAPAK	True
8	P36008	3,89001368869313E-69	False	DVDACFVK	True
1	P36143	9,84587871774563E-50	True	LLEEAGK	True
16	P37291	1,08142351751305E-88	True	IVQYINK	True
16	P37291	1,08142351751305E-88	True	GMGEEDFHR	True
16	P37291	1,08142351751305E-88	True	INIALNK	True
16	P37291	1,08142351751305E-88	True	EYQTQVLK	False
16	P37291	1,08142351751305E-88	True	VEYICEK	False
11	P38009	2,81440151639726E-77	True	VTILSDPK	True
6	P38011	6,58091019223456E-78	False	ADDDSVTIISAGNDK	True
6	P38011	6,58091019223456E-78	False	LWDVATGETYQR	True
13	P38088	1,08535922759043E-66	True	DVQEAGSTEPIVK	True
13	P38088	1,08535922759043E-66	True	YDIGNPVTGETLESPR	True
13	P38088	1,08535922759043E-66	True	LDNPIEVTK	True
4	P38115	5,44346309322396E-66	True	ELLEDGSIK	True
5	P38174	3,92489918058032E-53	True	EAGIDVR	True
4	P38199	2,49993797473283E-54	True	LEAAEGDATVVTER	True
7	P38219	1,09694843040186E-80	True	DLEIINQELR	True
3	P38248	2,69369368456278E-61	True	VIDGFNK	True
3	P38248	2,69369368456278E-61	True	VNVFNINNNR	True
3	P38248	2,69369368456278E-61	False	VGQSLSIVSNDELSK	True
9	P38427	3,58985359442361E-89	True	FADAIVK	True
9	P38427	3,58985359442361E-89	True	SSQELFSR	True
3	P38616	8,08201855895663E-64	True	PTLISSDSIIR	True
9	P38707	1,63551417526652E-84	True	DCSLYPR	True
10	P38708	4,82948609755024E-59	True	NQVVVVR	True
13	P38720	6,03938879265556E-100	True	GDIIIDGGNSHFPDSNR	True
13	P38720	6,03938879265556E-100	True	GILFVGSGVSGGEEGAR	True
13	P38720	6,03938879265556E-100	True	FFADAVTK	True
10	P38788	1,31887406103658E-65	True	NASNNPNELAASGAALQAR	True
10	P38788	1,31887406103658E-65	True	SDAAVIAVR	True
5	P38879	1,00511680315663E-92	True	DNQIYAIEK	True
5	P38879	1,00511680315663E-92	True	VDNFTQK	True
5	P38879	1,00511680315663E-92	True	DDIELVVQQTNVSK	True
4	P38910	1,15017874348281E-68	False	TASGLYLPEK	True
4	P38910	1,15017874348281E-68	True	DAEILAK	True
5	P38911	1,81195356814379E-46	False	DLEEGPTK	True
11	P38934	4,7260128537737E-90	True	LNDIHSK	True
10	P38999	9,27480390538642E-67	True	DMVVLQHK	True
8	P39015	8,38228230335165E-79	True	NIDVSNLPSLA	True
7	P39076	8,7806003645888E-65	True	GATDQTLDEAER	True
4	P39516	2,13290486498028E-70	False	EVGITAVHVK	True
4	P39516	2,13290486498028E-70	True	ANDLVQAR	True
8	P39954	6,75454847005471E-61	True	VAVVAGYGDVGK	True
8	P39954	6,75454847005471E-61	True	ILDEAVAK	True
7	P40024	1,45204318243389E-57	True	EAAAEESEVDAAAR	True
3	P40037	1,14030884767906E-66	True	NVLEASNSSLDR	True
3	P40037	1,14030884767906E-66	True	LVEGSIADK	True
2	P40150	3,02411938325115E-84	True	VTPSFVAFTPQER	True
8	P40185	6,93085440598812E-69	True	NILAESNSSLDNIVK	True
7	P40212;Q12690	7,46766197689147E-71	False	NQEIFDANVQR	True
7	P40212;Q12690	7,46766197689147E-71	False	AVQDNGESAFR	True
7	P40212;Q12690	7,46766197689147E-71	False	TIGIAVDHR	True
7	P40212;Q12690	7,46766197689147E-71	False	GFTLAEVK	False
7	P40212;Q12690	7,46766197689147E-71	False	APEAEQVLSAAATFPIAQPATDVEAR	False
7	P40212;Q12690	7,46766197689147E-71	False	AEAEAEK	False
7	P40414	6,25669048364265E-58	True	QLAEDSNNLR	True
8	P40495	1,45336394212666E-81	False	PIDMVIVR	True
4	P40525;P87262	4,79008152255639E-73	False	AFLIEEQK	True
4	P40525;P87262	4,79008152255639E-73	False	TPGGILR	True
7	P40531	1,15590788554467E-84	True	TQELPSLAQSTQR	True
20	P40825	1,71160301384107E-90	True	LGLEPDTEAR	True
1	P41057	6,13744207713925E-70	True	ANDIGFNK	True
3	P41058	6,32420142834162E-76	True	YDLNICR	True
3	P41058	6,32420142834162E-76	True	ANDIGFHK	True
8	P41277	9,29091640053142E-88	True	LEGEIPEK	True
8	P41277	9,29091640053142E-88	False	VVVFEDAPAGIAAGK	True
8	P41277	9,29091640053142E-88	True	TYDAIAK	True
7	P41338	1,94284226231267E-63	True	FGQTVLVDGVER	True
4	P41805	4,07402355122788E-99	False	DVVVEGLR	True
4	P41805	4,07402355122788E-99	True	EFPEYFAAQA	True
10	P41940	7,34435661240086E-74	False	ELADFHK	True
10	P41940	7,34435661240086E-74	True	SVVLCNSTIK	True
8	P43545;P53824	8,6608470932486E-51	False	INEGAAMIR	True
5	P43616	2,10200618783308E-88	True	LVYGVDPDFTR	True
3	P43621	6,91807500823635E-57	True	LADSIDVR	True
11	P47075	8,55059197155168E-60	False	EVQEQVQHTVR	True
1	P47096	1,85150887201724E-21	True	VVDETDAEPK	True
6	P47143	1,15928645780382E-59	True	ENDAILVDAK	True
6	P47143	1,15928645780382E-59	True	LVAGGAAQNTAR	True
2	P47173	2,3217603621887E-56	True	SVIEDNIK	True
8	P48164	6,77794163137422E-83	True	QIVFEIPSQTN	True
8	P48164	6,77794163137422E-83	False	TLTAVHDK	True
8	P48164	6,77794163137422E-83	False	HVIFLAER	True
2	P48589	4,66080000346104E-61	True	VVGASVVVVK	True
3	P49167	6,82748050503515E-97	True	QFLELTR	True
4	P49723	8,96989967354218E-63	True	EIANLPEVK	True
4	P49723	8,96989967354218E-63	True	DTEDFQK	True
9	P50095	6,4521678673506E-69	False	EQAANLIAAGADGLR	True
2	P52286	3,3463223929684E-55	True	VTSNVVLVSGEGER	True
8	P53090	3,61583934448049E-76	True	GTYAAVSPEK	True
6	P53141	1,87290682580203E-61	True	DSLGDYLR	True
3	P53549	8,72153290980205E-65	False	EVIELPLK	True
4	P53849	4,96233621718282E-60	True	EDGISGLK	True
3	P53912	2,71927250905154E-77	False	IIVVASR	True
14	P54115	9,83413222565083E-68	True	TVGAALTNDPR	True
14	P54115	9,83413222565083E-68	True	DAAAYADK	True
14	P54115	9,83413222565083E-68	True	VGNPFDK	True
14	P54115	9,83413222565083E-68	True	AYLETEIK	False
14	P54115	9,83413222565083E-68	True	VGIPAGVVNIVPGPGR	False
14	P54115	9,83413222565083E-68	True	ANFQGAITNR	False
10	P54838	1,99042979640116E-62	True	LLDPNDK	True
5	P54839	2,86659354042526E-66	True	DYDESLTDK	True
7	P60010	2,71927250905154E-77	True	AGFAGDDAPR	True
7	P60010	2,71927250905154E-77	True	DLTDYLMK	True
4	Q01560	4,89316638906423E-76	False	ENSLETTFSSVNTR	True
4	Q01560	4,89316638906423E-76	True	AIEEVHGK	True
3	Q01855	2,89324664718548E-91	True	LAAPENEK	True
1	Q02326	1,13887532599248E-63	False	FNVEYFAK	True
12	Q03558	7,57031203868835E-88	True	FFISNPDLVDR	True
12	Q03558	7,57031203868835E-88	True	TDEYGGSIENR	True
12	Q03558	7,57031203868835E-88	True	EYVQAAK	True
12	Q03558	7,57031203868835E-88	False	LAFVHLVEPR	False
6	Q05911	2,18257882293768E-65	True	EEGGENDLIER	True
3	Q06252	1,66098797092361E-59	True	SQLSAEDK	True
3	Q07451	8,55328171575125E-49	True	IQDIDDEIAR	True
5	Q07551	2,39475406016878E-63	True	SEAQIILR	True
3	Q08245	2,49533628783425E-67	False	QASAAVSEK	True
7	Q12159	2,13913807231683E-64	True	SLDEIIGSNK	True
11	Q12230	3,17080313553632E-93	True	ALLELLDDSPVTPGEAR	True
8	Q12363	1,455230414952E-76	True	AAEAATTDLTYR	True
1	Q6Q547	4,28345614570849E-54	True	VTESGEITK	True
2	Q99258	3,34256880620257E-60	True	LDLPLLR	True
2	A0A0L8R9F8;P46683	1,40790747189098E-37	False	GTEIEQVTK	True
5	A0A0L8RAP6;P38701	3,50745617410433E-56	False	TPNGEGSK	True
5	A0A0L8RAP6;P38701	3,50745617410433E-56	False	ITLTSTK	True
5	A0A0L8RAP6;P38701	3,50745617410433E-56	False	TWETYEMR	True
2	A0A0L8RC38;P0CX27;P0CX28	1,42118915313792E-44	False	ASLFAQGK	True
4	A0A0L8REN2;Q04491	9,50752804370878E-65	False	IFEVEGETHK	True
1	A0A0L8RFN5;B3LSE1;P35997;P38711	1,16565122763162E-59	False	SYFLDVK	True
3	A0A0L8RIT5;P39938	1,79439407014185E-77	False	VSPADAAK	True
3	A0A0L8RIT5;P39938	1,79439407014185E-77	False	DLSEASVYPEYALPK	True
3	A0A0L8RIT5;P39938	1,79439407014185E-77	False	APPQRPR	True
1	A0A0L8RL23	1,23311387636048E-87	True	YSNSDAIIYVGCGER	True
1	A0A0L8RLL7;P11633	0,00015406278299391	False	SENPDVTFGQVGR	True
3	A0A0L8VFL1;P35189	1,1577962789073E-57	False	TTTNTTAEPK	True
6	A0A0L8VMU2	3,82329670015082E-53	False	PAFSFGAK	True
6	A0A0L8VMU2	3,82329670015082E-53	False	TLDDLVTK	True
6	A0A0L8VMU2	3,82329670015082E-53	False	KTEESSTGK	True
3	A0A0L8VNE0;P38693	1,23514457039961E-49	False	ESEVQDQK	True
3	A0A0L8VNV1;P0CX31;P0CX32	1,13076835773399E-52	False	DAVSVFGFR	True
1	A0A0L8VT75;Q03964;Q04215;Q12266	1,8291929743103E-50	False	EVQTTQDPLDISASK	True
3	A0A0L8VUM0;Q12306	1,12336521609E-54	False	FLYDGIR	True
3	A0A0L8VUM0;Q12306	1,12336521609E-54	False	IQADQTPEDLDMEDNDIIEAHR	True
2	A0A0L8VUU0;P25605	2,08727007473108E-34	False	ISEIVDISQLPPG	True
2	A0A0L8VUU0;P25605	2,08727007473108E-34	False	GFNIDSLVVCNTEVK	True
5	A0A0L8VVH5;Q02753;Q12672	1,79384325597567E-78	False	SSVGVIINK	True
5	A0A0L8VVH5;Q02753;Q12672	1,79384325597567E-78	False	TGVVYNVTK	True
5	A0A0L8VVH5;Q02753;Q12672	1,79384325597567E-78	False	VGDIVDIK	True
5	A0A0L8VVH5;Q02753;Q12672	1,79384325597567E-78	False	AQGVAVQLK	False
1	B5VFH0;Q12154	2,96841576998139E-45	False	FSQFLNK	True
1	B5VR08;H0GC87;P61830	8,9737267321685E-49	False	SAPSTGGVK	True
1	C7GU46	3,9440633911319E-56	True	ITDIATAPAEIDR	True
3	G2WLM2;P32911	4,69235089658293E-57	False	DPEMGEIIQLQGDQR	True
1	H0GUA8;P43587	0,000135718208735255	False	TVSVEEVPAVLQLR	True
5	H0GUN8;P0CX43;P0CX44	3,94447220147674E-85	False	SCGVDAMSVDDLK	True
5	H0GUN8;P0CX43;P0CX44	3,94447220147674E-85	False	LLGPQLSK	True
5	H0GUN8;P0CX43;P0CX44	3,94447220147674E-85	False	NFLETVELQVGLK	True
5	H0GUN8;P0CX43;P0CX44	3,94447220147674E-85	False	FPTPVSHNDDLYGK	False
2	N1NYW8;P18899	1,35073293614039E-46	False	NQYGGDDDY	True
4	O13516	2,3579501737698E-69	False	VGVLSEDK	True
4	O13516	2,3579501737698E-69	False	LQTQVYK	True
4	O13516	2,3579501737698E-69	False	QIVNIPSFMVR	True
1	O14455	5,79826204615573E-10	True	VTQMTPAPK	True
4	O14467	2,64705779454326E-67	False	PTVVNDYEAAR	True
4	O14467	2,64705779454326E-67	False	QGLVVSVDK	True
4	O14467	2,64705779454326E-67	False	AIPNQQVLSK	True
4	O14467	2,64705779454326E-67	True	GNNIGSPLGAPK	False
14	P00330	7,58933256144987E-99	True	ANELLINVK	True
14	P00330	7,58933256144987E-99	True	VLGIDGGEGK	True
14	P00330	7,58933256144987E-99	False	SISIVGSYVGNR	True
14	P00330	7,58933256144987E-99	False	IGDYAGIK	False
14	P00330	7,58933256144987E-99	True	VVGLSTLPEIYEK	False
14	P00330	7,58933256144987E-99	True	ANGTTVLVGMPAGAK	False
14	P00330	7,58933256144987E-99	True	DIVGAVLK	False
14	P00330	7,58933256144987E-99	False	SIPETQK	False
14	P00330	7,58933256144987E-99	True	VLGIDGGEGKEELFR	False
14	P00330	7,58933256144987E-99	False	LPLVGGHEGAGVVVGMGENVK	False
13	P00358	1,06135426069747E-116	False	TASGNIIPSSTGAAK	True
13	P00358	1,06135426069747E-116	False	TVDGPSHK	True
13	P00358	1,06135426069747E-116	False	VLPELQGK	True
13	P00358	1,06135426069747E-116	False	VPTVDVSVVDLTVK	False
13	P00358	1,06135426069747E-116	False	YDSTHGR	False
13	P00358	1,06135426069747E-116	False	IVSNASCTTNCLAPLAK	False
13	P00358	1,06135426069747E-116	False	VVITAPSSTAPMFVMGVNEEK	False
13	P00358	1,06135426069747E-116	False	ETTYDEIK	False
13	P00358	1,06135426069747E-116	False	YAGEVSHDDK	False
5	P00359	6,08628605469514E-56	True	DPANLPWGSSNVDIAIDSTGVFK	True
8	P00360	2,94955084109852E-102	True	AAAEGPMK	True
8	P00360	2,94955084109852E-102	True	VVITAPSSSAPMFVVGVNHTK	True
8	P00360	2,94955084109852E-102	True	GTVSHDDK	True
8	P00360	2,94955084109852E-102	True	DIEVVAVNDPFISNDYAAYMVK	False
3	P00427	9,62449655420927E-52	True	EFDEAYDLFEVQR	True
3	P00427	9,62449655420927E-52	True	VENEDQYK	True
3	P00427	9,62449655420927E-52	True	QELGVPLK	True
9	P00445	1,05749669607434E-86	True	TDENGVAK	True
9	P00445	1,05749669607434E-86	True	VQAVAVLK	True
9	P00445	1,05749669607434E-86	True	FEQASESEPTTVSYEIAGNSPNAER	True
9	P00445	1,05749669607434E-86	True	GDTEESLK	False
9	P00445	1,05749669607434E-86	True	LIGPTSVVGR	False
9	P00445	1,05749669607434E-86	True	PACGVIGLTN	False
9	P00445	1,05749669607434E-86	True	THGAPTDEVR	False
1	P00447	8,44750516430795E-57	True	EPSPANAR	True
2	P00498	1,00088494881157E-54	True	GVVLDELK	True
25	P00549	3,14285509164371E-99	True	EVLGEQGK	True
25	P00549	3,14285509164371E-99	True	INFGIEK	True
25	P00549	3,14285509164371E-99	True	AGAGHSNTLQVSTV	True
25	P00549	3,14285509164371E-99	False	TSIIGTIGPK	False
25	P00549	3,14285509164371E-99	True	LTSLNVVAGSDLR	False
25	P00549	3,14285509164371E-99	True	GDLGIEIPAPEVLAVQK	False
25	P00549	3,14285509164371E-99	True	GVFPFVFEK	False
25	P00549	3,14285509164371E-99	True	EPVSDWTDDVEAR	False
25	P00549	3,14285509164371E-99	False	PLAIALDTK	False
25	P00549	3,14285509164371E-99	True	TANDVLTIR	False
25	P00549	3,14285509164371E-99	True	IMYVDYK	False
25	P00549	3,14285509164371E-99	True	SEELYPGRPLAIALDTK	False
25	P00549	3,14285509164371E-99	True	IENQQGVNNFDEILK	False
25	P00549	3,14285509164371E-99	True	AEVSDVGNAILDGADCVMLSGETAK	False
25	P00549	3,14285509164371E-99	True	GVNLPGTDVDLPALSEK	False
25	P00549	3,14285509164371E-99	True	PVICATQMLESMTYNPR	False
25	P00549	3,14285509164371E-99	True	TNNPETLVALR	False
19	P00560	1,07307447471213E-100	True	EGIPAGWQGLDNGPESR	True
19	P00560	1,07307447471213E-100	True	ALLDEVVK	True
19	P00560	1,07307447471213E-100	True	AAGFLLEK	True
19	P00560	1,07307447471213E-100	True	ASAPGSVILLENLR	False
19	P00560	1,07307447471213E-100	True	SSAAGNTVIIGGGDTATVAK	False
19	P00560	1,07307447471213E-100	True	VLENTEIGDSIFDK	False
19	P00560	1,07307447471213E-100	True	LSVQDLDLK	False
19	P00560	1,07307447471213E-100	True	IVAALPTIK	False
19	P00560	1,07307447471213E-100	True	ISHVSTGGGASLELLEGK	False
19	P00560	1,07307447471213E-100	True	PFLAILGGAK	False
19	P00560	1,07307447471213E-100	True	YSLAPVAK	False
19	P00560	1,07307447471213E-100	True	AHSSMVGFDLPQR	False
19	P00560	1,07307447471213E-100	True	ALENPTRPFLAILGGAK	False
19	P00560	1,07307447471213E-100	True	TIVWNGPPGVFEFEK	False
2	P00729	2,61159342127846E-56	True	YDEEFASQK	True
3	P00812	2,14965883139981E-25	True	IAYIGLR	True
3	P00812	2,14965883139981E-25	True	LVYNSVSK	True
8	P00815	8,71797324554635E-57	False	LQDAPEESYTR	True
8	P00815	8,71797324554635E-57	False	IQEIQDAVHNQALQLPR	True
8	P00815	8,71797324554635E-57	True	FITAQNITPEGLENIGR	True
8	P00815	8,71797324554635E-57	True	LLQISTDCDSDALK	False
8	P00817	8,50966096529543E-96	True	LNDIEDVEK	True
8	P00817	8,50966096529543E-96	True	YFPGLLR	True
8	P00817	8,50966096529543E-96	True	AASDAIPPASPK	True
8	P00817	8,50966096529543E-96	True	GIDLTNVTLPDTPTYSK	False
11	P00830	1,36107985822433E-67	True	VLDTGGPISVPVGR	True
11	P00830	1,36107985822433E-67	True	LLDAAVVGQEHYDVASK	True
11	P00830	1,36107985822433E-67	True	GISELGIYPAVDPLDSK	True
11	P00830	1,36107985822433E-67	True	LVLEVAQHLGENTVR	False
6	P00890	6,46974031267313E-51	True	AIGVLPQLIIDR	True
6	P00890	6,46974031267313E-51	False	GLVWEGSVLDPEEGIR	True
6	P00899	2,84196226664558E-58	True	GATTEEDDALADQLR	True
13	P00924	1,47952345843162E-84	False	AADALLLK	True
13	P00924	1,47952345843162E-84	False	GNPTVEVELTTEK	True
13	P00924	1,47952345843162E-84	True	TFAEALR	True
13	P00924	1,47952345843162E-84	True	TAGIQIVADDLTVTNPK	False
13	P00924	1,47952345843162E-84	False	SGETEDTFIADLVVGLR	False
13	P00924	1,47952345843162E-84	True	HLADLSK	False
13	P00924	1,47952345843162E-84	False	IATAIEK	False
13	P00924	1,47952345843162E-84	True	LGANAILGVSLAASR	False
13	P00924	1,47952345843162E-84	False	SIVPSGASTGVHEALEMR	False
11	P00925	1,08708953484681E-116	True	IEEELGDK	True
11	P00925	1,08708953484681E-116	True	TAGIQIVADDLTVTNPAR	True
11	P00925	1,08708953484681E-116	True	LGANAILGVSMAAAR	True
11	P00925	1,08708953484681E-116	True	NVPLYQHLADLSK	False
11	P00925	1,08708953484681E-116	True	TFAEAMR	False
11	P00925	1,08708953484681E-116	True	AVYAGENFHHGDK	False
11	P00925	1,08708953484681E-116	True	AAQDSFAANWGVMVSHR	False
10	P00931	1,06859136309422E-81	True	LLGVEAGGDGVDTK	True
10	P00931	1,06859136309422E-81	True	DEFFAFQK	True
10	P00931	1,06859136309422E-81	True	VIAVTNGTK	True
7	P00942	4,56462946257585E-102	True	ASGAFTGENSVDQIK	True
7	P00942	4,56462946257585E-102	True	TFFVGGNFK	True
7	P00942	4,56462946257585E-102	True	WVILGHSER	True
7	P00942	4,56462946257585E-102	True	ILYGGSANGSNAVTFK	False
7	P00942	4,56462946257585E-102	True	ADVDGFLVGGASLK	False
8	P00950	1,06636836731123E-95	True	VYPDVLYTSK	True
8	P00950	1,06636836731123E-95	True	GQQEAAR	True
8	P00950	1,06636836731123E-95	True	HYGDLQGK	True
8	P00950	1,06636836731123E-95	True	SFDVPPPPIDASSPFSQK	False
8	P00950	1,06636836731123E-95	True	PSYYLDPEAAAAGAAAVANQGK	False
8	P00950	1,06636836731123E-95	True	YVDPNVLPETESLALVIDR	False
8	P00958	1,2096463764174E-54	True	NNSELLANLGNFVNR	True
8	P00958	1,2096463764174E-54	True	IQADLTVK	True
1	P01097	2,5920583074076E-52	True	GSGSEDSFVK	True
1	P01098	2,07663442759978E-53	True	EQLAHVK	True
7	P01120	1,70294122219145E-46	False	SDLENEK	True
7	P01120	1,70294122219145E-46	True	NVNSSTTVVNAR	True
4	P01123	2,39008401814452E-52	True	EFADANK	True
7	P02294	7,15858993925615E-69	False	EIQTAVR	True
7	P02294	7,15858993925615E-69	False	ETYSSYIYK	True
7	P02294	7,15858993925615E-69	False	LILPGELAK	True
7	P02294	7,15858993925615E-69	False	SMSILNSFVNDIFER	False
7	P02294	7,15858993925615E-69	False	QTHPDTGISQK	False
2	P02309	1,48117428029302E-58	True	DNIQGITK	True
2	P02309	1,48117428029302E-58	True	ISGLIYEEVR	True
2	P02400	2,57433329129128E-79	True	AVVESVGAEVDEAR	True
2	P02400	2,57433329129128E-79	True	FATVPTGGASSAAAGAAGAAAGGDAAEEEK	True
4	P02406	1,53125096194306E-88	False	PVLNLDK	True
4	P02406	1,53125096194306E-88	True	LWTLIPEDK	True
4	P02406	1,53125096194306E-88	False	QQAHFWK	True
4	P02406	1,53125096194306E-88	False	YHPGYFGK	False
6	P02407;P14127	9,08950040239237E-82	False	LPLSVINVSAQR	True
6	P02407;P14127	9,08950040239237E-82	False	SNGVLNVDNQTSDLVK	True
6	P02407;P14127	9,08950040239237E-82	False	LTLDFQTNK	True
6	P02407;P14127	9,08950040239237E-82	False	DQYVPEVSALDLSR	False
6	P02407;P14127	9,08950040239237E-82	False	IAGYTTHLMK	False
4	P02557	1,14703935322864E-56	True	YPGQLNSDLR	True
4	P02557	1,14703935322864E-56	True	EVEDEMHK	True
4	P02557	1,14703935322864E-56	True	SINVDLEPGTIDAVR	True
3	P02829	4,83960286332815E-58	True	EILGDQVEK	True
3	P02829	4,83960286332815E-58	True	HSEFVAYPIQLVVTK	True
22	P02994	2,05192820091104E-101	False	QTVAVGVIK	True
22	P02994	2,05192820091104E-101	False	YQVTVIDAPGHR	True
22	P02994	2,05192820091104E-101	False	IGGIGTVPVGR	True
22	P02994	2,05192820091104E-101	False	LPLQDVYK	False
22	P02994	2,05192820091104E-101	False	FDELLEK	False
22	P02994	2,05192820091104E-101	True	ETSNFIK	False
22	P02994	2,05192820091104E-101	False	QLIVAVNK	False
22	P02994	2,05192820091104E-101	True	GNVCGDAK	False
22	P02994	2,05192820091104E-101	False	VETGVIK	False
22	P02994	2,05192820091104E-101	False	PMCVEAFSEYPPLGR	False
22	P02994	2,05192820091104E-101	False	YAWVLDK	False
22	P02994	2,05192820091104E-101	False	SGDAALVK	False
22	P02994	2,05192820091104E-101	False	TLLEAIDAIEQPSR	False
22	P02994	2,05192820091104E-101	False	PGMVVTFAPAGVTTEVK	False
3	P03965	5,41235989063092E-32	True	TTVANFEPSLDYIVAK	True
4	P04046	6,49084872528563E-58	True	VLIVDDSIVR	True
4	P04046	6,49084872528563E-58	True	TDEEVAEVIGCER	True
13	P04147	1,50751964392711E-78	False	TAEQLENLNIQDDQK	True
13	P04147	1,50751964392711E-78	True	NQQIVAGK	True
13	P04147	1,50751964392711E-78	True	LEEEFAPYGTITSAK	True
13	P04147	1,50751964392711E-78	False	TSLGYAYVNFNDHEAGR	False
13	P04147	1,50751964392711E-78	True	YQGVNLFVK	False
13	P04147	1,50751964392711E-78	False	DSQLEETK	False
13	P04147	1,50751964392711E-78	True	GFGFVNYEK	False
13	P04147	1,50751964392711E-78	True	SQLAQQIQAR	False
13	P04147	1,50751964392711E-78	True	TSNEEAAGK	False
13	P04147	1,50751964392711E-78	True	QALGEQLYK	False
13	P04147	1,50751964392711E-78	False	NLHPDIDNK	False
13	P04147	1,50751964392711E-78	False	IATDENGK	False
5	P04449	1,43959488668725E-66	True	VEIDSFSGAK	True
5	P04449	1,43959488668725E-66	False	GITEEVAK	True
5	P04449	1,43959488668725E-66	False	PITGASLDLIK	True
2	P04456	7,22022876924171E-71	False	LTADYDALDIANR	True
2	P04456	7,22022876924171E-71	True	ELYEVDVLK	True
12	P04801	7,03779313739303E-68	True	NSSCYFLGDATNDSLQR	True
12	P04801	7,03779313739303E-68	True	QVLVVPVGVK	True
12	P04801	7,03779313739303E-68	True	VYGISFPDK	True
12	P04801	7,03779313739303E-68	True	YQGYAEDVR	False
12	P04801	7,03779313739303E-68	True	LMDAHLK	False
12	P04801	7,03779313739303E-68	True	NEFSGALSGLTR	False
12	P04801	7,03779313739303E-68	True	TVSQADFPGLEGVAK	False
3	P04802	1,36543427497348E-76	True	SEAEAEAAGLPVVNLDTR	True
3	P04802	1,36543427497348E-76	True	FAHEIELVR	True
10	P04806	5,15741915155464E-66	True	LCELIGTR	True
10	P04806	5,15741915155464E-66	True	YDVAVDEQSPR	True
10	P04806	5,15741915155464E-66	True	ESGNYLAIDLGGTNLR	True
10	P04806	5,15741915155464E-66	True	PGQQAFEK	False
10	P04806	5,15741915155464E-66	True	LSGNHTFDTTQSK	False
10	P04806	5,15741915155464E-66	True	TGHIAADGSVYNK	False
10	P04806	5,15741915155464E-66	True	LVLLELNEK	False
10	P04806	5,15741915155464E-66	True	GFDIPNVEGHDVVPLLQNEISK	False
13	P04807	8,74914458860409E-79	False	INEGILQR	True
13	P04807	8,74914458860409E-79	True	TFDTTQSK	True
13	P04807	8,74914458860409E-79	True	IFTVPTETLQAVTK	True
13	P04807	8,74914458860409E-79	True	ESGDFLAIDLGGTNLR	False
13	P04807	8,74914458860409E-79	True	PFVMDTSYPAR	False
13	P04807	8,74914458860409E-79	True	YDITIDEESPR	False
13	P04807	8,74914458860409E-79	True	HFISELEK	False
13	P04807	8,74914458860409E-79	True	GFDIPNIENHDVVPMLQK	False
5	P04840	1,85238661772723E-68	True	NINDLLNK	True
5	P04840	1,85238661772723E-68	True	SAVLNTTFTQPFFTAR	True
5	P04840	1,85238661772723E-68	True	GAFDLCLK	True
5	P04840	1,85238661772723E-68	True	LPNSNVNIEFATR	False
3	P04911;P04912	1,22396290404148E-69	False	NDDELNK	True
19	P05030	9,8268783327717E-94	False	ADTGIAVEGATDAAR	True
19	P05030	9,8268783327717E-94	True	DDTAQTVSEAR	True
19	P05030	9,8268783327717E-94	False	QLGLGTNIYNAER	True
19	P05030	9,8268783327717E-94	True	GEGFMVVTATGDNTFVGR	False
19	P05030	9,8268783327717E-94	True	PVPEEYLQTDPSYGLTSDEVLK	False
19	P05030	9,8268783327717E-94	True	TLANTAVVIR	False
19	P05030	9,8268783327717E-94	False	VVEILQNR	False
19	P05030	9,8268783327717E-94	False	GYLVAMTGDGVNDAPSLK	False
19	P05030	9,8268783327717E-94	False	VSTQHEK	False
19	P05030	9,8268783327717E-94	False	VLEFHPFDPVSK	False
5	P05317	1,24532999471309E-84	True	AGAVAPEDIWVR	True
5	P05317	1,24532999471309E-84	True	GTIEIVSDVK	True
5	P05317	1,24532999471309E-84	True	TSFFQALGVPTK	True
5	P05317	1,24532999471309E-84	True	GNVGFVFTNEPLTEIK	False
5	P05317	1,24532999471309E-84	True	AVNTGMEPGK	False
2	P05318	2,67830054885532E-55	True	ALDGQNLK	True
4	P05319	1,07236533041629E-69	True	AILESVGIEIEDEK	True
4	P05319	1,07236533041629E-69	True	VSSVLSALEGK	True
4	P05319	1,07236533041629E-69	True	LAAVPAAGPASAGGAAAASGDAAAEEEK	True
2	P05373	2,94287205286006E-52	True	DPVGTAADDPAGPVIQGIK	True
6	P05453	5,91364184658123E-61	False	YTILDAPGHK	True
6	P05453	5,91364184658123E-61	False	DLGTIVEGK	True
6	P05453	5,91364184658123E-61	False	STMGGNLLYLTGSVDK	True
2	P05626	2,6683494786418E-12	True	VQSELGNPK	True
12	P05694	3,34931810138491E-59	True	VIQVDEPALR	True
12	P05694	3,34931810138491E-59	True	VATSGVANK	True
12	P05694	3,34931810138491E-59	True	ITVDELFK	True
12	P05694	3,34931810138491E-59	True	APEQFDEVVAAIGNK	False
12	P05694	3,34931810138491E-59	True	GTISAEEYEK	False
12	P05694	3,34931810138491E-59	True	LDEVVVITK	False
12	P05694	3,34931810138491E-59	True	GFFSFATQK	False
9	P05737;Q12213	1,61858445581186E-71	False	EYETAER	True
9	P05737;Q12213	1,61858445581186E-71	False	ILTPESQLK	True
9	P05737;Q12213	1,61858445581186E-71	False	INSGTFVK	True
9	P05737;Q12213	1,61858445581186E-71	False	LIEPYVAYGYPSYSTIR	False
9	P05737;Q12213	1,61858445581186E-71	False	VPLSDNAIIEANLGK	False
9	P05737;Q12213	1,61858445581186E-71	False	ATLELLK	False
4	P05738	2,18596314249395E-57	False	VNNQLIK	True
2	P05739	7,76485505845007E-65	True	HLEDNTLLVTGPFK	True
4	P05740	1,82820429544989E-73	False	YLEQVLDHQR	True
4	P05740	1,82820429544989E-73	False	YGATSTNPAK	True
4	P05740	1,82820429544989E-73	False	ETAQAINGWELTK	True
4	P05740	1,82820429544989E-73	False	FVQGLLQNAAANAEAK	False
3	P05743;P53221	5,78143752114062E-87	False	VLLSAPLSK	True
3	P05743;P53221	5,78143752114062E-87	False	DDEVLVVR	True
3	P05743;P53221	5,78143752114062E-87	False	QSLDVSSDR	True
2	P05744	2,99254974982776E-61	False	VNNPNVSLIK	True
2	P05744	2,99254974982776E-61	True	IEGVATPQDAQFYLGK	True
5	P05745	2,3761033246655E-78	False	TGIAIGLNK	True
5	P05745	2,3761033246655E-78	False	EIAGLSPYER	True
5	P05745	2,3761033246655E-78	True	VTSMTPAPK	True
5	P05745	2,3761033246655E-78	False	VEEMNNIIAASR	False
3	P05748	1,02993732620465E-82	False	PTNQGVNELK	True
2	P05749	1,74420979519555E-46	True	LAFYQVTPEEDEEEDEE	True
6	P05750	1,18922015763848E-88	True	TQDVLGENGR	True
6	P05750	1,18922015763848E-88	True	GCEVVVSGK	True
6	P05750	1,18922015763848E-88	True	ELAEEGYSGVEVR	True
6	P05750	1,18922015763848E-88	True	YVMESGAK	False
6	P05756	1,05749669607434E-86	True	TVAVLPPNWK	True
6	P05756	1,05749669607434E-86	True	GLTPSQIGVLLR	True
6	P05756	1,05749669607434E-86	True	GISSSAIPYSR	True
6	P05756	1,05749669607434E-86	True	NAPAWFK	False
4	P05759	9,82141105860263E-84	False	EGIPPDQQR	True
4	P05759	9,82141105860263E-84	False	TLSDYNIQK	True
4	P05759	9,82141105860263E-84	True	LAVLSYYK	True
4	P05759	9,82141105860263E-84	False	TITLEVESSDTIDNVK	False
4	P06101	1,44922064109095E-50	True	HTADTVD	True
2	P06102	1,82965561010448E-48	False	DSLLDYR	True
3	P06103	1,62520533493504E-46	True	NSSVSPNEK	True
14	P06105	1,0093264573568E-78	True	EAADVIINVPR	True
14	P06105	1,0093264573568E-78	True	DNEIVTIR	True
14	P06105	1,0093264573568E-78	True	DLPSLGSNAAFANVK	True
14	P06105	1,0093264573568E-78	True	PINAVIEVPSK	False
14	P06105	1,0093264573568E-78	True	APIEIPLEK	False
14	P06105	1,0093264573568E-78	True	VNDVVYIR	False
14	P06105	1,0093264573568E-78	True	EVDVPASIYEYVSER	False
14	P06105	1,0093264573568E-78	True	LVVEDEK	False
14	P06105	1,0093264573568E-78	True	TFLVSGVAANVHEAK	False
14	P06105	1,0093264573568E-78	True	ANESLNSLR	False
8	P06168	1,40053043385025E-99	True	SLEFNSQPDYR	True
8	P06168	1,40053043385025E-99	True	DLTHVEPPK	True
8	P06168	1,40053043385025E-99	True	DLDVILVAPK	True
8	P06168	1,40053043385025E-99	True	QINFGGTVETVYER	False
8	P06168	1,40053043385025E-99	True	DNGLNVIIGVR	False
8	P06168	1,40053043385025E-99	True	AAIEDGWVPGK	False
22	P06169	1,52409311341103E-92	False	NPVILADACCSR	True
22	P06169	1,52409311341103E-92	False	PNDAESEK	True
22	P06169	1,52409311341103E-92	False	VATTGEWDK	True
22	P06169	1,52409311341103E-92	False	NATFPGVQMK	False
22	P06169	1,52409311341103E-92	False	WAGNANELNAAYAADGYAR	False
22	P06169	1,52409311341103E-92	False	GSIDEQHPR	False
22	P06169	1,52409311341103E-92	False	PYLFVLNNDGYTIEK	False
22	P06169	1,52409311341103E-92	False	LLTTIADAAK	False
22	P06169	1,52409311341103E-92	False	YGGVYVGTLSKPEVK	False
22	P06169	1,52409311341103E-92	False	PVYLGLPANLVDLNVPAK	False
22	P06169	1,52409311341103E-92	False	LIDLTQFPAFVTPMGK	False
22	P06169	1,52409311341103E-92	True	IYEVEGMR	False
7	P06208	6,06725588710022E-57	True	YAVENAPDDVSIQCLVQSR	True
7	P06208	6,06725588710022E-57	False	DYEAVIR	True
7	P06208	6,06725588710022E-57	True	ESIIALAEHAASR	True
7	P06208	6,06725588710022E-57	False	VEGCLFGNGER	False
7	P06208	6,06725588710022E-57	False	GCGVAATELGMLAGADR	False
7	P06208	6,06725588710022E-57	True	LVNIGFK	False
7	P06208	6,06725588710022E-57	False	IPYLPLDPK	False
7	P06634	6,37907084375397E-72	False	LNDLLER	True
7	P06634	6,37907084375397E-72	False	YLVLDEADR	True
7	P06634	6,37907084375397E-72	True	TGGFLFPVLSESFK	True
7	P06634	6,37907084375397E-72	True	AGNTGLATAFFNSENSNIVK	False
11	P06738	5,09749712551662E-61	True	SIDTMIPLK	True
11	P06738	5,09749712551662E-61	True	DVDLLSR	True
11	P06738	5,09749712551662E-61	True	LEDVLDQEPDAGLGNGGLGR	True
11	P06738	5,09749712551662E-61	True	PTTEFDFAK	False
11	P06738	5,09749712551662E-61	True	VNGVAELHSELIK	False
11	P06738	5,09749712551662E-61	True	ENDGVDIINR	False
11	P06738	5,09749712551662E-61	True	GALDDLGFK	False
11	P06738	5,09749712551662E-61	True	AESITAVLYPNDNFAQGK	False
2	P06780	1,88955844213916E-59	True	EVFEAATR	True
2	P06780	1,88955844213916E-59	True	NDPQTIEQLR	True
6	P06787	3,7837909260581E-71	True	DNNGSISSSELATVMR	True
6	P06787	3,7837909260581E-71	True	EAFALFDK	True
6	P06787	3,7837909260581E-71	True	LTDAEVDDMLR	True
6	P06787	3,7837909260581E-71	True	HVLTSIGEK	False
21	P07149	6,22390330063343E-63	False	VIDEPIK	True
21	P07149	6,22390330063343E-63	False	DIQIPVYDTFDGSDLR	True
21	P07149	6,22390330063343E-63	True	YIPNLTAK	True
21	P07149	6,22390330063343E-63	False	PGSIDAISQVINIAK	False
21	P07149	6,22390330063343E-63	True	LLGFTPGELR	False
21	P07149	6,22390330063343E-63	True	IDIIELQK	False
5	P07170	3,35264499413327E-84	True	SDDNADALK	True
5	P07170	3,35264499413327E-84	True	GTQLGLEAK	True
5	P07170	3,35264499413327E-84	True	DDVTGEALVQR	True
5	P07170	3,35264499413327E-84	True	TIPQAEK	False
7	P07213	3,66625786289939E-65	True	FGDIDTATATPTELSTQPAK	True
7	P07213	3,66625786289939E-65	True	LDSNNSSVYYHR	True
7	P07244	2,23388341709974E-58	True	TNQLVPEVLEYNVR	True
7	P07244	2,23388341709974E-58	True	VLSVTSTAQDLR	True
7	P07244	2,23388341709974E-58	True	QFGEEAGK	True
7	P07244	2,23388341709974E-58	True	SAVTVVVAAGGYPESYAK	False
12	P07245	9,71048293132846E-66	True	GIIELLHK	True
12	P07245	9,71048293132846E-66	True	YILVSGITPTPLGEGK	True
12	P07245	9,71048293132846E-66	True	PLQIPPLPLK	True
12	P07245	9,71048293132846E-66	True	TVVIDVGTNYVADPSK	False
12	P07245	9,71048293132846E-66	True	SPVTVEDVGCTGALTALLR	False
12	P07245	9,71048293132846E-66	False	QPSLGPTLGVK	False
12	P07245	9,71048293132846E-66	True	LTTIVQK	False
12	P07245	9,71048293132846E-66	False	RVVDINDR	False
5	P07246	3,45319500841953E-67	True	GVIFYENK	True
5	P07246	3,45319500841953E-67	True	IVGLSELPK	True
5	P07246	3,45319500841953E-67	True	DIPVPEPK	True
5	P07246	3,45319500841953E-67	True	LPLVGGHEGAGVVVK	False
7	P07251	5,5526721930642E-61	True	APGILPR	True
7	P07251	5,5526721930642E-61	True	GVSDEANLNETGR	True
7	P07251	5,5526721930642E-61	True	AQPTEVSSILEER	True
7	P07251	5,5526721930642E-61	True	ELIIGDR	False
7	P07251	5,5526721930642E-61	True	VGSAAQVK	False
5	P07256	4,10969821249464E-59	True	NLSLQTGTK	True
5	P07256	4,10969821249464E-59	True	EGLALSSNISR	True
5	P07256	4,10969821249464E-59	True	QVQDFEENDHPNR	True
5	P07256	4,10969821249464E-59	True	LSLGEAFK	False
9	P07257	9,18598692419265E-57	False	GLGNPLLYDGVER	True
9	P07257	9,18598692419265E-57	False	SAEDQLYAITFR	True
9	P07257	9,18598692419265E-57	True	FVDESLLSTLPAGK	True
9	P07257	9,18598692419265E-57	False	DLSPAINYTK	False
9	P07257	9,18598692419265E-57	True	ESELLGGTFK	False
9	P07257	9,18598692419265E-57	False	FIGDSVAAIGIPVNK	False
19	P07259	1,13988993278446E-65	True	SQAANSVDEALAAVK	True
19	P07259	1,13988993278446E-65	True	TFEEAIQK	True
19	P07259	1,13988993278446E-65	True	DGTVLQGYSFGAEK	True
19	P07259	1,13988993278446E-65	True	DSLPLLLAAVEEGK	False
19	P07259	1,13988993278446E-65	True	FLDSNEVAIR	False
19	P07259	1,13988993278446E-65	True	NDLESYLNQAVEVSR	False
19	P07259	1,13988993278446E-65	True	DEFEALGVK	False
19	P07259	1,13988993278446E-65	True	LPDDYVAVK	False
19	P07259	1,13988993278446E-65	True	SLLATGFK	False
19	P07259	1,13988993278446E-65	True	AAYALGGLGSGFANNEK	False
19	P07259	1,13988993278446E-65	True	ELVAPGAIQNLIR	False
19	P07259	1,13988993278446E-65	True	QELLSSVQK	False
10	P07262	8,34715798886733E-55	False	VTISGSGNVAQYAALK	True
10	P07262	8,34715798886733E-55	True	VTWENDK	True
4	P07263	2,20726269226747E-27	False	QFDAAEK	True
10	P07264	1,22604787803594E-57	True	SAAAVVR	True
10	P07264	1,22604787803594E-57	True	ANVDTDAIIPK	True
10	P07264	1,22604787803594E-57	True	LDQQIIIDK	True
10	P07264	1,22604787803594E-57	True	LCVDLPNQK	False
10	P07264	1,22604787803594E-57	True	QAEAEGLDK	False
10	P07264	1,22604787803594E-57	True	EAEILVVTGDNFGCGSSR	False
5	P07267	1,0158707434264E-66	True	DTENGGEATFGGIDESK	True
5	P07267	1,0158707434264E-66	True	FAFYLGDTSK	True
5	P07267	1,0158707434264E-66	True	GWTGQYTLDCNTR	True
3	P07273	2,93187554892644E-48	False	EVLVHVK	True
5	P07278	1,12235138882202E-43	True	IYQPGETIIR	True
3	P07280;P07281	3,66625786289939E-65	False	IAAQTLEEDE	True
3	P07280;P07281	3,66625786289939E-65	False	VLQALEK	True
3	P07280;P07281	3,66625786289939E-65	False	DVAAQDFINAYASFLQR	True
7	P07283	1,01432130463285E-58	True	TYCLQHVEK	True
7	P07283	1,01432130463285E-58	True	LAVFILR	True
7	P07283	1,01432130463285E-58	True	TIGHSVQSPDDTVK	True
7	P07283	1,01432130463285E-58	True	YLSEIDLPK	False
8	P07284	3,76807445185301E-67	False	IVGIVSGELNNAAAK	True
8	P07284	3,76807445185301E-67	False	ELVSCSNCTDYQSR	True
8	P07284	3,76807445185301E-67	True	TAQLSEFDEELYK	True
8	P07284	3,76807445185301E-67	True	FELDELNK	False
3	P07342	8,54707254980788E-49	True	AADLINLAK	True
3	P07342	8,54707254980788E-49	True	DVTAAILR	True
2	P07347	0,00015406278299391	True	LEELQISNFTHR	True
2	P07560	2,31624529548037E-14	True	ILLIGDSGVGK	True
10	P07806	8,59758961588004E-75	True	TGEVIINPLK	True
10	P07806	8,59758961588004E-75	True	SGDIIEPLLK	True
10	P07806	8,59758961588004E-75	True	SVEEAFVR	True
10	P07806	8,59758961588004E-75	True	LLQGNLDPR	False
10	P07806	8,59758961588004E-75	True	FIQHPFLPR	False
10	P07806	8,59758961588004E-75	True	IVNEALDK	False
10	P07806	8,59758961588004E-75	True	ASYPVYVSEYDDVK	False
3	P07991	7,9568205253706E-52	False	ALTEQAQTLTLSSR	True
3	P07991	7,9568205253706E-52	False	TFGAISLSTDYEDSK	True
3	P07991	7,9568205253706E-52	True	QTIEWENK	True
1	P08067	5,05378731849425E-49	True	TPNFDDVLK	True
3	P08417	2,10453401917639E-66	True	SAAIVNESLGGLDPK	True
3	P08417	2,10453401917639E-66	True	TETDAFGEIHVPADK	True
4	P08518	5,77475462255332E-39	True	VSGEDVIIGK	True
5	P08524	1,44850114412026E-52	True	TLDENYGK	True
5	P08524	1,44850114412026E-52	True	ADVLTAFLNK	True
6	P08566	3,96838492513992E-50	False	TPLDILLK	True
4	P09064	9,95319626372392E-43	True	SVSADAEAEK	True
3	P09232	1,48173653883157E-51	False	LIHYSTK	True
3	P09232	1,48173653883157E-51	False	LNLGSFNK	True
3	P09232	1,48173653883157E-51	True	GVTSYVIDTGVNINHK	True
1	P09435	3,7557679695346E-60	True	MVSEAEK	True
12	P09436	1,08146741835187E-91	True	GLPESAVQAGQETR	True
12	P09436	1,08146741835187E-91	True	DALPSVTSEQVR	True
12	P09436	1,08146741835187E-91	True	DVVITSDEAK	True
12	P09436	1,08146741835187E-91	True	NYPDPSIVLNK	False
12	P09436	1,08146741835187E-91	True	EYIPEAVLAK	False
12	P09436	1,08146741835187E-91	True	LEVAGIELVK	False
12	P09436	1,08146741835187E-91	True	EYFDEAIETAVSR	False
12	P09436	1,08146741835187E-91	True	NGVISEDSVLPNAIDDLGR	False
12	P09436	1,08146741835187E-91	True	SDTPLLYR	False
12	P09436	1,08146741835187E-91	True	AVADWPVLGK	False
12	P09436	1,08146741835187E-91	True	NYIIEELNVR	False
7	P09624	4,73340631145583E-51	True	GIDVNGDIK	True
7	P09624	4,73340631145583E-51	True	IGLEVDK	True
3	P09733	4,49302574001416E-59	True	EILGDVLDR	True
3	P09733	4,49302574001416E-59	False	AIYVDLEPNVIDEVR	True
1	P09734	7,22233658712966E-51	True	EIVDEVEER	True
7	P09938	2,63495280702587E-76	True	IVTEAVEIEQR	True
7	P09938	2,63495280702587E-76	True	LLVAFGNK	True
2	P0C0V8;Q3E754	1,20978861272437E-71	False	LAQNDGLLK	True
2	P0C0V8;Q3E754	1,20978861272437E-71	False	GQLVELYVPR	True
3	P0C0W1;Q3E7Y3	1,05891179436017E-56	False	SSVLADALNAINNAEK	True
3	P0C0W1;Q3E7Y3	1,05891179436017E-56	False	FLQVMQK	True
3	P0C0W9;Q3E757	7,70090368696061E-76	False	VLEQLSGQTPVQSK	True
3	P0C0W9;Q3E757	7,70090368696061E-76	False	EDTVSWFK	True
3	P0C0W9;Q3E757	7,70090368696061E-76	False	GTVGNSHK	True
4	P0C0X0;Q3E7X9	1,06628079497841E-58	False	ENDILVLMESER	True
4	P0C0X0;Q3E7X9	1,06628079497841E-58	False	TPVTLAK	True
3	P0C2H6;P0C2H7	1,88505329321486E-81	False	SVVSTETFEQPSQR	True
3	P0C2H6;P0C2H7	1,88505329321486E-81	False	YTLDVEAFK	True
3	P0C2H6;P0C2H7	1,88505329321486E-81	False	NQWFFSK	True
5	P0C2H8	4,21766413762867E-82	False	GLQTVVVEEDA	True
5	P0C2H8	4,21766413762867E-82	False	EYTINLHK	True
5	P0C2H8	4,21766413762867E-82	False	NPLFSYVEPVLVASAK	True
9	P0C2I2;P0C2I9;P0C2J0;P47100;Q03855;Q04711;Q07793;Q12269	3,5569656678515E-65	False	VACQLIMR	True
9	P0C2I2;P0C2I9;P0C2J0;P47100;Q03855;Q04711;Q07793;Q12269	3,5569656678515E-65	False	EVHTNQDPLDVSASK	True
9	P0C2I2;P0C2I9;P0C2J0;P47100;Q03855;Q04711;Q07793;Q12269	3,5569656678515E-65	False	YIEAYHK	True
9	P0C2I2;P0C2I9;P0C2J0;P47100;Q03855;Q04711;Q07793;Q12269	3,5569656678515E-65	False	LNVPLNPK	False
9	P0C2I2;P0C2I9;P0C2J0;P47100;Q03855;Q04711;Q07793;Q12269	3,5569656678515E-65	False	FLQNSNLGGIIPTVNGK	False
9	P0C2I2;P0C2I9;P0C2J0;P47100;Q03855;Q04711;Q07793;Q12269	3,5569656678515E-65	False	SYTNTTK	False
14	P0CS90	2,24916952144733E-97	True	NAVVTVPAYFNDSQR	True
14	P0CS90	2,24916952144733E-97	True	DAGQIVGLNVLR	True
14	P0CS90	2,24916952144733E-97	True	QAIETANK	True
14	P0CS90	2,24916952144733E-97	True	ETAEAYLGK	False
14	P0CS90	2,24916952144733E-97	True	RTVDPVK	False
14	P0CS90	2,24916952144733E-97	True	VVNEPTAAALAYGLEK	False
14	P0CS90	2,24916952144733E-97	False	LIGNFTLAGIPPAPK	False
14	P0CS90	2,24916952144733E-97	True	AQFETLTAPLVK	False
14	P0CS90	2,24916952144733E-97	True	QAVVNPENTLFATK	False
3	P0CT04	4,01907901160288E-61	True	NTPDVEAK	True
3	P0CT04	4,01907901160288E-61	True	NFIVTLK	True
7	P0CX23;P0CX24	1,87517988557603E-78	False	IFASNEVIAK	True
7	P0CX23;P0CX24	1,87517988557603E-78	False	VAAVETLYQDMAAR	True
7	P0CX23;P0CX24	1,87517988557603E-78	False	ASGEIVSINQINEAHPTK	True
7	P0CX23;P0CX24	1,87517988557603E-78	False	LPTESVPEPK	False
2	P0CX25;P0CX26	5,63352074561353E-62	False	YDCSFCGK	True
2	P0CX25;P0CX26	5,63352074561353E-62	False	LEIQQHAR	True
4	P0CX29;P0CX30	7,71292005528991E-76	False	GDIPGVR	True
4	P0CX29;P0CX30	7,71292005528991E-76	False	LLGTAFK	True
4	P0CX29;P0CX30	7,71292005528991E-76	False	WAENNYK	True
1	P0CX33;P0CX34	1,1957879291568E-76	False	FVNVTLVNGK	True
6	P0CX35;P0CX36	4,0574226767091E-82	False	GVPYVVTHDGR	True
6	P0CX35;P0CX36	4,0574226767091E-82	False	ITDEEASYK	True
6	P0CX35;P0CX36	4,0574226767091E-82	False	IGTIVHK	True
6	P0CX35;P0CX36	4,0574226767091E-82	False	PYISLPK	False
6	P0CX35;P0CX36	4,0574226767091E-82	False	LSGCYAPR	False
6	P0CX35;P0CX36	4,0574226767091E-82	False	ESLPLIVFLR	False
5	P0CX37;P0CX38	3,32947434636635E-80	False	TFEIDDEHR	True
5	P0CX37;P0CX38	3,32947434636635E-80	False	IGQEVDGEAVGDEFK	True
5	P0CX37;P0CX38	3,32947434636635E-80	False	NVSCYRPR	True
2	P0CX39;P0CX40	1,32402555306431E-67	False	AAIVQIDATPFR	True
2	P0CX39;P0CX40	1,32402555306431E-67	False	IETGNFSWASEGISK	True
6	P0CX41;P0CX42	3,95898198111435E-90	False	NLYIIAVK	True
6	P0CX41;P0CX42	3,95898198111435E-90	False	ECADLWPR	True
6	P0CX41;P0CX42	3,95898198111435E-90	False	LPAASLGDMVMATVK	True
5	P0CX45;P0CX46	3,47808403410352E-65	False	ASGNYVIIIGHNPDENK	True
5	P0CX45;P0CX46	3,47808403410352E-65	False	QIVHDSGR	True
5	P0CX45;P0CX46	3,47808403410352E-65	False	GAGSIFTSHTR	True
5	P0CX45;P0CX46	3,47808403410352E-65	False	ASLNVGNVLPLGSVPEGTIVSNVEEK	False
6	P0CX47;P0CX48	2,33691432289211E-81	False	VQVGDIVTVGQCR	True
6	P0CX47;P0CX48	2,33691432289211E-81	False	TAIEGSYIDK	True
6	P0CX47;P0CX48	2,33691432289211E-81	False	ILTGTVVSTK	True
6	P0CX47;P0CX48	2,33691432289211E-81	False	AYLHYIPK	False
6	P0CX47;P0CX48	2,33691432289211E-81	False	NVPVHVSPAFR	False
6	P0CX47;P0CX48	2,33691432289211E-81	False	VQVGDIVTVGQCRPISK	False
6	P0CX49;P0CX50	1,08482880942912E-71	False	AGGECITLDQLAVR	True
6	P0CX49;P0CX50	1,08482880942912E-71	False	TTVAALR	True
6	P0CX49;P0CX50	1,08482880942912E-71	False	TVVVVGTVTDDAR	True
6	P0CX49;P0CX50	1,08482880942912E-71	False	RTDAPFNK	False
3	P0CX51;P0CX52	3,13694636603678E-80	False	SATAVAHVK	True
3	P0CX51;P0CX52	3,13694636603678E-80	False	GLVAYHQK	True
3	P0CX51;P0CX52	3,13694636603678E-80	False	VNGSPITLVEPEILR	True
4	P0CX53;P0CX54	7,59520835596954E-62	False	IGPLGLSPK	True
4	P0CX53;P0CX54	7,59520835596954E-62	False	EILGTAQSVGCR	True
9	P0CX55;P0CX56	6,77794163137422E-83	False	AGELTQEELER	True
9	P0CX55;P0CX56	6,77794163137422E-83	False	QNDITDGK	True
9	P0CX55;P0CX56	6,77794163137422E-83	False	LRDDLER	True
9	P0CX55;P0CX56	6,77794163137422E-83	False	ADVDLHK	False
9	P0CX55;P0CX56	6,77794163137422E-83	False	IVYALTTIK	False
9	P0CX55;P0CX56	6,77794163137422E-83	False	YSNLVCK	False
9	P0CX55;P0CX56	6,77794163137422E-83	False	IPAWFLNR	False
2	P0CX82;P0CX83	1,85052409515138E-66	False	LAASVVGVGK	True
2	P0CX82;P0CX83	1,85052409515138E-66	False	LPSQVVWIR	True
2	P0CX84;P0CX85	9,86480332335707E-67	False	FEASQVTEK	True
2	P0CX84;P0CX85	9,86480332335707E-67	False	SIACVLTVINEQQR	True
3	P10080	1,24835913178921E-62	False	IFTSDSANR	True
13	P10081	6,46705839297525E-75	False	ELALQIQK	True
13	P10081	6,46705839297525E-75	False	DAQIVVGTPGR	True
13	P10081	6,46705839297525E-75	True	TGTFSIAALQR	True
13	P10081	6,46705839297525E-75	True	ILISTDLLAR	False
13	P10081	6,46705839297525E-75	True	GVAINFVTNEDVGAMR	False
13	P10081	6,46705839297525E-75	True	FTVSAIYSDLPQQER	False
13	P10081	6,46705839297525E-75	False	DELTLEGIK	False
13	P10081	6,46705839297525E-75	False	FDDMELDENLLR	False
13	P10081	6,46705839297525E-75	True	VEELTTK	False
4	P10591	7,13514625692817E-75	True	LYQAGGAPGGAAGGAPGGFPGGAPPAPEAEGPTVEEVD	True
4	P10591	7,13514625692817E-75	True	NQAAMNPSNTVFDAK	True
29	P10592	1,06135426069747E-116	False	VDIIANDQGNR	True
29	P10592	1,06135426069747E-116	False	NTISEAGDK	True
29	P10592	1,06135426069747E-116	False	VNDAVVTVPAYFNDSQR	True
29	P10592	1,06135426069747E-116	False	DNNLLGK	False
29	P10592	1,06135426069747E-116	False	LIGDAAK	False
29	P10592	1,06135426069747E-116	False	SQVDEIVLVGGSTR	False
29	P10592	1,06135426069747E-116	False	DAGTIAGLNVLR	False
29	P10592	1,06135426069747E-116	False	FELSGIPPAPR	False
29	P10592	1,06135426069747E-116	True	EEFDDQLK	False
29	P10592	1,06135426069747E-116	False	ETAESYLGAK	False
29	P10592	1,06135426069747E-116	False	LVTDYFNGK	False
29	P10592	1,06135426069747E-116	False	ATAGDTHLGGEDFDNR	False
29	P10592	1,06135426069747E-116	False	PQIQVEFK	False
29	P10592	1,06135426069747E-116	False	NQAAMNPANTVFDAK	False
29	P10592	1,06135426069747E-116	True	AEETIAWLDSNTTATK	False
29	P10592	1,06135426069747E-116	False	NFTPEQISSMVLGK	False
29	P10592	1,06135426069747E-116	False	FEELCADLFR	False
29	P10592	1,06135426069747E-116	False	LIDVDGK	False
29	P10592	1,06135426069747E-116	False	LVNHFIQEFK	False
29	P10592	1,06135426069747E-116	False	TQDLLLLDVAPLSLGIETAGGVMTK	False
2	P10622	8,1782653380265E-46	True	EILSGFHNAGPVAGAGAASGAAAAGGDAAAEEEK	True
10	P10659	7,32137283989028E-81	False	IGYDDSAK	True
10	P10659	7,32137283989028E-81	True	TQVTVEYK	True
10	P10659	7,32137283989028E-81	False	FVIGGPQGDAGLTGR	True
10	P10659	7,32137283989028E-81	False	SLVAAGLCK	False
10	P10659	7,32137283989028E-81	False	VACETAAK	False
10	P10659	7,32137283989028E-81	True	AQLDYQK	False
10	P10659	7,32137283989028E-81	False	DMLDENTK	False
10	P10664	1,30684255996566E-95	False	QAYAVSEK	True
10	P10664	1,30684255996566E-95	False	SGQGAFGNMCR	True
10	P10664	1,30684255996566E-95	False	GPLVVYAEDNGIVK	True
10	P10664	1,30684255996566E-95	True	PAAVFTETLK	False
10	P10664	1,30684255996566E-95	False	IINSSEIQSAIR	False
10	P10664	1,30684255996566E-95	False	VGYTLPSHIISTSDVTR	False
10	P10664	1,30684255996566E-95	False	IPEIPLVVSTDLESIQK	False
10	P10664	1,30684255996566E-95	False	PAGQATQK	False
4	P10869	2,99431088274724E-19	True	ILGSVDITK	True
9	P11076	9,90746527466115E-63	True	NTEGVIFVVDSNDR	True
9	P11076	9,90746527466115E-63	False	QDLPEAMSAAEITEK	True
9	P11076	9,90746527466115E-63	False	LFSNLFGNK	True
9	P11076	9,90746527466115E-63	False	LGEVITTIPTIGFNVETVQYK	False
2	P11353	1,19785246173656E-46	True	QAEITQGLESIDTVK	True
7	P11412	1,64876252109068E-54	True	AVAPIDTDDVLLGQYGK	True
7	P11412	1,64876252109068E-54	True	IDHYLGK	True
7	P11412	1,64876252109068E-54	True	EGYLDPSTK	True
7	P11412	1,64876252109068E-54	True	NLGPLFK	False
7	P11412	1,64876252109068E-54	True	VQPDAAVYLK	False
21	P11484	6,94996901176719E-89	False	TGLDISDDAR	True
21	P11484	6,94996901176719E-89	False	SSNITISNAVGR	True
21	P11484	6,94996901176719E-89	False	SQIDEVVLVGGSTR	True
21	P11484	6,94996901176719E-89	False	AVITVPAYFNDAQR	False
21	P11484	6,94996901176719E-89	False	DAGAISGLNVLR	False
21	P11484	6,94996901176719E-89	False	IINEPTAAAIAYGLGAGK	False
21	P11484	6,94996901176719E-89	False	AADEAFAK	False
21	P11484	6,94996901176719E-89	False	NTVFDAK	False
21	P11484	6,94996901176719E-89	False	FDDESVQK	False
21	P11484	6,94996901176719E-89	False	LLSDFFDGK	False
21	P11484	6,94996901176719E-89	False	TFSPQEISAMVLTK	False
21	P11484	6,94996901176719E-89	False	VIDVDGNPVIEVQYLEETK	False
21	P11484	6,94996901176719E-89	False	SINPDEAVAYGAAVQGAILTGQSTSDETK	False
21	P11484	6,94996901176719E-89	False	RFDDESVQK	False
2	P11632	4,69092818834053E-56	True	ELYNATLA	True
2	P11632	4,69092818834053E-56	True	ALTPEEK	True
5	P11745	7,48628075828667E-61	True	FPNLHVLK	True
5	P11745	7,48628075828667E-61	True	LTTSDDIK	True
5	P11745	7,48628075828667E-61	True	NLEILDLQDNTFTK	True
5	P11745	7,48628075828667E-61	True	TAGSDEVFK	False
4	P12385	1,0672154753409E-53	True	GQIPLYQK	True
4	P12385	1,0672154753409E-53	True	LSVLSAITSTQQK	True
2	P12630	9,41980264213274E-50	False	YATTPVSGVLGIGFPR	True
9	P12695	2,47000870614689E-72	True	TVIENPLEMLL	True
9	P12695	2,47000870614689E-72	True	IFASPLAK	True
9	P12695	2,47000870614689E-72	True	ILVPEGTK	True
9	P12695	2,47000870614689E-72	True	PIAVYVEDK	False
9	P12695	2,47000870614689E-72	True	GLSQISNEIK	False
9	P12695	2,47000870614689E-72	True	VPDANAYWLPNENVIR	False
9	P12695	2,47000870614689E-72	True	LSINDLLVK	False
9	P12695	2,47000870614689E-72	True	AQPAEPQAEK	False
15	P12709	3,39540901047458E-82	True	TFTTAETITNANTAK	True
15	P12709	3,39540901047458E-82	True	TFTNYDGSK	True
15	P12709	3,39540901047458E-82	True	IYESQGK	True
15	P12709	3,39540901047458E-82	True	ILFDYSK	False
15	P12709	3,39540901047458E-82	True	FPAYLQQLSMESNGK	False
15	P12709	3,39540901047458E-82	True	LATELPAWSK	False
15	P12709	3,39540901047458E-82	True	VFSGNRPTTSILAQK	False
15	P12709	3,39540901047458E-82	True	VVDPETTLFLIASK	False
15	P12709	3,39540901047458E-82	True	AVYHVALR	False
15	P12709	3,39540901047458E-82	True	HFAALSTNETEVAK	False
15	P12709	3,39540901047458E-82	True	TGNDPSHIAK	False
15	P12709	3,39540901047458E-82	True	PMYVDGVNVAPEVDSVLK	False
5	P12945	3,08837639464534E-42	True	QLDLQDR	True
5	P12945	3,08837639464534E-42	True	DASIVYR	True
7	P13188	2,71378709534732E-63	True	IAQLVDEK	True
7	P13188	2,71378709534732E-63	True	FDDTNPEK	True
6	P13298	9,1345404857481E-54	True	IEQYLQTYGASA	True
6	P13298	9,1345404857481E-54	True	QEVVSTDDK	True
6	P13298	9,1345404857481E-54	True	DHGEGGIIVGSALENK	True
7	P13663	5,79532167769226E-60	True	LLTPEEIK	True
7	P13663	5,79532167769226E-60	True	IAGVLGATGSVGQR	True
7	P13663	5,79532167769226E-60	True	EYVCDAYK	True
7	P13663	5,79532167769226E-60	True	ILAPLAEDK	False
7	P13663	5,79532167769226E-60	True	EQDVPLIVPVVNPEHLDIVAQK	False
7	P13663	5,79532167769226E-60	True	EDPLLDFK	False
3	P14020	6,68527660850668E-44	True	DINSQGFK	True
1	P14065	0,00015406278299391	True	DLLASQGNK	True
4	P14120	1,9947193888344E-68	True	SQESINQK	True
4	P14120	1,9947193888344E-68	True	LIIIAANTPVLR	True
4	P14120	1,9947193888344E-68	True	VYYFQGGNNELGTAVGK	True
9	P14126	7,53856629125407E-75	True	ALEEVSLK	True
9	P14126	7,53856629125407E-75	True	NDFIMVK	True
9	P14126	7,53856629125407E-75	True	FQTPAEK	True
9	P14126	7,53856629125407E-75	True	GDDEANGATSFDR	False
9	P14126	7,53856629125407E-75	True	AHLAEIQLNGGSISEK	False
9	P14126	7,53856629125407E-75	True	TITPMGGFVHYGEIK	False
10	P14540	1,20662601901805E-99	True	GAIAAAHYIR	True
10	P14540	1,20662601901805E-99	True	GVEQILK	True
10	P14540	1,20662601901805E-99	True	DYIMSPVGNPEGPEK	True
10	P14540	1,20662601901805E-99	True	SPIILQTSNGGAAYFAGK	False
10	P14540	1,20662601901805E-99	True	EDLYTKPEQVYNVYK	False
10	P14540	1,20662601901805E-99	True	PEQVYNVYK	False
10	P14540	1,20662601901805E-99	True	GISNEGQNASIK	False
10	P14540	1,20662601901805E-99	True	FAIPAINVTSSSTAVAALEAAR	False
10	P14540	1,20662601901805E-99	True	SIAPAYGIPVVLHSDHCAK	False
6	P14832	7,93039813178181E-82	True	VESLGSPSGATK	True
6	P14832	7,93039813178181E-82	True	LYNDIVPK	True
6	P14832	7,93039813178181E-82	True	GFGYAGSPFHR	True
6	P14832	7,93039813178181E-82	True	FPDENFK	False
6	P14832	7,93039813178181E-82	True	VIPDFMLQGGDFTAGNGTGGK	False
4	P14843	1,00432458484325E-47	True	DTFLILR	True
4	P14843	1,00432458484325E-47	True	DSVCDILNGK	True
4	P14843	1,00432458484325E-47	True	AGLTDDSQK	True
8	P14904	5,89132310339174E-61	False	SGGTIGPSLASQTGAR	True
8	P14904	5,89132310339174E-61	True	SALVDSTPLPVCR	True
8	P14904	5,89132310339174E-61	True	GGLLESVVER	True
8	P14904	5,89132310339174E-61	False	VQYFQIK	False
8	P14904	5,89132310339174E-61	True	DTAEGYGR	False
2	P14922	7,52444756165825E-08	True	QQDETAATTITVIK	True
10	P15019	9,04848167297782E-80	True	ISYISDESK	True
10	P15019	9,04848167297782E-80	True	TTEEQVENAVDR	True
10	P15019	9,04848167297782E-80	True	GEADPGVISVK	True
10	P15019	9,04848167297782E-80	True	ASGTVVVADTGDFGSIAK	False
10	P15019	9,04848167297782E-80	True	LIDVAVEYGK	False
10	P15019	9,04848167297782E-80	False	VSTEVDAR	False
10	P15019	9,04848167297782E-80	True	NLAGVDYLTISPALLDK	False
10	P15019	9,04848167297782E-80	True	LLVEFGK	False
22	P15108	1,1120754432622E-81	False	QLETEPDLFIR	True
22	P15108	1,1120754432622E-81	False	EVPIPEEEK	True
22	P15108	1,1120754432622E-81	False	GVVDSEDLPLNLSR	True
22	P15108	1,1120754432622E-81	False	TFEISPK	False
22	P15108	1,1120754432622E-81	False	NPSDITQEEYNAFYK	False
22	P15108	1,1120754432622E-81	True	YQALSDPK	False
22	P15108	1,1120754432622E-81	False	VDEGGAQDK	False
22	P15108	1,1120754432622E-81	False	SVDELTSLTDYVTR	False
22	P15108	1,1120754432622E-81	False	APFDLFESK	False
22	P15108	1,1120754432622E-81	True	DILGDQVEK	False
22	P15108	1,1120754432622E-81	False	TLVDITK	False
22	P15108	1,1120754432622E-81	False	SPFLDALK	False
22	P15108	1,1120754432622E-81	False	EYEPLTK	False
22	P15108	1,1120754432622E-81	False	LGVHEDTQNR	False
22	P15108	1,1120754432622E-81	False	DSGIGMTK	False
22	P15108	1,1120754432622E-81	True	HSEFVAYPIQLLVTK	False
22	P15108	1,1120754432622E-81	False	TGQFGWSANMER	False
22	P15108	1,1120754432622E-81	False	EMLQQNK	False
8	P15180	5,61396974091644E-67	True	EICNAYTELNDPFDQR	True
8	P15180	5,61396974091644E-67	True	LECPPPLTNAR	True
8	P15180	5,61396974091644E-67	True	IAPELFLK	True
8	P15180	5,61396974091644E-67	True	EITGSYIIK	False
4	P15303	6,59751151213722E-57	True	FIDTEAGGSQAR	True
4	P15303	6,59751151213722E-57	True	DDPQSFR	True
6	P15454	6,57493271659951E-57	True	VIVNDDLDK	True
6	P15454	6,57493271659951E-57	True	FLFIAPPSVEDLK	True
2	P15496	8,30377868953703E-71	True	ENLTVNPNVNEVR	True
6	P15624	7,54981894426485E-54	True	FVPLNQTQEFTGDK	True
6	P15624	7,54981894426485E-54	True	QSDNGDLAVK	True
3	P15625	2,34537753317206E-51	True	EGAQILNEGSYEIK	True
3	P15625	2,34537753317206E-51	True	ITDFNVTK	True
3	P15625	2,34537753317206E-51	True	GPEFSTDLTK	True
5	P15700	1,26225140051784E-48	True	NAISDNVK	True
5	P15700	1,26225140051784E-48	True	EGQIVPQEITLALLR	True
4	P15703	1,01798000747735E-76	True	AALQTYLPK	True
4	P15703	1,01798000747735E-76	True	STSDYETELQALK	True
8	P15705	6,4521678673506E-69	True	QNPQAIGQDLFTDPR	True
8	P15705	6,4521678673506E-69	True	TIEYYQK	True
8	P15705	6,4521678673506E-69	True	EIDQLYYK	True
8	P15705	6,4521678673506E-69	True	FQPGTSNETPEETYQR	False
8	P15705	6,4521678673506E-69	True	EYASALETLDAAR	False
3	P15873	5,23446665328661E-23	True	FVADGDIGSGSVIIK	True
14	P15891	9,22965430822513E-65	False	GLFPSNYVSLGN	True
14	P15891	9,22965430822513E-65	False	VQYGLAR	True
14	P15891	9,22965430822513E-65	True	FEGLAASEK	True
14	P15891	9,22965430822513E-65	False	EIDAEYLK	False
14	P15891	9,22965430822513E-65	True	NVASGAPVQK	False
14	P15891	9,22965430822513E-65	False	GYHVQVTAR	False
14	P15891	9,22965430822513E-65	False	VSPPGSDVEK	False
14	P15891	9,22965430822513E-65	True	EEEEMENK	False
9	P15992	6,77076878139557E-74	True	QLANTPAK	True
9	P15992	6,77076878139557E-74	True	VITLPDYPGVDADNIK	True
9	P15992	6,77076878139557E-74	True	IEVSSQESWGN	True
9	P15992	6,77076878139557E-74	True	SVAVPVDILDHDNNYELK	False
9	P15992	6,77076878139557E-74	True	NQILVSGEIPSTLNEESK	False
9	P15992	6,77076878139557E-74	True	PNNYAGALYDPR	False
9	P15992	6,77076878139557E-74	True	DIDIEYHQNK	False
8	P16120	3,44138677476088E-71	True	SDEVTPLVQNVTGDK	True
8	P16120	3,44138677476088E-71	True	LYIAQEEIPDADLK	True
8	P16120	3,44138677476088E-71	True	DVLPEELK	True
12	P16140	4,0249867953707E-85	True	DASQEESLI	True
12	P16140	4,0249867953707E-85	True	AVEQGFNVK	True
12	P16140	4,0249867953707E-85	True	QDFEENGSLER	True
12	P16140	4,0249867953707E-85	True	ELFAINK	False
12	P16140	4,0249867953707E-85	True	QGQVLEIR	False
12	P16140	4,0249867953707E-85	True	AIVQVFEGTSGIDVK	False
12	P16140	4,0249867953707E-85	True	ILDEFYDR	False
12	P16140	4,0249867953707E-85	True	TSLFLNLANDPTIER	False
12	P16140	4,0249867953707E-85	True	LSLEFLEK	False
12	P16140	4,0249867953707E-85	True	TFITQGAYEDR	False
12	P16140	4,0249867953707E-85	True	VFAEDYLDINGSPINPYAR	False
5	P16387	1,51835328180897E-82	True	ATLLQMYK	True
5	P16387	1,51835328180897E-82	True	YVDEQVELADAAPPPEAK	True
15	P16467	1,78132648843951E-85	True	NPVILADACASR	True
15	P16467	1,78132648843951E-85	True	LLDAIPEVVK	True
15	P16467	1,78132648843951E-85	True	PNDAEAEAEVVR	True
15	P16467	1,78132648843951E-85	True	STPANTPMK	False
15	P16467	1,78132648843951E-85	True	YGGVYVGTLSRPEVK	False
15	P16467	1,78132648843951E-85	True	VATTGEWEK	False
15	P16467	1,78132648843951E-85	True	TVVELIK	False
15	P16467	1,78132648843951E-85	True	LLETPIDLSLKPNDAEAEAEVVR	False
15	P16467	1,78132648843951E-85	False	QAQLTAATNAK	False
15	P16467	1,78132648843951E-85	True	LMDLTQFPVYVTPMGK	False
14	P16474	5,4608062207583E-82	True	TEILANEQGNR	True
14	P16474	5,4608062207583E-82	False	SESITITNDK	True
14	P16474	5,4608062207583E-82	True	VTHAVVTVPAYFNDAQR	True
14	P16474	5,4608062207583E-82	True	NQVAANPQNTIFDIK	False
14	P16474	5,4608062207583E-82	False	HGIDVSDNNK	False
14	P16474	5,4608062207583E-82	False	FELTGIPPAPR	False
14	P16474	5,4608062207583E-82	False	VLQDSGLEK	False
14	P16474	5,4608062207583E-82	True	QIAEDYLGTK	False
14	P16474	5,4608062207583E-82	False	DVDDIVLVGGSTR	False
14	P16474	5,4608062207583E-82	False	NQVNGDLGEK	False
14	P16474	5,4608062207583E-82	False	FASEDASIK	False
20	P16521	1,09564160002105E-66	True	DETVAPR	True
20	P16521	1,09564160002105E-66	True	DILDEFR	True
20	P16521	1,09564160002105E-66	True	DILDEFRK	True
20	P16521	1,09564160002105E-66	False	LSSAELR	False
20	P16521	1,09564160002105E-66	False	FDAMGNK	False
20	P16521	1,09564160002105E-66	False	IAVIGPNGAGK	False
20	P16521	1,09564160002105E-66	True	AYEELSNTDLEFK	False
20	P16521	1,09564160002105E-66	True	SNFATIADPEAR	False
20	P16521	1,09564160002105E-66	True	VLEELFQK	False
20	P16521	1,09564160002105E-66	False	STLINVLTGELLPTSGEVYTHENCR	False
4	P16547	1,19745440720905E-46	True	DFNELSDK	True
6	P16603	3,98406705775427E-22	True	VPFPTPTTIGAAIK	True
6	P16649	1,37794166243771E-64	True	LSDDSAANNHR	True
6	P16649	1,37794166243771E-64	True	EIDVELHK	True
20	P16861	8,62537850679205E-64	True	IDLASIR	True
20	P16861	8,62537850679205E-64	True	SVATAIENK	True
20	P16861	8,62537850679205E-64	True	DDGSELLPVSDR	True
20	P16861	8,62537850679205E-64	True	NEASPNTDAK	False
20	P16861	8,62537850679205E-64	True	IPQQEATNK	False
20	P16861	8,62537850679205E-64	True	LNIGIVHVGAPSAALNAATR	False
20	P16861	8,62537850679205E-64	True	QTLGSSQK	False
20	P16861	8,62537850679205E-64	True	LSDTLVFLK	False
20	P16861	8,62537850679205E-64	True	AQSQGALLK	False
20	P16861	8,62537850679205E-64	True	AEVAALAAENK	False
20	P16861	8,62537850679205E-64	True	TAIPGHVQQGGVPSSK	False
20	P16861	8,62537850679205E-64	True	EEVAPYK	False
20	P16861	8,62537850679205E-64	True	EVWLESFK	False
15	P16862	9,05874231184188E-72	True	AVAEAIQAK	True
15	P16862	9,05874231184188E-72	True	AIDYVEATANSHSR	True
15	P16862	9,05874231184188E-72	True	TTDTYPSLPK	True
15	P16862	9,05874231184188E-72	True	ISNEQYER	False
15	P16862	9,05874231184188E-72	True	LIADHLVGR	False
15	P16862	9,05874231184188E-72	True	EFHWEDVR	False
15	P16862	9,05874231184188E-72	True	SSPDENSTLLSNDSISLK	False
15	P16862	9,05874231184188E-72	True	PLNRPQK	False
15	P16862	9,05874231184188E-72	True	AAIDFYTK	False
15	P16862	9,05874231184188E-72	True	QLYDYETEVSMR	False
6	P17076	2,70950342684428E-95	False	LGTLVNQK	True
6	P17076	2,70950342684428E-95	False	VPPTIAQFQYTLDR	True
6	P17076	2,70950342684428E-95	False	VAPAPFGAK	True
6	P17076	2,70950342684428E-95	False	NTAAETFK	False
6	P17076	2,70950342684428E-95	False	NPLTHSTPK	False
2	P17106	6,89081923995123E-61	True	LSTEDEEIHSAR	True
27	P17255	6,77693899559223E-90	True	ANELVESYR	True
27	P17255	6,77693899559223E-90	False	LSADYPLLTGQR	True
27	P17255	6,77693899559223E-90	True	YTNVLNK	True
27	P17255	6,77693899559223E-90	False	TVISQSLSK	False
27	P17255	6,77693899559223E-90	True	NIPSFLSTDNIGTR	False
27	P17255	6,77693899559223E-90	False	ILEVEFDGK	False
27	P17255	6,77693899559223E-90	True	EVPELLK	False
27	P17255	6,77693899559223E-90	True	SYPISEGPER	False
27	P17255	6,77693899559223E-90	False	EESQSIYIPR	False
27	P17255	6,77693899559223E-90	False	SDFTLYHTWPVR	False
27	P17255	6,77693899559223E-90	True	ITLDVATLIK	False
27	P17255	6,77693899559223E-90	False	LGEMPADQGFPAYLGAK	False
27	P17255	6,77693899559223E-90	False	TTLVANTSNMPVAAR	False
3	P17423	5,7544582693404E-57	False	SDANLITR	True
5	P17505	5,34118267089532E-49	True	DDLFAINASIVR	True
5	P17505	5,34118267089532E-49	True	IQFGGDEVVK	True
5	P17505	5,34118267089532E-49	True	LFGVTTLDSIR	True
7	P17536	4,9107991991996E-71	True	LEAGLSDSK	True
7	P17536	4,9107991991996E-71	True	LEAELAESK	True
7	P17536	4,9107991991996E-71	True	NQQLEEDLEESDTK	True
7	P17536	4,9107991991996E-71	True	DLEQENVEK	False
7	P17536	4,9107991991996E-71	True	VAALEEQREEWER	False
7	P17536	4,9107991991996E-71	True	LEAESWQEK	False
7	P17555	1,92447951090133E-60	True	GGFQSQLTFLR	True
11	P17709	1,48269422697129E-95	True	YDVVIDQK	True
11	P17709	1,48269422697129E-95	False	GLPMIPAFVTGSPNGTER	True
11	P17709	1,48269422697129E-95	False	GVLLAADLGGTNFR	True
11	P17709	1,48269422697129E-95	False	DGSGVGAALCALVA	False
11	P17709	1,48269422697129E-95	True	ETELSLLQSLR	False
11	P17709	1,48269422697129E-95	True	NILVDLHSQGLLLQQYR	False
7	P17891	4,99777310105539E-70	True	AVEIHEK	True
7	P17891	4,99777310105539E-70	True	ALQLINQDDADIIGGR	True
7	P17891	4,99777310105539E-70	True	EQQLEDAAK	True
7	P17891	4,99777310105539E-70	True	FPPLEDQNIDFTPNDK	False
6	P17967	6,95020267974918E-78	True	ALYEEAQEK	True
6	P17967	6,95020267974918E-78	True	LDHTENDVR	True
6	P17967	6,95020267974918E-78	True	PLFTELAK	True
6	P17967	6,95020267974918E-78	True	AIESLVK	False
6	P17967	6,95020267974918E-78	True	GVVIEGYPTIVLYPGGK	False
2	P18239	2,59652109970887E-96	True	TPLPPAPAPK	True
4	P18562	2,01889138859602E-60	True	LPEDISER	True
4	P18562	2,01889138859602E-60	False	LLVEEGLNHLPVQK	True
29	P19097	2,00989859951391E-79	False	QDGVLLVALSNEPAAR	True
29	P19097	2,00989859951391E-79	False	QQLQVLAR	True
29	P19097	2,00989859951391E-79	False	SGSLTFNSK	True
29	P19097	2,00989859951391E-79	False	ATSNTLEEFEHGR	False
29	P19097	2,00989859951391E-79	False	YETSILEHSGIR	False
29	P19097	2,00989859951391E-79	False	FLTGHPK	False
29	P19097	2,00989859951391E-79	False	SLGGGAALK	False
29	P19097	2,00989859951391E-79	True	LEAEEIPSEDQNEFLLER	False
29	P19097	2,00989859951391E-79	False	VDIFEIPETGEYSVK	False
29	P19097	2,00989859951391E-79	True	YESYDAALSLHR	False
29	P19097	2,00989859951391E-79	False	YNEYVAK	False
29	P19097	2,00989859951391E-79	False	NADNVDK	False
29	P19097	2,00989859951391E-79	False	GSTLIVVPFNQGSK	False
29	P19097	2,00989859951391E-79	False	ESQPTIEEDLTR	False
29	P19097	2,00989859951391E-79	False	AAFNGVTFK	False
29	P19097	2,00989859951391E-79	False	AISAQADK	False
29	P19097	2,00989859951391E-79	False	GENYQLVK	False
29	P19097	2,00989859951391E-79	False	GSIGAEVLQGLLQGGAK	False
29	P19097	2,00989859951391E-79	False	YVLITGAGK	False
1	P19146	2,31372922443329E-49	True	NTEGVIFVIDSNDR	True
3	P19262	1,30548521452202E-70	True	ELIEDPRK	True
3	P19262	1,30548521452202E-70	True	NAESLSVLDIENEIVR	True
3	P19358	1,43458183353238E-58	True	LDYQQIVR	True
14	P19414	5,2237697312075E-79	True	TIFTVTPGSEQIR	True
14	P19414	5,2237697312075E-79	True	NVYTGEYK	True
14	P19414	5,2237697312075E-79	True	DGQLETFK	True
14	P19414	5,2237697312075E-79	True	FNPLTDK	False
14	P19414	5,2237697312075E-79	True	YGSALNK	False
14	P19414	5,2237697312075E-79	True	RAIDLNK	False
14	P19414	5,2237697312075E-79	True	QNVETLDIVR	False
14	P19414	5,2237697312075E-79	True	VGLIGSCTNSSYEDMSR	False
2	P19881	0,000154262978312318	True	TAQQGVPIK	True
2	P19881	0,000154262978312318	True	LDTPFDAAK	True
20	P19882	4,64587135280159E-86	True	EGVITIR	True
20	P19882	4,64587135280159E-86	True	VIEFLSANK	True
20	P19882	4,64587135280159E-86	True	PLLLLSEK	True
20	P19882	4,64587135280159E-86	True	LLQEVASK	False
20	P19882	4,64587135280159E-86	True	LLASAMEK	False
20	P19882	4,64587135280159E-86	True	QIIENAGEEGSVIIGK	False
20	P19882	4,64587135280159E-86	True	AIFTESVK	False
20	P19882	4,64587135280159E-86	True	TNEAAGDGTTSATVLGR	False
20	P19882	4,64587135280159E-86	True	VLDEVVVDNFDQK	False
20	P19882	4,64587135280159E-86	True	ISSIQDILPALEISNQSR	False
20	P19882	4,64587135280159E-86	True	SEYTDMLATGIIDPFK	False
20	P19882	4,64587135280159E-86	True	NVAAGCNPMDLR	False
1	P20051	6,96188601691761E-53	True	DSEVASSDK	True
3	P20081	1,37711041250735E-92	True	LTIPGPYAYGPR	True
3	P20081	1,37711041250735E-92	True	ISPGDGATFPK	True
3	P20081	1,37711041250735E-92	True	GSPFQCNIGVGQVIK	True
3	P20447	0,00015406278299391	True	SNLLLATDVAAR	True
3	P20447	0,00015406278299391	True	GLDIPNVK	True
4	P20449	4,42749238415139E-74	True	SFDELGLAPELLK	True
4	P20449	4,42749238415139E-74	False	VNPEDASPQAICLAPSR	True
4	P20449	4,42749238415139E-74	False	ALPLLLHNPPR	True
6	P20459	9,3409325978416E-51	True	GIEQLESAIEK	True
6	P20459	9,3409325978416E-51	True	VSSEDIIK	True
6	P20459	9,3409325978416E-51	True	DVLDELK	True
6	P20606	5,24773064250444E-63	False	SALGLLNTTGSQR	True
6	P20606	5,24773064250444E-63	False	DVPFVILGNK	True
6	P20606	5,24773064250444E-63	False	IDAPNAVSEAELR	True
6	P20606	5,24773064250444E-63	False	VELDALFNIAELK	False
6	P20606	5,24773064250444E-63	True	TTLLHMLK	False
7	P20967	1,09431212878947E-47	True	FLQLANEDPR	True
7	P20967	1,09431212878947E-47	True	LNVLSNVVR	True
7	P20967	1,09431212878947E-47	True	LISEGTFSK	True
2	P21243	2,37451955931739E-52	True	NDLEVGVATK	True
2	P21243	2,37451955931739E-52	True	DCTVVISQK	True
6	P21264	1,24970163343361E-54	True	QEEEVLVK	True
6	P21264	1,24970163343361E-54	True	DLGFPFVLK	True
6	P21264	1,24970163343361E-54	True	ALATPGSSVYLYGK	True
6	P21264	1,24970163343361E-54	True	TVGILGGGQLGR	False
6	P21264	1,24970163343361E-54	True	DRPLYAEK	False
1	P21306	0,0031227980268724	True	TELQTASVLNR	True
2	P21524	1,91457448476489E-62	True	VEVPEVPAPTK	True
7	P21576	4,10969821249464E-59	True	VTGANSGISSVPINLR	True
7	P21576	4,10969821249464E-59	True	QDIEELTK	True
2	P21734	1,05588210434887E-51	True	SLDPNDNNTANR	True
5	P21954	7,35140057037891E-61	True	EPIVIPR	True
5	P21954	7,35140057037891E-61	True	DLALACGNNER	True
2	P21965	1,30425230418415E-51	True	AIFQGQEPLLQLR	True
2	P21965	1,30425230418415E-51	True	IADHPNIVK	True
18	P22137	3,10163423650209E-62	True	EETIELAR	True
18	P22137	3,10163423650209E-62	True	IPDAIESYIK	True
18	P22137	3,10163423650209E-62	True	SDNLPLIK	True
18	P22137	3,10163423650209E-62	True	EEAFEIYDK	False
18	P22137	3,10163423650209E-62	True	DLDHAYFK	False
18	P22137	3,10163423650209E-62	True	ENDQYDTLDVGHYCEK	False
18	P22137	3,10163423650209E-62	True	VLNQENIHR	False
1	P22141	4,75454225544343E-29	True	LCVQELEK	True
11	P22147	6,4536091933286E-50	True	YAANIEGHER	True
11	P22147	6,4536091933286E-50	True	NLQYFIHDK	True
11	P22147	6,4536091933286E-50	True	LSPDLPDEEIPTLELPK	True
7	P22202	7,17899349264216E-46	True	DAVVTVPAYFNDSQR	True
7	P22202	7,17899349264216E-46	True	NSVSENNFK	True
10	P22203	5,42088581351806E-64	True	DLVSGGVVVSNASDK	True
10	P22203	5,42088581351806E-64	True	IEINNTLEER	True
10	P22203	5,42088581351806E-64	True	ADQEYEIEK	True
10	P22203	5,42088581351806E-64	True	LLSEEALPAIR	False
10	P22203	5,42088581351806E-64	True	LELYGPSK	False
10	P22203	5,42088581351806E-64	True	DVDLIESMK	False
10	P22203	5,42088581351806E-64	True	APLEEIVISNDYLNK	False
12	P22515	2,27822540136729E-54	False	LEPVDFEK	True
12	P22515	2,27822540136729E-54	True	LNDGTLFK	True
12	P22515	2,27822540136729E-54	False	TDIEQYK	True
12	P22515	2,27822540136729E-54	False	QLLFNFPK	False
3	P22803	5,49649478247459E-79	False	VVGANPAAIK	True
3	P22803	5,49649478247459E-79	True	SASEYDSALASGDK	True
3	P22803	5,49649478247459E-79	True	AEVSSMPTLIFYK	True
6	P22943	1,43618514910148E-80	True	DNAEGQGESLADQAR	True
6	P22943	1,43618514910148E-80	False	LNDAVEYVSGR	True
6	P22943	1,43618514910148E-80	True	VQPEDNK	True
6	P22943	1,43618514910148E-80	False	SYAEQGK	False
3	P23180	3,16869453725471E-57	True	LQLPENCCVIFNNR	True
3	P23180	3,16869453725471E-57	True	GLNLFESHINDFNNQFR	True
1	P23248	9,17292089838148E-45	True	EVQNSTLAQLTSK	True
7	P23254	1,85958587257705E-81	True	DSAVATR	True
7	P23254	1,85958587257705E-81	True	QNLPQLEGSSIESASK	True
7	P23254	1,85958587257705E-81	True	PADGNEVSAAYK	True
7	P23254	1,85958587257705E-81	True	ILAVDTVSK	False
7	P23254	1,85958587257705E-81	True	FPELGAELAR	False
7	P23254	1,85958587257705E-81	True	FFGFTPEGVAER	False
7	P23254	1,85958587257705E-81	True	LFSEYQK	False
5	P23301	5,23360709254259E-62	True	APEGELGDSLQTAFDEGK	True
5	P23301	5,23360709254259E-62	False	IVDMSTSK	True
5	P23301	5,23360709254259E-62	True	LEDLSPSTHNMEVPVVK	True
2	P23542	3,07645973959663E-71	True	PAVTSQLAK	True
5	P23615	2,65135695002338E-28	True	QAEDYLR	True
5	P23638	1,37856785290731E-58	True	VTSTLLEQDTSTEK	True
5	P23638	1,37856785290731E-58	True	VDDAIELALK	True
5	P23638	1,37856785290731E-58	True	TYNEDIPVEILVR	True
5	P23638	1,37856785290731E-58	True	TTDSSALTYDR	False
3	P23639	3,790799589217E-43	True	QGVTSLGIK	True
3	P23639	3,790799589217E-43	True	LLVSEVAK	True
4	P23641	1,81369838700565E-49	True	APGQSTVGLLAQLAK	True
2	P23644	6,78095737818708E-59	True	TDGSAPGDAGVSYLTR	True
3	P23776	8,87117745745048E-54	True	SIDEHIK	True
3	P23776	8,87117745745048E-54	True	YPNQCGTISN	True
2	P24000	3,13694636603678E-80	True	VEVDSFSGAK	True
6	P24031	9,60437201854216E-61	True	GYSDVCDIFTEDELVR	True
6	P24031	9,60437201854216E-61	False	DLPEGCEMK	True
2	P24276	0,000652949154246591	True	LVAGILR	True
3	P24280	2,27399071586535E-63	False	QIPAENLPVK	True
5	P24783	8,19332205957993E-52	False	IVDQIRPDR	True
5	P24783	8,19332205957993E-52	True	AGATGTAISFFTEQNK	True
6	P25087	4,80060400272618E-59	True	LGLAPEGSK	True
6	P25087	4,80060400272618E-59	True	GDLVLDVGCGVGGPAR	True
6	P25087	4,80060400272618E-59	True	EVTAALENAAVGLVAGGK	True
3	P25293	2,65847221005776E-53	True	IQNEDQDEELEEDLEER	True
7	P25294	8,36659663975067E-57	False	ESLLGFSK	True
7	P25294	8,36659663975067E-57	False	TQIDIQLK	True
7	P25294	8,36659663975067E-57	False	NQGDYNPQTGR	True
7	P25294	8,36659663975067E-57	True	LYDLLGVSPSANEQELK	False
7	P25294	8,36659663975067E-57	True	EISEAFEILNDPQK	False
2	P25349	1,19161064325193E-52	True	TASPLELR	True
2	P25349	1,19161064325193E-52	True	PAAATTAEK	True
1	P25367	1,66020710016487E-48	True	GSSQTQLGK	True
4	P25386	1,68237465872647E-66	True	KLEEESSK	True
4	P25443	8,63767792955678E-66	False	GSGIVASPAVK	True
4	P25443	8,63767792955678E-66	False	AVVVVGDSNGHVGLGIK	True
7	P25491	7,51863037526887E-69	True	VGIVPGEVIAPGMR	True
7	P25491	7,51863037526887E-69	True	IVPAIPK	True
7	P25491	7,51863037526887E-69	True	EASAAYEILSDPEK	True
2	P25555	0,00105624243202652	True	REDLEDTR	True
2	P25567	0,00015406278299391	True	EGDNVTGEAK	True
1	P25574	0,00015406278299391	True	LELPQGFNK	True
3	P25644	9,22903159195499E-49	True	DQQAAAGNSSQDNK	True
19	P25694	9,40310269273703E-83	True	EVDIGIPDATGR	True
19	P25694	9,40310269273703E-83	True	TATAILR	True
19	P25694	9,40310269273703E-83	True	AFEEAEK	True
19	P25694	9,40310269273703E-83	True	ETVEYPVLHPDQYTK	False
19	P25694	9,40310269273703E-83	True	ATQGFSGADLLYIVQR	False
19	P25694	9,40310269273703E-83	True	AIGIKPPR	False
19	P25694	9,40310269273703E-83	True	GGSLGDAGGASDR	False
19	P25694	9,40310269273703E-83	True	NVFVIGATNRPDQIDPAILRPGR	False
19	P25694	9,40310269273703E-83	True	AEQEPEVDPVPYITK	False
19	P25694	9,40310269273703E-83	True	SNVVVIAATNRPNSIDPALR	False
19	P25694	9,40310269273703E-83	True	AVATEVSANFISVK	False
5	P25719	4,25397005035392E-59	True	FADENFVK	True
5	P25719	4,25397005035392E-59	False	ALCTGEK	True
5	P25719	4,25397005035392E-59	True	AIESYGTASGK	True
7	P26321	1,79530780815759E-75	True	LGLDETYK	True
7	P26321	1,79530780815759E-75	True	GASDGGLYVPHSENR	True
7	P26321	1,79530780815759E-75	True	VFLDIGLQR	True
12	P26637	2,4837971059586E-56	True	YGLFDFQAAR	True
12	P26637	2,4837971059586E-56	True	SFVTTDANPYYDAFIR	True
12	P26637	2,4837971059586E-56	True	DALIAIEK	True
12	P26637	2,4837971059586E-56	True	GTGVVTCVPSNSPDDYITTK	False
12	P26637	2,4837971059586E-56	False	NLLAEAK	False
8	P26783	8,91994103861793E-85	True	DASLVDYVQVR	True
8	P26783	8,91994103861793E-85	True	AQCPIIER	True
8	P26783	8,91994103861793E-85	True	VNQAIALLTIGAR	True
8	P26783	8,91994103861793E-85	True	WSFEEVEVK	False
8	P26783	8,91994103861793E-85	True	QAVDVSPLRR	False
8	P26783	8,91994103861793E-85	True	LTNSLMMNGR	False
8	P26783	8,91994103861793E-85	True	TIAETLAEELINAAK	False
4	P26784	8,82624928460209E-71	False	YEDVVAK	True
4	P26784	8,82624928460209E-71	False	VSSAEYYAK	True
4	P26784	8,82624928460209E-71	False	VVVPQALR	True
4	P26785	1,6369045174773E-78	True	VSSASAAASESDVAK	True
4	P26785	1,6369045174773E-78	True	SAEYYAK	True
4	P26785	1,6369045174773E-78	True	AEALNISGEFFR	True
4	P26785	1,6369045174773E-78	True	QVLNGQK	False
4	P26786	1,24406526486234E-62	True	EIDVAGGK	True
4	P26786	1,24406526486234E-62	True	QIVFEIPSETH	True
4	P26786	1,24406526486234E-62	True	ILEDLVFPTEIVGK	True
8	P27616	3,6760954023451E-77	True	TNEIILVDEVLTPDSSR	True
8	P27616	3,6760954023451E-77	True	FEFGIDEK	True
8	P27616	3,6760954023451E-77	True	TIFDYLPAK	True
7	P27692	4,24243457181327E-53	True	DTVDSGNVTTTESTER	True
7	P27692	4,24243457181327E-53	True	FDEIDPTTQQR	True
7	P27692	4,24243457181327E-53	True	EGAVDLTSVSQSIK	True
2	P28000	9,33095681978878E-43	False	TEDIEQK	True
2	P28000	9,33095681978878E-43	True	IQTYGETTAVDALQK	True
7	P28241	1,65923370271543E-57	True	YAFEYAR	True
7	P28241	1,65923370271543E-57	True	GPLATPIGK	True
7	P28241	1,65923370271543E-57	True	YTVSFIEGDGIGPEISK	True
7	P28241	1,65923370271543E-57	True	SLNLTLR	False
7	P28241	1,65923370271543E-57	True	TTYENVDLVLIR	False
3	P28274	8,36659663975067E-57	True	LYGDVSEVHER	True
5	P28495	1,53457909675756E-59	True	IINDSPPGELR	True
5	P28495	1,53457909675756E-59	True	FEEVINK	True
4	P28707	2,06972376431789E-76	True	VINPQVAWAQR	True
4	P28707	2,06972376431789E-76	True	ENDEEDEEEEIEPEVK	True
4	P28707	2,06972376431789E-76	True	DLESEYWPR	True
5	P28777	6,57117439566282E-49	True	VASGAIAEK	True
5	P28777	6,57117439566282E-49	True	GFEIGSGFQGVSVPGSK	True
4	P28834	2,39704140956793E-64	True	SVTAVHK	True
4	P28834	2,39704140956793E-64	True	HVGLDIK	True
4	P28834	2,39704140956793E-64	True	IPDIDLIVIR	True
4	P28834	2,39704140956793E-64	True	DIGGSSSTTDFTNEIINK	False
7	P29311	1,49431236134906E-110	False	IVSSIEQK	True
7	P29311	1,49431236134906E-110	False	NLLSVAYK	True
7	P29311	1,49431236134906E-110	False	EDSVYLAK	True
7	P29311	1,49431236134906E-110	False	TASEIATTELPPTHPIR	False
7	P29311	1,49431236134906E-110	True	ATNASLEAYK	False
1	P29453	3,19454985546377E-50	True	YGLNHVVSLIENK	True
3	P29509	2,12632769325357E-57	True	IVAGQVDTDEAGYIK	True
3	P29509	2,12632769325357E-57	False	GISACAVCDGAVPIFR	True
3	P29509	2,12632769325357E-57	False	VTIIGSGPAAHTAAIYLAR	True
8	P29547	7,17932882313479E-90	True	VVTPDAAAEQFAR	True
8	P29547	7,17932882313479E-90	True	APAAAPAASK	True
8	P29547	7,17932882313479E-90	True	PLSPPQK	True
8	P29547	7,17932882313479E-90	True	TQLLGADDDLNAQAQIIR	False
8	P29547	7,17932882313479E-90	True	LDPTNDDDK	False
10	P29952	2,45688075462316E-60	True	VLSIQAHPDK	True
8	P30624	7,49585762206871E-55	False	EVRPDIK	True
8	P30624	7,49585762206871E-55	True	DSSINIENYLEDAK	True
8	P30624	7,49585762206871E-55	True	VDAVYSSS	True
8	P30624	7,49585762206871E-55	True	VAQYTVPVGK	False
1	P30656	5,67635356626723E-49	True	EEEGSFNNVIG	True
4	P30822	1,4343216011978E-42	True	DFTEYPEHR	True
1	P30902	6,18478863492245E-05	True	QLQVIESFEK	True
8	P31116	3,10891402178959E-93	True	LGYTEPDPR	True
8	P31116	3,10891402178959E-93	True	GSDNVISIK	True
8	P31116	3,10891402178959E-93	True	SADEFLEK	True
8	P31116	3,10891402178959E-93	True	AALAASTTK	False
5	P31373	5,40374150678051E-64	True	EASGVFDDLVR	True
5	P31373	5,40374150678051E-64	True	ISVGIEDTDDLLEDIK	True
5	P31373	5,40374150678051E-64	True	IAEFLAADK	True
5	P31373	5,40374150678051E-64	True	TLQESDK	False
3	P31382	2,27786990495523E-52	False	LVGSDVGQGPR	True
4	P31412	1,02607898244397E-52	True	IIEILQGLNETSTNAYR	True
25	P31539	2,47220772614891E-68	False	LDPVIGR	True
25	P31539	2,47220772614891E-68	True	LSESENEK	True
25	P31539	2,47220772614891E-68	True	ETVNVVLK	True
25	P31539	2,47220772614891E-68	True	LEDQVAEEER	False
25	P31539	2,47220772614891E-68	True	LEDQVAEEERR	False
25	P31539	2,47220772614891E-68	True	DDAANILK	False
25	P31539	2,47220772614891E-68	True	VDCSELSEK	False
25	P31539	2,47220772614891E-68	True	ALTILTLAQK	False
25	P31539	2,47220772614891E-68	True	YFAIPDIK	False
25	P31539	2,47220772614891E-68	True	IEVAEPSVR	False
25	P31539	2,47220772614891E-68	True	QPASFLFLGLSGSGK	False
25	P31539	2,47220772614891E-68	True	EAQVDIEAIK	False
25	P31539	2,47220772614891E-68	True	LNLTQEAK	False
25	P31539	2,47220772614891E-68	True	ISSIVIFNK	False
25	P31539	2,47220772614891E-68	True	LIQNEILNK	False
25	P31539	2,47220772614891E-68	True	VLQDAAK	False
25	P31539	2,47220772614891E-68	True	DEDADSTTK	False
4	P31688	2,00073101116662E-06	True	QILDGLVGANR	True
2	P31787	1,65923370271543E-57	False	QATVGDNDK	True
3	P32074	1,20128766432229E-48	True	SETTLDTTPEAESVPEK	True
3	P32074	1,20128766432229E-48	True	LLPSEEAACYVAFK	True
3	P32263	1,48280658132156E-60	True	LGIPLQESK	True
3	P32263	1,48280658132156E-60	False	YVELPEK	True
3	P32263	1,48280658132156E-60	True	SGIINGVEEAAR	True
2	P32264	3,4147454350235E-13	True	ALNVPLHTK	True
9	P32288	3,40475291071147E-84	True	YIEQAIEK	True
9	P32288	3,40475291071147E-84	True	PVAYYPDPFR	True
9	P32288	3,40475291071147E-84	True	EGYGYFEDR	True
9	P32288	3,40475291071147E-84	True	VAEEFGIK	False
9	P32288	3,40475291071147E-84	True	GGYPAPQGPYYCGVGAGK	False
9	P32288	3,40475291071147E-84	True	LYGSDNDMR	False
4	P32318	2,50877281623637E-73	True	IVDIDQNQK	True
4	P32318	2,50877281623637E-73	True	VLQLPNVK	True
4	P32318	2,50877281623637E-73	True	LFNATCVEDLVTRPPTEK	True
4	P32318	2,50877281623637E-73	True	EDWSDFK	False
20	P32324	3,57193907178035E-86	True	ETVESESSQTALSK	True
20	P32324	3,57193907178035E-86	True	STLTDSLVQR	True
20	P32324	3,57193907178035E-86	True	GGGQIIPTMR	True
20	P32324	3,57193907178035E-86	True	STAISLYSEMSDEDVK	False
20	P32324	3,57193907178035E-86	True	EGPIFGEEMR	False
20	P32324	3,57193907178035E-86	True	IQGPNYVPGK	False
20	P32324	3,57193907178035E-86	True	EDLYQTFAR	False
20	P32324	3,57193907178035E-86	True	FSVSPVVQVAVEVK	False
20	P32324	3,57193907178035E-86	True	AEQLYEGPADDANCIAIK	False
20	P32324	3,57193907178035E-86	True	PVVVINK	False
20	P32324	3,57193907178035E-86	True	ALLELQVSK	False
20	P32324	3,57193907178035E-86	True	DTDAEGKPLER	False
20	P32324	3,57193907178035E-86	True	ADLMLYVSK	False
11	P32327	3,47808403410352E-65	False	NAGTAEFLVDNQNR	True
11	P32327	3,47808403410352E-65	False	EGDDVADAFQR	True
11	P32327	3,47808403410352E-65	False	DAILTDAVK	True
11	P32327	3,47808403410352E-65	True	SQNIQSVAK	False
11	P32327	3,47808403410352E-65	False	LQAVGDLNK	False
11	P32327	3,47808403410352E-65	False	VYEDFQK	False
2	P32353	1,23247688396609E-57	True	EVEHFIK	True
1	P32356	8,35978776110316E-48	True	INENPVNR	True
2	P32366	1,8085249643327E-52	True	SDLLPNIGK	True
4	P32368	7,41333950886281E-47	True	GTNDAVIHLANQDQGVR	True
4	P32368	7,41333950886281E-47	True	NFAHQDPR	True
2	P32379	1,76563548358314E-57	True	EGVVLGVEK	True
2	P32379	1,76563548358314E-57	True	EAELLVLK	True
3	P32419	9,22728739752458E-61	True	VQFGGDEIVK	True
2	P32445	2,70338133157366E-58	True	YSIASQPR	True
2	P32445	2,70338133157366E-58	True	GTTLSLVQK	True
3	P32449	8,45605181043448E-53	True	VNQGAEEDVR	True
3	P32449	8,45605181043448E-53	True	EAIDIITGK	True
4	P32457	6,74285263600272E-53	True	SETELFAR	True
4	P32457	6,74285263600272E-53	True	EEQVSIK	True
2	P32463	6,77693899559223E-90	True	SVGETVDYIASNPDAN	True
2	P32463	6,77693899559223E-90	True	NSPNIANK	True
2	P32466	4,75384175654349E-54	True	YLVEAGQIDEAR	True
2	P32466	4,75384175654349E-54	True	GVQDDFQAEADQVLTNPNTGK	True
4	P32469	4,62896324156967E-47	True	AYTPDTPAVAISR	True
5	P32471	9,23829283621646E-78	True	QLNASLADK	True
5	P32471	9,23829283621646E-78	True	SIVTLDVK	True
5	P32471	9,23829283621646E-78	True	PWDDETNLEEMVANVK	True
4	P32473	2,53755705468736E-49	True	EGTDISIVTYTR	True
4	P32473	2,53755705468736E-49	True	YGVSAEVINLR	True
2	P32476	3,51490677128405E-48	True	NITAQEPNVTR	True
7	P32481	2,88131350447237E-64	True	LVGQVVGAK	True
7	P32481	2,88131350447237E-64	True	GTIADGAPIVPISAQLK	True
7	P32481	2,88131350447237E-64	True	LNPLSAEIINR	True
7	P32481	2,88131350447237E-64	True	VAFTGLEEDGETEEEK	False
7	P32481	2,88131350447237E-64	True	LGDEIEIR	False
6	P32497	5,7745427773286E-49	True	SLEHYDK	True
6	P32497	5,7745427773286E-49	True	SSFNDISK	True
2	P32521	6,79710937747186E-26	True	SVTESSPFVPSSTPTPVDDR	True
7	P32527	4,41812156302576E-73	False	QSAAGGSLDQDGFFK	True
7	P32527	4,41812156302576E-73	False	TPIPSLGNK	True
7	P32527	4,41812156302576E-73	True	EADYFGDADK	True
7	P32527	4,41812156302576E-73	False	TFEFLDEDVPDDSSNR	False
7	P32527	4,41812156302576E-73	True	ATESQIIK	False
1	P32529	1,19152708832578E-44	True	VVTTTADDAFPSSLR	True
8	P32563	1,05316731863978E-50	True	AIFEILNK	True
8	P32563	1,05316731863978E-50	True	LYEGDTDK	True
8	P32563	1,05316731863978E-50	True	DELATLQAR	True
6	P32565	2,81874072412746E-54	False	NFLSVITNK	True
6	P32565	2,81874072412746E-54	False	NIDIGLLNK	True
2	P32566	0,00015406278299391	False	LPNIPDQK	True
13	P32582	1,61953314043807E-84	True	TIITLPEK	True
13	P32582	1,61953314043807E-84	True	FVDDEWLK	True
13	P32582	1,61953314043807E-84	True	NSSAVITDGLK	True
13	P32582	1,61953314043807E-84	True	LIDVWYK	False
13	P32582	1,61953314043807E-84	True	VEGIGYDFVPQVLDR	False
13	P32582	1,61953314043807E-84	True	AVVAGAGTGGTISGISK	False
2	P32588	1,46110709803332E-44	True	QIENNIVK	True
2	P32588	1,46110709803332E-44	True	AITEDILK	True
21	P32589	1,11780960708912E-77	False	LNELIEK	True
21	P32589	1,11780960708912E-77	True	LVELDDK	True
21	P32589	1,11780960708912E-77	True	EELEELVK	True
21	P32589	1,11780960708912E-77	True	VLGTACDK	False
21	P32589	1,11780960708912E-77	True	GIDIVVNEVSNR	False
21	P32589	1,11780960708912E-77	False	YEELASLGNIIR	False
21	P32589	1,11780960708912E-77	True	TDLPEGEEK	False
21	P32589	1,11780960708912E-77	False	NTLEEYIYTLR	False
21	P32589	1,11780960708912E-77	True	STPSVVGFGPK	False
21	P32589	1,11780960708912E-77	True	IVNDVTAAGVSYGIFK	False
21	P32589	1,11780960708912E-77	True	AEEWLYDEGFDSIK	False
21	P32589	1,11780960708912E-77	False	GAAFICAIHSPTLR	False
21	P32589	1,11780960708912E-77	False	LEEEYAPFASDAEK	False
21	P32589	1,11780960708912E-77	False	DDLTIVAHTFGLDAK	False
8	P32599	2,27083186833935E-56	True	QQALEAVSK	True
8	P32599	2,27083186833935E-56	False	GFSLVGIEGSDIVDGNK	True
3	P32602	1,41369232329502E-53	True	ESIQQQEDDLL	True
3	P32602	1,41369232329502E-53	False	AGNEDEAGNTYVEAYK	True
2	P32610	1,2697031050629E-89	True	VNAIEHVIIPR	True
10	P32614	1,06772559206059E-65	True	VVDIHEK	True
10	P32614	1,06772559206059E-65	True	LDLLAQLGGHSVAR	True
10	P32614	1,06772559206059E-65	False	GLYAAGEVSGGVHGANR	True
10	P32614	1,06772559206059E-65	True	ASSGINGACTETQR	False
10	P32614	1,06772559206059E-65	True	LFEDDTIK	False
10	P32614	1,06772559206059E-65	False	LPPGFEIVSALSNNLK	False
4	P32628	4,09107861197454E-25	True	VPLDLEPSNTILETK	True
4	P32628	4,09107861197454E-25	True	QVVSGNPEALAPLLENISAR	True
4	P32628	4,09107861197454E-25	True	TESASTPGFVVGTER	True
4	P32775	0,00015406278299391	True	SIGGTGFDYR	True
2	P32835;P32836	1,89574948498539E-51	False	SNYNFEK	True
2	P32835;P32836	1,89574948498539E-51	False	VCENIPIVLCGNK	True
11	P32861	4,32856163703485E-70	True	TCSDLLLVK	True
11	P32861	4,32856163703485E-70	True	YEIISQQPENVSNLSK	True
11	P32861	4,32856163703485E-70	True	LLEVAQVPK	True
11	P32861	4,32856163703485E-70	True	SPNPDEVVK	False
11	P32861	4,32856163703485E-70	True	GGTLISYDGQVR	False
11	P32861	4,32856163703485E-70	True	EGNTFLDLSVR	False
11	P32861	4,32856163703485E-70	True	LNGGLGTSMGCVGPK	False
4	P32895	2,47862038362605E-48	True	SDAIDTIVVTNTYPISGER	True
5	P32905	2,0257202101447E-86	False	IIAAIPNPEDVVAISSR	True
5	P32905	2,0257202101447E-86	True	DPEEVEQQVAEEATTEEAGEEEAK	True
3	P32939	5,4178847790155E-46	True	VIILGDSGVGK	True
3	P32939	5,4178847790155E-46	True	EVTVDGDK	True
4	P33297	8,43192544321827E-59	True	IEFPLPSEDSR	True
4	P33297	8,43192544321827E-59	True	AQILQIHSR	True
2	P33298	1,91501081137603E-34	True	LIFGTIASK	True
7	P33299	1,01136654597925E-50	True	TDATFIR	True
7	P33299	1,01136654597925E-50	True	FDDGAGGDNEVQR	True
7	P33299	1,01136654597925E-50	True	VIGSELVQK	True
8	P33302	1,03855188783583E-47	True	NANDPENVGER	True
3	P33317	2,62424339931526E-46	True	VAQLILEK	True
4	P33330	4,48954098517169E-53	True	DGLDDQFLK	True
1	P33331	2,57802307422965E-56	True	LVSLPFQK	True
4	P33338	1,49815541300029E-64	True	AVAGATNVLITTASK	True
6	P33399	1,80578393412812E-46	False	VPLDLTAAR	True
6	P33399	1,80578393412812E-46	False	SSEILEVSADGENVK	True
12	P33442	2,79178053586616E-79	False	DEVLETV	True
12	P33442	2,79178053586616E-79	False	EIENATK	True
12	P33442	2,79178053586616E-79	False	DIFPLQNIHVR	True
12	P33442	2,79178053586616E-79	False	LIPEVINK	False
12	P33442	2,79178053586616E-79	False	VVEVCLADLQGSEDHSFR	False
12	P33442	2,79178053586616E-79	True	EVQGSTLAQLTSK	False
12	P33442	2,79178053586616E-79	False	IFAIAFTR	False
12	P33442	2,79178053586616E-79	False	NLLTNFHGMDFTTDK	False
1	P33734	1,48225215383669E-50	True	DIVDVDGTK	True
1	P33759	1,2678352662525E-43	True	SADVAAGLHK	True
2	P34077	1,567232673166E-42	True	IPGVIEER	True
4	P34167	1,24623839372108E-68	True	SVYDVLR	True
14	P34216	9,21344313675606E-50	True	FVETTVENSNLNVNR	True
14	P34216	9,21344313675606E-50	True	LNELTTDLQESQTK	True
14	P34216	9,21344313675606E-50	True	EIDGLGEK	True
14	P34216	9,21344313675606E-50	False	QASITNDK	False
6	P34223	6,44195252916198E-49	True	EGFQVADGPLYR	True
6	P34223	6,44195252916198E-49	True	YDDPANSFYLSELNQGR	True
6	P34223	6,44195252916198E-49	True	DADLLNSVVVQR	True
4	P34227	2,93311746207838E-49	True	NTSEVLR	True
2	P34730	1,83718913393716E-54	True	AVASSGQELSVEER	True
2	P34730	1,83718913393716E-54	True	ATNSSLEAYK	True
7	P34760	2,09057664211521E-95	True	NVDEALR	True
7	P34760	2,09057664211521E-95	True	EYFEAANK	True
7	P34760	2,09057664211521E-95	False	GLFIIDPK	True
7	P34760	2,09057664211521E-95	True	PTVEDSK	False
7	P34760	2,09057664211521E-95	True	DYGVLIEEEGVALR	False
7	P34760	2,09057664211521E-95	True	TAVVDGVFDEVSLDK	False
4	P35176	2,60540848731642E-58	True	SIFGNTFK	True
4	P35176	2,60540848731642E-58	True	VIPNFMIQGGDFTHR	True
3	P35179	9,41791186158072E-58	True	LVEAPVEFVR	True
3	P35179	9,41791186158072E-58	True	EGTQFLAK	True
2	P35180	1,93347915621832E-54	True	ALTVYPQPADLLGIYQR	True
2	P35180	1,93347915621832E-54	True	EATFTTNVENGER	True
4	P35197	4,64335149855254E-41	True	LSATSQTAASATPGVAQSR	True
4	P35197	4,64335149855254E-41	False	AAAQFGQK	True
4	P35691	3,78265310592485E-68	True	LQQTAFDK	True
4	P35691	3,78265310592485E-68	True	DIFSNDELLSDAYDAK	True
4	P35691	3,78265310592485E-68	True	LQETNPEEVPK	True
4	P35691	3,78265310592485E-68	True	GAQTYVK	False
5	P35719	8,61360885800832E-44	True	VLELQLDK	True
1	P35817	0,000950706992122616	True	INDLPTSK	True
4	P35844	1,041939881605E-72	True	DFDYSVTPEEGALVPEK	True
4	P35844	1,041939881605E-72	True	IPAEHLNVK	True
8	P36008	3,89001368869313E-69	False	PADDAAPAK	True
8	P36008	3,89001368869313E-69	False	DVDACFVK	True
8	P36008	3,89001368869313E-69	False	ALTYTPPK	True
8	P36008	3,89001368869313E-69	False	PVVVNGEDK	False
8	P36008	3,89001368869313E-69	False	STFVLDDWK	False
8	P36008	3,89001368869313E-69	True	IVDLEQSSEFASLFPLK	False
8	P36008	3,89001368869313E-69	False	IDNLAAVFDAR	False
2	P36010	1,9113710434791E-54	True	TFIAVKPDGVQR	True
3	P36015	1,18635322952908E-42	True	LDNLVDK	True
3	P36015	1,18635322952908E-42	True	TIENVLQR	True
2	P36017	8,20162380527549E-54	True	ELHEQASK	True
5	P36018	3,96632941570876E-55	False	FEIWDTAGQER	True
5	P36018	3,96632941570876E-55	True	EIFQDIGEK	True
7	P36060	1,57871178295706E-53	True	QDDQDFDGEISFISK	True
1	P36069	3,84882575445189E-50	True	ELYHAIPR	True
5	P36105	1,70872033646031E-74	False	VLIDGPK	True
5	P36105	1,70872033646031E-74	True	WAAAAVCEK	True
5	P36105	1,70872033646031E-74	False	FQVMVLR	True
1	P36114	1,09222412119328E-11	True	ILEDALLQSR	True
3	P36136	9,68795992647117E-49	True	PLSDEQR	True
1	P36143	9,84587871774563E-50	True	LLEEAGK	True
1	P36154	8,84750197047254E-48	True	DLFNDVLNK	True
9	P36421	5,25625741079893E-57	True	DVLEVQK	True
9	P36421	5,25625741079893E-57	True	IDLLEEPK	True
9	P36421	5,25625741079893E-57	True	EFQEASEK	True
9	P36421	5,25625741079893E-57	True	SINVPIEK	False
9	P36421	5,25625741079893E-57	True	GYPVATPQK	False
10	P37012	8,28834822878802E-77	True	YYNDVILHK	True
10	P37012	8,28834822878802E-77	True	IEFGAASDGDGDR	True
10	P37012	8,28834822878802E-77	True	DYVNFLK	True
10	P37012	8,28834822878802E-77	True	SGVVNSAFPADESLK	False
10	P37012	8,28834822878802E-77	False	EIFDFDLIK	False
10	P37012	8,28834822878802E-77	True	QVLGTEEPTVR	False
16	P37291	1,08142351751305E-88	True	IVQYINK	True
16	P37291	1,08142351751305E-88	True	GMGEEDFHR	True
16	P37291	1,08142351751305E-88	True	INIALNK	True
16	P37291	1,08142351751305E-88	True	EYQTQVLK	False
16	P37291	1,08142351751305E-88	True	VEYICEK	False
16	P37291	1,08142351751305E-88	True	AFHVTPDK	False
16	P37291	1,08142351751305E-88	True	VNPETGIIDYDTLEK	False
16	P37291	1,08142351751305E-88	True	ISAVSTYFESFPYR	False
16	P37291	1,08142351751305E-88	True	QAATPEFK	False
16	P37291	1,08142351751305E-88	True	AVEFAQQVQQSLPK	False
16	P37291	1,08142351751305E-88	True	LITSHLVDTDPEVDSIIK	False
16	P37291	1,08142351751305E-88	True	ALESEFK	False
16	P37291	1,08142351751305E-88	True	VLVAGTSAYCR	False
16	P37291	1,08142351751305E-88	True	NAILYRPK	False
4	P37302	3,46780852367849E-59	True	TQNIIADTK	True
4	P37302	3,46780852367849E-59	True	HTVATVGVPYK	True
4	P37302	3,46780852367849E-59	True	NLYVDYYK	True
2	P37303	7,92199896521247E-57	True	SMGAPIGSVLVGNLK	True
7	P37898	1,26123510855662E-47	True	EIVATYLR	True
11	P38009	2,81440151639726E-77	True	VTILSDPK	True
11	P38009	2,81440151639726E-77	False	TAILSVYDK	True
11	P38009	2,81440151639726E-77	False	NGMVVGLGAGQQSR	True
11	P38009	2,81440151639726E-77	True	YCILQIDPNYVPEAVER	False
11	P38009	2,81440151639726E-77	True	DIDSDEK	False
11	P38009	2,81440151639726E-77	False	ELSASLNLPAAASFK	False
11	P38009	2,81440151639726E-77	True	EIVSQNK	False
6	P38011	6,58091019223456E-78	False	ADDDSVTIISAGNDK	True
6	P38011	6,58091019223456E-78	False	LWDVATGETYQR	True
6	P38011	6,58091019223456E-78	False	LTGDDQK	True
6	P38011	6,58091019223456E-78	False	GQCLATLLGHNDWVSQVR	False
6	P38011	6,58091019223456E-78	False	SDVMSVDIDK	False
3	P38061	4,27982076105374E-62	True	TFLVANVK	True
3	P38061	4,27982076105374E-62	True	TYAAEIAHNISAK	True
4	P38071	3,5308967071242E-28	True	IDTISDFIK	True
4	P38081	3,58141439435907E-47	True	SGEAAFFHK	True
4	P38081	3,58141439435907E-47	True	LGELINNAK	True
13	P38088	1,08535922759043E-66	True	DVQEAGSTEPIVK	True
[truncated: 8,790 more rows]
